# Supplementary material for: Effect of phyB and phyC loss-of-function mutations on the wheat transcriptome under short and long day photoperiods
Source: BMC Plant Biol. 2020 Jun 29;20:297. doi: 10.1186/s12870-020-02506-0 (PMC7325275; doi:10.1186/s12870-020-02506-0)
Supplement: Supplementary file 2 — Additional file 2. RNA-seq data for all samples from SD photoperiods. [file 12870_2020_2506_MOESM2_ESM.xlsx]

## Sheet: SD_PHYB-regulated
IWGSC v1.0 Gene ID	BLAST sequence description	BLAST hit description	IWGSC annotation	IWGSC description	Transcription factor family	WT_SD_rep1_TPM	WT_SD_rep2_TPM	WT_SD_rep3_TPM	WT_SD_rep4_TPM	phyBnull_SD_rep1_TPM	phyBnull_SD_rep2_TPM	phyBnull_SD_rep3_TPM	phyBnull_SD_rep4_TPM	WT_SD_mean_TPM	phyBnull_SD_mean_TPM	WT-phyBnull_fold_change	WT-phyBnull_DESeq_adjP	WT-phyBnull_EdgeR_adjP
TraesCS1B01G100400	transcription factor APG-like	gi|326523485|dbj|BAJ92913.1|predicted protein [Hordeum vulgare subsp. vulgare]	tr|A0A0H3YC53|A0A0H3YC53_SALMI	Basic helix-loop-helix transcription factor	bHLH	0.107308	0.202587	0.14889	0.356633	65.8113	44.4908	53.5595	60.1674	0.203855	56.0072	0.00363979	1.53742e-270	5.25808e-110
TraesCS1A01G083000	transcription factor APG-like	gi|326523485|dbj|BAJ92913.1|predicted protein [Hordeum vulgare subsp. vulgare]	tr|A0A0H3YC53|A0A0H3YC53_SALMI	Basic helix-loop-helix transcription factor	bHLH	0.67979	0.58165	0.85151	1.13954	70.4796	49.0419	56.7173	60.2167	0.813122	59.1139	0.0137552	5.22398e-245	3.28939e-78
TraesCS2A01G327400	ribonuclease H2 subunit B	gi|326496467|dbj|BAJ94695.1|predicted protein [Hordeum vulgare subsp. vulgare]	-	-	-	0.102931	0.545471	0.0892605	0.330083	154.315	154.636	177.465	228.459	0.266936	178.719	0.00149361	8.00851e-227	4.57408e-126
TraesCS5B01G059200	light-inducible CPRF2-like	gi|475593884|gb|EMT22524.1|Light-inducible protein CPRF2 [Aegilops tauschii]	tr|A0A0K9Q033|A0A0K9Q033_ZOSMR	Basic-leucine zipper (BZIP) transcription factor family	bZIP	922.765	696.937	614.144	706.952	4.34072	2.87918	5.09796	7.42272	735.2	4.93515	148.972	8.0619e-220	5.97637e-99
TraesCS2B01G354600	ribonuclease H2 subunit B	gi|326496467|dbj|BAJ94695.1|predicted protein [Hordeum vulgare subsp. vulgare]	-	-	-	0.0819057	0.0488307	0.0710277	0.171922	40.8395	44.5807	51.0362	61.5048	0.0934216	49.4903	0.00188767	4.15571e-195	1.93793e-115
TraesCS5A01G537000	oxysterol-binding -related 1B-like	gi|475554052|gb|EMT12148.1|Oxysterol-binding protein-C2F12.05c-like protein [Aegilops tauschii]	tr|C3SAC1|C3SAC1_BRADI	Oxysterol-binding protein	-	4.43503	3.87225	3.27708	4.03952	66.5591	62.9447	54.8846	71.4789	3.90597	63.9668	0.0610625	4.4229e-184	3.72289e-43
TraesCS2A01G022800			tr|W0FG45|W0FG45_POPTR	Cytochrome P450	-	27.5964	36.4431	31.2366	18.6857	0.375868	0.186085	0.200182	0.350272	28.4904	0.278102	102.446	2.94016e-174	4.8535e-84
TraesCS2A01G427200			tr|A0A193H6V8|A0A193H6V8_AEGBI	Cold-responsive protein WCOR15	-	39.975	43.2671	53.7997	28.435	1073.11	1194.01	1200.45	1453.24	41.3692	1230.2	0.0336279	1.765e-161	1.29909e-58
TraesCS4B01G375900	oxysterol-binding -related 1B-like	gi|475554052|gb|EMT12148.1|Oxysterol-binding protein-C2F12.05c-like protein [Aegilops tauschii]	tr|C3SAC1|C3SAC1_BRADI	Oxysterol-binding protein	-	7.00764	7.00276	7.13984	4.80054	68.3192	63.6334	64.3096	76.0936	6.4877	68.0889	0.0952827	2.18016e-154	1.11099e-32
TraesCSU01G007900	Disease resistance RPM1	gi|475611487|gb|EMT28101.1|Disease resistance protein RPM1 [Aegilops tauschii]	tr|Q2R8J2|Q2R8J2_ORYSJ	NBS-LRR disease resistance protein, putative, expressed	-	10.7143	10.9465	11.7306	7.77706	0.155449	0.0289994	0.0574011	0.0906738	10.2921	0.0831309	123.806	1.91834e-147	4.26886e-81
TraesCS2A01G571300	cationic peroxidase SPC4-like	gi|326521510|dbj|BAK00331.1|predicted protein [Hordeum vulgare subsp. vulgare]	tr|A0A1D6RJM6|A0A1D6RJM6_WHEAT	Peroxidase	-	13.1293	12.9689	17.1344	12.2048	127.209	95.0309	112.302	125.709	13.8593	115.063	0.12045	1.23419e-141	2.12117e-27
TraesCS2B01G354500	F-box RNI-like superfamily	gi|475545436|gb|EMT10494.1|hypothetical protein F775_24113 [Aegilops tauschii]	tr|A0A199VFH8|A0A199VFH8_ANACO	F-box protein	-	0.0998029	0.0198336	0.0346192	0.0698297	26.6267	21.8701	25.2778	33.3601	0.0560214	26.7837	0.00209162	1.40039e-139	3.47497e-101
TraesCS2A01G327500	F-box FBD LRR-repeat	gi|475545436|gb|EMT10494.1|hypothetical protein F775_24113 [Aegilops tauschii]	tr|A0A199VFH8|A0A199VFH8_ANACO	F-box protein	-	0.841817	1.3669	1.08612	0.772164	30.0499	38.2385	41.7569	47.4991	1.01675	39.3861	0.0258149	8.85898e-136	3.6248e-62
TraesCS3B01G439900	SD1	gi|669030524|emb|CDM85079.1|unnamed protein product [Triticum aestivum]	tr|N1R080|N1R080_AEGTA	Gibberellin 20 oxidase 2	-	0.227105	0.203094	0.216637	0.417112	25.8337	35.2168	26.1598	31.5986	0.265987	29.7022	0.00895513	1.62857e-131	1.63913e-81
TraesCS3A01G347800	RETICULATA-RELATED chloroplastic-like	gi|669030330|emb|CDM84826.1|unnamed protein product [Triticum aestivum]	AT2G40400.2	DUF399 family protein, putative (DUF399 and DUF3411)	-	8.47463	9.54434	10.0603	7.98202	44.9081	35.3678	39.653	40.8893	9.01533	40.2045	0.224237	4.40228e-130	4.35708e-15
TraesCS7B01G131800	isoflavone reductase	gi|197709162|gb|ACH72670.1|isoflavone reductase [Hordeum vulgare]	tr|B5M699|B5M699_HORVU	Isoflavone reductase	-	2.17345	2.19003	1.91134	1.84734	20.3074	17.127	18.0753	21.436	2.03054	19.2365	0.105557	5.16393e-127	2.07997e-28
TraesCS4A01G283600	formin 18	gi|473941910|gb|EMS50351.1|hypothetical protein TRIUR3_20886 [Triticum urartu]	AT1G11130.2	Leucine-rich repeat protein kinase family protein	-	8.01901	9.75566	9.55432	8.70679	75.4263	82.2114	73.8822	77.5422	9.00894	77.2655	0.116597	1.29539e-126	3.80878e-28
TraesCS1A01G287000	predicted protein	gi|326491287|dbj|BAK05743.1|predicted protein [Hordeum vulgare subsp. vulgare]	tr|A0A061EIE5|A0A061EIE5_THECC	SacI domain-containing protein / WW domain-containing protein isoform 4	-	7.06811	9.06474	5.77303	8.62567	155.112	196.35	187.303	224.268	7.63289	190.758	0.0400134	8.28994e-125	3.19318e-52
TraesCS6B01G209600	transcription factor HY5-like	gi|326521052|dbj|BAJ96729.1|predicted protein [Hordeum vulgare subsp. vulgare]	tr|D6MKH0|D6MKH0_9ASPA	Transcription factor	bZIP	33.2285	32.7119	31.4253	28.3631	223.12	146.1	160.183	189.335	31.4322	179.684	0.17493	1.34873e-124	1.24399e-19
TraesCS5A01G057500	light-inducible CPRF2-like	gi|474271327|gb|EMS60905.1|Light-inducible protein CPRF2 [Triticum urartu]	tr|A0A0K9Q033|A0A0K9Q033_ZOSMR	Basic-leucine zipper (BZIP) transcription factor family	-	392.785	301.18	288.427	323.409	5.17175	3.15531	4.65998	9.23636	326.45	5.55585	58.7579	1.58714e-122	1.43508e-74
TraesCS2B01G491700	soluble starch synthase III-1	gi|189096677|gb|ABY56823.2|starch synthase IIIb precursor [Triticum aestivum]	tr|B9H112|B9H112_POPTR	Starch synthase family protein	-	37.3312	37.8967	34.2691	33.657	8.86521	5.73256	6.88208	7.57621	35.7885	7.26401	4.92682	1.75371e-120	1.38921e-15
TraesCS7B01G265700			tr|W5BSN0|W5BSN0_WHEAT	Sulfotransferase	-	53.1721	63.2337	49.6439	70.2627	0.575225	1.06926	1.22893	0.597316	59.0781	0.867683	68.0872	4.0678e-118	1.70775e-71
TraesCS2A01G255100	Succinate dehydrogenase [ubiquinone] flavo mitochondrial	gi|326527549|dbj|BAK08049.1|predicted protein [Hordeum vulgare subsp. vulgare]	tr|A0A1D5UIU6|A0A1D5UIU6_WHEAT	Succinate dehydrogenase [ubiquinone] flavoprotein subunit, mitochondrial	-	0.774113	1.07195	1.04266	0.900314	13.0268	7.69344	9.58455	10.651	0.94726	10.239	0.0925154	1.148e-117	3.67361e-32
TraesCS5A01G044000			tr|Q6Z6P6|Q6Z6P6_ORYSJ	Ankyrin repeat protein family-like protein	-	8.06809	9.11513	7.49454	8.01055	0.103356	0.210717	0.257615	0.143101	8.17208	0.178697	45.7314	5.83982e-114	5.02404e-57
TraesCS3B01G400100	conserved hypothetical protein, expressed	gi|300681501|emb|CBH32596.1|conserved hypothetical protein, expressed [Triticum aestivum] gi|669030499|emb|CDM85045.1| unnamed protein product [Triticum aestivum]	AT1G07280.3	Tetratricopeptide repeat (TPR)-like superfamily protein	-	55.9306	74.8593	61.8388	65.2629	10.4012	8.74886	8.57348	9.77574	64.4729	9.37482	6.87724	2.11495e-109	8.17412e-22
TraesCSU01G196100	pseudo-response regulator	gi|118638624|gb|ABL09468.1|pseudo-response regulator [Triticum aestivum] gi|383215296|gb|AFG73161.1| pseudo-response regulator [Triticum aestivum] gi|383215297|gb|AFG73162.1| pseudo-response regulator [Triticum aestivum] gi|383215298|gb|AFG73163.1| pseudo-response regulator [Triticum aestivum]	tr|A7J5T2|A7J5T2_WHEAT	Pseudo-response regulator	-	9.74622	9.53516	11.4766	10.0256	0.580958	0.336158	0.231795	0.458606	10.1959	0.401879	25.3706	5.25657e-107	2.79255e-51
TraesCS7A01G001400	SRG1	gi|475627839|gb|EMT33792.1|Protein SRG1 [Aegilops tauschii]	tr|A0A061GN11|A0A061GN11_THECC	2-oxoglutarate (2OG) and Fe(II)-dependent oxygenase superfamily protein	-	28.8864	30.4604	30.0046	27.2931	3.1917	1.95319	3.39526	3.68597	29.1611	3.05653	9.54061	4.0458e-103	1.05705e-27
TraesCS4B01G363800	Stem 28 kDa glyco	gi|473808027|gb|EMS46715.1|Stem 28 kDa glycoprotein [Triticum urartu]	tr|M7Z3H3|M7Z3H3_TRIUA	Acid phosphatase 1	-	33.3176	31.2916	27.8271	21.6473	1.55268	0.939694	0.87001	1.6623	28.5209	1.25617	22.7047	1.007e-100	1.49157e-45
TraesCS3A01G528900	Vacuolar-processing enzyme	gi|669031889|emb|CDM87100.1|unnamed protein product [Triticum aestivum]	tr|N1QUA0|N1QUA0_AEGTA	Vacuolar-processing enzyme	-	0.485131	0.66281	0.508346	0.300541	11.1226	9.38959	10.3638	8.6641	0.489207	9.88501	0.0494898	1.15376e-96	1.48287e-42
TraesCS3A01G021900			tr|I0JTT6|I0JTT6_WHEAT	Cytochrome P450, putative, expressed	-	0.0366093	0.181882	0.158736	0.0960549	14.628	6.95393	10.1826	13.4717	0.11832	11.3091	0.0104624	4.24782e-92	5.88471e-71
TraesCS1A01G076900	hypothetical protein TRIUR3_30853	gi|474113455|gb|EMS55736.1|hypothetical protein TRIUR3_30853 [Triticum urartu]	tr|A0A061E964|A0A061E964_THECC	Dentin sialophosphoprotein-related, putative isoform 1	-	83.7978	73.1543	64.3505	63.5791	8.32564	6.01693	5.98888	9.69559	71.2204	7.50676	9.4875	6.7164e-92	1.09212e-28
TraesCS3B01G429000	unnamed protein product	gi|669030697|emb|CDM85319.1|unnamed protein product [Triticum aestivum]	tr|G7IB02|G7IB02_MEDTR	DUF1685 family protein	-	46.3391	46.0442	37.3109	37.4796	4.46626	2.26935	2.63656	3.84448	41.7934	3.30416	12.6487	1.13574e-91	5.36861e-33
TraesCS3A01G439500LC	---NA---	No Blast Hit	tr|A0A1D1YE47|A0A1D1YE47_9ARAE	Glycine-rich protein A3	-	122.726	151.188	85.6984	89.2394	6.91426	4.12758	5.7446	7.38367	112.213	6.04253	18.5705	3.48744e-88	1.12405e-42
TraesCS7B01G461800LC	cysteine synthase-like	gi|473789296|gb|EMS46292.1|Cysteine synthase, chloroplastic/chromoplastic [Triticum urartu]	tr|Q9XEA7|Q9XEA7_ORYSA	Cysteine synthase	-	41.2243	38.6679	32.0174	35.0369	6.40166	6.15549	6.42349	6.96532	36.7366	6.48649	5.66356	1.33872e-84	6.13079e-18
TraesCS5B01G396600	MADS-box BM5A	gi|58422996|gb|AAW73219.1|VRN-A1 [Triticum turgidum] gi|58423000|gb|AAW73221.1| VRN-A1 [Triticum aestivum] gi|58423002|gb|AAW73222.1| VRN-A1 [Triticum aestivum] gi|161158778|emb|CAM59047.1| MIKC-type MADS-box transcription factor WM6 [Triticum aestivum] gi|383215289|gb|AFG73157.1| VRN-A1 [Triticum aestivum] gi|440923922|gb|AGC26406.1| Vrd1 [Triticum aestivum] gi|868991078|gb|AKP06222.1| VRN-A1 [T…	tr|O82128|O82128_WHEAT	MADS box transcription factor	MADS2	12.329	12.5597	8.60047	15.2049	0.280008	0.0671606	0.11632	0.226148	12.1735	0.172409	70.6083	1.17036e-81	2.46799e-65
TraesCS1B01G449400			tr|A0A160NTK3|A0A160NTK3_9LAMI	RADIALIS-like transcription factor	MYB_related	20.4209	22.0598	18.2914	15.3044	0.518165	0.434991	0.344407	1.06019	19.0191	0.589437	32.2666	1.96427e-81	1.25553e-50
TraesCS6A01G175800	transcription factor HY5-like	gi|326521052|dbj|BAJ96729.1|predicted protein [Hordeum vulgare subsp. vulgare]	tr|D6MKH0|D6MKH0_9ASPA	Transcription factor	bZIP	29.8504	31.9795	23.9684	28.1483	215.413	137.297	144.595	184.641	28.4866	170.487	0.16709	2.91339e-81	1.65749e-20
TraesCS1A01G314500	low molecular mass early light-inducible chloroplastic-like	gi|326527991|dbj|BAJ89047.1|predicted protein [Hordeum vulgare subsp. vulgare]	tr|B6UI73|B6UI73_MAIZE	Early light-induced protein	-	4.94713	8.78858	4.2901	6.33714	105.669	64.2867	97.4433	104.894	6.09074	93.0731	0.0654404	3.81609e-81	2.12843e-40
TraesCS2B01G068800	Sulfotransferase 16	gi|474370238|gb|EMS63801.1|Sulfotransferase 16 [Triticum urartu]	tr|A0A1D5UAJ5|A0A1D5UAJ5_WHEAT	Sulfotransferase	-	1.48749	2.2031	1.70369	2.20917	23.2658	30.6782	27.8678	33.9909	1.90086	28.9507	0.0656586	6.95957e-81	2.52519e-39
TraesCS6B01G454300			-	-	-	0.122057	0.12128	0.0529232	0.160126	47.3896	21.5512	28.4215	35.1311	0.114096	33.1234	0.00344459	5.65953e-80	5.97934e-80
TraesCS7A01G158600			AT1G55540.2	Nuclear pore complex protein	-	27.4085	19.7395	26.2097	11.4979	0.0273156	0.022931	0.0226947	0.0441228	21.2139	0.029266	724.865	4.6331e-79	4.98418e-93
TraesCS2A01G415900	Homeobox-leucine zipper HOX17	gi|357168125|ref|XP_003581495.1|PREDICTED: homeobox-leucine zipper protein HOX17-like [Brachypodium distachyon] gi|944048281|gb|KQJ83922.1| hypothetical protein BRADI_5g17570 [Brachypodium distachyon]	tr|B9MUS1|B9MUS1_POPTR	Homeobox-leucine zipper family protein	HD-ZIP	2.9527	2.51478	2.1216	3.39403	31.8002	38.3501	38.0991	43.3428	2.74578	37.898	0.0724517	5.56428e-79	6.79103e-37
TraesCS2B01G447600			tr|A0A193H6V8|A0A193H6V8_AEGBI	Cold-responsive protein WCOR15	-	0.820759	0.901382	0.973979	0.717832	34.9656	44.2347	37.0607	89.0974	0.853488	51.3396	0.0166244	7.10131e-79	2.84363e-69
TraesCS7B01G188000	LHY isoform X1	gi|326514046|dbj|BAJ92173.1|predicted protein [Hordeum vulgare subsp. vulgare] gi|364285653|gb|AEW48244.1| circadian clock associated 1 [Hordeum vulgare subsp. vulgare] gi|364285657|gb|AEW48246.1| circadian clock associated 1 [Hordeum vulgare subsp. vulgare] gi|397911976|gb|AFO69281.1| circadian clock associated 1 [Hordeum vulgare]	tr|E9M5R6|E9M5R6_WHEAT	LHY	-	35.5792	36.8773	33.5319	30.1147	5.14051	2.59891	3.40588	4.92979	34.0258	4.01877	8.46671	4.48563e-77	2.57708e-26
TraesCS3B01G015800			tr|A0A0B4SVQ0|A0A0B4SVQ0_WHEAT	Flowering locus T-like protein	-	0.0547392	0.0543909	0.142408	0.478747	24.3213	22.1188	19.0843	31.1924	0.182571	24.1792	0.00755075	5.12711e-77	4.18266e-70
TraesCS7B01G260300	Nucleobase-ascorbate transporter 6	gi|475605048|gb|EMT25940.1|Nucleobase-ascorbate transporter 6 [Aegilops tauschii]	tr|A0A0K9NWM9|A0A0K9NWM9_ZOSMR	Nucleobase ascorbate transporter	-	3.14515	3.52933	3.37273	3.60979	0.142861	0.0856641	0.152606	0.230763	3.41425	0.152974	22.3192	8.48319e-77	8.45263e-41
TraesCS3A01G406200	SD1	gi|475576139|gb|EMT17460.1|Gibberellin 20 oxidase 2 [Aegilops tauschii]	tr|N1R080|N1R080_AEGTA	Gibberellin 20 oxidase 2	-	0.237946	0.236432	0.337655	0.170269	8.20951	11.561	8.65068	12.0389	0.245576	10.115	0.0242783	8.58384e-77	3.29162e-55
TraesCS3A01G482300	probable inactive purple acid phosphatase 16	gi|326508070|dbj|BAJ86778.1|predicted protein [Hordeum vulgare subsp. vulgare]	tr|A0A1I9LQV7|A0A1I9LQV7_ARATH	Purple acid phosphatase 16	-	0.529044	0.411399	0.658251	0.885163	12.9406	13.5843	10.8105	13.1455	0.620964	12.6202	0.0492039	1.59598e-76	3.60181e-43
TraesCS2B01G042200			tr|M7ZVY8|M7ZVY8_TRIUA	Glycosyltransferase	-	7.36156	10.5741	6.66502	8.08968	0.254994	0.0493992	0.228154	0.158419	8.17259	0.172742	47.311	5.62279e-76	4.5473e-55
TraesCS5A01G391700	MADS-box BM5A	gi|58422996|gb|AAW73219.1|VRN-A1 [Triticum turgidum] gi|58423000|gb|AAW73221.1| VRN-A1 [Triticum aestivum] gi|58423002|gb|AAW73222.1| VRN-A1 [Triticum aestivum] gi|161158778|emb|CAM59047.1| MIKC-type MADS-box transcription factor WM6 [Triticum aestivum] gi|383215289|gb|AFG73157.1| VRN-A1 [Triticum aestivum] gi|440923922|gb|AGC26406.1| Vrd1 [Triticum aestivum] gi|868991078|gb|AKP06222.1| VRN-A1 [T…	tr|O82128|O82128_WHEAT	MADS box transcription factor	MADS2	104.638	115.13	97.8819	97.6889	36.4086	30.7491	31.9493	35.3219	103.835	33.6072	3.08965	8.43223e-75	3.34984e-08
TraesCS3B01G425000LC			sp|Q7RXW8|CBPYA_NEUCR	Carboxypeptidase Y homolog A	-	8.4381	8.84509	8.79164	8.272	0.254318	0.240183	0.396179	0.487823	8.58671	0.344625	24.9161	1.10845e-74	4.66643e-41
TraesCS5B01G515500	electron transfer flavo subunit mitochondrial	gi|326495646|dbj|BAJ85919.1|predicted protein [Hordeum vulgare subsp. vulgare]	tr|A0A1E5UTS2|A0A1E5UTS2_9POAL	Electron transfer flavoprotein subunit alpha, mitochondrial	-	36.3747	39.2586	31.9049	32.7129	124.327	95.5935	108.904	131.645	35.0628	115.117	0.304583	1.14122e-74	3.79414e-10
TraesCSU01G096900	tonoplast dicarboxylate transporter-like	gi|326528735|dbj|BAJ97389.1|predicted protein [Hordeum vulgare subsp. vulgare]	tr|B6T0F4|B6T0F4_MAIZE	Tonoplast dicarboxylate transporter	-	113.752	126.976	132.983	140.075	29.6538	23.5587	26.1367	31.1879	128.447	27.6342	4.64809	2.60734e-74	1.43863e-14
TraesCS1A01G213700	VAN3-binding isoform X1	gi|475562051|gb|EMT13914.1|hypothetical protein F775_04288 [Aegilops tauschii]	AT4G17350.1	auxin canalization protein (DUF828)	-	0	0.0225303	0	0.0396622	8.93187	9.5538	9.08721	10.8301	0.0155481	9.60075	0.00161947	1.897e-72	1.45899e-79
TraesCS6A01G344000	alpha-aminoadipic semialdehyde synthase	gi|299482520|gb|ADJ19186.1|lysine ketoglutarate reductase/saccharopine dehydrogenase [Triticum turgidum]	tr|D8WKY4|D8WKY4_TRITU	Lysine ketoglutarate reductase/saccharopine dehydrogenase	-	0.860939	0.93279	0.841503	0.857198	3.60694	3.09096	3.73037	4.53334	0.873107	3.7404	0.233426	4.43367e-71	2.85514e-14
TraesCS4B01G383100	Metacaspase-1	gi|326518374|dbj|BAJ88216.1|predicted protein, partial [Hordeum vulgare subsp. vulgare]	tr|M8CLZ7|M8CLZ7_AEGTA	Metacaspase-1	-	23.8665	49.6466	42.5028	29.4181	2.01524	1.95022	2.18593	1.98929	36.3585	2.03517	17.8651	4.83588e-70	1.47368e-41
TraesCS1B01G347600	Gibberellin 2-beta-dioxygenase	gi|327179113|gb|AEA30107.1|gibberellin 2-oxidase [Triticum aestivum] gi|1001621769|emb|CFV04436.1| GA2ox-B4 [Triticum aestivum]	tr|F2VSI2|F2VSI2_WHEAT	Gibberellin 2-oxidase	-	0.0842802	0.139573	0.267985	0.319415	10.0551	8.48964	6.81774	10.1279	0.202813	8.87261	0.0228584	1.01857e-69	6.48989e-52
TraesCS7B01G190500	BPI LBP family At1g04970	gi|326488075|dbj|BAJ89876.1|predicted protein [Hordeum vulgare subsp. vulgare]	tr|B9IAM2|B9IAM2_POPTR	Lipid-binding serum glycoprotein	-	8.19245	6.31409	6.32445	7.25058	0	0	0.100247	0.0487245	7.02039	0.0372428	188.504	1.72676e-68	3.0169e-68
TraesCS7B01G338700LC	---NA---	No Blast Hit	AT5G41060.4	DHHC-type zinc finger family protein	-	0.0474105	0.0471088	0.020557	0.041465	7.28988	5.956	7.77847	7.48264	0.0391353	7.12674	0.00549133	4.62821e-68	1.63143e-65
TraesCS1B01G164000	Uncharacterized conserved expressed	gi|326517208|dbj|BAJ99970.1|predicted protein [Hordeum vulgare subsp. vulgare]	tr|G7K9S8|G7K9S8_MEDTR	Plant/T7N9-9 protein	-	6.54004	5.73475	7.18049	5.26331	34.6911	21.7981	27.6081	28.9096	6.17965	28.2517	0.218735	1.10712e-66	1.94006e-15
TraesCS5A01G213600	Aldehyde dehydrogenase family 7 member A1	gi|300087069|gb|ADJ67791.1|aldehyde dehydrogenase 7b [Triticum aestivum]	tr|Q9FPK6|Q9FPK6_ORYSA	Aldehyde dehydrogenase	-	22.3261	25.3988	25.3169	17.2924	104.168	101.529	110.458	102.173	22.5836	104.582	0.215941	1.65776e-66	7.72291e-16
TraesCS3A01G275400	Histidine-containing phosphotransfer 4	gi|474308552|gb|EMS61825.1|Histidine-containing phosphotransfer protein 4 [Triticum urartu]	tr|I4IY29|I4IY29_POPCA	Histidine phosphotransfer protein	-	12.1977	12.5807	19.0449	14.8491	0.804568	0.550344	1.01507	0.86641	14.6681	0.809099	18.1289	1.815e-66	4.15144e-39
TraesCS4B01G122300	root phototropism 2-like	gi|326506040|dbj|BAJ91259.1|predicted protein [Hordeum vulgare subsp. vulgare]	tr|A0A061GZ88|A0A061GZ88_THECC	Phototropic-responsive NPH3 family protein	-	113.679	108.579	108.789	118.915	29.5008	17.7681	24.5246	26.8585	112.49	24.663	4.5611	1.5472e-65	3.04566e-14
TraesCS2A01G092400	D-alanine--D-alanine ligase	gi|721608653|ref|XP_003559752.2|PREDICTED: uncharacterized protein LOC100840063 [Brachypodium distachyon] gi|944079157|gb|KQK14509.1| hypothetical protein BRADI_1g16770 [Brachypodium distachyon]	tr|M7ZUU8|M7ZUU8_TRIUA	D-alanine--D-alanine ligase	-	14.7188	14.8885	13.2767	12.6947	2.93541	2.96587	2.53464	3.28522	13.8947	2.93029	4.74175	2.94349e-65	1.15932e-14
TraesCS3B01G604900	disease resistance RPP13 3	gi|669031770|emb|CDM86918.1|unnamed protein product [Triticum aestivum]	AT5G38350.1	Disease resistance protein (NBS-LRR class) family	-	0.596109	0.527609	0.534316	0.617739	4.17319	2.74643	3.83963	3.14161	0.568943	3.47522	0.163715	5.41891e-65	4.96516e-20
TraesCS5A01G268400	Bifunctional dihydroflavonol 4-reductase flavanone 4-reductase	gi|326504276|dbj|BAJ90970.1|predicted protein [Hordeum vulgare subsp. vulgare] gi|326509115|dbj|BAJ86950.1| predicted protein [Hordeum vulgare subsp. vulgare]	tr|E3NZI6|E3NZI6_GOSHI	Cinnamoyl-CoA reductase 4	-	134.902	124.094	133.372	104.427	25.0204	20.0517	19.3375	16.4481	124.199	20.2144	6.14407	7.50151e-65	1.33916e-19
TraesCS3A01G363700	Delta-1-pyrroline-5-carboxylate synthase	gi|473826002|gb|EMS47116.1|Delta-1-pyrroline-5-carboxylate synthase [Triticum urartu]	tr|M9P0B4|M9P0B4_CARPA	Gamma-glutamyl phosphate reductase	-	0.551688	1.11828	0.700404	0.717966	13.0414	28.6828	29.5828	23.0931	0.772085	23.6	0.0327154	7.50151e-65	2.01185e-58
TraesCS5A01G548200	Metacaspase-1	gi|475600219|gb|EMT24476.1|Metacaspase-1 [Aegilops tauschii]	tr|M8CLZ7|M8CLZ7_AEGTA	Metacaspase-1	-	41.1055	79.455	64.7967	37.6977	4.17313	2.74873	3.25381	4.07043	55.7637	3.56153	15.6573	4.30493e-64	4.47301e-39
TraesCS2A01G379000	gibberellin 2-beta-dioxygenase 8	gi|1001621759|emb|CFV04404.1|GA2ox-A6 [Triticum aestivum]	tr|A0A072UXE4|A0A072UXE4_MEDTR	Gibberellin 2-beta-dioxygenase	-	0	0	0	0.0460722	9.67107	7.16357	7.40485	10.3488	0.0115181	8.64707	0.00133202	3.25032e-63	4.13623e-74
TraesCS3B01G297200	unnamed protein product	gi|669029603|emb|CDM83864.1|unnamed protein product [Triticum aestivum]	tr|A0A0B2RZB4|A0A0B2RZB4_GLYSO	F-box protein	-	3.41725	3.64504	3.79564	3.49859	14.7227	15.4804	14.6234	14.4984	3.58913	14.8312	0.241998	6.72691e-63	1.05464e-13
TraesCS2B01G048200	calvin cycle CP12- chloroplastic-like	gi|326505272|dbj|BAK03023.1|predicted protein [Hordeum vulgare subsp. vulgare] gi|326531248|dbj|BAK04975.1| predicted protein [Hordeum vulgare subsp. vulgare]	tr|A0A0Q3LKL4|A0A0Q3LKL4_BRADI	Glyceraldehyde-3-phosphate dehydrogenase	-	2583.31	2463.37	2466.64	2280.94	6117.85	5026.55	5431.86	6483.2	2448.57	5764.86	0.42474	2.94052e-62	8.20122e-06
TraesCS1B01G308500	proline-rich family -like	gi|326488057|dbj|BAJ89867.1|predicted protein [Hordeum vulgare subsp. vulgare] gi|326490299|dbj|BAJ84813.1| predicted protein [Hordeum vulgare subsp. vulgare] gi|326499812|dbj|BAJ90741.1| predicted protein [Hordeum vulgare subsp. vulgare]	tr|Q9FL44|Q9FL44_ARATH	Proline-rich family protein	-	187.082	170.835	190.145	181.951	658.501	562.346	527.591	584.205	182.503	583.161	0.312955	4.18554e-62	8.96805e-10
TraesCS2B01G396100	low-molecular-weight cysteine-rich LCR69 precursor	gi|258619908|gb|ACV84383.1|defensin precursor [Triticum turgidum subsp. durum]	tr|C9E1C5|C9E1C5_TRITD	Defensin	-	0	0	0.0971637	0.195987	42.0617	30.2797	29.2974	32.1096	0.0732877	33.4371	0.00219181	1.19178e-61	2.07216e-70
TraesCS1A01G334400	Gibberellin 2-beta-dioxygenase	gi|327179111|gb|AEA30106.1|gibberellin 2-oxidase [Triticum aestivum]	tr|F2VSI2|F2VSI2_WHEAT	Gibberellin 2-oxidase	-	0.334175	0.332049	0.386391	0.17049	7.10311	6.46788	5.47317	6.50018	0.305776	6.38609	0.0478816	2.19044e-61	2.10965e-38
TraesCS3B01G015600			tr|D8LAK4|D8LAK4_WHEAT	Flowering Locus T-like protein, putative	-	0.0279293	0.0277515	0	0	9.33571	9.16347	7.56549	7.95756	0.0139202	8.50556	0.0016366	3.02468e-60	3.48383e-72
TraesCS2A01G468800	soluble starch synthase III-1	gi|473732843|gb|EMS45219.1|Soluble starch synthase 3, chloroplastic/amyloplastic [Triticum urartu]	tr|B9H112|B9H112_POPTR	Starch synthase family protein	-	15.3683	15.8825	14.4856	13.6701	4.89092	4.1792	4.01715	3.96974	14.8516	4.26425	3.48282	3.04993e-60	6.78057e-10
TraesCS7A01G299400	LHY isoform X1	gi|326514046|dbj|BAJ92173.1|predicted protein [Hordeum vulgare subsp. vulgare] gi|364285653|gb|AEW48244.1| circadian clock associated 1 [Hordeum vulgare subsp. vulgare] gi|364285657|gb|AEW48246.1| circadian clock associated 1 [Hordeum vulgare subsp. vulgare] gi|397911976|gb|AFO69281.1| circadian clock associated 1 [Hordeum vulgare]	tr|E9M5R6|E9M5R6_WHEAT	LHY	-	100.75	103.429	95.6569	83.2785	17.7306	8.32443	11.5212	15.8215	95.7788	13.3494	7.17475	4.31319e-60	7.43288e-23
TraesCS4A01G034200LC			tr|G7KW55|G7KW55_MEDTR	Zinc finger protein, putative	-	0	0	0.0351202	0.00885504	2.40547	2.72744	3.16652	3.17908	0.0109938	2.86963	0.0038311	5.4567e-60	6.55503e-67
TraesCS2B01G045800LC	hypothetical protein TRIUR3_06896	gi|474397841|gb|EMS65838.1|hypothetical protein TRIUR3_06896 [Triticum urartu]	sp|Q9W7R3|TEN4_DANRE	Teneurin-4	-	0	0	0	0.0336278	14.4736	8.03384	12.6823	14.4682	0.00840695	12.4145	0.000677189	1.51587e-59	4.43594e-75
TraesCS7B01G168800	cytochrome P450 monooxygenase	gi|910752428|gb|AKU47948.1|cytochrome P450 monooxygenase [Triticum aestivum]	tr|B9RYU2|B9RYU2_RICCO	Cytochrome P450, putative	-	24.0868	25.511	24.4805	20.5504	3.21912	2.34991	2.28694	4.34575	23.6572	3.05043	7.75536	4.87019e-59	4.39948e-24
TraesCS2A01G079500	2-oxoglutarate mitochondrial-like	gi|326531426|dbj|BAJ94174.1|predicted protein [Hordeum vulgare subsp. vulgare]	tr|B9HTM3|B9HTM3_POPTR	2-oxoglutarate dehydrogenase E1 component family protein	-	1.6724	1.79158	1.54848	1.55409	5.87688	4.6252	5.34418	5.31804	1.64164	5.29107	0.310265	8.28711e-59	1.58262e-09
TraesCS2B01G507700	Leucoanthocyanidin reductase	gi|326495624|dbj|BAJ85908.1|predicted protein [Hordeum vulgare subsp. vulgare]	tr|M7YTJ6|M7YTJ6_TRIUA	Anthocyanidin reductase	-	37.2086	50.9788	43.1803	41.9085	6.46456	6.16418	7.54806	5.09317	43.3191	6.31749	6.857	9.77433e-59	1.00851e-21
TraesCS7B01G131600	RADIALIS-like 3 isoform X2	gi|359950742|gb|AEV91161.1|MYB-related protein [Aegilops speltoides]	tr|A0A199V603|A0A199V603_ANACO	Transcription factor RADIALIS	-	30.2242	39.2181	29.2937	27.3669	2.43809	2.45608	2.22821	1.87066	31.5257	2.24826	14.0223	2.80378e-58	2.047e-31
TraesCS2A01G286600LC	hypothetical protein TRIUR3_13723	gi|474144759|gb|EMS56745.1|hypothetical protein TRIUR3_13723 [Triticum urartu]	sp|P03307|POLG_FMDV5	Genome polyprotein	-	12.674	13.919	10.8462	11.3764	58.5729	63.0656	66.9757	60.3276	12.2039	62.2355	0.196092	9.27387e-58	6.31841e-17
TraesCS3A01G396100			tr|B6SP33|B6SP33_MAIZE	Late embryogenesis abundant protein	-	23.0047	37.397	22.5734	13.4132	0.809994	0.21473	0.283356	0.482035	24.0971	0.447529	53.8448	1.09753e-57	5.3338e-60
TraesCS5A01G092000	fiber Fb19	gi|283970976|gb|ADB54814.1|universal stress protein 9303 [Hordeum vulgare subsp. vulgare] gi|283970978|gb|ADB54815.1| universal stress protein 9303 [Hordeum vulgare subsp. vulgare]	tr|A0A199VUV9|A0A199VUV9_ANACO	Universal stress protein	-	94.4602	98.065	98.1433	96.1562	254.051	216.686	257.905	241.733	96.7062	242.594	0.398634	1.45359e-57	1.58916e-06
TraesCS4B01G163100	transport SEC23-like	gi|326530840|dbj|BAK01218.1|predicted protein [Hordeum vulgare subsp. vulgare]	tr|A0A199VE89|A0A199VE89_ANACO	Protein transport protein SEC23	-	8.91911	10.1678	9.94385	8.40193	3.68579	2.78109	3.29164	3.37973	9.35818	3.28456	2.84914	1.91676e-57	4.11511e-07
TraesCS6B01G178000	ECERIFERUM 3-like	gi|326493156|dbj|BAJ85039.1|predicted protein [Hordeum vulgare subsp. vulgare] gi|326500014|dbj|BAJ90842.1| predicted protein [Hordeum vulgare subsp. vulgare]	tr|A0A061GQ98|A0A061GQ98_THECC	Fatty acid hydroxylase superfamily	-	2.81151	4.06412	4.56497	2.99519	0.315311	0.277611	0.370593	0.329195	3.60895	0.323178	11.1671	8.62664e-57	1.72e-29
TraesCS4B01G338600	Peptide transporter PTR3-A	gi|473969662|gb|EMS51383.1|Peptide transporter PTR3-A [Triticum urartu]	tr|G7I4R9|G7I4R9_MEDTR	Peptide transporter	-	13.3703	14.1653	13.0563	14.5796	3.07056	1.93635	3.13702	2.90709	13.7929	2.76275	4.99244	2.07425e-56	1.71061e-15
TraesCS4A01G192900	root phototropism 2-like	gi|326506040|dbj|BAJ91259.1|predicted protein [Hordeum vulgare subsp. vulgare]	tr|A0A061GZ88|A0A061GZ88_THECC	Phototropic-responsive NPH3 family protein	-	84.5034	78.4083	80.5422	83.8124	22.3827	14.1768	17.9689	23.1644	81.8166	19.4232	4.21231	4.97726e-56	6.74471e-13
TraesCS5B01G391800	NDH-DEPENDENT CYCLIC ELECTRON FLOW 5	gi|326499978|dbj|BAJ90824.1|predicted protein [Hordeum vulgare subsp. vulgare] gi|326510319|dbj|BAJ87376.1| predicted protein [Hordeum vulgare subsp. vulgare] gi|326525795|dbj|BAJ88944.1| predicted protein [Hordeum vulgare subsp. vulgare]	tr|A0A1E5VT49|A0A1E5VT49_9POAL	Protein NDH-DEPENDENT CYCLIC ELECTRON FLOW 5	-	3.30151	2.23353	2.27419	2.82605	18.9769	21.1265	21.489	18.4386	2.65882	20.0077	0.13289	1.25142e-55	2.80078e-24
TraesCS2B01G048700	arginase	gi|345447290|gb|AEN92260.1|arginase [Triticum aestivum] gi|662165920|gb|AIE44771.1| arginase [Triticum aestivum]	tr|A0A060L0E4|A0A060L0E4_TRITU	Arginase	-	16.1042	16.0475	16.6825	12.251	57.0587	39.8834	49.5915	57.4702	15.2713	51.0009	0.299431	1.52461e-55	2.36875e-10
TraesCS1B01G095000	hypothetical protein TRIUR3_30853	gi|474113455|gb|EMS55736.1|hypothetical protein TRIUR3_30853 [Triticum urartu]	tr|A0A061E964|A0A061E964_THECC	Dentin sialophosphoprotein-related, putative isoform 1	-	125.564	109.332	106.669	95.3489	16.1887	10.9955	12.2297	21.4535	109.228	15.2169	7.17812	6.75526e-55	1.01793e-22
TraesCS5B01G112500	chaperone chloroplastic	gi|326514880|dbj|BAJ99801.1|predicted protein [Hordeum vulgare subsp. vulgare]	tr|A0A072V2V0|A0A072V2V0_MEDTR	ATP-dependent Clp protease ATP-binding subunit	-	202.268	193.056	178.418	169.517	456.347	363.539	403.97	468.971	185.815	423.207	0.439064	1.23537e-54	1.91722e-05
TraesCS4B01G029300	formin 18	gi|473941910|gb|EMS50351.1|hypothetical protein TRIUR3_20886 [Triticum urartu]	sp|Q0MQE8|NDUB9_PONAB	NADH dehydrogenase [ubiquinone] 1 beta subcomplex subunit 9	-	33.0815	34.2643	24.6528	36.9048	190.838	191.41	174.513	172.502	32.2259	182.316	0.176759	4.47633e-54	1.93494e-19
TraesCS1A01G129600	bidirectional sugar transporter SWEET3a	gi|357134259|ref|XP_003568735.1|PREDICTED: bidirectional sugar transporter SWEET3a [Brachypodium distachyon] gi|944071540|gb|KQK07024.1| hypothetical protein BRADI_2g32230 [Brachypodium distachyon]	tr|W4ZUX2|W4ZUX2_WHEAT	Bidirectional sugar transporter SWEET	-	12.6051	15.6658	8.56204	8.80582	0.0802744	0	0.100042	0	11.4097	0.0450791	253.103	5.4174e-54	1.2128e-66
TraesCS2B01G434900	Homeobox-leucine zipper HOX17	gi|357168125|ref|XP_003581495.1|PREDICTED: homeobox-leucine zipper protein HOX17-like [Brachypodium distachyon] gi|944048281|gb|KQJ83922.1| hypothetical protein BRADI_5g17570 [Brachypodium distachyon]	tr|B9MUS1|B9MUS1_POPTR	Homeobox-leucine zipper family protein	-	1.08239	1.48916	0.685928	1.27434	13.102	15.7435	16.3639	20.8869	1.13295	16.5241	0.0685639	6.25594e-54	2.30782e-35
TraesCS2B01G048400			tr|Q6WGQ3|Q6WGQ3_WHEAT	Chalcone synthase	-	2.23066	2.4092	1.97646	3.20206	27.6305	36.9284	27.8874	24.6118	2.45459	29.2645	0.083876	1.59314e-53	2.91249e-34
TraesCS7A01G295800	structural maintenance of chromosomes 1	gi|721655560|ref|XP_010234218.1|PREDICTED: structural maintenance of chromosomes protein 1 [Brachypodium distachyon] gi|944059133|gb|KQJ94723.1| hypothetical protein BRADI_3g12830 [Brachypodium distachyon] gi|944059134|gb|KQJ94724.1| hypothetical protein BRADI_3g12830 [Brachypodium distachyon]	tr|I1I069|I1I069_BRADI	Structural maintenance of chromosomes protein	-	5.69454	5.60704	5.10789	4.6796	1.69138	1.49785	1.68447	1.91782	5.27227	1.69788	3.10521	1.86688e-53	3.12706e-08
TraesCS4B01G038800	phosphatase family	gi|475594698|gb|EMT22780.1|hypothetical protein F775_28925 [Aegilops tauschii]	tr|B7FKK9|B7FKK9_MEDTR	Haloacid dehalogenase-like hydrolase	-	7.79742	10.0998	8.42211	7.24581	0.53703	0.721325	0.416437	0.665054	8.39129	0.584961	14.345	1.92951e-53	2.96582e-31
TraesCS2B01G133600			tr|A0A1E5VNW3|A0A1E5VNW3_9POAL	Flowering-promoting factor 1-like protein 1	-	0	0.841008	0.163108	0.0822503	28.727	22.0047	18.5635	35.8566	0.271592	26.288	0.0103314	3.03135e-53	1.16528e-59
TraesCS5A01G152400	ferritin	gi|49615739|gb|AAT67051.1|ferritin [Triticum monococcum]	tr|A0A1D5YQ12|A0A1D5YQ12_WHEAT	Ferritin	-	12.1021	7.40856	20.6277	13.0663	237.437	169.923	242.488	182.476	13.3012	208.081	0.0639231	1.619e-52	4.28704e-42
TraesCS4A01G304400	fatty acyl coA reductase	gi|700895248|gb|AIU99981.1|alcohol-forming fatty acyl-coenzyme A reductase [Triticum aestivum]	tr|A0A1D5X6W6|A0A1D5X6W6_WHEAT	Fatty acyl-CoA reductase	-	0.347124	0.217841	0.332708	0.271635	17.6441	25.5384	19.577	6.69261	0.292327	17.363	0.0168362	2.50162e-52	1.38577e-67
TraesCS1B01G090600	acetylornithine mitochondrial	gi|326525415|dbj|BAJ97123.1|predicted protein [Hordeum vulgare subsp. vulgare]	tr|A0A0K9P7B1|A0A0K9P7B1_ZOSMR	Aminotransferase like protein	-	3.96994	4.02729	4.05553	3.94474	15.1138	13.4416	13.9602	13.0181	3.99938	13.8834	0.288068	2.55727e-52	1.28696e-10
TraesCS6B01G376200	alpha-aminoadipic semialdehyde synthase	gi|299482520|gb|ADJ19186.1|lysine ketoglutarate reductase/saccharopine dehydrogenase [Triticum turgidum]	tr|D8WKY4|D8WKY4_TRITU	Lysine ketoglutarate reductase/saccharopine dehydrogenase	-	1.7494	1.87292	1.42091	1.44921	6.35442	6.60555	8.06657	8.51432	1.62311	7.38522	0.219778	3.14851e-52	2.0198e-15
TraesCS3A01G249400	unnamed protein product	gi|669029553|emb|CDM83793.1|unnamed protein product [Triticum aestivum]	tr|Q8S0I2|Q8S0I2_ORYSJ	Methyltransferase-like	-	16.8387	15.7522	17.4089	16.5662	43.6937	34.8504	40.5135	41.7165	16.6415	40.1935	0.414034	4.66477e-52	4.71173e-06
TraesCS4A01G232700	Endonuclease III 1	gi|475587682|gb|EMT20628.1|Endonuclease III-like protein 1 [Aegilops tauschii]	tr|A0A1D5X4U4|A0A1D5X4U4_WHEAT	Endonuclease III homolog	-	1.44746	1.79781	1.75475	1.80849	8.67404	9.28387	8.13433	7.90733	1.70213	8.49989	0.200253	5.17857e-52	6.65659e-17
TraesCS7A01G371400	6-hydroxynicotinate 3-monooxygenase	gi|326495302|dbj|BAJ85747.1|predicted protein, partial [Hordeum vulgare subsp. vulgare]	tr|A0A087SL46|A0A087SL46_AUXPR	Zeaxanthin epoxidase, chloroplastic	-	3.68246	3.38213	3.81481	3.42957	12.7134	9.95088	10.9029	11.4419	3.57724	11.2523	0.317913	2.45786e-51	3.65239e-09
TraesCS1B01G225000	NRT1 PTR FAMILY -like	gi|357141049|ref|XP_003572060.1|PREDICTED: protein NRT1/ PTR FAMILY 6.3-like [Brachypodium distachyon] gi|944062164|gb|KQJ97754.1| hypothetical protein BRADI_3g33040 [Brachypodium distachyon]	tr|A0A0B2PKB3|A0A0B2PKB3_GLYSO	Nitrate transporter 1.1	-	69.0877	77.7383	74.7333	65.7673	33.4365	26.5424	28.1511	30.464	71.8316	29.6485	2.42278	5.52989e-51	2.89342e-05
TraesCS2B01G490100	probable polyamine oxidase 2	gi|474216667|gb|EMS59123.1|putative polyamine oxidase 2 [Triticum urartu]	tr|Q1EPI3|Q1EPI3_MUSAC	Amine oxidase family protein	-	396.704	445.481	324.979	263.224	47.4055	19.4353	30.2774	42.64	357.597	34.9396	10.2347	1.94261e-50	1.71289e-30
TraesCS5A01G155800	pentatricopeptide repeat-containing chloroplastic	gi|326502598|dbj|BAJ98927.1|predicted protein [Hordeum vulgare subsp. vulgare]	tr|A0A1E5WKD3|A0A1E5WKD3_9POAL	Pentatricopeptide repeat-containing protein	-	1.88792	1.6301	1.65977	1.82198	12.0923	6.93614	8.01062	8.83617	1.74994	8.9688	0.195114	2.69537e-50	6.86435e-17
TraesCS3A01G242800LC			AT2G45730.1	eukaryotic initiation factor 3 gamma subunit family protein	-	7.29036	7.36272	6.45167	6.42837	0	0	0	0	6.88328	0	-	3.03831e-50	2.69058e-67
TraesCS7A01G524300	disease resistance RPP13 3	gi|475613843|gb|EMT28893.1|Putative disease resistance RPP13-like protein 3 [Aegilops tauschii]	AT5G38350.1	Disease resistance protein (NBS-LRR class) family	-	7.09258	5.79348	6.39663	4.43203	0.935736	0.62505	0.844317	1.04017	5.92868	0.861317	6.88328	7.3207e-50	1.06938e-20
TraesCS4B01G173700	r40c1 - rice	gi|474396577|gb|EMS65756.1|hypothetical protein TRIUR3_29100 [Triticum urartu]	sp|Q10M12|40C1_ORYSJ	Ricin B-like lectin R40C1	-	0.98314	1.06752	1.36235	1.40058	11.915	19.8124	13.7361	13.2097	1.2034	14.6683	0.0820407	8.16243e-50	4.83765e-35
TraesCS1B01G290000	hypothetical protein TRIUR3_22405	gi|474207684|gb|EMS58756.1|hypothetical protein TRIUR3_22405 [Triticum urartu]	tr|G7L5L1|G7L5L1_MEDTR	Plant/T7H20-70 protein	-	1186.87	802.926	843.773	798.275	167.329	125.191	184.445	152.248	907.962	157.303	5.77205	1.09807e-49	1.68402e-18
TraesCS1B01G251900	Annexin D3	gi|326498153|dbj|BAJ94939.1|predicted protein, partial [Hordeum vulgare subsp. vulgare]	tr|W5A6S2|W5A6S2_WHEAT	Annexin	-	11.3937	11.9017	11.032	9.40738	2.4584	2.27017	2.156	2.64737	10.9337	2.38298	4.58824	1.68682e-49	2.18825e-13
TraesCS6A01G214400	FLOWERING LOCUS T-like	gi|475608843|gb|EMT27170.1|hypothetical protein F775_12355 [Aegilops tauschii]	tr|A0A1E5W0N5|A0A1E5W0N5_9POAL	Protein FLOWERING LOCUS T	-	0.0550544	0.109408	0.286456	0.192601	8.94651	12.1688	11.1496	11.0214	0.16088	10.8216	0.0148666	1.87183e-49	5.79401e-51
TraesCS5B01G205500	TPA: RING zinc finger domain superfamily	gi|326505428|dbj|BAJ95385.1|predicted protein [Hordeum vulgare subsp. vulgare]	AT1G18470.1	Transmembrane Fragile-X-F-associated protein	-	26.203	29.5541	25.0945	21.545	6.14873	4.13673	6.59404	6.39242	25.5991	5.81798	4.4	3.43767e-49	2.17004e-13
TraesCS2A01G035700	arginase	gi|525333924|gb|AGR45902.1|arginase protein [Triticum aestivum] gi|649947777|gb|AIC73640.1| arginase [Triticum turgidum] gi|649947779|gb|AIC73641.1| arginase [Triticum aestivum]	tr|A0A060L0E4|A0A060L0E4_TRITU	Arginase	-	15.3436	14.7909	15.8627	11.2162	50.4046	38.6065	46.7701	54.8338	14.3034	47.6537	0.300152	3.48579e-49	2.73304e-10
TraesCS7B01G441600LC	transcription factor HY5-like	gi|326513298|dbj|BAK06889.1|predicted protein [Hordeum vulgare subsp. vulgare]	tr|D6MKH0|D6MKH0_9ASPA	Transcription factor	bZIP	0.981121	0.630803	0.650625	0.959035	17.6886	9.61718	10.603	14.9094	0.805396	13.2046	0.0609938	4.73235e-49	2.34478e-34
TraesCS5B01G219500	WAT1-related At4g30420-like	gi|475508757|gb|EMT05123.1|Auxin-induced protein 5NG4 [Aegilops tauschii]	tr|W5FI30|W5FI30_WHEAT	WAT1-related protein	-	10.911	15.7882	16.1725	13.8742	1.00812	0.824032	1.76333	1.41415	14.1865	1.25241	11.3274	1.80544e-48	4.10692e-30
TraesCS7B01G137200	TRANSPARENT TESTA 12	gi|326511565|dbj|BAJ91927.1|predicted protein [Hordeum vulgare subsp. vulgare]	tr|A0A1D6CJF8|A0A1D6CJF8_WHEAT	Protein DETOXIFICATION	-	12.0298	14.3399	14.5807	14.5651	64.4778	64.6702	54.7504	54.3033	13.8789	59.5504	0.233061	1.91921e-48	2.04771e-14
TraesCS1A01G423800	late embryogenesis abundant Lea14-A-like	gi|474193235|gb|EMS58218.1|Late embryogenesis abundant protein Lea14-A [Triticum urartu]	tr|A0A0K9PIU3|A0A0K9PIU3_ZOSMR	Late embryogenesis abundant protein Lea14	-	5.6196	9.65538	6.54844	6.80915	39.8562	29.4659	36.4153	35.3991	7.15814	35.2841	0.202872	1.95452e-48	3.78499e-16
TraesCS4A01G445800	---NA---	No Blast Hit	tr|Q2XSE6|Q2XSE6_GLYTO	Seed maturation protein	-	3.00388	3.27596	2.8273	2.37087	20.9482	32.1034	29.0492	44.3662	2.8695	31.6168	0.0907589	2.65713e-48	4.19949e-32
TraesCS1A01G419100			tr|A0A160NTK3|A0A160NTK3_9LAMI	RADIALIS-like transcription factor	-	8.6526	11.3058	9.45434	7.90806	0.800928	0.261476	0.776343	0.682805	9.33019	0.630388	14.8007	3.27649e-48	5.05123e-31
TraesCS3A01G139000	BZR1 homolog 2	gi|669028357|emb|CDM82126.1|unnamed protein product [Triticum aestivum]	AT3G50750.1	BES1/BZR1 homolog 1	-	6.49333	6.47867	5.18885	5.58517	20.9459	21.3368	21.1628	23.492	5.93651	21.7343	0.27314	7.57026e-48	1.40868e-11
TraesCS3A01G490600			tr|A0A1E5VXG0|A0A1E5VXG0_9POAL	Protein MID1-COMPLEMENTING ACTIVITY 1	-	2.7707	2.88417	2.19678	2.38863	0.189978	0.1367	0.0901942	0.0547983	2.56007	0.117918	21.7107	2.1172e-47	6.22556e-36
TraesCS5A01G274600	probable mitochondrial adenine nucleotide transporter BTL1	gi|474244681|gb|EMS59942.1|Protein brittle-1, chloroplastic/amyloplastic [Triticum urartu]	tr|C1MI02|C1MI02_MICPC	Mitochondrial carrier family	-	1.0234	1.14226	0.851014	1.02994	6.12798	3.80076	4.9356	5.089	1.01165	4.98834	0.202804	2.30374e-47	1.33736e-15
TraesCS1A01G442700			AT4G34140.3	D111/G-patch domain-containing protein	-	7.63073	8.52994	7.56261	7.74637	33.495	33.5893	31.613	31.0704	7.86741	32.4419	0.242508	6.15119e-47	4.63462e-13
TraesCS2A01G022700	ATP-dependent Clp protease adaptor containing	gi|475566081|gb|EMT14943.1|ATP-dependent Clp protease adapter protein clpS [Aegilops tauschii]	tr|R7W4W6|R7W4W6_AEGTA	ATP-dependent Clp protease adapter protein clpS	-	503.198	485.452	475.47	475.453	206.324	131.471	167.235	177.766	484.894	170.699	2.84064	6.76843e-47	3.8023e-07
TraesCS7B01G136000	caffeoyl- O-methyltransferase	gi|40363753|dbj|BAD06321.1|putative caffeoyl CoA O-methyltransferase, partial [Triticum aestivum]	tr|Q9XJ19|Q9XJ19_ORYSJ	Caffeoyl-CoA O-methyltransferase	-	7.41475	6.82469	7.30988	9.76149	52.7403	80.3278	66.9614	67.9454	7.8277	66.9937	0.116842	8.34015e-47	8.18139e-28
TraesCS2A01G367700	TPA_inf: caleosin	gi|1047600385|tpg|DAA79914.1|TPA_inf: caleosin [Triticum aestivum]	tr|W5BA38|W5BA38_WHEAT	Caleosin	-	1.30379	1.13846	0.925063	1.10573	11.4184	8.93741	9.38548	7.81082	1.11826	9.38802	0.119116	1.29902e-46	1.15692e-23
TraesCS3A01G435300	stress enhanced chloroplastic	gi|473941804|gb|EMS50348.1|hypothetical protein TRIUR3_20930 [Triticum urartu]	tr|A0A199VWF0|A0A199VWF0_ANACO	Stress enhanced protein 1, chloroplastic	-	92.0654	89.4662	95.8716	104.277	282.961	234.151	265.609	272.714	95.4201	263.859	0.361633	1.73825e-46	9.93993e-08
TraesCS1B01G223300	proline dehydrogenase mitochondrial-like	gi|326505010|dbj|BAK02892.1|predicted protein [Hordeum vulgare subsp. vulgare]	tr|A0A072U662|A0A072U662_MEDTR	Proline dehydrogenase	-	7.93986	7.98535	6.04739	8.94431	0.944159	0.444972	0.509197	0.923085	7.72923	0.705353	10.958	1.9443e-46	3.91289e-29
TraesCS7A01G453100	hypothetical protein F775_26416	gi|475520425|gb|EMT06486.1|hypothetical protein F775_26416 [Aegilops tauschii]	AT5G11420.1	transmembrane protein, putative (Protein of unknown function, DUF642)	-	7.07403	7.00336	9.56	13.4577	87.8918	102.695	90.5623	98.9509	9.27376	95.0251	0.0975927	3.44646e-46	5.46535e-32
TraesCS7B01G286300	B-box zinc finger 20-like	gi|326494724|dbj|BAJ94481.1|predicted protein [Hordeum vulgare subsp. vulgare]	tr|A0A103XDX2|A0A103XDX2_CYNCS	Zinc finger, B-box	-	0.0875828	0.0979036	0.0189877	0.162774	2.42087	2.80739	2.92814	2.40991	0.091812	2.64158	0.0347565	3.44646e-46	2.35065e-43
TraesCS3A01G129000	ABC transporter C family member 3	gi|669028235|emb|CDM81974.1|unnamed protein product [Triticum aestivum] gi|765368580|gb|AJR33102.1| ABC subfamily C transporter [Triticum aestivum]	tr|A0A077RXF4|A0A077RXF4_WHEAT	ABC subfamily C transporter	-	29.517	31.7903	39.6841	30.0793	8.9099	4.93432	6.21533	5.99672	32.7677	6.51407	5.0303	1.60443e-45	6.17081e-16
TraesCS7B01G156300	transcriptional activator FHA1	gi|326493928|dbj|BAJ85426.1|predicted protein [Hordeum vulgare subsp. vulgare]	tr|M8A4X4|M8A4X4_TRIUA	Fork head transcription factor 1	-	14.8449	15.0282	13.8188	13.888	3.0766	3.1862	3.65504	3.9246	14.395	3.46061	4.15966	3.38555e-45	5.04219e-12
TraesCS4B01G081200	gibberellin 20 oxidase 2	gi|475435434|gb|EMT01311.1|Gibberellin 20 oxidase 1 [Aegilops tauschii]	tr|A0A061E0N9|A0A061E0N9_THECC	2-oxoglutarate (2OG) and Fe(II)-dependent oxygenase superfamily protein	-	9.44636	7.84682	6.26979	5.04361	0.287705	0.390154	0.606781	0.446855	7.15165	0.432874	16.5213	5.818e-45	3.04864e-35
TraesCS5A01G084900	hypothetical protein F775_01465	gi|475616803|gb|EMT29885.1|hypothetical protein F775_01465 [Aegilops tauschii]	tr|A0A0B0PUW9|A0A0B0PUW9_GOSAR	1-(5-phosphoribosyl)-5-[(5-phosphoribosylamino)methylideneamino] imidazole-4-carboxamide isomerase	-	10.326	12.1258	11.8038	10.6731	55.5689	33.4109	36.9437	44.8801	11.2322	42.7009	0.263043	1.13757e-44	3.9051e-12
TraesCS2B01G266000	probable inositol transporter 2	gi|326518016|dbj|BAK07260.1|predicted protein [Hordeum vulgare subsp. vulgare]	tr|A0A0K9P6N2|A0A0K9P6N2_ZOSMR	Transporter	-	10.9199	11.9042	8.56433	9.62295	1.26116	1.47363	1.75579	1.95455	10.2528	1.61128	6.36315	1.26399e-44	2.97244e-19
TraesCS7A01G270700	cytochrome P450 78A9-like	gi|473947481|gb|EMS50564.1|Cytochrome P450 78A3 [Triticum urartu]	tr|F4YF83|F4YF83_9APIA	Cytochrome P450	-	9.90342	8.3531	5.85624	6.54559	1.07406	0.841546	0.75851	0.954208	7.66458	0.907081	8.44973	1.66171e-44	5.64489e-24
TraesCS1B01G147200	bidirectional sugar transporter SWEET3a	gi|357134259|ref|XP_003568735.1|PREDICTED: bidirectional sugar transporter SWEET3a [Brachypodium distachyon] gi|944071540|gb|KQK07024.1| hypothetical protein BRADI_2g32230 [Brachypodium distachyon]	tr|A0A1D5SK60|A0A1D5SK60_WHEAT	Bidirectional sugar transporter SWEET	-	8.07817	15.7821	6.8361	7.4747	0.0401372	0.0336945	0	0	9.54277	0.0184579	517.001	1.68767e-44	1.4777e-65
TraesCS5A01G328800			tr|Q10S17|Q10S17_ORYSJ	Cytochrome P450 family protein, expressed	-	0.397854	0.583571	0.788605	0.480518	8.04746	3.79498	6.31374	6.64115	0.562637	6.19933	0.0907577	2.94985e-44	2.20855e-29
TraesCS7A01G218600	zinc finger CONSTANS-LIKE 9-like isoform X1	gi|473968236|gb|EMS51329.1|Zinc finger protein CONSTANS-LIKE 9 [Triticum urartu]	tr|A0A023GS52|A0A023GS52_SOYBN	CONSTANS-like zinc finger protein	CO-like	3.16957	3.70234	2.5388	2.0632	15.3912	11.3748	11.6917	14.0988	2.86848	13.1391	0.218315	3.29234e-44	2.30052e-15
TraesCS7A01G471000	ATP-dependent zinc metalloprotease FTSH chloroplastic	gi|475605012|gb|EMT25919.1|Cell division protease ftsH-like protein, chloroplastic [Aegilops tauschii]	tr|A0A072UQU8|A0A072UQU8_MEDTR	ATP-dependent zinc metalloprotease FTSH protein	-	168.306	170.287	158.693	154.974	448.602	317.038	342.533	438.888	163.065	386.765	0.421613	5.18203e-44	6.85508e-06
TraesCS3A01G241000	mannan endo-1,4-beta-mannosidase 1	gi|357135816|ref|XP_003569504.1|PREDICTED: mannan endo-1,4-beta-mannosidase 1 [Brachypodium distachyon] gi|944073574|gb|KQK09058.1| hypothetical protein BRADI_2g45790 [Brachypodium distachyon]	tr|A0A1E5VS12|A0A1E5VS12_9POAL	Mannan endo-1,4-beta-mannosidase 1	-	0.0224968	0.290597	0.331652	0.295133	6.33979	8.935	7.86251	6.18549	0.23497	7.3307	0.0320529	5.97409e-44	1.60879e-47
TraesCS6A01G036600	programmed cell death 4-like	gi|475531591|gb|EMT08103.1|hypothetical protein F775_30924 [Aegilops tauschii]	AT1G78040.3	Pollen Ole e 1 allergen and extensin family protein	-	239.839	224.062	191.773	219.281	39.6418	39.6911	52.0843	54.9919	218.739	46.6023	4.69374	1.52015e-43	1.48356e-14
TraesCS5A01G263100	tonoplast dicarboxylate transporter-like	gi|326498103|dbj|BAJ94914.1|predicted protein [Hordeum vulgare subsp. vulgare]	tr|B6T0F4|B6T0F4_MAIZE	Tonoplast dicarboxylate transporter	-	4.74166	3.26179	3.4287	3.2921	0.345127	0.377907	0.274276	0.351456	3.68106	0.337191	10.9168	1.54953e-43	8.02163e-27
TraesCS4A01G207700	sec1 family domain-containing MIP3	gi|474122037|gb|EMS56076.1|Sec1 family domain-containing protein 2 [Triticum urartu]	tr|M7Z911|M7Z911_TRIUA	Sec1 family domain-containing protein 2	-	5.07432	6.24676	5.56864	5.02709	0.762057	1.05653	0.796224	0.932536	5.4792	0.886837	6.17836	1.9176e-43	1.89906e-18
TraesCS2B01G469000	PLATZ transcription	gi|475613192|gb|EMT28680.1|hypothetical protein F775_28196 [Aegilops tauschii]	tr|B4FK14|B4FK14_MAIZE	PLATZ transcription factor	-	28.3024	28.8226	29.2178	24.7698	11.342	7.31782	9.68367	9.25523	27.7782	9.39967	2.95523	2.08231e-43	1.48742e-07
TraesCS6B01G334600	transcription factor ILI5	gi|475623290|gb|EMT32161.1|Transcription factor bHLH135 [Aegilops tauschii]	tr|A0A0B0MSC8|A0A0B0MSC8_GOSAR	Transcription factor protein	bHLH	0	0.215101	0.187728	0.189331	14.0268	16.0742	15.9086	19.2409	0.14804	16.3126	0.00907518	2.28864e-43	4.05324e-50
TraesCS2A01G347000	FLOWERING LOCUS T-like	gi|326503096|dbj|BAJ99173.1|predicted protein [Hordeum vulgare subsp. vulgare]	tr|A0A1E5W0N5|A0A1E5W0N5_9POAL	Protein FLOWERING LOCUS T	-	0	0.27352	0.286456	0.240752	8.04054	8.1284	6.77443	9.14637	0.200182	8.02244	0.0249528	2.56091e-43	3.35509e-41
TraesCS6B01G299800	Soluble inorganic pyrophosphatase	gi|388271212|gb|AFK26595.1|inorganic pyrophosphotase [Triticum aestivum] gi|474201211|gb|EMS58489.1| Soluble inorganic pyrophosphatase [Triticum urartu]	tr|B9S6D8|B9S6D8_RICCO	Inorganic pyrophosphatase, putative	-	54.3338	50.5072	55.1915	53.7506	142.813	139.966	149.995	144.696	53.4458	144.367	0.370207	3.96009e-43	1.86023e-07
TraesCS2B01G038700			tr|Q6WGQ3|Q6WGQ3_WHEAT	Chalcone synthase	-	2.01244	1.73462	1.76619	4.05029	40.4733	63.1593	46.41	40.0999	2.39089	47.5356	0.0502968	4.63207e-43	1.5743e-46
TraesCS4A01G295100	contains domain DUF1677	gi|357119511|ref|XP_003561482.1|PREDICTED: uncharacterized protein LOC100843122 [Brachypodium distachyon] gi|944078508|gb|KQK13860.1| hypothetical protein BRADI_1g12950 [Brachypodium distachyon]	tr|G7K3P0|G7K3P0_MEDTR	DUF1677 family protein	-	51.0288	45.6982	43.406	39.726	13.5386	10.1728	11.1789	13.5668	44.9647	12.1143	3.71171	7.05149e-43	2.14049e-10
TraesCS7A01G386300	chloroplast post-illumination chlorophyll fluorescence increase	gi|326509885|dbj|BAJ87158.1|predicted protein [Hordeum vulgare subsp. vulgare]	tr|A0A0K9PI74|A0A0K9PI74_ZOSMR	Post-illumination chlorophyll fluorescence increase protein	-	260.252	223.18	191.347	186.369	670.183	592.039	630.294	712.998	215.287	651.378	0.33051	8.38715e-43	5.20988e-09
TraesCS2A01G389000	multi -bridging factor 1a	gi|225908282|gb|ACO36694.1|multiprotein bridging factor 1 [Triticum aestivum]	tr|B9SEW6|B9SEW6_RICCO	Multiprotein-bridging factor, putative	-	146.049	130.634	128.993	115.397	322.219	293.107	329.706	325.495	130.268	317.632	0.410124	9.32761e-43	3.34693e-06
TraesCS6B01G017900	MADS-box SOC1-like isoform X1	gi|95981857|gb|ABF57914.1|MADS-box transcription factor TaAGL1 [Triticum aestivum]	tr|A0A072TQ92|A0A072TQ92_MEDTR	MADS-box transcription factor	MADS2	4.09231	4.69469	4.83928	3.18867	17.448	18.5018	19.1059	22.312	4.20374	19.3419	0.217338	3.25246e-42	6.71085e-15
TraesCS7A01G244300LC	transcription factor TCP15-like	gi|326526855|dbj|BAK00816.1|predicted protein [Hordeum vulgare subsp. vulgare]	tr|A0A060CYM1|A0A060CYM1_MAIZE	TCP transcription factor	TCP	7.24859	6.39427	5.99546	5.87928	0.713532	0.92948	0.940344	0.675641	6.3794	0.814749	7.82989	3.9152e-42	2.11998e-21
TraesCS5A01G376500	transcription factor PIF1-like	gi|1022584314|gb|ANA75353.1|stress-responsive bHLH transcription factor [Triticum aestivum]	tr|A0A0H3Y7J8|A0A0H3Y7J8_SALMI	Basic helix-loop-helix transcription factor	bHLH	84.3529	75.0081	61.8381	63.09	20.2395	16.7727	18.3497	22.9641	71.0723	19.5815	3.62956	3.95689e-42	1.65507e-10
TraesCS2A01G440400			tr|O24101|O24101_MEDTR	Lipid transfer protein	-	0.755772	1.28737	0.967492	0.598043	8.88357	6.71185	7.99582	11.5992	0.902168	8.79762	0.102547	4.05236e-42	3.57717e-26
TraesCS4A01G272600	Mitogen-activated kinase kinase kinase 1	gi|326496064|dbj|BAJ90653.1|predicted protein [Hordeum vulgare subsp. vulgare]	tr|R7W0M6|R7W0M6_AEGTA	Mitogen-activated protein kinase kinase kinase 1	-	36.7493	34.9165	34.3106	31.4019	85.7717	78.1867	73.909	83.6593	34.3446	80.3817	0.427269	4.09959e-42	9.96938e-06
TraesCS2B01G177100	Hydrophobic LTI6A	gi|193811878|dbj|BAG54793.1|plasma membrance protein3 [Puccinellia tenuiflora] gi|326525641|dbj|BAJ88867.1| predicted protein [Hordeum vulgare subsp. vulgare] gi|473798548|gb|EMS46527.1| Hydrophobic protein LTI6A [Triticum urartu] gi|475526762|gb|EMT07358.1| Hydrophobic protein LTI6A [Aegilops tauschii]	tr|Q5MJ27|Q5MJ27_PENAM	Low temperature and salt responsive protein	-	415.742	406.8	427.34	419.321	130.524	118.212	118.419	156.672	417.301	130.957	3.18656	4.52689e-42	1.33461e-08
TraesCS2B01G105300	abscisic acid receptor PYL4-like	gi|326522508|dbj|BAK07716.1|predicted protein [Hordeum vulgare subsp. vulgare]	tr|G7JKP6|G7JKP6_MEDTR	Abscisic acid receptor	-	28.7148	26.407	22.992	29.6525	6.79296	6.02844	5.72444	6.58358	26.9416	6.28235	4.28845	6.62744e-42	6.91657e-13
TraesCS4B01G345100	probable membrane-associated kinase regulator 6	gi|326523081|dbj|BAJ88581.1|predicted protein [Hordeum vulgare subsp. vulgare]	tr|G7IDW5|G7IDW5_MEDTR	Membrane-associated kinase regulator-like protein, putative	-	2.64345	2.94025	2.8398	3.31264	17.7735	10.3559	14.2274	14.8464	2.93403	14.3008	0.205166	7.15236e-42	2.26605e-15
TraesCS5A01G513900	probable membrane-associated kinase regulator 6	gi|326523081|dbj|BAJ88581.1|predicted protein [Hordeum vulgare subsp. vulgare]	tr|G7IDW5|G7IDW5_MEDTR	Membrane-associated kinase regulator-like protein, putative	-	0.907452	0.70566	0.958005	1.27675	9.45488	6.54054	7.99028	10.553	0.961966	8.63469	0.111407	7.26151e-42	2.4047e-24
TraesCS5B01G557100	Beta- insoluble isoenzyme 4	gi|66766193|dbj|BAD99105.1|fructan exohydrolase [Triticum aestivum]	tr|G7KQY4|G7KQY4_MEDTR	Beta-fructofuranosidase, insoluble protein	-	20.6678	27.7631	20.2092	17.0555	3.81812	1.93623	2.978	1.90057	21.4239	2.65823	8.05946	9.31338e-42	1.50315e-24
TraesCS1B01G449200			tr|A0A160NTK3|A0A160NTK3_9LAMI	RADIALIS-like transcription factor	MYB_related	39.8327	61.2626	50.2437	30.2536	2.64625	0.411387	1.14001	2.53303	45.3981	1.68267	26.9798	1.85722e-41	2.79514e-46
TraesCS6A01G011700	MADS-box SOC1-like isoform X1	gi|95981878|gb|ABF57924.1|MADS-box transcription factor TaAGL23 [Triticum aestivum]	tr|A0A072TQ92|A0A072TQ92_MEDTR	MADS-box transcription factor	MADS2	1.88088	2.37351	3.21322	1.67791	13.1158	12.602	12.9704	13.2959	2.28638	12.996	0.17593	1.98654e-41	8.38591e-19
TraesCS2A01G264000	ribonuclease 1	gi|474114147|gb|EMS55779.1|Ribonuclease 3 [Triticum urartu]	tr|O04393|O04393_HORVU	Ribonuclease	-	8.43873	7.06325	6.3086	8.68933	0.256529	0.502488	0.461788	0.448901	7.62498	0.417427	18.2666	2.25759e-41	4.11209e-33
TraesCS7B01G226200	ferredoxin- chloroplastic	gi|475589515|gb|EMT21184.1|Ferredoxin, chloroplastic [Aegilops tauschii]	tr|W9RQ61|W9RQ61_9ROSA	Ferredoxin	-	355.124	408.001	483.065	382.86	1185.07	1068.68	1155.13	1283.89	407.263	1173.19	0.347141	4.96969e-41	2.5497e-08
TraesCS3A01G224600	disease resistance -like	gi|474043259|gb|EMS53361.1|hypothetical protein TRIUR3_16406 [Triticum urartu]	tr|A0A0K9PKU0|A0A0K9PKU0_ZOSMR	Loricrin-like	-	7.35714	9.15473	9.78742	6.77817	27.2155	23.7828	25.0776	25.9197	8.26937	25.4989	0.324303	5.39789e-41	3.42477e-09
TraesCS7A01G564300	predicted protein	gi|326499564|dbj|BAJ86093.1|predicted protein [Hordeum vulgare subsp. vulgare] gi|326506948|dbj|BAJ91515.1| predicted protein [Hordeum vulgare subsp. vulgare]	tr|A0A061GFU9|A0A061GFU9_THECC	Tetratricopeptide repeat-like superfamily protein, putative isoform 1	-	2.94126	2.52401	2.91952	2.15785	9.36277	7.27224	8.51628	7.99594	2.63566	8.28681	0.318055	6.31869e-41	2.82883e-09
TraesCS5A01G234300	1-aminocyclopropane-1-carboxylate oxidase	gi|326526889|dbj|BAK00833.1|predicted protein [Hordeum vulgare subsp. vulgare]	tr|B5TXD1|B5TXD1_SACOF	1-aminocyclopropane-1-carboxylate oxidase	-	3.442	3.20146	2.88946	4.01381	19.608	29.8679	21.475	27.4818	3.38669	24.6082	0.137624	6.31869e-41	2.58847e-24
TraesCS2A01G035300			tr|Q6WGP9|Q6WGP9_WHEAT	Chalcone synthase	-	0.19397	0.505932	0.65181	0.678582	9.60087	11.0115	7.93528	7.29088	0.507574	8.95964	0.0566511	7.31614e-41	1.59579e-38
TraesCS1A01G335800			tr|D0VBJ2|D0VBJ2_9POAL	O-methyltransferase-like protein	-	53.3213	47.6656	54.5687	63.5947	13.5827	11.718	13.7828	14.6123	54.7876	13.424	4.08133	8.03683e-41	2.69657e-12
TraesCS6B01G384500	probable alpha,alpha-trehalose-phosphate synthase [UDP-forming] 9	gi|326526555|dbj|BAJ97294.1|predicted protein [Hordeum vulgare subsp. vulgare]	tr|B6T0F0|B6T0F0_MAIZE	Trehalose-6-phosphate synthase	-	71.4765	76.7105	66.8701	76.308	18.8177	17.1746	23.5241	21.4296	72.8413	20.2365	3.5995	8.9316e-41	2.1164e-10
TraesCS2A01G031000	disease resistance RPP13 1	gi|473798819|gb|EMS46535.1|Putative disease resistance RPP13-like protein 1 [Triticum urartu]	tr|A0A0U2S1V9|A0A0U2S1V9_ORYSA	NBS-LRR-like resistance protein	-	1.70329	1.83752	1.91175	1.59609	4.75497	4.70603	4.72823	5.24712	1.76216	4.85909	0.362653	1.12975e-40	1.32673e-07
TraesCS7B01G726300LC			tr|C5ID17|C5ID17_WHEAT	Lr21	-	124.795	120.797	140.518	108.319	359.213	269.157	296.783	296.397	123.607	305.387	0.404755	1.58886e-40	2.36355e-06
TraesCS5B01G252600	probable E3 ubiquitin- ligase XERICO	gi|326513042|dbj|BAK03428.1|predicted protein [Hordeum vulgare subsp. vulgare] gi|326528913|dbj|BAJ97478.1| predicted protein [Hordeum vulgare subsp. vulgare] gi|326531940|dbj|BAK01346.1| predicted protein [Hordeum vulgare subsp. vulgare]	tr|A0A061DMB3|A0A061DMB3_THECC	RING/U-box superfamily protein, putative	-	22.1779	27.7957	21.1813	27.1036	82.724	72.9178	86.5187	94.9121	24.5646	84.2682	0.291505	1.84829e-40	1.109e-10
TraesCS2A01G114600			tr|A0A1E5VNW3|A0A1E5VNW3_9POAL	Flowering-promoting factor 1-like protein 1	-	14.2947	33.2665	33.1108	18.5063	302.359	195.607	208.86	347.942	24.7946	263.692	0.0940286	2.39732e-40	8.15509e-33
TraesCS7B01G314500	predicted protein, partial	gi|326506670|dbj|BAJ91376.1|predicted protein, partial [Hordeum vulgare subsp. vulgare]	tr|F4JRN8|F4JRN8_ARATH	NAD(P)-binding Rossmann-fold superfamily protein	-	235.207	206.242	209.652	200.743	494.433	397.757	446.347	519.811	212.961	464.587	0.458387	2.55388e-40	5.49564e-05
TraesCS7B01G440000LC	pentatricopeptide repeat-containing	gi|475603302|gb|EMT25378.1|hypothetical protein F775_24878 [Aegilops tauschii]	AT2G03810.7	18S pre-ribosomal assembly protein gar2-like protein	-	0.0956112	0.0475014	0.207283	0.0836211	6.73603	4.41651	6.20927	6.27426	0.108504	5.90902	0.0183625	2.67314e-40	5.42488e-42
TraesCS3A01G086700	Glyoxysomal fatty acid beta-oxidation multifunctional MFP-a	gi|669027788|emb|CDM81353.1|unnamed protein product [Triticum aestivum] gi|669027806|emb|CDM81375.1| unnamed protein product [Triticum aestivum]	sp|A8A2L0|FADJ_ECOHS	Fatty acid oxidation complex subunit alpha	-	9.50006	9.49785	9.8587	8.44008	19.7263	16.7782	19.7266	21.7568	9.32417	19.4969	0.478238	3.48352e-40	0.000149311
TraesCS5B01G075300	myb family transcription factor EFM-like isoform X2	gi|359952802|gb|AEV91191.1|MYB-related protein [Triticum aestivum]	tr|W9S908|W9S908_9ROSA	Two-component response regulator	G2-like	45.4185	44.8275	44.9048	44.4244	21.7642	17.4178	19.1375	21.2701	44.8938	19.8974	2.25626	4.4785e-40	0.000155549
TraesCS5A01G118900	chaperone chloroplastic	gi|326514880|dbj|BAJ99801.1|predicted protein [Hordeum vulgare subsp. vulgare]	tr|A0A072V2V0|A0A072V2V0_MEDTR	ATP-dependent Clp protease ATP-binding subunit	-	189.926	178.973	169.376	163.977	356.163	299.851	338.366	368.113	175.563	340.623	0.515417	4.4785e-40	0.0007342
TraesCS4A01G245300	DETOXIFICATION 33	gi|357121098|ref|XP_003562258.1|PREDICTED: protein DETOXIFICATION 29 [Brachypodium distachyon] gi|944078756|gb|KQK14108.1| hypothetical protein BRADI_1g14350 [Brachypodium distachyon]	tr|W5DNN7|W5DNN7_WHEAT	Protein DETOXIFICATION	-	83.5915	88.5105	74.9553	73.9572	17.7865	8.43326	13.1912	18.5192	80.2536	14.4826	5.5414	5.67231e-40	1.03996e-17
TraesCS1A01G281000	hypothetical protein TRIUR3_22405	gi|474207684|gb|EMS58756.1|hypothetical protein TRIUR3_22405 [Triticum urartu]	tr|A0A072UIR5|A0A072UIR5_MEDTR	Plant/T7H20-70 protein	-	438.049	335.164	314.959	354.263	88.1088	75.3499	101.578	93.934	360.609	89.7426	4.01826	6.00425e-40	3.86032e-12
TraesCS6B01G011800	ru large subunit-binding subunit chloroplastic	gi|475583491|gb|EMT19476.1|RuBisCO large subunit-binding protein subunit beta, chloroplastic [Aegilops tauschii]	tr|A0A0K9NTD2|A0A0K9NTD2_ZOSMR	60 kDa chaperonin	-	2.56333	2.93391	3.12331	2.66755	8.55992	7.31198	8.26251	8.27451	2.82203	8.10223	0.348302	6.00425e-40	6.48201e-08
TraesCS2A01G541400	ubiquinol oxidase chloroplastic chromoplastic	gi|475583084|gb|EMT19344.1|Alternative oxidase 4, chloroplastic/chromoplastic [Aegilops tauschii]	tr|A0A1D5TH41|A0A1D5TH41_WHEAT	Ubiquinol oxidase	-	200.238	180.619	175.537	168.925	434.215	413.155	483.287	473.592	181.33	451.062	0.402006	6.25214e-40	1.87647e-06
TraesCS4A01G132500	Secologanin synthase	gi|474273759|gb|EMS60977.1|Secologanin synthase [Triticum urartu]	tr|Q10LX2|Q10LX2_ORYSJ	Cytochrome P450 family protein, expressed	-	6.20331	6.03504	5.76484	7.0449	20.6449	19.9211	19.6683	23.7186	6.26202	20.9882	0.298359	8.61243e-40	2.6986e-10
TraesCS1B01G296400	predicted protein	gi|326491287|dbj|BAK05743.1|predicted protein [Hordeum vulgare subsp. vulgare]	AT1G09050.2	arginine-glutamic acid dipeptide repeat protein	-	3.75218	5.13678	4.41078	7.36547	35.7612	35.8524	37.8342	43.4276	5.1663	38.2188	0.135177	1.15613e-39	4.75562e-23
TraesCS4A01G164000	LOV domain-containing	gi|118767205|gb|ABL11478.1|FKF1 protein [Triticum aestivum]	tr|A0A088AWQ7|A0A088AWQ7_SOYBN	Flavin-binding kelch domain F box protein	-	0.915914	1.39546	0.794271	0.694247	5.4794	5.707	6.37867	7.08829	0.949974	6.16334	0.154133	1.23405e-39	1.64737e-20
TraesCS7B01G129700	phosphate transporter PHO1-3-like	gi|475514622|gb|EMT05740.1|Putative phosphate transporter 1 [Aegilops tauschii]	tr|A0A072TSP3|A0A072TSP3_MEDTR	Phosphate transporter PHO1-like protein	-	2.73834	3.03188	1.79535	2.516	0.389961	0.275403	0.267422	0.214967	2.52039	0.286938	8.78375	1.96559e-39	1.3113e-24
TraesCS4B01G276800	NETWORKED 1D-like	gi|474057860|gb|EMS53903.1|hypothetical protein TRIUR3_18298 [Triticum urartu]	tr|A0A061DQM7|A0A061DQM7_THECC	Kinase interacting (KIP1-like) family protein, putative	-	0.0348193	0.0326756	0.0402599	0.0236855	0.38597	0.54448	0.363654	0.658806	0.0328601	0.488228	0.0673049	3.27201e-39	1.28117e-33
TraesCS2A01G174300	MADS-box transcription factor 18	gi|108795021|gb|ABG21009.1|MADS2 [Triticum aestivum] gi|161158780|emb|CAM59048.1| MIKC-type MADS-box transcription factor WM7 [Triticum aestivum]	tr|Q5K6A6|Q5K6A6_ELAGV	MADS box transcription factor	MADS2	12.613	7.76678	5.00085	16.2422	0.0140547	0.0471948	0.0116771	0.045405	10.4057	0.0295829	351.747	1.30107e-38	2.85768e-87
TraesCS3B01G282400	Oxalate oxidase GF-	gi|228480403|gb|ACQ41884.1|germin-like protein 3 [Triticum aestivum]	tr|A0A1E5WFH9|A0A1E5WFH9_9POAL	Germin-like protein 1-1	-	63.3673	61.5263	57.461	36.8107	9.58558	8.78183	6.80033	6.46916	54.7913	7.90922	6.92752	1.45127e-38	2.01682e-21
TraesCS1B01G449100			tr|G7IVT6|G7IVT6_MEDTR	Transcription factor radialis-like protein	MYB_related	125.056	149.703	115.763	84.6338	23.9886	10.8831	14.2482	19.3743	118.789	17.1235	6.93716	1.51288e-38	1.80436e-21
TraesCS7A01G040400	Acid phosphatase 1	gi|475584251|gb|EMT19717.1|Acid phosphatase 1 [Aegilops tauschii]	tr|N1R2I4|N1R2I4_AEGTA	Acid phosphatase 1	-	18.3492	35.6853	16.6812	24.0125	1.01727	1.47238	1.66122	0.708273	23.6821	1.21479	19.4948	1.61807e-38	1.03403e-41
TraesCS5B01G151000	Ferritin- chloroplastic	gi|210061125|gb|ACJ05643.1|ferritin 1A [Triticum aestivum] gi|210061131|gb|ACJ05646.1| ferritin 1A [Triticum aestivum] gi|210061139|gb|ACJ05650.1| ferritin 1C [Triticum aestivum]	tr|W5FI94|W5FI94_WHEAT	Ferritin	-	17.0343	9.29375	28.8065	17.5505	248.483	203.385	307.541	198.309	18.1713	239.43	0.075894	1.91262e-38	5.22014e-38
TraesCS6A01G246400	glutathione peroxidase	gi|6179600|emb|CAB59893.1|GPX12Hv, glutathione peroxidase-like protein [Hordeum vulgare subsp. vulgare]	tr|A0A1D6D8Y9|A0A1D6D8Y9_WHEAT	Glutathione peroxidase	-	80.9049	87.5958	99.9172	78.1999	234.882	207.428	218.619	211.172	86.6545	218.025	0.397451	1.97422e-38	1.41146e-06
TraesCS4A01G142700	LURP-one-related 11-like	gi|326501080|dbj|BAJ98771.1|predicted protein [Hordeum vulgare subsp. vulgare] gi|326501094|dbj|BAJ98778.1| predicted protein [Hordeum vulgare subsp. vulgare] gi|326526243|dbj|BAJ97138.1| predicted protein [Hordeum vulgare subsp. vulgare]	AT1G53875.1	LURP-one-like protein	-	15.9686	21.4627	20.1205	17.1183	53.8017	40.93	53.6189	54.2017	18.6675	50.6381	0.368646	2.19936e-38	1.8431e-07
TraesCS6A01G306200	transcription factor ILI5	gi|475623290|gb|EMT32161.1|Transcription factor bHLH135 [Aegilops tauschii]	tr|A0A0B0MSC8|A0A0B0MSC8_GOSAR	Transcription factor protein	bHLH	0	0.10755	0.0938638	0.0946654	11.2437	15.0462	14.4287	19.6904	0.0740199	15.1023	0.00490125	2.47403e-38	2.02281e-51
TraesCS7B01G498700	predicted protein	gi|326500172|dbj|BAJ90921.1|predicted protein [Hordeum vulgare subsp. vulgare] gi|326532630|dbj|BAJ89160.1| predicted protein [Hordeum vulgare subsp. vulgare]	tr|B4FZ90|B4FZ90_MAIZE	F-box domain containing protein	-	0.207017	0.388544	0.039894	0.100587	4.37663	3.37621	4.02936	3.72584	0.18401	3.87701	0.047462	2.81592e-38	9.83357e-36
TraesCS3B01G568100	Metacaspase-1	gi|326518374|dbj|BAJ88216.1|predicted protein, partial [Hordeum vulgare subsp. vulgare]	tr|M8CLZ7|M8CLZ7_AEGTA	Metacaspase-1	-	6.45099	12.4347	12.1008	6.53794	0.569514	0.645433	0.709757	0.666952	9.38112	0.647914	14.479	3.36876e-38	5.0396e-33
TraesCS5B01G407800	predicted protein	gi|326524574|dbj|BAK00670.1|predicted protein [Hordeum vulgare subsp. vulgare]	sp|C5BHH2|HLDE_EDWI9	Bifunctional protein HldE	-	31.2105	28.7519	33.5305	24.9758	151.273	235.763	213.358	167.414	29.6172	191.952	0.154295	3.75145e-38	4.9239e-22
TraesCS2A01G016400	serine arginine repetitive matrix 1	gi|474445877|gb|EMS68601.1|hypothetical protein TRIUR3_15523 [Triticum urartu]	sp|B9G5N1|PAIR3_ORYSJ	Meiosis-specific protein PAIR3	-	5.58874	5.93087	4.89995	3.98039	1.31021	0.904756	0.91299	1.25446	5.09999	1.09561	4.65495	5.60543e-38	9.332e-14
TraesCS5B01G413300	S-adenosyl-L-methionine-dependent methyltransferase Mjls_1072	gi|326510919|dbj|BAJ91807.1|predicted protein [Hordeum vulgare subsp. vulgare]	tr|A0A061FCK1|A0A061FCK1_THECC	Leucine carboxyl methyltransferase	-	16.4782	16.9102	17.4416	16.8603	42.0286	37.9752	37.269	39.7581	16.9225	39.2577	0.431063	6.55519e-38	1.38737e-05
TraesCS3B01G467900	F-box At1g67340-like	gi|669030895|emb|CDM85592.1|unnamed protein product [Triticum aestivum]	tr|W0TR78|W0TR78_ACAMN	MYND type zinc finger protein	-	10.2492	9.48839	11.4252	10.1413	30.2024	21.9914	25.1085	25.9733	10.326	25.8189	0.39994	9.60734e-38	2.02578e-06
TraesCS5A01G515800LC			tr|A0A151UBJ4|A0A151UBJ4_CAJCA	Transposon Ty3-I Gag-Pol polyprotein	-	0	0	0	0	2.22886	2.85959	2.9	2.71718	0	2.67641	0	1.07828e-37	2.78421e-54
TraesCS2B01G233000	uncharacterized secreted	gi|226503235|ref|NP_001147369.1|uncharacterized protein LOC100280977 [Zea mays] gi|195610594|gb|ACG27127.1| uncharacterized secreted protein [Zea mays]	tr|Q6Z402|Q6Z402_ORYSJ	Membrane lipoprotein lipid attachment site-containing protein-like	-	0	0.072154	0.0629719	0.317549	4.51848	4.26343	5.08821	5.73037	0.113169	4.90012	0.0230951	1.24335e-37	2.80412e-41
TraesCS2A01G311700	chaperonin 60 subunit beta chloroplastic-like	gi|474438361|gb|EMS68279.1|RuBisCO large subunit-binding protein subunit beta, chloroplastic [Triticum urartu]	tr|A0A0K9NTD2|A0A0K9NTD2_ZOSMR	60 kDa chaperonin	-	0.298152	0.3182	0.387832	0.444262	3.3334	3.82804	3.51023	2.22898	0.362112	3.22516	0.112277	1.49737e-37	4.46461e-27
TraesCS5B01G246600	dicarboxylate transporter chloroplastic-like	gi|326507874|dbj|BAJ86680.1|predicted protein [Hordeum vulgare subsp. vulgare]	tr|A0A1D1ZLG4|A0A1D1ZLG4_9ARAE	2-oxoglutarate/malate translocator, chloroplastic	-	17.0321	17.8358	18.5177	20.4297	5.85369	4.35317	4.39278	5.91258	18.4538	5.12805	3.5986	1.95918e-37	2.79395e-10
TraesCS1A01G302600	probable LRR receptor-like serine threonine- kinase At1g06840	gi|475508018|gb|EMT05020.1|Putative LRR receptor-like serine/threonine-protein kinase [Aegilops tauschii]	tr|A0A0K9Q444|A0A0K9Q444_ZOSMR	Protein kinase-like protein	-	14.1265	15.0482	14.8033	14.9068	6.89216	4.57613	5.32715	5.68849	14.7212	5.62099	2.61897	2.3362e-37	3.91325e-06
TraesCS7A01G187800	Aquaporin NIP2-2	gi|99079825|gb|ABF66147.1|putative NOD26-like membrane integral protein [Triticum aestivum]	sp|P29975|AQP1_RAT	Aquaporin-1	-	287.377	331.695	304.83	294.052	137.747	122.2	119.358	132.318	304.488	127.906	2.38057	4.00723e-37	4.293e-05
TraesCS3A01G513500	uridylate kinase	gi|326491921|dbj|BAJ98185.1|predicted protein [Hordeum vulgare subsp. vulgare]	tr|B4FSB1|B4FSB1_MAIZE	Uridylate kinase	-	9.58356	9.16146	8.34578	8.66426	21.61	19.5707	23.0035	21.6349	8.93876	21.4548	0.416633	4.18694e-37	5.75888e-06
TraesCS1A01G219500	Hexose carrier HEX6	gi|473990701|gb|EMS51881.1|Hexose carrier protein HEX6 [Triticum urartu]	tr|B9R9W6|B9R9W6_RICCO	Sugar transporter, putative	-	3.26203	2.64518	3.04014	1.86918	0.0385632	0.0323732	0.128158	0.0467182	2.70413	0.0614532	44.0031	4.21624e-37	3.18189e-41
TraesCS7B01G277000	heme oxygenase 1	gi|295882012|gb|ADG56719.1|heme oxygenase 1 [Triticum aestivum]	tr|D6QXI6|D6QXI6_WHEAT	Heme oxygenase 1	-	75.6383	77.1016	73.5084	62.7432	164.799	155.393	149.55	170.79	72.2479	160.133	0.451175	4.21624e-37	3.69021e-05
TraesCS1B01G251800	Annexin D4	gi|475559362|gb|EMT13324.1|Annexin D4 [Aegilops tauschii]	tr|A0A096PJX5|A0A096PJX5_MAIZE	Annexin	-	14.2383	16.6806	19.935	17.7151	3.61379	3.07338	3.66967	2.55622	17.1423	3.22827	5.31005	4.23976e-37	2.96969e-16
TraesCS5A01G505800	predicted protein	gi|326511481|dbj|BAJ87754.1|predicted protein [Hordeum vulgare subsp. vulgare] gi|326515022|dbj|BAJ99872.1| predicted protein [Hordeum vulgare subsp. vulgare]	AT2G36885.1	translation initiation factor	-	3.66599	3.44252	5.58964	5.60215	60.8248	96.4184	89.7104	40.4244	4.57507	71.8445	0.0636802	4.23976e-37	5.18121e-41
TraesCS4B01G189800	abscisic acid receptor PYL4	gi|326520944|dbj|BAJ92835.1|predicted protein, partial [Hordeum vulgare subsp. vulgare]	tr|G7JKP6|G7JKP6_MEDTR	Abscisic acid receptor	-	34.5137	23.3842	27.1989	25.2724	4.94599	2.31487	2.47285	4.38347	27.5923	3.52929	7.81808	5.32788e-37	3.17584e-23
TraesCS2B01G396000	Gibberellin 2-beta-dioxygenase 8	gi|1001621759|emb|CFV04404.1|GA2ox-A6 [Triticum aestivum]	tr|A0A072UXE4|A0A072UXE4_MEDTR	Gibberellin 2-beta-dioxygenase	-	0	0	0	0.0173009	2.6449	2.04956	1.92701	2.6784	0.00432523	2.32497	0.00186034	7.09196e-37	5.59729e-50
TraesCS2A01G448300	PLATZ transcription	gi|475613192|gb|EMT28680.1|hypothetical protein F775_28196 [Aegilops tauschii]	tr|B4FK14|B4FK14_MAIZE	PLATZ transcription factor	-	45.0554	42.399	43.711	38.2778	17.8662	15.5828	15.6701	16.2233	42.3608	16.3356	2.59316	7.47761e-37	5.93403e-06
TraesCS7B01G373000	ATP-dependent zinc metalloprotease FTSH chloroplastic	gi|475605012|gb|EMT25919.1|Cell division protease ftsH-like protein, chloroplastic [Aegilops tauschii]	tr|A0A072UQU8|A0A072UQU8_MEDTR	ATP-dependent zinc metalloprotease FTSH protein	-	347.313	354.057	365.799	356.517	734.378	599.992	648.162	749.938	355.922	683.118	0.521026	1.03962e-36	0.000928881
TraesCS5B01G080400	heparanase 1	gi|326490325|dbj|BAJ84826.1|predicted protein [Hordeum vulgare subsp. vulgare]	tr|C5IFK6|C5IFK6_ORYSI	Heparanase	-	3.18818	3.27994	3.32482	3.37114	0.970006	0.734645	0.832193	0.936702	3.29102	0.868386	3.78981	1.27313e-36	2.37093e-10
TraesCS6A01G171800	multidrug resistance	gi|326515040|dbj|BAJ99881.1|predicted protein [Hordeum vulgare subsp. vulgare]	tr|G7KJX5|G7KJX5_MEDTR	ABC transporter B family protein	-	0.86568	0.898571	1.01882	0.946399	3.96683	2.98974	3.3288	2.94057	0.932367	3.30649	0.281981	1.27313e-36	1.07252e-10
TraesCS3A01G130300	phosphoenolpyruvate phosphate translocator chloroplastic-like	gi|669028247|emb|CDM81988.1|unnamed protein product [Triticum aestivum]	tr|P93642|P93642_MAIZE	Phosphate/phosphoenolpyruvate translocator	-	5.4658	7.68994	6.39675	3.76507	0.497485	0.396749	0.165331	0.381703	5.82939	0.360317	16.1785	2.11463e-36	3.34772e-33
TraesCS3B01G213700	probable peptide nitrate transporter At3g43790 isoform X1	gi|669028796|emb|CDM82722.1|unnamed protein product [Triticum aestivum]	tr|A0A1D1Z9V2|A0A1D1Z9V2_9ARAE	Protein ZINC INDUCED FACILITATOR-LIKE 1	-	173.828	217.388	218.25	166.744	62.1479	59.6841	55.3348	57.0082	194.053	58.5438	3.31466	2.15533e-36	3.5322e-09
TraesCS7B01G391800	Regulatory opaque-2	gi|475514426|gb|EMT05721.1|Regulatory protein opaque-2 [Aegilops tauschii]	tr|A0A0K9Q033|A0A0K9Q033_ZOSMR	Basic-leucine zipper (BZIP) transcription factor family	bZIP	18.8363	15.643	13.1599	15.8295	4.82154	3.59903	3.78908	4.62676	15.8672	4.2091	3.76974	2.64991e-36	5.77724e-11
TraesCS6A01G272300	Soluble inorganic pyrophosphatase	gi|388271212|gb|AFK26595.1|inorganic pyrophosphotase [Triticum aestivum] gi|474201211|gb|EMS58489.1| Soluble inorganic pyrophosphatase [Triticum urartu]	tr|B9S6D8|B9S6D8_RICCO	Inorganic pyrophosphatase, putative	-	124.865	121.52	143.816	138.349	379.945	346.289	346.915	346.061	132.137	354.802	0.372425	3.02752e-36	2.23366e-07
TraesCS3A01G179000	FAD synthase-like	gi|669028730|emb|CDM82643.1|unnamed protein product [Triticum aestivum]	tr|G7L3W8|G7L3W8_MEDTR	Phosphoadenosine phosphosulfate reductase family protein	-	12.2835	11.617	11.6872	9.9622	27.7223	26.3154	27.4897	26.3323	11.3875	26.9649	0.422306	3.32404e-36	7.43116e-06
TraesCS4A01G162200	predicted protein	gi|326513862|dbj|BAJ87949.1|predicted protein [Hordeum vulgare subsp. vulgare]	tr|A0A061E964|A0A061E964_THECC	Dentin sialophosphoprotein-related, putative isoform 1	-	135.296	130.536	122.901	115.033	38.1557	22.6742	26.19	40.5585	125.942	31.8946	3.94868	3.75952e-36	7.07852e-12
TraesCS5B01G210100	Aldehyde dehydrogenase family 7 member A1	gi|475611049|gb|EMT27955.1|Aldehyde dehydrogenase family 7 member A1 [Aegilops tauschii] gi|814937258|gb|AKE36954.1| aldehyde dehydrogenase 7B1 [Triticum aestivum]	tr|Q9FPK6|Q9FPK6_ORYSA	Aldehyde dehydrogenase	-	12.355	14.758	14.8325	12.0136	39.9701	45.7247	47.1128	43.7392	13.4898	44.1367	0.305637	4.36652e-36	4.44629e-10
TraesCS1A01G395100	cytochrome P450	gi|326521276|dbj|BAJ96841.1|predicted protein [Hordeum vulgare subsp. vulgare]	tr|Q851G2|Q851G2_ORYSJ	Cytochrome P450 family protein, expressed	-	0.558767	1.48056	0.533012	1.10771	15.1144	7.83168	10.5681	13.058	0.920013	11.643	0.0790182	6.39911e-36	3.65229e-34
TraesCS4B01G153700	predicted protein	gi|326513862|dbj|BAJ87949.1|predicted protein [Hordeum vulgare subsp. vulgare]	tr|A0A061E964|A0A061E964_THECC	Dentin sialophosphoprotein-related, putative isoform 1	-	46.4088	43.9267	40.886	41.464	15.3251	9.77027	11.5051	16.1288	43.1714	13.1823	3.27494	6.66611e-36	4.6622e-09
TraesCS2A01G297300	hypothetical protein F775_29621	gi|475561275|gb|EMT13745.1|hypothetical protein F775_29621 [Aegilops tauschii]	tr|G7JH97|G7JH97_MEDTR	FAM210B-like protein	-	42.0233	36.9491	33.8573	35.5568	98.0513	81.7641	86.0991	88.0396	37.0966	88.4885	0.419225	8.26162e-36	6.68248e-06
TraesCS1A01G314900	low molecular mass early light-inducible chloroplastic-like	gi|326527991|dbj|BAJ89047.1|predicted protein [Hordeum vulgare subsp. vulgare]	tr|B6UI73|B6UI73_MAIZE	Early light-induced protein	-	0.300349	0	0.13023	0.0875614	6.74452	14.7383	15.0141	7.65102	0.129535	11.037	0.0117365	9.16451e-36	1.41183e-54
TraesCS7A01G509100	POLAR LOCALIZATION DURING ASYMMETRIC DIVISION AND REDISTRIBUTION-like isoform X1	gi|474151013|gb|EMS56970.1|hypothetical protein TRIUR3_06296 [Triticum urartu]	tr|A0A199UWZ9|A0A199UWZ9_ANACO	Protein POLAR LOCALIZATION DURING ASYMMETRIC DIVISION AND REDISTRIBUTION	-	6.87652	5.82247	5.01191	3.67403	0.46783	0.231021	0.0914562	0.288938	5.34623	0.269812	19.8147	9.17524e-36	6.3477e-35
TraesCS2A01G602900LC	UV-B-induced chloroplastic	gi|474439785|gb|EMS68345.1|hypothetical protein TRIUR3_07699 [Triticum urartu]	tr|A0A199W567|A0A199W567_ANACO	UV-B-induced protein, chloroplastic	-	35.7748	31.9188	38.0222	32.839	88.5025	68.1736	78.6183	94.1402	34.6387	82.3587	0.420584	1.10066e-35	6.93745e-06
TraesCS2A01G221000	LHCP TRANSLOCATION DEFECT	gi|326534362|dbj|BAJ89531.1|predicted protein [Hordeum vulgare subsp. vulgare]	tr|Q1EP25|Q1EP25_MUSBA	Protein kinase family protein / ankyrin repeat family protein	-	16.5347	13.545	16.3637	17.3866	57.379	40.1043	50.4496	47.7312	15.9575	48.916	0.326222	1.23203e-35	4.82413e-09
TraesCS7B01G207800LC	---NA---	No Blast Hit	tr|A0A1E5W0W5|A0A1E5W0W5_9POAL	Cysteine-rich receptor-like protein kinase 10	-	19.9994	32.9459	22.2496	22.3245	2.57117	1.59044	2.47351	2.62308	24.3799	2.31455	10.5333	1.34788e-35	7.07795e-25
TraesCS7B01G363100	Auxin response factor 17	gi|357123410|ref|XP_003563403.1|PREDICTED: auxin response factor 17 isoform X1 [Brachypodium distachyon] gi|944081760|gb|KQK17112.1| hypothetical protein BRADI_1g32547 [Brachypodium distachyon]	tr|M0XAA9|M0XAA9_HORVV	Auxin response factor	-	21.2614	17.3285	17.0028	22.2661	4.29518	4.18539	5.02312	5.06298	19.4647	4.64167	4.19347	1.86619e-35	8.65321e-13
TraesCS2A01G294500	cell division homolog 2- chloroplastic-like	gi|474093275|gb|EMS54959.1|Cell division protein ftsZ-like protein 2-1, chloroplastic [Triticum urartu]	tr|M8CU65|M8CU65_AEGTA	Cell division protein ftsZ	-	12.1925	13.7165	10.627	8.06088	2.46549	1.37388	2.1367	2.23157	11.1492	2.05191	5.43358	2.54872e-35	2.16865e-16
TraesCS7B01G434200LC	SPX domain-containing membrane Os06g0129400-like isoform X2	gi|475594673|gb|EMT22764.1|Putative membrane protein [Aegilops tauschii]	tr|B9GW54|B9GW54_POPTR	SPX domain-containing family protein	-	1.05768	1.101	0.80802	0.836945	6.57877	4.69653	4.34686	5.27149	0.950912	5.22341	0.182048	2.93043e-35	2.34549e-16
TraesCS4B01G365600	Transcription factor bHLH36	gi|475583544|gb|EMT19491.1|hypothetical protein F775_32312 [Aegilops tauschii]	AT4G20970.1	basic helix-loop-helix (bHLH) DNA-binding superfamily protein	bHLH	44.1054	54.1951	31.7568	39.5502	11.7364	8.77949	9.31656	9.61967	42.4019	9.86304	4.29907	3.08061e-35	3.73817e-13
TraesCS2B01G118100	Thioredoxin-like 1- chloroplastic	gi|475559711|gb|EMT13406.1|Thioredoxin-like protein 1 [Aegilops tauschii]	tr|B9SHJ2|B9SHJ2_RICCO	Thioredoxin, putative	-	1.43767	1.49821	1.64204	1.38006	10.8915	15.1681	13.8132	9.3208	1.4895	12.2984	0.121113	3.13626e-35	1.52264e-24
TraesCSU01G052700	unnamed protein product	gi|669030266|emb|CDM84738.1|unnamed protein product [Triticum aestivum]	AT5G51630.6	Disease resistance protein (TIR-NBS-LRR class) family	-	16.8648	14.9761	12.84	15.1563	69.1767	56.8689	54.0134	47.9283	14.9593	56.9968	0.262459	4.79233e-35	3.34105e-12
TraesCS4A01G389000	peroxidase 1-like	gi|326518626|dbj|BAJ88342.1|predicted protein [Hordeum vulgare subsp. vulgare]	tr|A0A1D5WYS2|A0A1D5WYS2_WHEAT	Peroxidase	-	3.84643	5.10503	6.17083	3.94077	23.2559	19.9263	16.9741	21.9092	4.76576	20.5164	0.232291	5.00213e-35	4.81494e-14
TraesCS5A01G386900	NDH-DEPENDENT CYCLIC ELECTRON FLOW 5	gi|326499978|dbj|BAJ90824.1|predicted protein [Hordeum vulgare subsp. vulgare] gi|326510319|dbj|BAJ87376.1| predicted protein [Hordeum vulgare subsp. vulgare] gi|326525795|dbj|BAJ88944.1| predicted protein [Hordeum vulgare subsp. vulgare]	tr|A0A1E5VT49|A0A1E5VT49_9POAL	Protein NDH-DEPENDENT CYCLIC ELECTRON FLOW 5	-	4.77662	4.69923	4.55236	5.02554	14.2518	14.1692	13.417	16.1068	4.76344	14.4862	0.328825	5.01647e-35	8.85816e-09
TraesCS5A01G268200	Bifunctional dihydroflavonol 4-reductase flavanone 4-reductase	gi|474139785|gb|EMS56505.1|Bifunctional dihydroflavonol 4-reductase/flavanone 4-reductase [Triticum urartu]	tr|E3NZI6|E3NZI6_GOSHI	Cinnamoyl-CoA reductase 4	-	29.7705	29.1656	28.8866	25.2814	6.82332	3.73047	6.09779	8.05787	28.276	6.17736	4.57736	5.42804e-35	5.08988e-14
TraesCS1B01G750000LC			tr|A0A160NTK3|A0A160NTK3_9LAMI	RADIALIS-like transcription factor	MYB_related	12.406	18.6217	13.3526	9.9268	0.633454	0.759678	0.451109	1.02321	13.5768	0.716864	18.9391	8.60332e-35	3.53901e-32
TraesCS2B01G232400	organic cation carnitine transporter 2-like	gi|475618993|gb|EMT30622.1|Solute carrier family 22 member 3 [Aegilops tauschii]	tr|A0A072TPM4|A0A072TPM4_MEDTR	Organic cation/carnitine transporter	-	4.20799	2.40093	2.05263	5.49168	0.0169059	0.0425768	0.07023	0.013654	3.53831	0.0358417	98.7205	9.329e-35	1.63857e-54
TraesCS2B01G551700	hypothetical protein F775_08462	gi|475584094|gb|EMT19670.1|hypothetical protein F775_08462 [Aegilops tauschii]	sp|A4XHM5|RISB_CALS8	6,7-dimethyl-8-ribityllumazine synthase	-	0	0	0	0	8.37894	7.32707	10.4422	12.4771	0	9.65633	0	1.02008e-34	6.54595e-51
TraesCS2A01G023400	disease resistance RPP13 2	gi|474447737|gb|EMS68671.1|Disease resistance RPP13-like protein 4 [Triticum urartu]	AT5G38350.1	Disease resistance protein (NBS-LRR class) family	-	26.7497	27.2393	25.1195	23.1389	10.6372	10.144	10.0561	10.7328	25.5618	10.3925	2.45964	1.03652e-34	2.10394e-05
TraesCS6B01G005000	LPXTG-motif cell wall anchor domain	gi|825979183|gb|KLK77963.1|hypothetical protein WA90_07090, partial [Streptococcus agalactiae]	tr|A0A0B2RA84|A0A0B2RA84_GLYSO	Cell surface glycoprotein 1	-	7.39585	6.99884	3.83459	4.1069	43.8287	39.4288	40.36	30.0348	5.58404	38.4131	0.145368	1.19007e-34	1.04437e-22
TraesCS7B01G254700	hypothetical protein F775_28834	gi|475624758|gb|EMT32741.1|hypothetical protein F775_28834 [Aegilops tauschii]	tr|A0A1D1XC91|A0A1D1XC91_9ARAE	Alkyl hydroperoxide reductase subunit C	-	9.71916	9.42176	11.7175	7.15272	38.6437	38.888	38.3859	41.7452	9.50277	39.4157	0.241091	1.96387e-34	7.48988e-13
TraesCS4B01G381800	Metacaspase-1	gi|326518374|dbj|BAJ88216.1|predicted protein, partial [Hordeum vulgare subsp. vulgare]	tr|M8CLZ7|M8CLZ7_AEGTA	Metacaspase-1	-	10.9943	13.8334	10.191	8.9172	2.2531	1.34345	1.32961	2.41494	10.984	1.83527	5.98492	2.05195e-34	4.65716e-18
TraesCS1B01G296600	hypothetical protein F775_19095	gi|475611703|gb|EMT28184.1|hypothetical protein F775_19095 [Aegilops tauschii]	tr|A0A061EZD3|A0A061EZD3_THECC	Plant protein 1589 of Uncharacterized protein function	-	30.3815	37.3042	23.7535	42.8437	2.27806	3.60167	3.94309	3.98638	33.5707	3.4523	9.72415	2.08276e-34	5.96457e-28
TraesCS7A01G510900LC	hypothetical protein TRIUR3_23768	gi|473813389|gb|EMS46836.1|hypothetical protein TRIUR3_23768 [Triticum urartu]	sp|Q6GDC8|HIS7_STAAR	Imidazoleglycerol-phosphate dehydratase	-	10.0147	10.9785	12.083	9.66324	58.7218	30.5457	39.1141	55.4741	10.6848	45.9639	0.232462	2.33158e-34	5.00446e-14
TraesCS3B01G397000	zinc finger -like	gi|669030410|emb|CDM84929.1|unnamed protein product [Triticum aestivum]	tr|A0A061FLY6|A0A061FLY6_THECC	RING/FYVE/PHD zinc finger superfamily protein	-	2.00328	3.61915	2.76377	2.70773	17.4195	21.1096	20.8532	15.3547	2.77348	18.6843	0.14844	2.36917e-34	3.44735e-21
TraesCS7B01G046400	anthocyanidin 3-O-glucosyltransferase 2-like	gi|326527339|dbj|BAK04611.1|predicted protein [Hordeum vulgare subsp. vulgare]	tr|A0A0A9FRF1|A0A0A9FRF1_ARUDO	Glycosyltransferase	-	0.178281	0.216512	0.326384	0.589044	5.66384	9.5265	6.5846	6.12112	0.327555	6.97401	0.046968	2.69949e-34	1.33011e-41
TraesCS3B01G420500	Receptor kinase HSL1	gi|669028763|emb|CDM82685.1|unnamed protein product [Triticum aestivum] gi|670020743|emb|CDJ26457.1| unnamed protein product [Triticum aestivum]	tr|B9N3K0|B9N3K0_POPTR	Leucine-rich repeat receptor-like protein kinase	-	4.69898	5.09986	3.5898	3.03336	0.460276	0.181123	0.334611	0.569229	4.1055	0.38631	10.6275	4.79713e-34	4.76324e-27
TraesCS5A01G330900	Beta-galactosidase 12	gi|57283683|emb|CAG30731.1|beta-galactosidase precursor [Triticum monococcum]	tr|Q5K3Q1|Q5K3Q1_TRIMO	Beta-galactosidase	-	9.17134	10.5938	8.74862	7.27925	2.92414	1.53423	2.00824	2.06647	8.94826	2.13327	4.19462	5.77164e-34	2.09725e-12
TraesCS2B01G007400	L-type lectin-domain containing receptor kinase -like	gi|473911921|gb|EMS49596.1|L-type lectin-domain containing receptor kinase IX.1 [Triticum urartu]	tr|Q6YT83|Q6YT83_ORYSJ	Receptor protein kinase-related protein-like	-	32.7649	31.6334	26.664	26.1121	11.3391	7.38833	8.99592	7.82519	29.2936	8.88712	3.29619	5.77164e-34	4.42781e-09
TraesCS6A01G386300	28 kDa chloroplastic	gi|326487400|dbj|BAJ89684.1|predicted protein [Hordeum vulgare subsp. vulgare] gi|326511469|dbj|BAJ87748.1| predicted protein [Hordeum vulgare subsp. vulgare] gi|326511763|dbj|BAJ92026.1| predicted protein [Hordeum vulgare subsp. vulgare] gi|326514088|dbj|BAJ92194.1| predicted protein [Hordeum vulgare subsp. vulgare] gi|326527877|dbj|BAJ88990.1| predicted protein [Hordeum vulgare subsp. vulgare] …	tr|A0A061EMY4|A0A061EMY4_THECC	RNA-binding family protein	-	8.10688	6.53481	6.63493	7.06176	31.1082	24.9342	23.4253	21.9602	7.08459	25.3569	0.279395	6.6963e-34	3.38484e-11
TraesCS1A01G060500	pentatricopeptide repeat-containing At1g09900	gi|326505340|dbj|BAK03057.1|predicted protein [Hordeum vulgare subsp. vulgare] gi|326511084|dbj|BAJ91889.1| predicted protein [Hordeum vulgare subsp. vulgare] gi|326518326|dbj|BAJ88192.1| predicted protein [Hordeum vulgare subsp. vulgare] gi|326518558|dbj|BAJ88308.1| predicted protein [Hordeum vulgare subsp. vulgare]	tr|A0A1E5VT60|A0A1E5VT60_9POAL	Pentatricopeptide repeat-containing protein	-	0.481534	0.303031	0.389742	0.435185	3.00456	2.41141	3.5387	2.63996	0.402373	2.89866	0.138814	6.98981e-34	3.67218e-20
TraesCS1B01G229000	beta-amylase chloroplastic	gi|326492732|dbj|BAJ90222.1|predicted protein [Hordeum vulgare subsp. vulgare]	tr|A0A1D5S9R7|A0A1D5S9R7_WHEAT	Beta-amylase	-	0.802088	0.779658	0.81653	0.503252	3.6226	3.85408	3.72497	3.89621	0.725382	3.77446	0.192181	9.21228e-34	1.13498e-15
TraesCS2A01G023200	probably inactive receptor kinase At2g46850	gi|944234229|gb|KQK98591.1|hypothetical protein SETIT_012314mg [Setaria italica]	tr|A7VM61|A7VM61_9VIRI	Receptor-like kinase	-	1.41138	1.91369	1.64466	1.42726	0.0151209	0	0	0	1.59925	0.00378022	423.057	1.008e-33	2.93701e-47
TraesCS5B01G504900	DEAD-box ATP-dependent RNA helicase chloroplastic	gi|47827092|dbj|BAD21122.1|ATP-dependent RNA helicase [Hordeum vulgare subsp. vulgare] gi|326532610|dbj|BAK05234.1| predicted protein [Hordeum vulgare subsp. vulgare]	tr|Q6L724|Q6L724_HORVU	ATP-dependent RNA helicase	-	29.7953	24.0074	26.2253	23.6258	82.542	52.6539	63.7642	69.3122	25.9135	67.0681	0.386376	1.08962e-33	6.41077e-07
TraesCS2B01G012400			tr|D3GC10|D3GC10_JATCU	Avr9/Cf-9 rapidly elicited protein	-	0.137901	0.182698	0.119586	0.0804049	6.00418	10.4777	11.8623	4.69653	0.130147	8.26019	0.015756	1.20509e-33	7.36633e-49
TraesCS3B01G166900	heme-binding 2	gi|669028450|emb|CDM82252.1|unnamed protein product [Triticum aestivum]	tr|A0A061FAI0|A0A061FAI0_THECC	Heme-binding protein, putative	-	19.4822	30.7328	27.8333	19.986	95.078	67.7321	83.9403	96.4893	24.5086	85.8099	0.285615	1.44531e-33	4.6014e-11
TraesCS2A01G017300	FBD-associated F-box At5g56370-like	gi|326533704|dbj|BAK05383.1|predicted protein [Hordeum vulgare subsp. vulgare]	AT1G56400.2	F-box family protein	-	0.265587	0	0.0287893	0.0290351	3.61932	4.01293	4.31199	3.64013	0.0808528	3.89609	0.0207523	1.46702e-33	3.33871e-40
TraesCS5A01G251400	TPA: HLH DNA-binding domain superfamily	gi|326490559|dbj|BAJ84943.1|predicted protein, partial [Hordeum vulgare subsp. vulgare]	tr|A0A0H3Y8Y9|A0A0H3Y8Y9_SALMI	Basic helix-loop-helix transcription factor	bHLH	1.6764	1.97137	1.81386	2.00422	7.45035	6.89184	6.47912	10.016	1.86646	7.70932	0.242105	1.48649e-33	4.37901e-13
TraesCS5B01G057800	glutathionine S-transferase	gi|357149592|ref|XP_003575165.1|PREDICTED: glutathione S-transferase zeta class [Brachypodium distachyon] gi|944064342|gb|KQJ99932.1| hypothetical protein BRADI_3g46100 [Brachypodium distachyon]	tr|Q6QIT0|Q6QIT0_ORYSJ	Glutathione S-transferase	-	54.2811	51.4311	56.1171	50.9709	124.842	94.2214	107.845	105.161	53.2	108.017	0.492514	1.68408e-33	0.000301879
TraesCS1B01G286300	cytochrome P450 94C1	gi|326489991|dbj|BAJ94069.1|predicted protein [Hordeum vulgare subsp. vulgare] gi|326495564|dbj|BAJ85878.1| predicted protein [Hordeum vulgare subsp. vulgare] gi|326525577|dbj|BAJ88835.1| predicted protein [Hordeum vulgare subsp. vulgare]	tr|A0A0F7J2F5|A0A0F7J2F5_GOSBA	Cytochrome P450	-	0.601367	0.416467	0.426681	0.637518	3.93594	2.70627	3.2234	4.42012	0.520508	3.57143	0.145742	1.84818e-33	1.33959e-19
TraesCS4A01G442400	caffeoyl- O-methyltransferase 1	gi|326494234|dbj|BAJ90386.1|predicted protein [Hordeum vulgare subsp. vulgare]	tr|B5KPW3|B5KPW3_TRIMO	Caffeoyl-CoA O-methyltransferase	-	35.2429	46.3187	37.8662	27.6323	8.34327	3.95444	6.7992	7.77014	36.765	6.71676	5.47363	1.98825e-33	6.09351e-17
TraesCS5B01G014800			tr|A0A076KZH5|A0A076KZH5_9ORYZ	Terpene synthase	-	13.436	17.0285	13.277	11.3653	1.76584	2.55679	1.39982	1.9888	13.7767	1.92781	7.1463	2.07339e-33	9.95172e-22
TraesCS1B01G456200	S-type anion channel SLAH2	gi|474412894|gb|EMS66940.1|S-type anion channel SLAH2 [Triticum urartu]	tr|A0A098GMQ9|A0A098GMQ9_9ROSI	S-type anion channel	-	0	0	0	0.0133084	2.3006	1.15616	1.48232	1.52943	0.0033271	1.61713	0.00205741	2.31781e-33	1.56222e-47
TraesCS2B01G615800	cationic peroxidase SPC4-like	gi|326521510|dbj|BAK00331.1|predicted protein [Hordeum vulgare subsp. vulgare]	tr|A0A1D5TTP6|A0A1D5TTP6_WHEAT	Peroxidase	-	0.452555	0.449675	0.392451	0.245021	5.00916	2.38165	3.84872	5.33451	0.384925	4.14351	0.0928984	2.50926e-33	9.10428e-27
TraesCS2A01G100800	cyclic dof factor 3-like	gi|473968286|gb|EMS51340.1|Dof zinc finger protein DOF5.2 [Triticum urartu]	tr|M8BAI0|M8BAI0_AEGTA	Dof zinc finger protein	Dof	28.1448	30.4035	30.98	25.976	9.9909	5.42499	6.18722	8.79816	28.8761	7.60032	3.79933	3.17928e-33	4.13486e-11
TraesCS5A01G515700LC			tr|Q9C7H8|Q9C7H8_ARATH	Gypsy/Ty3 element polyprotein, putative	-	0.0237445	0	0	0	2.73518	2.74716	1.84639	2.56409	0.00593613	2.4732	0.00240018	3.57367e-33	3.24725e-47
TraesCS5B01G513600	haloacid dehalogenase-like hydrolase family	gi|721604580|ref|XP_010239011.1|PREDICTED: uncharacterized protein LOC100821281 isoform X1 [Brachypodium distachyon] gi|721604583|ref|XP_010239047.1| PREDICTED: uncharacterized protein LOC100821281 isoform X1 [Brachypodium distachyon] gi|960449331|ref|XP_014758227.1| PREDICTED: uncharacterized protein LOC100821281 isoform X1 [Brachypodium distachyon] gi|960449333|ref|XP_014758252.1| PREDICTED: un…	tr|B9GRV9|B9GRV9_POPTR	Haloacid dehalogenase-like hydrolase family protein	-	5.58108	5.07503	4.86919	4.67411	0.55662	0.496478	0.202325	0.618135	5.04985	0.468389	10.7813	3.68362e-33	2.95391e-24
TraesCS2A01G517100	clustered mitochondria homolog	gi|475570667|gb|EMT16078.1|hypothetical protein F775_09910 [Aegilops tauschii]	tr|A0A1J3E390|A0A1J3E390_NOCCA	Clustered mitochondria protein	-	8.90524	8.40532	8.8574	8.16083	21.8667	18.0227	18.7006	17.3992	8.5822	18.9973	0.451758	3.68362e-33	3.90075e-05
TraesCS7B01G262100	predicted protein	gi|326510079|dbj|BAJ87256.1|predicted protein [Hordeum vulgare subsp. vulgare]	tr|A0A072VPM9|A0A072VPM9_MEDTR	Transmembrane protein, putative	-	6.02192	6.57051	7.40845	5.95974	20.8773	14.404	16.7423	15.9879	6.49016	17.0029	0.381709	3.77602e-33	5.72955e-07
TraesCS1A01G215500	beta-amylase chloroplastic	gi|326492732|dbj|BAJ90222.1|predicted protein [Hordeum vulgare subsp. vulgare]	tr|A0A1D5RW46|A0A1D5RW46_WHEAT	Beta-amylase	-	0.714905	1.26478	1.23992	0.579502	9.7021	6.88014	5.84075	6.61922	0.949775	7.26055	0.130813	4.74693e-33	1.52349e-23
TraesCS7A01G325500	ferredoxin	gi|475589515|gb|EMT21184.1|Ferredoxin, chloroplastic [Aegilops tauschii]	tr|W9RQ61|W9RQ61_9ROSA	Ferredoxin	-	214.857	225.809	334.054	239.375	907.151	763.332	924.69	961.959	253.524	889.283	0.285088	4.75078e-33	3.49697e-11
TraesCS7A01G373100	cytochrome P450 monooxygenase	gi|326517270|dbj|BAK00002.1|predicted protein [Hordeum vulgare subsp. vulgare]	tr|A0A059Q098|A0A059Q098_9POAL	Cytochrome P450	-	0.333732	0.0174531	0.0761602	0.122897	3.9202	3.01796	3.66228	5.31094	0.13756	3.97785	0.0345817	6.58249e-33	6.46275e-43
TraesCS6B01G247800	dual specificity kinase shkC-like	gi|357150060|ref|XP_003575327.1|PREDICTED: serine/threonine-protein kinase STY17-like isoform X1 [Brachypodium distachyon] gi|944064682|gb|KQK00273.1| hypothetical protein BRADI_3g48360 [Brachypodium distachyon]	tr|Q1EP67|Q1EP67_MUSBA	Protein kinase, putative	-	51.9699	42.7016	42.2597	39.5438	17.6799	14.3243	16.1922	16.1056	44.1187	16.0755	2.74447	6.59122e-33	1.16474e-06
TraesCS6A01G143900	B-box zinc finger 22	gi|326487225|dbj|BAJ89597.1|predicted protein [Hordeum vulgare subsp. vulgare]	tr|B6TH99|B6TH99_MAIZE	B-box zinc finger family protein	DBB	0.0892173	0.753521	0.386842	0.273102	5.735	5.73881	6.32769	6.59577	0.37567	6.09932	0.0615922	7.272e-33	1.70343e-30
TraesCS3B01G415700	NRT1 PTR FAMILY -like	gi|326496787|dbj|BAJ98420.1|predicted protein [Hordeum vulgare subsp. vulgare]	sp|O80436|PTR29_ARATH	Protein NRT1/ PTR FAMILY 5.5	-	3.12726	3.14077	3.09101	3.01448	0.639819	0.537118	0.675254	0.572613	3.09338	0.606201	5.1029	9.7507e-33	7.44533e-14
TraesCS6B01G231200	probable serine threonine- kinase At1g54610	gi|326526335|dbj|BAJ97184.1|predicted protein [Hordeum vulgare subsp. vulgare]	tr|A0A061F6L1|A0A061F6L1_THECC	Kinase superfamily protein	-	3.35798	2.65983	2.22634	2.61195	0.612356	0.259088	0.390732	0.490611	2.71402	0.438196	6.19362	1.04614e-32	9.26449e-19
TraesCS4A01G275900	probable linoleate 9S-lipoxygenase 4	gi|325560590|gb|ADZ31265.1|lipoxygenase 3 [Triticum aestivum]	tr|I1GPA9|I1GPA9_BRADI	Lipoxygenase	-	19.9299	25.9956	21.5044	20.6857	9.32846	6.6814	7.47992	8.97566	22.0289	8.11636	2.71414	1.32107e-32	1.58916e-06
TraesCS5A01G007900LC	receptor kinase At4g00960	gi|475562832|gb|EMT14140.1|Cysteine-rich receptor-like protein kinase 41 [Aegilops tauschii]	-	-	-	0.160242	0.363937	0.277921	0.120126	60.1789	10.0604	22.2412	42.1571	0.230557	33.6594	0.0068497	1.33735e-32	2.85768e-87
TraesCS3A01G342800LC	MYB-like transcription factor ETC3	gi|359950766|gb|AEV91173.1|MYB-related protein [Aegilops speltoides] gi|473961379|gb|EMS51126.1| Transcription factor TRY [Triticum urartu] gi|669029275|emb|CDM83430.1| unnamed protein product [Triticum aestivum]	tr|B6U783|B6U783_MAIZE	MYB-related transcription factor	-	134.245	100.581	114.536	148.039	595.505	367.307	606.914	604.8	124.35	543.632	0.22874	1.40875e-32	1.09512e-14
TraesCS2A01G467300	probable polyamine oxidase 2	gi|474216667|gb|EMS59123.1|putative polyamine oxidase 2 [Triticum urartu]	tr|Q1EPI3|Q1EPI3_MUSAC	Amine oxidase family protein	-	106.873	122.721	92.9716	75.7278	29.1946	17.4472	21.9829	29.2841	99.5734	24.4772	4.068	1.91531e-32	2.73501e-12
TraesCS7B01G455100	anthranilate N-benzoyltransferase 1	gi|326489857|dbj|BAJ94002.1|predicted protein [Hordeum vulgare subsp. vulgare]	tr|A4ZKI0|A4ZKI0_COFAR	Hydroxycinnamoyl-CoA shikimate/quinate hydroxycinnamoyltransferase	-	17.7678	14.6266	17.8586	16.1373	42.7411	34.2539	36.868	41.93	16.5976	38.9482	0.426145	2.52311e-32	1.0154e-05
TraesCS3A01G361800	LUX	gi|721646049|ref|XP_003567265.2|PREDICTED: transcription factor PCL1-like [Brachypodium distachyon] gi|944075057|gb|KQK10541.1| hypothetical protein BRADI_2g54791 [Brachypodium distachyon] gi|944075058|gb|KQK10542.1| hypothetical protein BRADI_2g54791 [Brachypodium distachyon]	tr|W9RUI2|W9RUI2_9ROSA	Two-component response regulator	G2-like	2.66921	2.69432	3.38021	4.03901	15.0772	11.9255	13.5766	14.7814	3.19569	13.8402	0.230899	2.57026e-32	2.10347e-13
TraesCS3B01G379700	RETICULATA-RELATED chloroplastic-like	gi|669030330|emb|CDM84826.1|unnamed protein product [Triticum aestivum]	AT2G40400.2	DUF399 family protein, putative (DUF399 and DUF3411)	-	14.709	13.4705	12.1788	10.1928	34.2334	27.0958	29.7507	30.4943	12.6378	30.3935	0.415804	2.66697e-32	4.87124e-06
TraesCS4A01G382000	PREDICTED: uncharacterized protein LOC101786058	gi|835964081|ref|XP_012700914.1|PREDICTED: uncharacterized protein LOC101786058 [Setaria italica]	tr|Q65XM4|Q65XM4_ORYSJ	cDNA clone:J033110D02, full insert sequence	-	0.424112	0.332695	0.290357	0.273314	2.68607	2.25491	2.74668	2.7442	0.330119	2.60796	0.126581	2.98945e-32	1.21638e-19
TraesCS2B01G626600			sp|O80436|PTR29_ARATH	Protein NRT1/ PTR FAMILY 5.5	-	7.62781	7.43956	6.27944	8.5312	1.50035	1.32022	1.80223	1.76653	7.4695	1.59733	4.67624	3.0755e-32	1.00198e-13
TraesCS7A01G812900LC			sp|Q8CIT9|SBSN_MOUSE	Suprabasin	-	0.53392	0.412628	0.308673	0.233482	3.5999	5.25018	5.22142	4.68148	0.372176	4.68825	0.0793849	3.60018e-32	3.08412e-28
TraesCS3B01G545900	glucuronoxylan 4-O-methyltransferase 1-like	gi|669031523|emb|CDM86548.1|unnamed protein product [Triticum aestivum]	tr|G7J059|G7J059_MEDTR	Glucuronoxylan 4-O-methyltransferase	-	0.358135	0.905815	0.677609	0.88272	5.52513	6.74656	6.371	6.95046	0.70607	6.39829	0.110353	3.71839e-32	4.08007e-24
TraesCS1B01G384500LC	auxin-responsive SAUR32-like	gi|475572404|gb|EMT16493.1|hypothetical protein F775_31438 [Aegilops tauschii]	AT3G07980.2	mitogen-activated protein kinase kinase kinase 6	-	51.8574	50.615	48.0415	41.2624	16.8191	11.4389	9.71444	14.0197	47.9441	12.998	3.68856	3.95721e-32	1.37565e-10
TraesCS3B01G399600	uncharacterized acetyltransferase At3g50280	gi|670020380|emb|CDJ26508.1|unnamed protein product [Triticum aestivum]	tr|A0A061ESB6|A0A061ESB6_THECC	HXXXD-type acyl-transferase family protein	-	0.543393	0.501368	0.420736	0.560114	2.91416	3.03285	2.86893	3.40145	0.506403	3.05435	0.165797	4.18953e-32	5.23579e-17
TraesCS4A01G063600	High molecular mass early light-inducible chloroplastic	gi|326509113|dbj|BAJ86949.1|predicted protein [Hordeum vulgare subsp. vulgare]	tr|B6UHS1|B6UHS1_MAIZE	Early light-induced protein	-	0.39769	0.642133	0.603526	0.478249	13.8046	7.25367	10.6622	5.45073	0.5304	9.29278	0.0570765	4.3988e-32	5.22184e-34
TraesCS2A01G488900	fructan 6-exohydrolase	gi|433359120|dbj|BAM74039.1|fructan 6-exohydrolase [Triticum aestivum]	tr|A0A1J6IJK6|A0A1J6IJK6_NICAT	Beta-fructofuranosidase, insoluble isoenzyme 1	-	67.0843	59.6869	48.8146	83.673	5.85024	9.20061	9.14728	6.87568	64.8147	7.76845	8.34333	4.80987e-32	6.22163e-26
TraesCS3A01G036100	chloroplastic group IIB intron splicing facilitator chloroplastic	gi|669027420|emb|CDM80775.1|unnamed protein product [Triticum aestivum]	tr|A0A103Y0A6|A0A103Y0A6_CYNCS	Peptidyl-tRNA hydrolase	-	17.0868	15.9761	17.198	16.1199	42.2922	31.8759	42.6536	41.4168	16.5952	39.5596	0.419498	4.86419e-32	8.57364e-06
TraesCS5A01G055900LC	---NA---	No Blast Hit	sp|A9KQC2|GLPK_CLOPH	Glycerol kinase	-	4.88228	4.52468	4.72238	4.1879	0.193132	0	0	0	4.57931	0.0482829	94.8433	5.54097e-32	4.26338e-40
TraesCS3B01G206700	FAD synthase-like	gi|669028730|emb|CDM82643.1|unnamed protein product [Triticum aestivum]	tr|G7L3W8|G7L3W8_MEDTR	Phosphoadenosine phosphosulfate reductase family protein	-	22.3459	22.9456	23.1123	22.687	55.3766	54.0583	56.1718	50.9986	22.7727	54.1513	0.420538	5.82615e-32	6.74728e-06
TraesCSU01G050600			tr|A0A1E5UR87|A0A1E5UR87_9POAL	Lecithin-cholesterol acyltransferase-like 1	-	11.7203	11.7318	11.7231	12.7137	36.9875	25.4576	26.7132	33.0941	11.9722	30.5631	0.391722	7.39454e-32	1.17236e-06
TraesCS7B01G248500	phosphomannomutase phosphoglucomutase	gi|326531324|dbj|BAK05013.1|predicted protein [Hordeum vulgare subsp. vulgare]	tr|B9HLK9|B9HLK9_POPTR	Phosphoglucosamine mutase family protein	-	31.6071	33.2102	31.1324	26.3918	75.3506	85.4037	86.8379	84.8875	30.5854	83.1199	0.367967	8.25815e-32	1.49125e-07
TraesCSU01G001100	Subtilisin-like protease	gi|475582089|gb|EMT19033.1|Subtilisin-like protease [Aegilops tauschii]	tr|R7WBB0|R7WBB0_AEGTA	Subtilisin-like protease	-	9.90892	6.94564	5.74832	7.28852	1.24148	1.40726	1.20628	1.08198	7.47285	1.23425	6.05456	9.36139e-32	8.02525e-19
TraesCS5A01G182600	sugar transport 14	gi|326494278|dbj|BAJ90408.1|predicted protein [Hordeum vulgare subsp. vulgare] gi|326529871|dbj|BAK08215.1| predicted protein [Hordeum vulgare subsp. vulgare]	tr|B9RTN4|B9RTN4_RICCO	Sugar transporter, putative	-	13.2941	15.8837	15.4287	10.8212	4.86727	3.57135	3.7815	3.91603	13.8569	4.03404	3.435	9.37646e-32	1.89309e-09
TraesCS5A01G055700LC	---NA---	No Blast Hit	tr|Q9AYF0|Q9AYF0_ORYSJ	Helicase-like protein	-	2.14652	1.94466	2.15343	1.78531	0	0	0.0179826	0.0524423	2.00748	0.0176062	114.021	1.03713e-31	1.40449e-40
TraesCS7B01G280200	phosphatidylinositol phosphatidylcholine transfer SFH2-like	gi|474101346|gb|EMS55251.1|hypothetical protein TRIUR3_22482 [Triticum urartu]	tr|W5H2I7|W5H2I7_WHEAT	Phosphatidylinositol transfer protein Sec14p	-	7.90572	11.4065	8.51938	8.17268	2.10038	1.05527	1.26914	2.06906	9.00107	1.62346	5.54436	1.4663e-31	7.82007e-17
TraesCS5B01G268300	Bifunctional dihydroflavonol 4-reductase flavanone 4-reductase	gi|326504276|dbj|BAJ90970.1|predicted protein [Hordeum vulgare subsp. vulgare] gi|326509115|dbj|BAJ86950.1| predicted protein [Hordeum vulgare subsp. vulgare]	tr|E3NZI6|E3NZI6_GOSHI	Cinnamoyl-CoA reductase 4	-	22.1571	24.8982	23.3018	26.1962	7.12661	6.05224	7.53897	8.93486	24.1383	7.41317	3.25614	1.94675e-31	7.92116e-09
TraesCS4B01G323900	butyrate-- ligase peroxisomal-like	gi|1002249692|ref|XP_015629039.1|PREDICTED: probable acyl-activating enzyme 12, peroxisomal [Oryza sativa Japonica Group] gi|6063549|dbj|BAA85409.1| unnamed protein product [Oryza sativa Japonica Group] gi|108706001|gb|ABF93796.1| acyl-activating enzyme 11, putative, expressed [Oryza sativa Japonica Group] gi|113547323|dbj|BAF10766.1| Os03g0130100 [Oryza sativa Japonica Group] gi|125584795|gb|EAZ…	tr|A0A1J0CLH3|A0A1J0CLH3_FRAAN	CoA ligase	-	5.07917	6.45148	4.73246	5.04602	1.1496	0.993458	0.744438	0.669048	5.32728	0.889137	5.99152	2.87886e-31	2.25338e-17
TraesCS7A01G393600	potassium transporter 10-like	gi|326515164|dbj|BAK03495.1|predicted protein [Hordeum vulgare subsp. vulgare]	tr|N1QW91|N1QW91_AEGTA	Potassium transporter	-	6.02339	6.55944	6.41649	6.45106	2.18789	1.95648	2.27221	1.95911	6.3626	2.09393	3.0386	3.42236e-31	1.09198e-07
TraesCS3A01G496400	probable mannan synthase 11	gi|475454134|gb|EMT01783.1|hypothetical protein F775_21241 [Aegilops tauschii]	tr|L0ASI8|L0ASI8_POPTO	Cellulose synthase-like protein	-	0.0603316	0.128459	0.0448448	0.0226139	1.17011	0.788805	1.02372	1.38891	0.0640624	1.09288	0.0586177	3.63814e-31	1.35492e-30
TraesCS4A01G053900	pentatricopeptide repeat-containing At3g29290	gi|475536954|gb|EMT09003.1|hypothetical protein F775_02099 [Aegilops tauschii]	tr|A0A1E5W8K5|A0A1E5W8K5_9POAL	Pentatricopeptide repeat-containing protein	-	0.453253	0.307752	0.334098	0.488909	2.14439	1.57842	2.27867	2.14606	0.396003	2.03688	0.194416	4.15343e-31	7.72291e-16
TraesCS2A01G481400	Anthocyanidin reductase	gi|326495624|dbj|BAJ85908.1|predicted protein [Hordeum vulgare subsp. vulgare]	tr|M7YTJ6|M7YTJ6_TRIUA	Anthocyanidin reductase	-	201.076	232.203	221.146	216.854	91.5128	82.0221	93.3963	83.7046	217.82	87.659	2.48485	4.40621e-31	1.53352e-05
TraesCSU01G019800LC	L-type lectin-domain containing receptor kinase -like	gi|473911921|gb|EMS49596.1|L-type lectin-domain containing receptor kinase IX.1 [Triticum urartu]	sp|P93194|RPK1_IPONI	Receptor-like protein kinase	-	15.8835	16.982	15.0984	13.968	5.9241	4.34526	3.60445	4.65168	15.483	4.63138	3.34306	4.81283e-31	3.71754e-09
TraesCS2B01G273000	suppressor of RPS4-RLD 1	gi|474190860|gb|EMS58142.1|hypothetical protein TRIUR3_08798 [Triticum urartu]	tr|M8BQL8|M8BQL8_AEGTA	Tetratricopeptide repeat protein 13	-	12.9606	11.8226	9.02831	9.84871	37.5134	42.7434	53.1964	49.6528	10.9151	45.7765	0.238442	5.35161e-31	1.54463e-13
TraesCS2B01G927200LC	anthocyanidin 5,3-O-glucosyltransferase	gi|357130912|ref|XP_003567088.1|PREDICTED: anthocyanidin 5,3-O-glucosyltransferase-like [Brachypodium distachyon] gi|944074129|gb|KQK09613.1| hypothetical protein BRADI_2g49120 [Brachypodium distachyon]	tr|A0A1D5U3I3|A0A1D5U3I3_WHEAT	Glycosyltransferase	-	1.21049	1.88262	3.01225	2.94592	20.407	22.9478	23.1611	17.4872	2.26282	21.0008	0.107749	5.39881e-31	6.10241e-27
TraesCS4B01G323300	Anthocyanin regulatory C1	gi|475526024|gb|EMT07248.1|Anthocyanin regulatory C1 protein [Aegilops tauschii]	tr|A0A072URN4|A0A072URN4_MEDTR	Myb transcription factor	MYB	0.19486	0.348516	0.473145	0.443101	4.89008	7.94111	7.09333	5.24437	0.364905	6.29222	0.0579931	6.01715e-31	8.31569e-33
TraesCS3B01G416300	Deoxycytidine kinase	gi|669030632|emb|CDM85222.1|unnamed protein product [Triticum aestivum]	tr|M8B3C9|M8B3C9_TRIUA	Deoxycytidine kinase	-	2.77917	2.00835	1.99765	1.44279	14.674	7.04469	10.6931	12.0489	2.05699	11.1152	0.185061	6.48193e-31	6.75467e-18
TraesCS7B01G251300			tr|C1FEP3|C1FEP3_MICCC	Nucleolar RNA binding protein	-	0	0	0	0.0274168	2.09569	4.8719	4.33952	3.51535	0.00685419	3.70562	0.00184968	6.75384e-31	2.91329e-50
TraesCS1B01G312800	probable LRR receptor-like serine threonine- kinase At1g06840	gi|475508018|gb|EMT05020.1|Putative LRR receptor-like serine/threonine-protein kinase [Aegilops tauschii]	tr|A0A0K9Q444|A0A0K9Q444_ZOSMR	Protein kinase-like protein	-	42.9843	49.7197	48.3797	39.036	20.9584	13.701	17.065	19.6072	45.0299	17.8329	2.52511	7.68567e-31	1.00731e-05
TraesCS7B01G246700	anthocyanidin 5,3-O-glucosyltransferase-like	gi|326499668|dbj|BAJ86145.1|predicted protein [Hordeum vulgare subsp. vulgare]	tr|A0A1D6BQL7|A0A1D6BQL7_WHEAT	Glycosyltransferase	-	1.25947	1.67533	1.40929	1.27919	6.91557	4.22697	5.05134	6.80028	1.40582	5.74854	0.244552	8.11251e-31	2.08628e-12
TraesCS3A01G358800	clathrin interactor 1	gi|669030428|emb|CDM84951.1|unnamed protein product [Triticum aestivum]	tr|A0A061GXX0|A0A061GXX0_THECC	ENTH/VHS family protein	-	2.20641	3.08418	2.91871	2.19137	11.1542	8.3305	8.91573	11.9287	2.60017	10.0823	0.257895	8.80578e-31	1.27698e-11
TraesCS4B01G172200	Secologanin synthase	gi|474273759|gb|EMS60977.1|Secologanin synthase [Triticum urartu]	tr|Q10LX2|Q10LX2_ORYSJ	Cytochrome P450 family protein, expressed	-	4.6912	2.77778	2.77299	3.14835	15.4003	15.061	15.8875	22.0449	3.34758	17.0984	0.195783	9.15926e-31	5.06549e-17
TraesCS1A01G191300	uncharacterized sugar kinase slr0537	gi|326507014|dbj|BAJ95584.1|predicted protein [Hordeum vulgare subsp. vulgare]	tr|Q7XBZ0|Q7XBZ0_ORYSJ	Carbohydrate kinase, putative, expressed	-	36.2273	32.8872	36.574	34.8019	75.9902	60.518	65.8625	71.4617	35.1226	68.4581	0.513052	9.99622e-31	0.000704933
TraesCS1B01G392000	AP2 ERF and B3 domain-containing Os05g0549800	gi|326507492|dbj|BAK03139.1|predicted protein [Hordeum vulgare subsp. vulgare]	AT1G25560.1	AP2/B3 transcription factor family protein	RAV	0	0	0.0201408	0.0203128	1.64823	2.62695	2.06402	3.20256	0.0101134	2.38544	0.00423964	1.11841e-30	1.57427e-45
TraesCS2A01G035100			tr|A0A0Q3LKL4|A0A0Q3LKL4_BRADI	Glyceraldehyde-3-phosphate dehydrogenase	-	349.635	341.485	357.137	363.686	716.327	616.4	686.03	752.472	352.986	692.807	0.509501	1.16091e-30	0.000594738
TraesCS6B01G014200	hypothetical protein F775_06086	gi|475587147|gb|EMT20464.1|hypothetical protein F775_06086 [Aegilops tauschii]	sp|Q31HZ1|ILVC_THICR	Ketol-acid reductoisomerase (NADP(+))	-	0.458934	0.456013	0.596974	0.451554	6.01817	4.9531	5.63736	8.2439	0.490869	6.21313	0.079005	1.16438e-30	2.71298e-25
TraesCS1B01G308900	alanine--glyoxylate aminotransferase 2 homolog mitochondrial-like	gi|475608329|gb|EMT26999.1|Alanine--glyoxylate aminotransferase-2-like protein, mitochondrial [Aegilops tauschii]	tr|Q0WWF1|Q0WWF1_ARATH	Aminotransferase like protein	-	5.41461	4.22012	2.67067	4.01381	19.1083	16.7363	17.7678	21.034	4.07981	18.6616	0.218621	1.17892e-30	2.95546e-15
TraesCS1B01G277000	phospholipase A1-II 7-like	gi|475548943|gb|EMT11182.1|hypothetical protein F775_27795 [Aegilops tauschii]	tr|G7IKB6|G7IKB6_MEDTR	Phospholipase A1	-	0	0	0.00953389	0.0288459	1.13073	3.24638	2.15134	1.10501	0.00959495	1.90837	0.00502783	1.47375e-30	9.05293e-56
TraesCS3A01G332400	hypothetical protein TRIUR3_09836	gi|474436563|gb|EMS68213.1|hypothetical protein TRIUR3_09836 [Triticum urartu]	tr|A0A061FVU9|A0A061FVU9_THECC	MAR-binding filament-like protein 1-1 isoform 1	-	73.0122	75.7317	88.1621	80.5346	192.967	148.186	164.082	183.877	79.3601	172.278	0.460651	1.61026e-30	6.4378e-05
TraesCS7A01G356600	Amino acid permease 1	gi|326506796|dbj|BAJ91439.1|predicted protein [Hordeum vulgare subsp. vulgare]	tr|W0TR87|W0TR87_ACAMN	Amino acid permease	-	18.3698	22.2361	18.5626	18.9424	6.5046	6.38459	6.11925	7.61342	19.5277	6.65546	2.93409	1.61755e-30	2.11387e-07
TraesCS7B01G224900			tr|B9RSK4|B9RSK4_RICCO	Cytochrome P450, putative	-	2.47775	3.47071	2.96935	1.42964	0.17697	0.0594253	0.0441097	0.0571717	2.58686	0.0844191	30.6431	1.90327e-30	9.96841e-38
TraesCS4B01G041100	B Chain Semi-Active E176q Mutant Of Rice A Plant - Glucosidase	gi|310656758|gb|ADP02192.1|putative non-cyanogenic beta-glucosidase [Triticum aestivum]	tr|A0A067Y2M1|A0A067Y2M1_ORYSJ	Beta-glucosidase	-	0.0758318	0.131861	0.115081	0.0994832	1.83283	3.11001	1.97637	2.56688	0.105564	2.37152	0.0445133	1.91121e-30	9.89104e-34
TraesCS6A01G369900	NRT1 PTR FAMILY -like	gi|475564928|gb|EMT14648.1|Peptide transporter PTR2 [Aegilops tauschii]	tr|A6YJX4|A6YJX4_9MAGN	Peptide transporter	-	2.59211	2.5626	2.49761	2.75938	8.44228	9.76603	8.11043	9.09118	2.60293	8.85248	0.294033	2.03046e-30	2.47073e-10
TraesCS3B01G419200	RNA-binding 24-B-like isoform X1	gi|669030636|emb|CDM85227.1|unnamed protein product [Triticum aestivum]	tr|B9RW95|B9RW95_RICCO	RNA binding protein, putative	-	13.2708	15.4727	13.5413	15.7707	4.24205	3.97347	4.53848	5.2413	14.5139	4.49883	3.22615	2.39648e-30	1.15121e-08
TraesCS2A01G488200	TPA: MYB DNA-binding domain superfamily	gi|326505728|dbj|BAJ95535.1|predicted protein [Hordeum vulgare subsp. vulgare]	tr|A0A072VJR9|A0A072VJR9_MEDTR	Myb-like transcription factor family protein	G2-like	3.46795	3.13023	3.08772	2.75521	0.503706	0.605709	0.531603	0.769654	3.11028	0.602668	5.16085	3.16252e-30	1.78869e-14
TraesCS1A01G419200			tr|M8B3P7|M8B3P7_TRIUA	DnaJ homolog subfamily C member 2	-	22.9268	24.7533	19.6237	14.0622	2.4499	1.28541	1.01773	2.72065	20.3415	1.86842	10.887	3.37689e-30	5.41718e-26
TraesCS1A01G280700	Universal stress A	gi|475442457|gb|EMT01474.1|Universal stress protein A-like protein [Aegilops tauschii]	tr|A0A061GWU4|A0A061GWU4_THECC	Adenine nucleotide alpha hydrolases-like superfamily protein	-	0.981121	0.745495	0.650625	0.908559	6.88551	5.48129	6.46045	8.3416	0.82145	6.79221	0.12094	3.67487e-30	2.11323e-20
TraesCS7B01G277400	UPF0481 At3g47200-like	gi|326531714|dbj|BAJ97861.1|predicted protein, partial [Hordeum vulgare subsp. vulgare]	AT3G50150.1	transmembrane protein, putative (DUF247)	-	14.7226	15.877	16.4814	12.8403	5.90864	3.41348	3.80059	4.17345	14.9803	4.32404	3.46443	4.76819e-30	1.40331e-09
TraesCS7A01G373800	transcription factor HY5-like	gi|326513298|dbj|BAK06889.1|predicted protein [Hordeum vulgare subsp. vulgare]	tr|D6MKH0|D6MKH0_9ASPA	Transcription factor	-	0.285976	0.767221	0.669587	0.550249	5.70604	3.4568	4.98514	6.88896	0.568258	5.25923	0.10805	4.84216e-30	3.31008e-24
TraesCS3A01G466200	UDP-glycosyltransferase 76C2-like	gi|669031317|emb|CDM86223.1|unnamed protein product [Triticum aestivum]	tr|A0A164TMY6|A0A164TMY6_DAUCA	UDP-glycosyltransferase	-	0.524418	1.01951	1.16658	0.697951	10.201	4.4885	7.98824	12.0647	0.852114	8.6856	0.0981065	7.9144e-30	1.58924e-28
TraesCS6B01G014300	wali2	gi|170789|gb|AAA50847.1|wali2 [Triticum aestivum]	AT3G06820.3	Mov34/MPN/PAD-1 family protein	-	0.880871	0.656449	0.262584	0.457428	5.71897	5.82298	4.44572	6.69971	0.564333	5.67185	0.0994973	1.1787e-29	4.61478e-26
TraesCS6B01G128200	acyltransferase chloroplastic	gi|475567242|gb|EMT15225.1|Acyltransferase-like protein [Aegilops tauschii]	tr|Q5ZC21|Q5ZC21_ORYSJ	Esterase/lipase/thioesterase-like protein	-	5.23041	6.08648	4.89959	2.39733	74.3203	23.558	38.8269	62.7894	4.65345	49.8736	0.0933049	1.19767e-29	4.88334e-33
TraesCS3B01G360900			tr|C0PNB5|C0PNB5_MAIZE	BZIP transcription factor	bZIP	3.35456	5.24325	3.6935	4.71399	0.155064	0	0.032208	0.250473	4.25133	0.109436	38.8475	1.27451e-29	5.45645e-37
TraesCS7B01G312800	probable non-specific lipid-transfer 2	gi|721614278|ref|XP_010227440.1|PREDICTED: probable non-specific lipid-transfer protein 2 [Brachypodium distachyon] gi|944082113|gb|KQK17465.1| hypothetical protein BRADI_1g34600 [Brachypodium distachyon]	tr|G7KV68|G7KV68_MEDTR	Lipid transfer protein	-	0	0.20071	0.0875842	0	13.1923	29.6488	17.606	7.13111	0.0720736	16.8945	0.00426609	1.31724e-29	5.37256e-56
TraesCS7A01G414600	predicted protein, partial	gi|326506670|dbj|BAJ91376.1|predicted protein, partial [Hordeum vulgare subsp. vulgare]	tr|F4JRN8|F4JRN8_ARATH	NAD(P)-binding Rossmann-fold superfamily protein	-	147.71	122.775	140.726	135.722	328.181	251.609	283.825	338.336	136.733	300.488	0.455038	1.41918e-29	4.71804e-05
TraesCS7A01G453500	polyubiquitin-B isoform X2	gi|353237461|emb|CCA69433.1|related to UBI4-Ubiquitin [Serendipita indica DSM 11827]	tr|M8AJB6|M8AJB6_TRIUA	Polyubiquitin	-	876.852	807.339	701.018	668.595	299.485	275.986	253.591	289.624	763.451	279.671	2.72981	1.8313e-29	1.22901e-06
TraesCS6B01G347800	Cytokinin-O-glucosyltransferase 2	gi|326493934|dbj|BAJ85429.1|predicted protein [Hordeum vulgare subsp. vulgare] gi|326495044|dbj|BAJ85618.1| predicted protein [Hordeum vulgare subsp. vulgare]	tr|F2CRF8|F2CRF8_HORVV	Glycosyltransferase	-	4.95481	3.62847	3.67918	3.9624	0.732456	0.19624	0.336644	0.478288	4.05622	0.435907	9.30523	2.07169e-29	1.63583e-24
TraesCS1B01G052900	hypothetical protein F775_09523	gi|475604148|gb|EMT25654.1|hypothetical protein F775_09523 [Aegilops tauschii]	tr|R7VZF5|R7VZF5_AEGTA	Ubiquitin carboxyl-terminal hydrolase 2	-	0.530716	1.03015	0.449529	0.91753	5.89001	4.93392	5.14674	4.511	0.731981	5.12042	0.142953	2.39823e-29	7.78009e-22
TraesCS4A01G464100	WAT1-related At3g30340-like	gi|475517346|gb|EMT06083.1|Auxin-induced protein 5NG4 [Aegilops tauschii]	tr|A0A1D5WZT8|A0A1D5WZT8_WHEAT	WAT1-related protein	-	2.09123	3.43754	1.81349	1.85156	12.4801	9.00563	10.6557	9.84362	2.29845	10.4963	0.218978	3.06634e-29	1.48356e-14
TraesCS3A01G360500	photosystem II reaction center W	gi|669030441|emb|CDM84968.1|unnamed protein product [Triticum aestivum] gi|669031021|emb|CDM85764.1| unnamed protein product [Triticum aestivum]	tr|M0UYP1|M0UYP1_HORVV	Photosystem II reaction center Psb28 protein	-	52.609	68.5929	86.5231	76.7794	380.5	220.48	250.888	351.352	71.1261	300.805	0.236453	3.23151e-29	3.5393e-14
TraesCS3B01G215500	peroxidase 24	gi|326527415|dbj|BAK07982.1|predicted protein [Hordeum vulgare subsp. vulgare]	tr|A0A1D5WQ86|A0A1D5WQ86_WHEAT	Peroxidase	-	0.565189	0.78623	0.73519	0.865046	5.49326	5.66068	6.39923	4.10798	0.737914	5.41529	0.136265	3.47771e-29	1.19548e-20
TraesCS3A01G328700	DNA-3-methyladenine glycosylase I	gi|669030139|emb|CDM84569.1|unnamed protein product [Triticum aestivum]	tr|A0A059PYZ1|A0A059PYZ1_9POAL	DNA-3-methyladenine glycosylase	-	0.102121	0.126839	0.0332095	0.0558218	1.56235	1.47689	1.24351	1.11338	0.0794981	1.34903	0.0589297	4.60935e-29	7.99354e-29
TraesCS1B01G431400	Mitogen-activated kinase 7	gi|829624548|gb|AKL80628.1|mitogen activated protein kinase 20-5 [Triticum aestivum]	tr|M8B9Z5|M8B9Z5_AEGTA	Mitogen-activated protein kinase	-	6.56212	8.06466	6.05749	6.78887	2.46876	2.00539	1.74863	2.01541	6.86828	2.05955	3.33485	4.7967e-29	4.65563e-09
TraesCS1A01G287200	hypothetical protein TRIUR3_13829	gi|474091732|gb|EMS54926.1|hypothetical protein TRIUR3_13829 [Triticum urartu]	tr|A0A061EZD3|A0A061EZD3_THECC	Plant protein 1589 of Uncharacterized protein function	-	59.8698	53.3046	39.5401	75.8507	3.68761	7.18433	3.87309	3.8212	57.1413	4.64155	12.3108	4.87376e-29	1.09484e-32
TraesCS2B01G404600	elongation factor G- chloroplastic	gi|326493310|dbj|BAJ85116.1|predicted protein [Hordeum vulgare subsp. vulgare]	tr|A0A081D471|A0A081D471_9MOLU	Elongation factor G	-	152.909	117.845	134.07	134.009	351.921	279.135	299.441	364.512	134.708	323.752	0.416085	5.28698e-29	4.91038e-06
TraesCS6A01G404700	serine threonine- phosphatase PP1-like	gi|475562484|gb|EMT14040.1|Serine/threonine-protein phosphatase PP1 [Aegilops tauschii]	tr|W5GAP6|W5GAP6_WHEAT	Serine/threonine-protein phosphatase	-	25.7584	27.9383	21.5192	15.954	2.94361	0.706034	1.55877	2.74316	22.7925	1.98789	11.4657	6.81644e-29	5.18539e-31
TraesCS7A01G365200	predicted protein	gi|326510079|dbj|BAJ87256.1|predicted protein [Hordeum vulgare subsp. vulgare]	tr|A0A072VPM9|A0A072VPM9_MEDTR	Transmembrane protein, putative	-	5.35801	5.99176	6.44423	5.24909	14.7212	10.5029	12.3118	12.1884	5.76077	12.431	0.463418	8.69745e-29	8.2331e-05
TraesCS6A01G237300	Cytochrome b561	gi|326501202|dbj|BAJ98832.1|predicted protein, partial [Hordeum vulgare subsp. vulgare]	tr|M8BN81|M8BN81_AEGTA	Cytochrome b561	-	49.0195	42.4057	55.7445	47.775	144.264	99.6272	119.754	120.627	48.7362	121.068	0.402552	8.88738e-29	2.20609e-06
TraesCS3A01G533800	pectin acetylesterase 5-like	gi|474311400|gb|EMS61917.1|hypothetical protein TRIUR3_01659 [Triticum urartu]	tr|A0A1D5V9K5|A0A1D5V9K5_WHEAT	Pectin acetylesterase	-	0.0112528	0	0	0.00984164	1.1342	0.699535	0.711558	1.12168	0.00527361	0.916743	0.00575255	1.02215e-28	3.2708e-40
TraesCS1B01G467100	RNA polymerase sigma factor sigC	gi|474327896|gb|EMS62514.1|RNA polymerase sigma factor rpoD [Triticum urartu]	tr|W4ZN09|W4ZN09_WHEAT	RNA polymerase sigma factor	-	20.0598	16.8528	14.0509	15.7324	51.8473	61.0194	58.8218	53.8785	16.674	56.3917	0.295681	1.05684e-28	1.35962e-10
TraesCS7B01G320500			tr|A0A165XS50|A0A165XS50_DAUCA	UDP-glycosyltransferase	-	0.75004	0.903354	0.827816	1.11318	8.90636	21.2724	11.5171	8.91126	0.898598	12.6518	0.0710254	1.23002e-28	3.81177e-36
TraesCS5B01G090900	hypothetical protein F775_01465	gi|475616803|gb|EMT29885.1|hypothetical protein F775_01465 [Aegilops tauschii]	tr|A0A0B0PUW9|A0A0B0PUW9_GOSAR	1-(5-phosphoribosyl)-5-[(5-phosphoribosylamino)methylideneamino] imidazole-4-carboxamide isomerase	-	2.55543	1.81369	2.80397	2.55425	12.9267	8.91558	10.2943	10.3969	2.43183	10.6334	0.228698	1.43217e-28	6.43641e-13
TraesCS3B01G597800	vacuolar-processing enzyme	gi|669031889|emb|CDM87100.1|unnamed protein product [Triticum aestivum]	tr|M8BUH1|M8BUH1_AEGTA	Vacuolar-processing enzyme	-	25.9675	26.675	29.3917	25.6956	73.3939	51.8933	58.6487	54.6218	26.9324	59.6394	0.451588	1.43292e-28	3.97962e-05
TraesCS4A01G313700	1-aminocyclopropane-1-carboxylate oxidase homolog 1-like	gi|475320430|gb|EMT00200.1|1-aminocyclopropane-1-carboxylate oxidase-1-like protein [Aegilops tauschii]	tr|A0A061F1P3|A0A061F1P3_THECC	2-oxoglutarate (2OG) and Fe(II)-dependent oxygenase superfamily protein, putative	-	1.13051	1.01882	1.52755	0.965743	6.92229	4.29026	5.00989	6.66088	1.16065	5.72083	0.202882	1.43292e-28	7.76856e-15
TraesCS6B01G068300	Hydroquinone glucosyltransferase	gi|326510967|dbj|BAJ91831.1|predicted protein [Hordeum vulgare subsp. vulgare]	tr|A0A1D6AZH6|A0A1D6AZH6_WHEAT	Glycosyltransferase	-	0.541196	0.518546	0.251421	0.591659	3.63791	3.08734	2.9234	4.28681	0.475705	3.48386	0.136545	1.49102e-28	2.14056e-20
TraesCS3B01G156600	BZR1 homolog 2	gi|669028357|emb|CDM82126.1|unnamed protein product [Triticum aestivum]	AT3G50750.1	BES1/BZR1 homolog 1	BES1	4.0745	3.80726	3.69716	4.08272	10.4904	9.99473	11.2752	11.5433	3.91541	10.8259	0.36167	1.51443e-28	2.29578e-07
TraesCS7B01G355800	serine arginine repetitive matrix 1 isoform X1	gi|721675953|ref|XP_010237588.1|PREDICTED: uncharacterized protein LOC100824942 isoform X1 [Brachypodium distachyon] gi|944052384|gb|KQJ88022.1| hypothetical protein BRADI_4g14970 [Brachypodium distachyon]	tr|A0A1J6IH29|A0A1J6IH29_NICAT	Protein longifolia 1	-	0	0	0	0	0.264602	0.451788	0.368884	0.405677	0	0.372738	0	2.27062e-28	1.921e-44
TraesCS2A01G266900	glycine-rich family	gi|475621843|gb|EMT31644.1|hypothetical protein F775_26831 [Aegilops tauschii]	tr|H6WX59|H6WX59_MEDSA	Glycine-rich protein	-	9.92107	11.9368	11.998	8.49984	34.9845	40.4406	35.2948	36.6645	10.5889	36.8461	0.287383	2.67985e-28	1.32395e-10
TraesCS5B01G563700LC			tr|A0A0B2RA84|A0A0B2RA84_GLYSO	Cell surface glycoprotein 1	-	28.4502	25.952	19.4643	23.6077	7.31525	4.73162	4.93195	4.79431	24.3685	5.44328	4.47681	2.69542e-28	4.9516e-13
TraesCS2A01G013600	fructokinase-like chloroplastic	gi|473841507|gb|EMS47290.1|hypothetical protein TRIUR3_20910 [Triticum urartu]	tr|A0A0B0PNF0|A0A0B0PNF0_GOSAR	Fructokinase-2	-	2.60365	1.27744	1.35846	1.1244	14.3115	7.72347	9.79488	11.0382	1.59099	10.717	0.148454	2.82296e-28	3.03996e-22
TraesCS1B01G449300			tr|A0A160NTK3|A0A160NTK3_9LAMI	RADIALIS-like transcription factor	MYB_related	26.1029	30.7691	18.5909	14.9303	2.96029	1.28541	1.18735	2.39087	22.5983	1.95598	11.5534	2.98455e-28	1.89136e-27
TraesCS7B01G013100			tr|Q3ZPM9|Q3ZPM9_WHEAT	Flowering locus T	-	7.6705	9.98334	5.94913	2.5984	0	0	0	0	6.55034	0	-	3.04141e-28	2.42666e-51
TraesCS5A01G123600	Acyl-(acyl-carrier- ) chloroplastic	gi|326532426|dbj|BAK05142.1|predicted protein [Hordeum vulgare subsp. vulgare]	tr|A0A1D5YQA1|A0A1D5YQA1_WHEAT	Acyl-[acyl-carrier-protein] desaturase	-	4.96918	6.28182	4.65892	5.643	1.37804	1.28039	1.51174	1.61003	5.38823	1.44505	3.72874	3.09881e-28	2.65551e-10
TraesCS2A01G373600	granule-bound starch synthase II	gi|6492245|gb|AAF14233.1|AF109395_1granule-bound starch synthase GBSSII [Triticum aestivum]	tr|W5C1H4|W5C1H4_WHEAT	Starch synthase, chloroplastic/amyloplastic	-	14.6707	13.8916	11.2469	9.93907	4.24271	2.3837	2.6746	3.02662	12.4371	3.0819	4.03551	3.35151e-28	8.47449e-12
TraesCS2B01G269300	3-oxo-5-alpha-steroid 4-dehydrogenase 2	gi|475516199|gb|EMT05941.1|Trans-2,3-enoyl-CoA reductase [Aegilops tauschii]	tr|G7KJ00|G7KJ00_MEDTR	3-oxo-5-alpha-steroid 4-dehydrogenase family protein	-	21.3143	21.2771	27.9688	22.6008	102.981	56.3786	67.6292	82.6783	23.2903	77.4168	0.300842	3.56575e-28	2.95617e-10
TraesCS5A01G074000	heparanase 1	gi|326490325|dbj|BAJ84826.1|predicted protein [Hordeum vulgare subsp. vulgare]	tr|C5IFK6|C5IFK6_ORYSI	Heparanase	-	16.7728	17.2509	15.414	14.6878	8.35161	7.08968	7.78294	7.71124	16.0314	7.73387	2.07288	3.61995e-28	0.000971468
TraesCS6A01G326100	E3 ubiquitin- ligase COP1	gi|326499049|dbj|BAK06015.1|predicted protein [Hordeum vulgare subsp. vulgare]	tr|M7ZTA4|M7ZTA4_TRIUA	E3 ubiquitin-protein ligase COP1	-	17.5257	17.646	19.4826	16.5762	37.7865	34.4939	35.9328	35.4772	17.8076	35.9226	0.495721	3.83684e-28	0.00033873
TraesCS1A01G188000	arogenate dehydratase chloroplastic-like	gi|326526967|dbj|BAK00872.1|predicted protein, partial [Hordeum vulgare subsp. vulgare]	tr|A0A1I9WKA7|A0A1I9WKA7_PINPS	Arogenate dehydratase	-	21.1528	21.4709	25.2483	23.9956	8.41119	5.34239	6.23004	8.26748	22.9669	7.06277	3.25182	4.05196e-28	8.74827e-09
TraesCS2B01G046400LC	---NA---	No Blast Hit	sp|O94910|AGRL1_HUMAN	Adhesion G protein-coupled receptor L1	-	0.273547	0.116488	0.135553	0.0683551	9.20394	3.0029	3.50624	5.77804	0.148486	5.37278	0.0276367	4.60352e-28	9.37035e-40
TraesCS1B01G418000	U-box domain-containing 25	gi|326516162|dbj|BAJ88104.1|predicted protein [Hordeum vulgare subsp. vulgare]	tr|B9HS21|B9HS21_POPTR	U-box domain-containing family protein	-	0.132181	0.183876	0.320954	0.0462421	2.55583	4.15421	3.72737	3.66727	0.170813	3.52617	0.0484416	5.11211e-28	2.07355e-33
TraesCS2B01G826500LC	zinc finger MYM-type 1-like	gi|670444110|ref|XP_008662492.1|PREDICTED: 52 kDa repressor of the inhibitor of the protein kinase-like isoform X2 [Zea mays]	tr|Q3E6V3|Q3E6V3_ARATH	General transcription factor 2-related zinc finger protein	-	0.243575	0.329154	0.26192	0.426059	2.35486	1.36277	1.77333	2.19325	0.315177	1.92105	0.164065	6.03621e-28	8.91008e-18
TraesCS3B01G409300	EARLY RESPONSIVE TO DEHYDRATION 15-like isoform X1	gi|475583702|gb|EMT19544.1|hypothetical protein F775_32526 [Aegilops tauschii] gi|669030540|emb|CDM85100.1| unnamed protein product [Triticum aestivum]	tr|A0A0K9PUG8|A0A0K9PUG8_ZOSMR	Early response to dehydration 15-like protein	-	239.051	231.625	186.182	217.605	29.1829	36.9851	52.1907	50.7914	218.616	42.2875	5.16975	6.51734e-28	2.09662e-16
TraesCS5B01G268100	Bifunctional dihydroflavonol 4-reductase flavanone 4-reductase	gi|326504276|dbj|BAJ90970.1|predicted protein [Hordeum vulgare subsp. vulgare] gi|326509115|dbj|BAJ86950.1| predicted protein [Hordeum vulgare subsp. vulgare]	tr|E3NZI6|E3NZI6_GOSHI	Cinnamoyl-CoA reductase 4	-	24.2686	14.3011	14.3844	22.0287	1.62727	2.644	2.31147	1.80181	18.7457	2.09614	8.94297	7.70243e-28	5.87804e-26
TraesCS3A01G132700	heme-binding 2	gi|669028450|emb|CDM82252.1|unnamed protein product [Triticum aestivum]	tr|A0A061FAI0|A0A061FAI0_THECC	Heme-binding protein, putative	-	41.0119	50.9475	62.2929	45.7475	195.182	116.444	149.193	157.342	49.9999	154.54	0.32354	8.03536e-28	2.97709e-09
TraesCS6B01G278100	glutathione peroxidase	gi|475498131|gb|EMT04066.1|Putative phospholipid hydroperoxide glutathione peroxidase 6, mitochondrial [Aegilops tauschii]	tr|I1P2W5|I1P2W5_ORYGL	Glutathione peroxidase	-	47.6918	54.7397	58.7794	51.7157	114.608	94.8361	105.287	111.284	53.2316	106.504	0.499809	8.3826e-28	0.000419043
TraesCS1A01G239600	Annexin D4	gi|473904812|gb|EMS49319.1|Annexin D4 [Triticum urartu]	tr|A0A096PJX5|A0A096PJX5_MAIZE	Annexin	-	34.2076	37.3979	34.1128	35.0147	13.4237	6.26344	9.31131	9.85828	35.1832	9.71417	3.62185	9.93883e-28	2.32039e-10
TraesCS4B01G115100	two-component response regulator-like APRR3	gi|326518812|dbj|BAJ92567.1|predicted protein [Hordeum vulgare subsp. vulgare]	tr|A0A087GCX2|A0A087GCX2_ARAAL	Pseudo response regulator	-	10.4952	8.05502	7.5102	6.96162	22.8445	21.1362	22.9082	23.6988	8.25551	22.6469	0.364531	1.05671e-27	1.20813e-07
TraesCS5B01G014700			tr|A0A076KZH5|A0A076KZH5_9ORYZ	Terpene synthase	-	26.438	33.0572	24.2569	18.4621	4.30966	5.05139	2.71586	4.15056	25.5535	4.05687	6.29884	1.12934e-27	7.78336e-20
TraesCS7A01G215900	UDP-glycosyltransferase 708A6-like	gi|475554942|gb|EMT12332.1|Anthocyanidin 5,3-O-glucosyltransferase [Aegilops tauschii]	tr|A0A1D6SCU3|A0A1D6SCU3_WHEAT	Glycosyltransferase	-	0.729907	1.05849	1.11197	1.27675	6.93899	11.0201	7.70371	6.7841	1.04428	8.11173	0.128737	1.20914e-27	8.01432e-24
TraesCS4B01G286400	cyclic dof factor 1-like	gi|357113866|ref|XP_003558722.1|PREDICTED: cyclic dof factor 1-like [Brachypodium distachyon] gi|944088080|gb|KQK23432.1| hypothetical protein BRADI_1g73710 [Brachypodium distachyon]	tr|Q8L5E6|Q8L5E6_HORVU	Dof zinc finger protein	Dof	39.7239	39.515	34.1226	38.4696	10.8556	10.9052	10.0569	14.6003	37.9578	11.6045	3.27096	1.34554e-27	6.34743e-09
TraesCS4B01G322700	Mlo	gi|256859466|gb|ACV31920.1|Mlo protein [Triticum aestivum]	tr|A0A1D5XJZ2|A0A1D5XJZ2_WHEAT	MLO-like protein	-	17.8386	14.7256	16.7191	18.4209	6.27963	4.46186	5.75869	6.51121	16.9261	5.75285	2.9422	1.353e-27	1.44549e-07
TraesCS2B01G541300	---NA---	No Blast Hit	AT3G20590.1	Late embryogenesis abundant (LEA) hydroxyproline-rich glycoprotein family	-	75.5589	57.1126	57.5875	70.9641	12.2825	12.6237	17.1667	12.3303	65.3058	13.6008	4.80161	1.82283e-27	2.15826e-14
TraesCS6B01G244400	FLOWERING LOCUS T-like	gi|475608843|gb|EMT27170.1|hypothetical protein F775_12355 [Aegilops tauschii]	tr|A0A1E5W0N5|A0A1E5W0N5_9POAL	Protein FLOWERING LOCUS T	-	0.110109	0	0.190971	0.0481504	4.36001	3.80276	4.23402	7.68295	0.0873074	5.01994	0.0173921	1.82284e-27	1.3308e-37
TraesCS1B01G133400	Glycerophosphoryl diester phosphodiesterase	gi|475507604|gb|EMT04962.1|Glycerophosphoryl diester phosphodiesterase [Aegilops tauschii]	tr|A8CF52|A8CF52_BRACM	Glycerophosphodiester phosphodiesterase	-	15.4775	17.4032	17.8776	12.5905	6.74941	4.31178	4.79884	5.46612	15.8372	5.33154	2.97048	2.06817e-27	1.25034e-07
TraesCS7B01G163500LC			tr|Q70T29|Q70T29_BIXOR	Carboxyl methyltransferase	-	19.1222	15.1128	16.0808	10.3382	76.5718	115.239	90.5538	70.0598	15.1635	88.1062	0.172105	2.12099e-27	4.58407e-20
TraesCS3A01G347600	Glutamyl-tRNA(Gln) amidotransferase subunit A	gi|669030328|emb|CDM84824.1|unnamed protein product [Triticum aestivum]	tr|M7ZFM4|M7ZFM4_TRIUA	Glutamyl-tRNA(Gln) amidotransferase subunit A	-	1.59098	1.8993	1.75024	1.53828	4.48124	4.19017	4.10787	3.77772	1.6947	4.13925	0.409422	2.18618e-27	3.819e-06
TraesCS6A01G225300			sp|P93194|RPK1_IPONI	Receptor-like protein kinase	-	1.35259	1.11537	0.997617	1.31103	0.215125	0.174574	0.208522	0.185328	1.19415	0.195888	6.09611	2.26555e-27	2.73688e-16
TraesCS5A01G179000	Ocs element-binding factor 1	gi|473980638|gb|EMS51547.1|Ocs element-binding factor 1 [Triticum urartu]	tr|D6MKM7|D6MKM7_9ASPA	Transcription factor	-	18.2136	20.9293	16.117	19.0721	4.9699	2.99539	3.0704	5.09461	18.583	4.03258	4.60823	2.37631e-27	3.79598e-13
TraesCS1B01G227300	VAN3-binding isoform X1	gi|475562051|gb|EMT13914.1|hypothetical protein F775_04288 [Aegilops tauschii]	AT4G17350.1	auxin canalization protein (DUF828)	-	0	0.0675909	0.0393263	0.0396622	1.49253	1.72282	1.62756	2.35438	0.0366449	1.79932	0.0203659	2.92365e-27	1.11996e-34
TraesCS7B01G191000	Insulin-degrading enzyme	gi|474036776|gb|EMS53173.1|hypothetical protein TRIUR3_22825 [Triticum urartu]	AT4G16740.4	terpene synthase 03	-	0.787535	0.744812	0.699399	0.597491	2.70319	2.07267	1.98644	2.70341	0.707309	2.36643	0.298893	3.25694e-27	1.72917e-09
TraesCS2B01G571700	ubiquinol oxidase chloroplastic chromoplastic	gi|475583084|gb|EMT19344.1|Alternative oxidase 4, chloroplastic/chromoplastic [Aegilops tauschii]	tr|A0A1D5U0D2|A0A1D5U0D2_WHEAT	Ubiquinol oxidase	-	53.1989	51.0181	45.6113	47.4423	120.448	147.991	152.722	145.604	49.3177	141.691	0.348064	3.68376e-27	2.73503e-08
TraesCS7A01G514200	uncharacterized methyltransferase chloroplastic	gi|326509381|dbj|BAJ91607.1|predicted protein [Hordeum vulgare subsp. vulgare]	tr|Q67W64|Q67W64_ORYSJ	Methyltransferase-like	-	3.72495	3.09844	3.29337	3.3215	10.2454	7.87802	8.0042	8.01265	3.35957	8.53507	0.393619	3.78619e-27	1.60474e-06
TraesCS5A01G268300	Bifunctional dihydroflavonol 4-reductase flavanone 4-reductase	gi|474224991|gb|EMS59438.1|Bifunctional dihydroflavonol 4-reductase/flavanone 4-reductase [Triticum urartu]	tr|E3NZI6|E3NZI6_GOSHI	Cinnamoyl-CoA reductase 4	-	3.2009	2.27181	1.64624	3.70842	0.0712581	0.05982	0.213133	0.126613	2.70684	0.117706	22.9966	3.82967e-27	3.32233e-37
TraesCS5B01G245000	Purine permease 3	gi|326531164|dbj|BAK04933.1|predicted protein [Hordeum vulgare subsp. vulgare]	tr|G7J4H5|G7J4H5_MEDTR	Purine permease-like protein	-	3.86526	4.91813	3.53392	3.38054	0.863439	0.709743	0.956498	0.726411	3.92446	0.814023	4.82107	4.44629e-27	2.30503e-13
TraesCS2A01G337600	PREDICTED: uncharacterized protein LOC100823433	gi|357167757|ref|XP_003581318.1|PREDICTED: uncharacterized protein LOC100823433 [Brachypodium distachyon] gi|944047351|gb|KQJ82992.1| hypothetical protein BRADI_5g12490 [Brachypodium distachyon]	tr|G7JZC5|G7JZC5_MEDTR	Transmembrane protein, putative	-	5.75188	4.00321	5.29559	5.42946	18.6335	18.0491	17.7331	15.9754	5.12004	17.5978	0.290948	4.74921e-27	1.49835e-10
TraesCS1B01G263700	predicted protein	gi|326531474|dbj|BAJ97741.1|predicted protein [Hordeum vulgare subsp. vulgare]	tr|A0A0K9NJU0|A0A0K9NJU0_ZOSMR	Pyrimidine-specific ribonucleoside hydrolase	-	6.05144	7.02609	7.74667	6.76594	2.42801	1.9043	2.42451	1.94256	6.89754	2.17484	3.17151	4.8794e-27	2.56158e-08
TraesCS6A01G005700	thiosulfate sulfurtransferase 18	gi|475530638|gb|EMT07934.1|hypothetical protein F775_13839 [Aegilops tauschii]	tr|G7LC15|G7LC15_MEDTR	Rhodanese-related sulfurtransferase	-	18.5766	16.6903	12.4678	13.6325	1.39086	2.51957	2.00704	1.53718	15.3418	1.86366	8.23208	5.4964e-27	1.34302e-21
TraesCS5B01G564000LC	---NA---	No Blast Hit	tr|A0A0H4MAT1|A0A0H4MAT1_WHEAT	Dehydrin	-	127.952	142.504	118.294	95.4899	327.364	233.503	284.297	346.744	121.06	297.977	0.406273	6.16545e-27	2.77712e-06
TraesCSU01G071400	Topless-related 2	gi|474140346|gb|EMS56528.1|Topless-related protein 2 [Triticum urartu]	tr|M7Z0C1|M7Z0C1_TRIUA	Topless-related protein 2	-	3.9504	3.58394	3.68108	4.04515	8.94615	8.54293	8.51255	9.18708	3.81514	8.79718	0.433678	7.01999e-27	1.66739e-05
TraesCS3B01G247200	dnaJ homolog subfamily B member 3-like	gi|326527609|dbj|BAK08079.1|predicted protein [Hordeum vulgare subsp. vulgare]	tr|A0A1D1YUK6|A0A1D1YUK6_9ARAE	Chaperone protein DnaJ	-	1.74649	2.70469	1.76014	2.86229	0.258921	0.0815101	0.121005	0.0914888	2.2684	0.138231	16.4102	7.13626e-27	8.91508e-30
TraesCS7A01G368300	Dehydrogenase reductase SDR family member 12	gi|474292949|gb|EMS61350.1|Dehydrogenase/reductase SDR family member 12 [Triticum urartu]	tr|A0A0K9NIL3|A0A0K9NIL3_ZOSMR	Dehydrogenase/reductase	-	9.2035	9.92841	10.7499	8.97636	22.2154	17.8236	17.8056	22.0117	9.71455	19.964	0.486602	7.18827e-27	0.000240314
TraesCS5B01G256600			tr|Q2L3V6|Q2L3V6_WHEAT	Glycosyltransferase	-	0.50785	0.565172	0.634179	0.81726	4.28305	6.43692	4.94719	4.20166	0.631115	4.96721	0.127056	8.06695e-27	1.14939e-22
TraesCS1B01G102000			sp|Q3ZYU9|HRCA_DEHMC	Heat-inducible transcription repressor HrcA	-	6.21598	8.92977	6.3646	4.65047	0.308103	0.129324	0.0639955	0.124419	6.5402	0.15646	41.801	9.69396e-27	1.76653e-33
TraesCS2B01G574100	methylthioribose kinase	gi|326498609|dbj|BAK02290.1|predicted protein [Hordeum vulgare subsp. vulgare]	tr|B6TDT6|B6TDT6_MAIZE	Methylthioribose kinase	-	125.922	134.464	113.707	101.334	44.0072	38.6412	46.3744	54.1865	118.857	45.8023	2.59499	1.01024e-26	5.02752e-06
TraesCS4A01G203000	dirigent 1-like	gi|514808541|ref|XP_004979107.1|PREDICTED: dirigent protein 1-like [Setaria italica] gi|944229903|gb|KQK94289.1| hypothetical protein SETIT_026867mg [Setaria italica]	tr|W5DMB4|W5DMB4_WHEAT	Dirigent protein	-	53.8748	72.6647	40.7932	44.3265	10.569	8.14031	11.5944	13.8814	52.9148	11.0463	4.79028	1.05576e-26	9.10775e-15
TraesCS7B01G195400	fatty acid desaturase DES2	gi|475600541|gb|EMT24562.1|hypothetical protein F775_09029 [Aegilops tauschii]	tr|B1PHV2|B1PHV2_SORBI	Fatty acid desaturase	-	2.24264	2.23951	2.05176	1.90256	6.80434	7.61941	6.71685	5.99849	2.10912	6.78477	0.310861	1.15308e-26	1.63436e-09
TraesCS7B01G353600	hypothetical protein F775_26416	gi|475520425|gb|EMT06486.1|hypothetical protein F775_26416 [Aegilops tauschii]	AT5G11420.1	transmembrane protein, putative (Protein of unknown function, DUF642)	-	3.32166	3.3411	4.32077	6.22694	23.1862	18.724	21.0786	23.2496	4.30262	21.5596	0.199569	1.15897e-26	5.63024e-17
TraesCSU01G392800LC			tr|A0A103XWY0|A0A103XWY0_CYNCS	Mannose-binding lectin	-	8.08099	8.57765	4.52036	9.93805	79.8792	35.2432	54.6532	100.025	7.77926	67.45	0.115334	1.44046e-26	4.08106e-28
TraesCS3B01G576500LC	Transcription factor bHLH128	gi|669030381|emb|CDM84887.1|unnamed protein product [Triticum aestivum]	tr|A0A0H3YBT2|A0A0H3YBT2_SALMI	Basic helix-loop-helix transcription factor	-	0.968669	0.962505	0.42001	0.941326	32.7111	11.6625	7.40367	28.9223	0.823127	20.1749	0.0407996	1.72319e-26	2.25822e-44
TraesCS5A01G389400	Universal stress A	gi|474033348|gb|EMS53028.1|Universal stress protein A-like protein [Triticum urartu]	tr|A0A0K9PEP5|A0A0K9PEP5_ZOSMR	Universal stress protein family protein	-	0.115194	0.20603	0.159832	0.120898	1.96672	2.14833	2.38212	1.76066	0.150489	2.06446	0.072895	1.73045e-26	9.82856e-25
TraesCS4B01G071900	metacaspase-1-like	gi|475536267|gb|EMT08890.1|Metacaspase-1 [Aegilops tauschii]	tr|M8B5L6|M8B5L6_AEGTA	Metacaspase-1	-	1.9733	3.08117	1.99643	2.05457	0.19329	0.0811318	0.140518	0.0585412	2.27637	0.11837	19.231	1.7932e-26	2.51713e-28
TraesCS5A01G109300	pumilio homolog chloroplastic	gi|326496705|dbj|BAJ98379.1|predicted protein [Hordeum vulgare subsp. vulgare]	tr|A0A199VEU3|A0A199VEU3_ANACO	Pumilio	-	0.238366	0.118425	0.103354	0.173728	3.55481	7.71778	6.8235	2.14503	0.158468	5.06028	0.0313161	1.89098e-26	1.43332e-45
TraesCS1A01G078800	glutathione transferase	gi|473881465|gb|EMS47979.1|putative glutathione S-transferase GSTF1 [Triticum urartu]	tr|A0A089QAC9|A0A089QAC9_9POAL	Glutathione S-transferase	-	20.7376	30.1927	37.7841	33.983	115.983	124.129	126.692	130.265	30.6743	124.267	0.246842	1.96216e-26	1.96969e-13
TraesCS5B01G010300			AT1G61065.1	1,3-beta-glucan synthase component (DUF1218)	-	0.987946	1.43977	2.05617	1.44009	10.7707	27.5804	20.2892	14.635	1.48099	18.3188	0.0808454	2.33693e-26	1.42523e-33
TraesCS1B01G078800	pentatricopeptide repeat-containing At1g09900	gi|326505340|dbj|BAK03057.1|predicted protein [Hordeum vulgare subsp. vulgare] gi|326511084|dbj|BAJ91889.1| predicted protein [Hordeum vulgare subsp. vulgare] gi|326518326|dbj|BAJ88192.1| predicted protein [Hordeum vulgare subsp. vulgare] gi|326518558|dbj|BAJ88308.1| predicted protein [Hordeum vulgare subsp. vulgare]	tr|A0A1E5VT60|A0A1E5VT60_9POAL	Pentatricopeptide repeat-containing protein	-	1.1052	0.909419	1.19802	1.29887	5.79005	3.74241	4.05799	4.3464	1.12788	4.48421	0.251522	2.80934e-26	6.96504e-12
TraesCS5A01G016700			tr|A0A076KZH5|A0A076KZH5_9ORYZ	Terpene synthase	-	6.09409	8.26993	6.55585	5.8567	0.857042	1.33493	0.609111	0.909018	6.69414	0.927524	7.21721	3.62891e-26	1.25149e-21
TraesCS4A01G357200	electron transfer flavo subunit mitochondrial	gi|326495646|dbj|BAJ85919.1|predicted protein [Hordeum vulgare subsp. vulgare]	tr|A0A1E5UTS2|A0A1E5UTS2_9POAL	Electron transfer flavoprotein subunit alpha, mitochondrial	-	9.92735	10.0981	8.3707	9.19718	20.8241	19.2771	20.8052	24.576	9.39833	21.3706	0.439779	3.91162e-26	2.44565e-05
TraesCS2B01G148200	zn-dependent including glyoxylase	gi|326496328|dbj|BAJ94626.1|predicted protein [Hordeum vulgare subsp. vulgare]	tr|Q6K9T9|Q6K9T9_ORYSJ	Metallo-beta-lactamase-like	-	10.3011	13.6061	14.1024	11.6488	41.1473	26.4668	36.7654	31.72	12.4146	34.0249	0.364868	4.0383e-26	1.50807e-07
TraesCS3A01G216800	dnaJ homolog subfamily B member 3-like	gi|326527609|dbj|BAK08079.1|predicted protein [Hordeum vulgare subsp. vulgare]	tr|A0A1D1YUK6|A0A1D1YUK6_9ARAE	Chaperone protein DnaJ	-	11.5035	15.3735	10.4549	13.8392	0.568317	0.520466	0.729728	1.91946	12.7928	0.934492	13.6895	4.08585e-26	7.05441e-31
TraesCS2A01G189600	chitin-inducible gibberellin-responsive 2	gi|475591711|gb|EMT21860.1|hypothetical protein F775_28371 [Aegilops tauschii]	tr|C0P6K9|C0P6K9_MAIZE	GRAS transcription factor	GRAS	18.1968	20.9826	20.3332	17.2988	10.238	7.75008	8.91171	8.98564	19.2028	8.97136	2.14046	4.38417e-26	0.000523574
TraesCS3B01G283000LC	unnamed protein product	gi|669028678|emb|CDM82569.1|unnamed protein product [Triticum aestivum]	tr|A0A0B2P2I1|A0A0B2P2I1_GLYSO	GDSL esterase/lipase	-	6.91755	4.82535	4.2113	5.22505	33.8487	19.5771	20.7486	39.1494	5.29481	28.331	0.186891	4.43848e-26	9.28163e-18
TraesCS5A01G516100LC			tr|A0A151RAR9|A0A151RAR9_CAJCA	Transposon Ty3-G Gag-Pol polyprotein	-	0	0	0	0	1.31772	1.73832	2.3907	2.15023	0	1.89924	0	5.02968e-26	7.59783e-41
TraesCS2A01G542900	predicted protein	gi|326524071|dbj|BAJ97046.1|predicted protein [Hordeum vulgare subsp. vulgare]	tr|Q2HVF3|Q2HVF3_MEDTR	Protein F12F1.11-, putative	-	1.72199	2.02879	1.81328	2.19452	7.59027	5.41612	5.71766	6.43678	1.93964	6.29021	0.308359	5.2847e-26	4.50266e-09
TraesCS7A01G241600	TRANSPARENT TESTA 12	gi|326511565|dbj|BAJ91927.1|predicted protein [Hordeum vulgare subsp. vulgare]	tr|A0A1D6DE14|A0A1D6DE14_WHEAT	Protein DETOXIFICATION	-	10.4285	12.53	13.4177	15.493	50.4993	53.8515	43.8209	43.4959	12.9673	47.9169	0.27062	5.50907e-26	6.5179e-12
TraesCS7A01G283300	FAR1-RELATED SEQUENCE 5	gi|474448393|gb|EMS68729.1|hypothetical protein TRIUR3_20868 [Triticum urartu]	-	-	-	15.1423	13.8699	13.6444	15.405	39.6686	32.7602	35.5161	31.9226	14.5154	34.9669	0.415119	5.84478e-26	5.89224e-06
TraesCS5A01G234200	1-aminocyclopropane-1-carboxylate oxidase	gi|397740900|gb|AFO63019.1|ACC oxidase [Hordeum vulgare]	tr|Q9AYS8|Q9AYS8_9POAL	1-aminocyclopropane-1-carboxylate oxidase	-	4.60134	5.54114	3.64326	5.7084	20.4217	36.2522	27.8011	29.9958	4.87353	28.6177	0.170298	5.91672e-26	9.03375e-20
TraesCS4B01G070100	DETOXIFICATION 33	gi|357121098|ref|XP_003562258.1|PREDICTED: protein DETOXIFICATION 29 [Brachypodium distachyon] gi|944078756|gb|KQK14108.1| hypothetical protein BRADI_1g14350 [Brachypodium distachyon]	tr|W5ECN1|W5ECN1_WHEAT	Protein DETOXIFICATION	-	11.0359	16.6891	13.1754	10.236	3.62321	1.96048	1.69774	2.23285	12.7841	2.37857	5.3747	6.10952e-26	1.7418e-16
TraesCS5B01G231300	homeobox-leucine zipper HOX11	gi|357153850|ref|XP_003576587.1|PREDICTED: homeobox-leucine zipper protein HOX11 [Brachypodium distachyon] gi|944054820|gb|KQJ90458.1| hypothetical protein BRADI_4g31690 [Brachypodium distachyon]	tr|G7KVF5|G7KVF5_MEDTR	Homeobox associated leucine zipper protein	HD-ZIP	7.38651	7.23235	7.17697	8.20493	1.94084	1.81552	2.07324	2.32889	7.50019	2.03962	3.67725	6.80608e-26	7.92743e-10
TraesCS5B01G038400	predicted protein, partial	gi|326506930|dbj|BAJ91506.1|predicted protein, partial [Hordeum vulgare subsp. vulgare]	AT5G24060.2	Pentatricopeptide repeat (PPR) superfamily protein	-	12.0364	9.98843	11.4538	8.65958	36.4388	34.7337	32.2444	27.1695	10.5346	32.6466	0.322685	6.95239e-26	2.93148e-09
TraesCS7A01G350100	spermine synthase-like	gi|584609084|gb|AHJ14572.1|spermidine synthase [Triticum aestivum] gi|584609086|gb|AHJ14573.1| spermidine synthase [Triticum aestivum]	tr|W6EK38|W6EK38_WHEAT	Spermidine synthase	-	105.806	172.844	129.639	95.4243	27.5718	13.5595	20.3861	30.7228	125.928	23.06	5.46089	6.97234e-26	2.09002e-17
TraesCS2A01G544600	disease resistance RGA4	gi|474379869|gb|EMS64511.1|hypothetical protein TRIUR3_25409 [Triticum urartu]	tr|A0A0U2QI75|A0A0U2QI75_ORYSA	NBS-LRR-like resistance protein	-	37.2471	44.6992	40.532	36.3662	15.0688	13.4518	13.1368	13.8844	39.7111	13.8854	2.85991	7.04837e-26	8.11703e-07
TraesCS3B01G428800	unnamed protein product	gi|669030698|emb|CDM85320.1|unnamed protein product [Triticum aestivum]	tr|G7IB02|G7IB02_MEDTR	DUF1685 family protein	-	21.9379	35.3241	28.8263	27.6375	7.43771	6.71606	7.73735	6.66328	28.4315	7.1386	3.98278	7.07405e-26	2.5569e-11
TraesCS5A01G508500	Peptide transporter PTR3-A	gi|473969662|gb|EMS51383.1|Peptide transporter PTR3-A [Triticum urartu]	tr|G7I4R9|G7I4R9_MEDTR	Peptide transporter	-	4.71766	5.68767	6.73668	5.48764	1.76293	1.05905	0.994386	1.31933	5.65741	1.28392	4.40634	7.18621e-26	1.15734e-12
TraesCS7A01G773500LC	DNL zinc finger family	gi|326497925|dbj|BAJ94825.1|predicted protein, partial [Hordeum vulgare subsp. vulgare]	tr|A0A061FEP0|A0A061FEP0_THECC	Zim17-type zinc finger protein	-	48.6772	59.2402	58.888	61.6779	137.119	137.825	148.849	146.801	57.1208	142.649	0.400431	7.62132e-26	1.82325e-06
TraesCSU01G171300	coatomer subunit beta -3	gi|473744594|gb|EMS45471.1|Cysteine-rich receptor-like protein kinase 7 [Triticum urartu]	AT1G65790.1	receptor kinase 1	-	125.501	128.259	102.052	116.646	47.6179	39.7148	43.7604	55.3226	118.114	46.6039	2.53443	7.64654e-26	8.81867e-06
TraesCS7B01G465000	DNL zinc finger family	gi|326497925|dbj|BAJ94825.1|predicted protein, partial [Hordeum vulgare subsp. vulgare]	tr|A0A061FEP0|A0A061FEP0_THECC	Zim17-type zinc finger protein	-	48.7051	49.9089	50.2008	53.2561	110.841	101.091	104.066	103.512	50.5177	104.878	0.481682	8.29176e-26	0.000184889
TraesCS3B01G002000			tr|E0D875|E0D875_IPOBA	Hydroxycinnamoyl-CoA shikimate/quinate hydroxycinnamoyltransferase	-	0.657373	0.674962	0.722085	0.479113	3.65098	2.95143	2.69632	2.94871	0.633383	3.06186	0.206862	8.36482e-26	1.29615e-13
TraesCS5A01G284800	ACT domain-containing ACR4	gi|475551310|gb|EMT11618.1|(Protein-PII) uridylyltransferase [Aegilops tauschii]	sp|Q5FPT6|GLND_GLUOX	Bifunctional uridylyltransferase/uridylyl-removing enzyme	-	7.60773	7.48986	7.44601	7.54017	3.4869	2.24318	2.55855	2.47747	7.52094	2.69152	2.79431	8.55115e-26	9.47e-07
TraesCS2B01G297800	Violaxanthin de- chloroplastic	gi|13676584|gb|AAK38177.1|AF265294_1violaxanthin de-epoxidase [Triticum aestivum]	tr|Q9AU61|Q9AU61_WHEAT	Violaxanthin de-epoxidase	-	93.0311	78.985	101.142	99.5153	255.204	275.352	260.638	260.232	93.1683	262.857	0.354445	8.88579e-26	4.95524e-08
TraesCS5B01G002000	FAF- chloroplastic	gi|475623701|gb|EMT32339.1|hypothetical protein F775_12429 [Aegilops tauschii]	tr|G7IE53|G7IE53_MEDTR	Fantastic four-like protein	-	0.0859427	0.0640468	0.0931607	0.0563738	1.63525	1.44697	1.43206	1.46349	0.074881	1.49444	0.0501063	9.72376e-26	4.91128e-26
TraesCS4B01G023800	phosphomethylpyrimidine chloroplastic	gi|357119153|ref|XP_003561310.1|PREDICTED: phosphomethylpyrimidine synthase, chloroplastic [Brachypodium distachyon] gi|960455788|ref|XP_014752256.1| PREDICTED: phosphomethylpyrimidine synthase, chloroplastic [Brachypodium distachyon] gi|944078444|gb|KQK13796.1| hypothetical protein BRADI_1g12550 [Brachypodium distachyon]	tr|M7YHQ6|M7YHQ6_TRIUA	Phosphomethylpyrimidine synthase	-	62.1572	60.8008	46.9095	51.0445	153.854	219.64	222.576	209.802	55.228	201.468	0.274128	1.20122e-25	7.6981e-12
TraesCS4A01G130800	r40c1 - rice	gi|474396577|gb|EMS65756.1|hypothetical protein TRIUR3_29100 [Triticum urartu]	sp|Q10M12|40C1_ORYSJ	Ricin B-like lectin R40C1	-	0.793611	0.722847	0.434228	0.917188	4.52813	5.75904	3.72175	4.7323	0.716969	4.6853	0.153025	1.4057e-25	6.68914e-21
TraesCS5B01G017300	splicing factor 3B subunit 1-like	gi|475625025|gb|EMT32830.1|Splicing factor 3B subunit 1 [Aegilops tauschii]	tr|M8C693|M8C693_AEGTA	Splicing factor 3B subunit 1	-	0.113513	0.162137	0.221484	0.117893	0.919393	0.924954	0.988171	0.942915	0.153757	0.943858	0.162902	1.492e-25	7.28003e-17
TraesCS5A01G203400	vacuolar iron transporter	gi|474272979|gb|EMS60939.1|hypothetical protein TRIUR3_32249 [Triticum urartu]	tr|W8VRG3|W8VRG3_CENCY	Iron vacuolar transporter	-	0.703407	2.29094	2.98216	0.649374	99.1936	56.549	65.3162	67.2914	1.65647	72.0875	0.0229786	2.18049e-25	1.15327e-64
TraesCS3A01G462900			tr|Q1EPG3|Q1EPG3_MUSAC	Glutaredoxin family protein	-	9.22618	9.0767	6.8126	9.18767	0.751614	0.552097	0.702524	0.22764	8.57579	0.558469	15.3559	2.26459e-25	1.22685e-25
TraesCS2A01G294400	TPA: catalytic hydrolase	gi|474222195|gb|EMS59313.1|hypothetical protein TRIUR3_34911 [Triticum urartu]	tr|A0A061ETT5|A0A061ETT5_THECC	Alpha/beta-Hydrolases superfamily protein	-	20.4881	22.4728	22.5204	19.6874	9.1677	7.92587	7.34399	9.68081	21.2922	8.52959	2.49627	2.29901e-25	1.75847e-05
TraesCS3A01G240100	cryptochrome mitochondrial	gi|475594497|gb|EMT22697.1|hypothetical protein F775_12450 [Aegilops tauschii]	tr|G7J5G5|G7J5G5_MEDTR	DUF1645 family protein	-	2.02853	1.97531	2.3924	1.77414	7.30219	6.93574	7.24561	7.58262	2.04259	7.26654	0.281096	2.30113e-25	5.66377e-10
TraesCS1B01G363900	ubiquitin domain-containing 1-like	gi|413946126|gb|AFW78775.1|hypothetical protein ZEAMMB73_124051 [Zea mays]	tr|A0A061FG33|A0A061FG33_THECC	Ubiquitin domain-containing protein	-	5.10091	4.44407	5.48124	4.36425	14.9405	16.4039	15.6032	14.4923	4.84762	15.36	0.3156	2.32558e-25	3.83883e-09
TraesCS1A01G569100LC	transposon En Spm sub-class	gi|1002284958|ref|XP_015646779.1|PREDICTED: uncharacterized protein LOC9270230 isoform X1 [Oryza sativa Japonica Group]	tr|Q2R316|Q2R316_ORYSJ	Transposon protein, putative, CACTA, En/Spm sub-class	-	3.6053	3.477	3.44832	3.57051	0.0545302	0	0	0	3.52528	0.0136326	258.593	2.80656e-25	1.98553e-36
TraesCS5A01G029700	Tropinone reductase 1	gi|326489591|dbj|BAK01776.1|predicted protein [Hordeum vulgare subsp. vulgare]	tr|M8C435|M8C435_AEGTA	Tropinone reductase-like protein	-	31.4169	30.6013	22.2506	13.2285	3.07379	3.55591	3.76842	3.29996	24.3743	3.42452	7.11759	3.17441e-25	2.44499e-21
TraesCS4A01G741900LC	Sulfotransferase 17	gi|326512206|dbj|BAJ96084.1|predicted protein [Hordeum vulgare subsp. vulgare]	tr|A0A1D5WYR4|A0A1D5WYR4_WHEAT	Sulfotransferase	-	2.76642	5.93165	4.24245	4.30415	0.449251	0.301712	0.398136	0.507972	4.31117	0.414268	10.4067	3.31529e-25	1.21158e-23
TraesCS6B01G425300	28 kDa chloroplastic	gi|326487400|dbj|BAJ89684.1|predicted protein [Hordeum vulgare subsp. vulgare] gi|326511469|dbj|BAJ87748.1| predicted protein [Hordeum vulgare subsp. vulgare] gi|326511763|dbj|BAJ92026.1| predicted protein [Hordeum vulgare subsp. vulgare] gi|326514088|dbj|BAJ92194.1| predicted protein [Hordeum vulgare subsp. vulgare] gi|326527877|dbj|BAJ88990.1| predicted protein [Hordeum vulgare subsp. vulgare] …	tr|A0A061EMY4|A0A061EMY4_THECC	RNA-binding family protein	-	1.24305	1.35865	1.4283	1.821	9.6525	5.60779	6.79808	6.16954	1.46275	7.05698	0.207277	3.41146e-25	1.53941e-14
TraesCS6A01G265800	oligopeptide transporter 4-like	gi|326504250|dbj|BAJ90957.1|predicted protein [Hordeum vulgare subsp. vulgare]	tr|B9RX59|B9RX59_RICCO	Oligopeptide transporter, putative	-	5.02342	6.40126	5.91919	5.62319	2.41896	1.69959	1.84592	1.94305	5.74176	1.97688	2.90446	3.44237e-25	4.49629e-07
TraesCS2B01G200800	MADS-box transcription factor 18	gi|108795021|gb|ABG21009.1|MADS2 [Triticum aestivum] gi|161158780|emb|CAM59048.1| MIKC-type MADS-box transcription factor WM7 [Triticum aestivum]	tr|D6RRF2|D6RRF2_TULGE	MADS-box transcription factor	MADS2	28.6834	11.9231	6.9372	27.6391	0	0.0622248	0	0.0299325	18.7957	0.0230393	815.808	3.63328e-25	4.23905e-84
TraesCS3B01G470200	stress enhanced chloroplastic	gi|669031033|emb|CDM85781.1|unnamed protein product [Triticum aestivum]	tr|A0A199VWF0|A0A199VWF0_ANACO	Stress enhanced protein 1, chloroplastic	-	225.109	219.023	245.75	247.393	505.394	414.78	451.634	478.579	234.319	462.597	0.50653	3.76376e-25	0.000531871
TraesCS4A01G496100			tr|A0A1D5WYR4|A0A1D5WYR4_WHEAT	Sulfotransferase	-	4.91878	7.1039	6.47267	6.8531	1.23533	0.641977	0.830857	1.4253	6.33711	1.03337	6.1325	3.81189e-25	4.82566e-17
TraesCS2A01G193000	U-box domain-containing 4-like	gi|326499233|dbj|BAK06107.1|predicted protein, partial [Hordeum vulgare subsp. vulgare]	tr|A0A0K9PK99|A0A0K9PK99_ZOSMR	U-box domain-containing protein	-	11.5898	11.6212	9.47687	9.00238	3.34742	2.07902	2.19326	3.42888	10.4226	2.76214	3.77336	4.70625e-25	1.91514e-10
TraesCS3B01G362500	unnamed protein product	gi|670020159|emb|CDJ26543.1|unnamed protein product [Triticum aestivum]	tr|A0A061FWX6|A0A061FWX6_THECC	MAR-binding filament-like protein 1-1 isoform 2	-	41.9593	34.4404	42.2736	40.669	91.4574	78.3774	84.994	91.9371	39.8356	86.6915	0.45951	4.84168e-25	6.15911e-05
TraesCS5B01G113800	pumilio homolog chloroplastic	gi|326496705|dbj|BAJ98379.1|predicted protein [Hordeum vulgare subsp. vulgare]	tr|A0A199VEU3|A0A199VEU3_ANACO	Pumilio	-	0.0394002	0.137023	0.239172	0.137837	2.47191	5.25586	4.15799	2.27463	0.138358	3.5401	0.0390832	4.90159e-25	6.29697e-39
TraesCS4B01G195000	flavonol synthase flavanone 3-hydroxylase-like	gi|475592378|gb|EMT22046.1|Flavonol synthase/flavanone 3-hydroxylase [Aegilops tauschii]	tr|A0A061FM72|A0A061FM72_THECC	2-oxoglutarate (2OG) and Fe(II)-dependent oxygenase superfamily protein	-	0	0.0490548	0.0214061	0	1.04091	0.607415	1.07575	1.7839	0.0176152	1.12699	0.0156303	4.92673e-25	1.49384e-37
TraesCS1B01G433700	NADH-ubiquinone reductase complex 1 MLRQ subunit	gi|475610834|gb|EMT27875.1|hypothetical protein F775_28789 [Aegilops tauschii]	tr|B6T2Z0|B6T2Z0_MAIZE	B12D protein	-	4.76436	5.60355	4.1316	4.08184	27.1008	20.9038	17.8634	17.6072	4.64534	20.8688	0.222597	4.99975e-25	2.03772e-13
TraesCS1B01G159900	E3 ubiquitin- ligase MIEL1-like	gi|326508304|dbj|BAJ99419.1|predicted protein [Hordeum vulgare subsp. vulgare]	tr|G7JNA1|G7JNA1_MEDTR	RING finger and CHY zinc finger protein	-	35.8247	26.5069	26.3479	27.8324	10.7199	8.938	9.6629	11.2954	29.128	10.154	2.86861	5.80376e-25	3.23097e-07
TraesCS2A01G543900	methylthioribose kinase	gi|326498609|dbj|BAK02290.1|predicted protein [Hordeum vulgare subsp. vulgare]	tr|B6TDT6|B6TDT6_MAIZE	Methylthioribose kinase	-	64.0121	75.0589	67.4869	52.6635	22.9916	17.0568	23.2935	27.6753	64.8054	22.7543	2.84805	5.88846e-25	3.99709e-07
TraesCS7B01G269900	probable inositol oxygenase	gi|357124115|ref|XP_003563752.1|PREDICTED: probable inositol oxygenase [Brachypodium distachyon] gi|944082626|gb|KQK17978.1| hypothetical protein BRADI_1g37870 [Brachypodium distachyon]	tr|A0A103YB79|A0A103YB79_CYNCS	Inositol oxygenase	-	1.92841	1.76001	2.30406	2.37371	0.102842	0.259002	0.207507	0.106791	2.09155	0.169035	12.3734	5.91496e-25	4.65718e-26
TraesCS6B01G362100	flavonol synthase flavanone 3-hydroxylase	gi|608602119|gb|AHW49495.1|flavonol synthase [Triticum aestivum]	tr|X5CQE2|X5CQE2_WHEAT	Flavonol synthase	-	0	0.113662	0.049599	0.0250113	2.38242	2.04939	1.75946	1.68661	0.0470682	1.96947	0.0238989	6.14075e-25	5.73676e-31
TraesCS6A01G255400	HLH DNA-binding domain superfamily	gi|475579170|gb|EMT18281.1|Putative basic helix-loop-helix protein [Aegilops tauschii]	tr|A0A072UK41|A0A072UK41_MEDTR	BHLH transcription factor-like protein	-	9.61092	7.6695	8.67996	8.87386	2.98337	1.28987	1.79785	1.94416	8.70856	2.00381	4.346	6.22836e-25	6.01277e-13
TraesCS3B01G270200	mitogen-activated kinase 8 isoform X1	gi|669029408|emb|CDM83592.1|unnamed protein product [Triticum aestivum]	tr|A0A077RTL3|A0A077RTL3_WHEAT	Mitogen-activated protein kinase	-	33.483	38.3321	37.2327	32.9518	16.848	15.3883	16.0556	18.2609	35.4999	16.6382	2.13364	6.42934e-25	0.000538883
TraesCS1A01G424500			tr|A0A098GMQ9|A0A098GMQ9_9ROSI	S-type anion channel	-	0	0	0	0	0.537111	1.21742	1.22719	1.08449	0	1.01655	0	6.95876e-25	2.00464e-42
TraesCS2A01G268200	amino acid permease 6	gi|474139606|gb|EMS56484.1|hypothetical protein TRIUR3_26560 [Triticum urartu]	tr|Q703G1|Q703G1_BRANA	Amino acid permease	-	31.6007	31.3797	29.4571	31.5873	17.1292	13.4826	15.4267	15.4609	31.0062	15.3749	2.01668	6.99724e-25	0.00161525
TraesCS5B01G291100	acyltransferase chloroplastic	gi|326492099|dbj|BAJ98274.1|predicted protein, partial [Hordeum vulgare subsp. vulgare]	tr|G7KW54|G7KW54_MEDTR	Esterase/lipase/thioesterase family protein	-	0	0.042016	0.0122231	0.0246549	1.46417	0.924903	0.686529	1.11228	0.0197235	1.04697	0.0188386	7.19265e-25	4.52779e-34
TraesCS4A01G063800	glutamine synthetase cytosolic isozyme 1-2	gi|40317418|gb|AAR84348.1|glutamine synthetase isoform GSr2 [Triticum aestivum]	tr|Q6RUJ1|Q6RUJ1_WHEAT	Glutamine synthetase	-	104.276	122.91	105.408	93.4561	52.5204	45.2861	45.5854	53.5866	106.512	49.2446	2.16293	8.25419e-25	0.000394695
TraesCS7A01G115300	GDSL esterase lipase At5g45910-like	gi|326494222|dbj|BAJ90380.1|predicted protein [Hordeum vulgare subsp. vulgare] gi|326494274|dbj|BAJ90406.1| predicted protein [Hordeum vulgare subsp. vulgare]	tr|N1R0Q3|N1R0Q3_AEGTA	GDSL esterase/lipase	-	55.3253	84.3214	57.7702	51.9355	22.6439	13.6768	15.7661	16.0559	62.3381	17.0357	3.65927	8.41809e-25	1.41374e-10
TraesCS2A01G507500			tr|M7ZPL3|M7ZPL3_TRIUA	Nuclease S1	-	1.4049	2.26843	2.08129	1.07513	12.583	7.20221	7.25304	10.0411	1.70744	9.26983	0.184193	8.53983e-25	4.70176e-17
TraesCS3A01G363400	aldose reductase	gi|473826005|gb|EMS47119.1|Aldo-keto reductase family 4 member C10 [Triticum urartu]	tr|B8AC38|B8AC38_ORYSI	Aldo-keto reductase	-	42.8861	52.1237	54.2996	39.3172	126.006	87.9188	97.4607	116.644	47.1567	107.007	0.440687	1.10429e-24	2.23246e-05
TraesCS3B01G304300	probable LRR receptor-like serine threonine- kinase MRH1	gi|669029682|emb|CDM83966.1|unnamed protein product [Triticum aestivum]	tr|B9T7R3|B9T7R3_RICCO	Receptor protein kinase, putative	-	17.2471	17.5571	16.6405	12.4135	7.31804	5.08108	5.73806	6.71076	15.9645	6.21199	2.56996	1.34001e-24	6.90867e-06
TraesCS2B01G315400	RING-H2 finger ATL72-like	gi|326502016|dbj|BAK06500.1|predicted protein, partial [Hordeum vulgare subsp. vulgare]	tr|B9T0S4|B9T0S4_RICCO	Ring finger protein, putative	-	5.01617	5.93579	6.08996	6.70033	0.891122	0.826829	1.01314	0.98487	5.93556	0.928991	6.38925	1.38066e-24	4.02694e-16
TraesCS7A01G131600	TRANSPARENT TESTA 12	gi|475609745|gb|EMT27493.1|Protein TRANSPARENT TESTA 12 [Aegilops tauschii]	tr|A0A1D6BUF3|A0A1D6BUF3_WHEAT	Protein DETOXIFICATION	-	8.59519	11.7452	10.3499	6.04249	2.3237	1.35701	1.95858	2.18952	9.1832	1.9572	4.69201	1.39538e-24	5.90571e-14
TraesCS4A01G440100			sp|P13053|VDR_RAT	Vitamin D3 receptor	-	1.70256	1.8092	1.84555	1.19951	0.0486411	0	0	0.0392849	1.63921	0.0219815	74.572	1.45376e-24	1.10895e-33
TraesCS5A01G144000	GRAS family transcription factor containing expressed	gi|326504408|dbj|BAJ91036.1|predicted protein, partial [Hordeum vulgare subsp. vulgare]	tr|A0A0K9NPH8|A0A0K9NPH8_ZOSMR	Scarecrow transcription factor family protein	GRAS	2.06461	2.25662	1.93109	1.8315	0.500528	0.241925	0.327644	0.428751	2.02095	0.374712	5.39335	1.66127e-24	5.48563e-14
TraesCS4A01G290400	phosphomethylpyrimidine chloroplastic	gi|357119153|ref|XP_003561310.1|PREDICTED: phosphomethylpyrimidine synthase, chloroplastic [Brachypodium distachyon] gi|960455788|ref|XP_014752256.1| PREDICTED: phosphomethylpyrimidine synthase, chloroplastic [Brachypodium distachyon] gi|944078444|gb|KQK13796.1| hypothetical protein BRADI_1g12550 [Brachypodium distachyon]	tr|M7YHQ6|M7YHQ6_TRIUA	Phosphomethylpyrimidine synthase	-	41.6117	36.04	28.6024	36.3804	122.181	231.11	211.846	183.418	35.6586	187.139	0.190546	1.76474e-24	3.4798e-18
TraesCS5B01G202100	vacuolar iron transporter	gi|326495754|dbj|BAJ85973.1|predicted protein [Hordeum vulgare subsp. vulgare]	tr|W8VRG3|W8VRG3_CENCY	Iron vacuolar transporter	-	4.25952	10.6004	12.7419	4.10131	91.8786	53.5123	66.6519	83.8789	7.92581	73.9805	0.107134	1.90527e-24	8.91508e-30
TraesCS5B01G453900	hypothetical protein TRIUR3_27035	gi|473881638|gb|EMS47982.1|hypothetical protein TRIUR3_27035 [Triticum urartu]	tr|M8D8E3|M8D8E3_AEGTA	Zinc finger CCCH domain-containing protein 4	-	0.56597	0.539874	0.235586	0.138599	3.51589	3.01017	3.15326	3.53539	0.370007	3.30368	0.111999	1.94388e-24	1.14249e-22
TraesCS6B01G300600	RADIALIS-like 3 isoform X2	gi|473888658|gb|EMS48386.1|hypothetical protein TRIUR3_13410 [Triticum urartu]	tr|A0A199VYC0|A0A199VYC0_ANACO	Transcription factor RADIALIS	MYB_related	18.138	31.2252	19.2041	20.1982	2.81993	2.54939	1.71211	4.02945	22.1914	2.77772	7.98906	2.07001e-24	5.68348e-21
TraesCS7B01G701600LC	---NA---	No Blast Hit	sp|B2KI64|PI4KB_RHIFE	Phosphatidylinositol 4-kinase beta	-	5.48553	6.04165	4.29849	3.12134	0.0679743	0	0.0564753	0	4.73675	0.0311124	152.246	2.10799e-24	1.41958e-36
TraesCS7A01G119800	ABC transporter C family member 10	gi|475588658|gb|EMT20940.1|ABC transporter C family member 10 [Aegilops tauschii]	tr|A0A072TNV7|A0A072TNV7_MEDTR	ABC transporter C family protein	-	0.979907	1.36701	0.889158	1.04999	0.180209	0.173695	0.17745	0.226404	1.07152	0.189439	5.65626	2.56484e-24	4.33541e-15
TraesCS4A01G311300	probable anion transporter chloroplastic	gi|475436777|gb|EMT01332.1|Putative anion transporter 4, chloroplastic [Aegilops tauschii]	tr|A0A0B5WYA8|A0A0B5WYA8_MANES	Phosphate transporter	-	70.4805	75.851	77.4887	77.1728	159.81	128.897	129.708	142.199	75.2482	140.154	0.536898	2.64092e-24	0.00170971
TraesCS4B01G060100	thioredoxin chloroplastic	gi|326493514|dbj|BAJ85218.1|predicted protein [Hordeum vulgare subsp. vulgare] gi|326497181|dbj|BAK02175.1| predicted protein [Hordeum vulgare subsp. vulgare]	tr|A0A199VYQ3|A0A199VYQ3_ANACO	Thioredoxin-like protein AAED1, chloroplastic	-	17.6868	17.0776	19.0722	17.9909	63.0749	34.758	43.2051	51.6769	17.9569	48.1787	0.372714	2.77398e-24	3.01788e-07
TraesCS5B01G232700	1-aminocyclopropane-1-carboxylate oxidase	gi|326526889|dbj|BAK00833.1|predicted protein [Hordeum vulgare subsp. vulgare]	tr|Q9AYS8|Q9AYS8_9POAL	1-aminocyclopropane-1-carboxylate oxidase	-	27.207	25.8364	23.5414	26.1667	65.8501	90.7374	81.7696	90.3747	25.6879	82.1829	0.312569	2.82409e-24	9.39585e-10
TraesCS4B01G234200	probable receptor-like serine threonine- kinase At4g34500	gi|357120285|ref|XP_003561858.1|PREDICTED: probable receptor-like serine/threonine-protein kinase At4g34500 [Brachypodium distachyon] gi|944087380|gb|KQK22732.1| hypothetical protein BRADI_1g69057 [Brachypodium distachyon]	tr|C6ZRX6|C6ZRX6_SOYBN	Protein kinase family protein	-	6.14644	5.09972	5.34807	6.57023	1.68151	1.1257	1.25558	1.63312	5.79111	1.42398	4.06686	3.00295e-24	2.86564e-11
TraesCS3A01G231900	tat pathway signal sequence family	gi|473970927|gb|EMS51447.1|hypothetical protein TRIUR3_25822 [Triticum urartu]	tr|B6U372|B6U372_MAIZE	Tat pathway signal sequence family protein	-	54.5984	45.2346	29.2085	27.8438	252.379	127.878	181.1	263.814	39.2213	206.292	0.190125	3.17623e-24	4.80441e-18
TraesCS1A01G070400LC	hypothetical protein TRIUR3_13723	gi|474144759|gb|EMS56745.1|hypothetical protein TRIUR3_13723 [Triticum urartu]	tr|H6WAT2|H6WAT2_9CARY	Flavanone 3-hydroxylase	-	28.4288	23.6102	28.8479	32.8794	79.5999	83.1622	85.8585	90.2297	28.4416	84.7126	0.335742	4.29752e-24	1.34882e-08
TraesCS4B01G100700	Rubredoxin family expressed	gi|326493620|dbj|BAJ85271.1|predicted protein [Hordeum vulgare subsp. vulgare] gi|326534284|dbj|BAJ89492.1| predicted protein [Hordeum vulgare subsp. vulgare]	tr|A0A1D1ZKF2|A0A1D1ZKF2_9ARAE	Rubredoxin	-	47.0332	41.88	52.2461	43.4903	130.371	133.236	127.261	109.871	46.1624	125.185	0.368754	4.31988e-24	1.81749e-07
TraesCS4A01G179400	Mitochondrial uncoupling 3	gi|475589778|gb|EMT21270.1|Mitochondrial uncoupling protein 3 [Aegilops tauschii]	tr|Q2QZ12|Q2QZ12_ORYSJ	Mitochondrial carrier protein, expressed	-	16.5578	19.4095	21.3323	18.0533	46.8562	32.7746	39.3355	40.9465	18.8382	39.9782	0.471213	4.38081e-24	0.000121907
TraesCS6A01G067700			tr|R7WC89|R7WC89_AEGTA	Linalool synthase, chloroplastic	-	114.622	129.133	144.211	71.2011	30.8455	15.8587	14.6598	20.449	114.792	20.4533	5.61239	4.6443e-24	6.27882e-18
TraesCS7A01G430000	acetylajmalan esterase-like	gi|326497675|dbj|BAK05927.1|predicted protein [Hordeum vulgare subsp. vulgare]	tr|M8BQ90|M8BQ90_AEGTA	GDSL esterase/lipase	-	9.49325	9.9892	8.43109	10.1058	24.2394	18.0412	19.182	22.4521	9.50483	20.9787	0.453071	4.84097e-24	5.41224e-05
TraesCS5A01G016600			tr|A0A076L503|A0A076L503_9ORYZ	Terpene synthase	-	22.6611	27.3553	21.3226	19.4129	2.24751	4.2192	1.64676	2.38692	22.688	2.6251	8.64273	5.05944e-24	7.85756e-26
TraesCS2B01G436300	ethylene-responsive transcription factor 2	gi|148009102|gb|ABQ52687.1|pathogen-inducible transcription factor ERF3 [Triticum aestivum]	tr|A0A0U1Z1U9|A0A0U1Z1U9_LYCCN	Ethylene-responsive transcription factor	ERF	32.4333	21.6044	22.8486	25.7192	4.97319	4.48732	6.01514	7.56867	25.6514	5.76108	4.45253	5.73078e-24	2.37637e-13
TraesCS7A01G370200	Enoyl-[acyl-carrier- ] reductase [NADH] chloroplastic	gi|474404152|gb|EMS66302.1|Enoyl-[acyl-carrier-protein] reductase [NADH], chloroplastic [Triticum urartu]	tr|P93062|P93062_BRANA	Enoyl reductase	-	2.7171	2.77622	2.75636	2.51088	7.0918	5.88706	6.72444	6.85618	2.69014	6.63987	0.405149	6.01615e-24	6.8631e-06
TraesCS3B01G007500			AT3G50140.1	transmembrane protein, putative (DUF247)	-	1.84335	3.09967	3.24977	0.956682	0.0625018	0	0.0519285	0	2.28737	0.0286076	79.9567	6.22931e-24	2.91687e-42
TraesCS7B01G325100	histone -like	gi|473901636|gb|EMS49203.1|hypothetical protein TRIUR3_18801 [Triticum urartu]	tr|A0A061GKJ3|A0A061GKJ3_THECC	Damaged dna-binding 2, putative isoform 1	-	42.7496	37.8795	32.0717	40.151	6.11925	8.68853	9.69741	9.54882	38.2129	8.5135	4.48851	6.4304e-24	1.15096e-13
TraesCS3B01G144100	probable transcription factor GLK2	gi|669028302|emb|CDM82058.1|unnamed protein product [Triticum aestivum]	tr|W9R8R3|W9R8R3_9ROSA	Two-component response regulator	G2-like	5.91911	8.3589	6.82055	9.13036	1.18837	0.99762	1.24717	1.93641	7.55723	1.34239	5.62967	7.38882e-24	1.26929e-16
TraesCS3A01G368600	conserved hypothetical protein, expressed	gi|300681501|emb|CBH32596.1|conserved hypothetical protein, expressed [Triticum aestivum] gi|669030499|emb|CDM85045.1| unnamed protein product [Triticum aestivum]	AT1G07280.3	Tetratricopeptide repeat (TPR)-like superfamily protein	-	120.871	149.906	134.946	135.091	34.5266	12.7086	15.5481	29.6674	135.204	23.1127	5.84976	7.99479e-24	8.85624e-19
TraesCS3A01G354000	two-component response regulator-like APRR5 isoform X2	gi|669030384|emb|CDM84893.1|unnamed protein product [Triticum aestivum]	tr|M8AWC6|M8AWC6_TRIUA	Zinc finger protein CONSTANS	-	5.37813	7.92679	5.82982	4.88661	1.47504	0.877111	0.714883	0.843848	6.00534	0.977721	6.14218	8.11801e-24	7.99613e-17
TraesCS4B01G009300	high light	gi|475554100|gb|EMT12157.1|hypothetical protein F775_02802 [Aegilops tauschii]	tr|M0VEA6|M0VEA6_HORVV	Dirigent protein	-	2.04881	2.97536	3.4623	5.97294	29.6089	47.0816	33.3537	31.0265	3.61485	35.2677	0.102498	8.62636e-24	4.59345e-29
TraesCS4A01G401400	methylcrotonoyl- carboxylase beta mitochondrial	gi|326533262|dbj|BAJ93603.1|predicted protein [Hordeum vulgare subsp. vulgare]	tr|W9RSQ3|W9RSQ3_9ROSA	Acetyl-coenzyme A carboxylase carboxyl transferase subunit alpha	-	6.48425	6.13784	5.38719	4.94974	12.8237	11.8865	12.0789	12.0407	5.73975	12.2075	0.470184	1.0215e-23	0.000109523
TraesCS1A01G155200LC	RING-H2 finger ATL2	gi|475564506|gb|EMT14548.1|hypothetical protein F775_43381 [Aegilops tauschii]	tr|B9SGM1|B9SGM1_RICCO	Ring finger protein, putative	-	4.50096	3.25259	3.97415	5.33219	20.579	21.9745	20.2096	15.8389	4.26497	19.6505	0.217041	1.07493e-23	8.61741e-15
TraesCS2B01G363300LC	transposon Mutator sub-class	gi|1002277058|ref|XP_015642863.1|PREDICTED: uncharacterized protein LOC4341742 [Oryza sativa Japonica Group] gi|113596313|dbj|BAF20187.1| Os06g0661000 [Oryza sativa Japonica Group]	tr|Q109T1|Q109T1_ORYSJ	Transposon protein, putative, Mutator sub-class	-	3.36877	1.50387	1.50302	3.69356	0	0.042154	0.0417196	0.0202777	2.51731	0.0260378	96.6788	1.12898e-23	2.12887e-41
TraesCS1A01G211000	NRT1 PTR FAMILY -like	gi|357141049|ref|XP_003572060.1|PREDICTED: protein NRT1/ PTR FAMILY 6.3-like [Brachypodium distachyon] gi|944062164|gb|KQJ97754.1| hypothetical protein BRADI_3g33040 [Brachypodium distachyon]	tr|A0A0B2PKB3|A0A0B2PKB3_GLYSO	Nitrate transporter 1.1	-	14.8299	14.609	15.6459	13.7375	4.71548	2.07703	2.11608	3.65564	14.7056	3.14106	4.68172	1.14042e-23	1.99206e-14
TraesCS3A01G381100	serine threonine- kinase SAPK4	gi|256260250|gb|ACU65228.1|SNF1-type serine-threonine protein kinase [Triticum aestivum]	tr|B9N888|B9N888_POPTR	Kinase family protein	-	65.9744	53.37	51.7919	55.0834	129.88	121.129	125.018	124.94	56.5549	125.242	0.451566	1.32293e-23	3.94842e-05
TraesCS3A01G026400			AT2G01300.1	mediator of RNA polymerase II transcription subunit	-	4.4439	4.47297	5.00481	3.17996	0.356147	0.04983	0.0493164	0.143821	4.27541	0.149779	28.5449	1.33752e-23	8.72935e-29
TraesCS2B01G051100			tr|A0A061EMA7|A0A061EMA7_THECC	2-oxoglutarate (2OG) and Fe(II)-dependent oxygenase superfamily protein, putative	-	0.0236857	0.117675	0.12324	0.0621462	2.97201	1.26793	1.55846	3.14798	0.0816866	2.23659	0.0365228	1.39106e-23	4.49645e-32
TraesCS7A01G212500LC			AT1G77110.1	Auxin efflux carrier family protein	-	0.418899	0.234131	0.304883	0.160286	0	0	0	0	0.27955	0	-	1.41386e-23	1.80905e-40
TraesCS7A01G042500	---NA---	No Blast Hit	tr|Q2XSE6|Q2XSE6_GLYTO	Seed maturation protein	-	10.178	12.3305	15.0565	15.5659	47.638	77.633	69.6706	96.7519	13.2827	72.9234	0.182146	1.4373e-23	1.08376e-18
TraesCS7A01G484800			tr|A0A0Q3EAH6|A0A0Q3EAH6_BRADI	Serine/threonine-protein kinase	-	4.11451	4.38203	4.10122	3.12287	0.8877	0.786044	0.969904	1.34551	3.93016	0.997289	3.94084	1.47637e-23	6.53571e-11
TraesCS7B01G311400	NRT1 PTR FAMILY -like	gi|474072432|gb|EMS54408.1|Peptide transporter PTR2 [Triticum urartu]	tr|B9S7C1|B9S7C1_RICCO	Peptide transporter, putative	-	4.3904	4.25169	3.83705	2.59488	1.15534	0.858833	0.930584	1.07557	3.76851	1.00508	3.74946	1.66441e-23	2.12935e-10
TraesCS7A01G345500			tr|A0A061GX23|A0A061GX23_THECC	Heavy metal transport/detoxification superfamily protein	-	23.3198	23.2873	18.3015	8.92299	1.73887	0.201345	0.348723	0.871693	18.4579	0.790158	23.3598	1.66803e-23	5.67943e-41
TraesCS1B01G265300	predicted protein	gi|326516574|dbj|BAJ92442.1|predicted protein [Hordeum vulgare subsp. vulgare]	tr|T1DBX3|T1DBX3_SILLA	Resistance to phytophthora 1 protein	-	29.1993	26.4734	26.684	25.4556	57.482	42.2411	45.4933	50.6138	26.9531	48.9575	0.55054	1.70128e-23	0.00284367
TraesCS6A01G273200	RADIALIS-like 3 isoform X2	gi|473888658|gb|EMS48386.1|hypothetical protein TRIUR3_13410 [Triticum urartu]	tr|A0A199VYC0|A0A199VYC0_ANACO	Transcription factor RADIALIS	MYB_related	11.0726	11.5261	6.85862	9.22292	0.325377	0.182099	0.360445	0.963563	9.67006	0.457871	21.1196	1.72143e-23	1.24455e-28
TraesCS7A01G071800LC	FAR1-RELATED SEQUENCE 5-like	gi|721638431|ref|XP_010231426.1|PREDICTED: protein FAR1-RELATED SEQUENCE 5-like [Brachypodium distachyon]	tr|A0A151SA71|A0A151SA71_CAJCA	Protein FAR1-RELATED SEQUENCE 5	-	0	0	0	0.0496759	1.84015	1.71642	2.06275	1.29747	0.012419	1.7292	0.00718193	2.04362e-23	3.51695e-34
TraesCS7B01G418800	POLAR LOCALIZATION DURING ASYMMETRIC DIVISION AND REDISTRIBUTION-like isoform X1	gi|474151013|gb|EMS56970.1|hypothetical protein TRIUR3_06296 [Triticum urartu]	tr|A0A199UIA5|A0A199UIA5_ANACO	Protein POLAR LOCALIZATION DURING ASYMMETRIC DIVISION AND REDISTRIBUTION	-	15.2876	14.9617	13.102	16.7019	3.73362	3.88478	4.15058	5.30889	15.0133	4.26947	3.51643	2.14816e-23	1.14717e-09
TraesCS1B01G249100	Peptide chain release factor 2	gi|475617394|gb|EMT30094.1|Peptide chain release factor 2 [Aegilops tauschii]	tr|G7I3P7|G7I3P7_MEDTR	Peptide chain release factor, putative	-	8.1871	7.21379	9.38802	8.33301	23.8383	28.8294	28.4105	23.6249	8.28048	26.1758	0.316341	2.35495e-23	1.54093e-09
TraesCS2B01G347700	probable inactive ATP-dependent zinc metalloprotease FTSHI chloroplastic	gi|326523327|dbj|BAJ88704.1|predicted protein [Hordeum vulgare subsp. vulgare]	tr|A0A1J3J3E9|A0A1J3J3E9_NOCCA	ATP-dependent zinc metalloprotease FtsH	-	14.142	12.8783	14.6156	12.5432	40.0417	24.392	28.9744	30.2113	13.5448	30.9049	0.438273	2.4988e-23	2.12638e-05
TraesCS4A01G398300	thermospermine synthase ACAULIS5	gi|357139165|ref|XP_003571155.1|PREDICTED: thermospermine synthase ACAULIS5 isoform X1 [Brachypodium distachyon] gi|944058601|gb|KQJ94191.1| hypothetical protein BRADI_3g09110 [Brachypodium distachyon]	sp|Q975S5|SPEE_SULTO	Polyamine aminopropyltransferase	-	12.2004	15.1163	14.0564	14.2417	3.3803	3.61163	4.1276	5.08791	13.9037	4.05186	3.43144	2.58051e-23	2.69722e-09
TraesCSU01G187200			tr|D7MM18|D7MM18_ARALL	Protease inhibitor/seed storage/lipid transfer protein family protein	-	0.361935	0.44954	0.0784666	0.23741	5.30457	6.79684	5.72164	8.34296	0.281838	6.5415	0.0430846	2.88473e-23	6.24648e-28
TraesCS4B01G364800	Transcription factor bHLH35	gi|326516812|dbj|BAJ96398.1|predicted protein [Hordeum vulgare subsp. vulgare]	AT5G57150.1	basic helix-loop-helix (bHLH) DNA-binding superfamily protein	bHLH	31.3122	56.2664	49.4608	41.3337	8.39162	8.07022	8.58608	4.60997	44.5933	7.41447	6.01435	2.94921e-23	4.55025e-19
TraesCS7A01G147400	mannose glucose-specific lectin isoform X1	gi|32765707|gb|AAP87359.1|high light protein [Hordeum vulgare] gi|326516354|dbj|BAJ92332.1| predicted protein [Hordeum vulgare subsp. vulgare]	tr|A0A1D5TLP8|A0A1D5TLP8_WHEAT	Dirigent protein	-	0.282873	0.955649	1.42277	2.2266	48.7026	63.5989	57.7224	46.4777	1.22197	54.1254	0.0225767	3.04167e-23	1.039e-61
TraesCS5B01G380200	transcription factor PIF1-like	gi|1022584314|gb|ANA75353.1|stress-responsive bHLH transcription factor [Triticum aestivum]	tr|A0A0H3Y7J8|A0A0H3Y7J8_SALMI	Basic helix-loop-helix transcription factor	bHLH	54.3744	49.0207	38.5827	36.3123	16.1374	9.22969	12.5495	15.29	44.5725	13.3017	3.3509	3.05624e-23	2.70562e-09
TraesCS1A01G402400	Mitogen-activated kinase 7	gi|829624548|gb|AKL80628.1|mitogen activated protein kinase 20-5 [Triticum aestivum]	tr|M8B9Z5|M8B9Z5_AEGTA	Mitogen-activated protein kinase	-	7.02629	7.7041	7.11117	6.79645	2.48694	2.68532	2.93464	2.77998	7.1595	2.72172	2.63051	3.10911e-23	4.6857e-06
TraesCS3A01G178800	serine threonine- kinase CDL1-like isoform X1	gi|669028732|emb|CDM82645.1|unnamed protein product [Triticum aestivum]	tr|D7LYF0|D7LYF0_ARALL	Kinase family protein	-	3.71808	5.39046	4.79458	4.9264	13.2429	17.7107	18.0101	16.3548	4.70738	16.3296	0.288272	3.48867e-23	6.06208e-11
TraesCS5B01G083300	hypothetical protein TRIUR3_16301	gi|473892812|gb|EMS48869.1|hypothetical protein TRIUR3_16301 [Triticum urartu]	AT5G08050.1	wiskott-aldrich syndrome family protein, putative (DUF1118)	-	35.295	33.6379	46.1698	46.5641	146.431	139.15	126.757	116.984	40.4167	132.33	0.305422	3.65954e-23	4.62623e-10
TraesCS7B01G251600	cytochrome P450 93A3-like	gi|326511894|dbj|BAJ92091.1|predicted protein [Hordeum vulgare subsp. vulgare]	tr|B9N6W5|B9N6W5_POPTR	Cytochrome P450 family protein	-	5.66628	7.50114	8.4083	14.4362	60.1238	81.483	64.4635	58.3963	9.00298	66.1167	0.136168	3.68964e-23	1.04668e-24
TraesCS5A01G044400	Glutaredoxin-C1	gi|474320903|gb|EMS62279.1|Glutaredoxin-C1 [Triticum urartu]	tr|Q1EPG3|Q1EPG3_MUSAC	Glutaredoxin family protein	-	5.37813	6.6013	5.42593	6.76347	0.614601	0.819446	1.02126	1.31395	6.04221	0.942315	6.41209	3.87665e-23	5.0286e-17
TraesCS6B01G798700LC	ATP-dependent DNA helicase PIF1-like	gi|721627147|ref|XP_010229457.1|PREDICTED: ATP-dependent DNA helicase PIF1-like [Brachypodium distachyon]	tr|A0A151QX00|A0A151QX00_CAJCA	ATP-dependent DNA helicase PIF1	-	3.66471	4.90186	3.66692	4.43788	0	0	0	0	4.16784	0	-	3.91423e-23	1.23297e-35
TraesCS3B01G651800LC	PREDICTED: uncharacterized protein LOC106866556	gi|960480403|ref|XP_014756851.1|PREDICTED: uncharacterized protein LOC106866556 [Brachypodium distachyon] gi|960480405|ref|XP_014756852.1| PREDICTED: uncharacterized protein LOC106866556 [Brachypodium distachyon] gi|960480407|ref|XP_014756853.1| PREDICTED: uncharacterized protein LOC106866556 [Brachypodium distachyon] gi|960480409|ref|XP_014756854.1| PREDICTED: uncharacterized protein LOC10686655…	tr|Q2QTY9|Q2QTY9_ORYSJ	Retrotransposon protein, putative, unclassified	-	43.708	35.7917	45.2028	42.005	12.8392	14.234	13.1644	13.4567	41.6769	13.4236	3.10475	4.47969e-23	3.59926e-08
TraesCS3B01G002900			AT1G10586.1	basic helix-loop-helix (bHLH) DNA-binding superfamily protein	bHLH	2.89092	6.73248	2.70283	3.39752	0.139374	0.0390008	0	0	3.93094	0.0445937	88.1501	4.60252e-23	1.71275e-38
TraesCS2B01G395200	cytokinin dehydrogenase 8-like	gi|1002258367|ref|XP_015633517.1|PREDICTED: cytokinin dehydrogenase 8 isoform X2 [Oryza sativa Japonica Group] gi|296439544|sp|A2XVN3.1|CKX8_ORYSI RecName: Full=Cytokinin dehydrogenase 8; AltName: Full=Cytokinin oxidase 8; Short=OsCKX8; Flags: Precursor gi|296439545|sp|A3AVP1.1|CKX8_ORYSJ RecName: Full=Cytokinin dehydrogenase 8; AltName: Full=Cytokinin oxidase 8; Short=OsCKX8; Flags: Precursor gi…	tr|I3VIX8|I3VIX8_HORVV	Cytokinin oxidase/dehydrogenase	-	5.78427	6.11122	6.01609	6.41967	2.10855	1.7859	2.26802	2.18952	6.08281	2.088	2.91323	4.73121e-23	5.42888e-07
TraesCS5B01G416700	citrate glyoxysomal	gi|326531082|dbj|BAK04892.1|predicted protein [Hordeum vulgare subsp. vulgare]	tr|A0A1D5YZH3|A0A1D5YZH3_WHEAT	Citrate synthase	-	37.6194	43.4642	43.5916	34.6088	74.746	62.0707	70.2115	75.691	39.821	70.6798	0.5634	4.77259e-23	0.00414199
TraesCS5A01G198300	transcription factor PAR1-like	gi|475604182|gb|EMT25666.1|hypothetical protein F775_30821 [Aegilops tauschii]	tr|A0A0S3TVX2|A0A0S3TVX2_CITUN	Basic helix-loop-helix transcription factor	-	0	0.120766	0.105398	0.212596	6.37518	15.5309	10.8011	7.57191	0.10969	10.0698	0.010893	5.05604e-23	1.52043e-38
TraesCS5B01G409700	cytochrome c biogenesis chloroplastic	gi|326528537|dbj|BAJ93450.1|predicted protein [Hordeum vulgare subsp. vulgare]	tr|A0A0G2T405|A0A0G2T405_9ROSI	Cytochrome c biogenesis protein	-	7.77199	5.35031	6.38232	7.05272	21.3572	19.0709	19.6743	17.2063	6.63933	19.3272	0.343523	5.50854e-23	2.19878e-08
TraesCS5A01G136000	saccharopine dehydrogenase family expressed	gi|326491621|dbj|BAJ94288.1|predicted protein [Hordeum vulgare subsp. vulgare] gi|326513733|dbj|BAJ87885.1| predicted protein [Hordeum vulgare subsp. vulgare]	tr|Q2QY08|Q2QY08_ORYSJ	Saccharopine dehydrogenase family protein, expressed	-	19.4792	19.4458	19.3222	20.8422	45.7158	35.2697	37.5149	37.8306	19.7723	39.0827	0.50591	5.85388e-23	0.000555606
TraesCS7B01G416800	hydroquinone glucosyltransferase-like	gi|326495554|dbj|BAJ85873.1|predicted protein [Hordeum vulgare subsp. vulgare] gi|326506246|dbj|BAJ86441.1| predicted protein [Hordeum vulgare subsp. vulgare]	tr|A0A1D6SDT1|A0A1D6SDT1_WHEAT	Glycosyltransferase	-	5.05241	6.77932	5.48537	5.23647	1.04337	0.70415	1.27481	1.61926	5.63839	1.1604	4.85902	6.0313e-23	7.76906e-14
TraesCS7B01G381100LC	LOL4-like isoform X2	gi|326490475|dbj|BAJ84901.1|predicted protein, partial [Hordeum vulgare subsp. vulgare]	tr|A0A0K9P8B8|A0A0K9P8B8_ZOSMR	Zinc finger protein LSD1	LSD	11.8553	11.4636	10.9017	10.1946	1.75941	1.85484	1.3258	3.13939	11.1038	2.01986	5.49731	6.92115e-23	1.02494e-15
TraesCS4A01G033200			tr|A0A072UXE4|A0A072UXE4_MEDTR	Gibberellin 2-beta-dioxygenase	-	0	0	0	0	1.89251	0.859783	0.924916	1.60041	0	1.3194	0	8.23066e-23	5.6253e-37
TraesCS1B01G326900	High molecular mass early light-inducible chloroplastic	gi|326527991|dbj|BAJ89047.1|predicted protein [Hordeum vulgare subsp. vulgare]	tr|B6UI73|B6UI73_MAIZE	Early light-induced protein	-	0	0.49653	0.130003	0.174818	3.75185	4.57342	5.3376	3.98488	0.200338	4.41194	0.0454081	8.37265e-23	9.64832e-30
TraesCS2B01G624400	Anthocyanidin 5,3-O-glucosyltransferase	gi|357130912|ref|XP_003567088.1|PREDICTED: anthocyanidin 5,3-O-glucosyltransferase-like [Brachypodium distachyon] gi|944074129|gb|KQK09613.1| hypothetical protein BRADI_2g49120 [Brachypodium distachyon]	tr|A0A1D5U3I3|A0A1D5U3I3_WHEAT	Glycosyltransferase	-	1.82055	1.73199	2.03224	3.03204	11.0952	19.4478	14.5638	12.5969	2.1542	14.4259	0.149329	8.77673e-23	6.69118e-22
TraesCS7B01G226900LC	hypothetical protein TRIUR3_27521	gi|474273102|gb|EMS60946.1|hypothetical protein TRIUR3_27521 [Triticum urartu]	AT1G48175.6	Cytidine/deoxycytidylate deaminase family protein	-	0	0.0556657	0	0	2.82332	2.80547	3.78186	2.88521	0.0139164	3.07397	0.00452719	8.88376e-23	1.98045e-33
TraesCS3A01G365100	zinc finger -like	gi|669030410|emb|CDM84929.1|unnamed protein product [Triticum aestivum]	tr|A0A061FLY6|A0A061FLY6_THECC	RING/FYVE/PHD zinc finger superfamily protein	-	4.09221	5.38391	5.75024	4.93773	19.5633	24.9291	19.006	17.311	5.04102	20.2023	0.249527	9.48141e-23	1.03828e-12
TraesCS4B01G220200	phosphoenolpyruvate carboxykinase [ATP]-like	gi|326533036|dbj|BAJ93490.1|predicted protein [Hordeum vulgare subsp. vulgare]	tr|Q0WWL8|Q0WWL8_ARATH	Phosphoenolpyruvate carboxykinase (ATP)-like protein	-	0.200671	0.897272	0.435049	0.482641	4.91466	3.8334	3.52596	5.90709	0.503908	4.54528	0.110864	1.01172e-22	3.17131e-26
TraesCS5B01G054600	E3 ubiquitin- ligase RMA1H1-like	gi|475597672|gb|EMT23684.1|E3 ubiquitin-protein ligase RNF5 [Aegilops tauschii]	tr|W9QRE2|W9QRE2_9ROSA	E3 ubiquitin-protein ligase	-	6.78852	5.81877	4.98125	9.42777	0.268538	0.74071	0.414348	0.247868	6.75408	0.417866	16.1633	1.20475e-22	2.04735e-31
TraesCS2A01G443300	seed specific Bn15D1B	gi|326508542|dbj|BAJ95793.1|predicted protein [Hordeum vulgare subsp. vulgare] gi|326533044|dbj|BAJ93494.1| predicted protein [Hordeum vulgare subsp. vulgare]	tr|B4FQG0|B4FQG0_MAIZE	Seed specific protein Bn15D1B	-	7.53139	7.56307	5.34998	7.1475	21.178	21.5142	26.6327	23.8263	6.89798	23.2878	0.296206	1.20475e-22	9.4411e-10
TraesCS5A01G516300	peroxidase 5-like	gi|475523088|gb|EMT06835.1|hypothetical protein F775_43196 [Aegilops tauschii]	tr|A0A1D5YCC5|A0A1D5YCC5_WHEAT	Peroxidase	-	1.21442	1.20669	1.50447	1.89665	6.30462	9.51174	7.70888	9.15102	1.45556	8.16906	0.178179	1.29423e-22	2.39965e-17
TraesCS1B01G098600	CBL-interacting kinase 17	gi|374430475|gb|AEZ51506.1|CBL-interacting protein kinase 17 [Hordeum vulgare subsp. spontaneum]	tr|W5AC07|W5AC07_WHEAT	Non-specific serine/threonine protein kinase	-	14.6618	17.7489	15.0425	11.1796	3.27079	1.35506	2.13516	3.77378	14.6582	2.6337	5.56563	1.37054e-22	4.70176e-17
TraesCS1B01G102100	predicted protein	gi|326506260|dbj|BAJ86448.1|predicted protein [Hordeum vulgare subsp. vulgare]	AT3G19190.3	autophagy 2	-	16.3828	12.6492	10.2011	10.805	1.21539	2.17973	2.15727	1.87398	12.5095	1.85659	6.7379	1.4921e-22	1.66018e-18
TraesCS3B01G377300			tr|K4C5G3|K4C5G3_SOLLC	Potassium transporter	-	105.943	90.2301	88.5716	73.0793	557.207	236.661	310.58	584.252	89.4559	422.175	0.211893	1.5261e-22	3.9331e-16
TraesCS4A01G429100	probable E3 ubiquitin- ligase XBOS36	gi|326511100|dbj|BAJ95929.1|predicted protein [Hordeum vulgare subsp. vulgare]	tr|B9ID59|B9ID59_POPTR	Ankyrin repeat family protein	-	18.7323	16.3349	16.3121	15.8648	8.14923	5.30593	7.23713	7.54046	16.811	7.05818	2.38178	1.55156e-22	4.89149e-05
TraesCS2A01G280500	Violaxanthin de- chloroplastic	gi|13676584|gb|AAK38177.1|AF265294_1violaxanthin de-epoxidase [Triticum aestivum]	tr|Q9AU61|Q9AU61_WHEAT	Violaxanthin de-epoxidase	-	64.1158	58.0285	66.9401	66.0176	157.374	176.982	158.235	155.747	63.7755	162.085	0.39347	1.56857e-22	1.04726e-06
TraesCS7B01G136600	probable amino-acid acetyltransferase chloroplastic	gi|1002255122|ref|XP_015631830.1|PREDICTED: probable amino-acid acetyltransferase NAGS1, chloroplastic [Oryza sativa Japonica Group]	tr|A6XGV3|A6XGV3_9CHLO	Acetylglutamate kinase	-	11.7184	14.2348	11.2518	8.69641	4.00669	1.80384	2.72486	2.81844	11.4754	2.83846	4.04282	1.7106e-22	8.51181e-12
TraesCS5A01G030100			tr|F4K8C8|F4K8C8_ARATH	p-type ATPase	-	1.05153	0.638512	1.26649	2.55462	14.6002	11.7523	12.2302	13.8299	1.37779	13.1031	0.105149	1.74707e-22	2.60677e-25
TraesCS5B01G135200	probable calcium-transporting ATPase plasma membrane-type	gi|474202239|gb|EMS58562.1|putative calcium-transporting ATPase 4, plasma membrane-type [Triticum urartu]	tr|I1IUL9|I1IUL9_BRADI	Calcium-transporting ATPase	-	13.5928	14.5306	16.0077	12.5564	6.83571	4.81173	6.5758	6.9338	14.1719	6.28926	2.25334	1.76348e-22	0.000154795
TraesCS2A01G046100	Cyclopropane-fatty-acyl-phospholipid synthase	gi|326528371|dbj|BAJ93367.1|predicted protein [Hordeum vulgare subsp. vulgare]	tr|N1QQR5|N1QQR5_AEGTA	Cyclopropane-fatty-acyl-phospholipid synthase	-	6.03628	6.21677	7.15459	7.72628	25.2071	19.1923	17.978	17.2109	6.78348	19.8971	0.340929	1.77765e-22	1.85771e-08
TraesCS3B01G324400	probable WRKY transcription factor 65	gi|299109314|emb|CBH32504.1|WRKY transcription factor, putative, expressed [Triticum aestivum] gi|669029839|emb|CDM84173.1| unnamed protein product [Triticum aestivum]	tr|D8L9F7|D8L9F7_WHEAT	WRKY transcription factor, putative, expressed	WRKY	25.6291	28.5998	25.3058	20.9343	10.0385	7.10861	9.56014	11.2789	25.1172	9.49653	2.64489	1.86351e-22	4.06414e-06
TraesCS1B01G449000			tr|A0A160NTK3|A0A160NTK3_9LAMI	RADIALIS-like transcription factor	MYB_related	34.4585	36.7259	34.3894	16.0788	1.78193	1.4959	0.328997	3.03825	30.4132	1.66127	18.3072	1.8797e-22	7.04355e-37
TraesCS3B01G448000	BTB POZ and TAZ domain-containing 1-like	gi|669030830|emb|CDM85512.1|unnamed protein product [Triticum aestivum]	tr|G7JMM8|G7JMM8_MEDTR	BTB/POZ and TAZ domain protein	-	101.748	102.339	94.8378	98.2145	17.6834	27.8253	25.7405	27.1381	99.2849	24.5968	4.03649	1.8797e-22	4.05642e-12
TraesCS6B01G153900	peroxisomal fatty acid beta-oxidation multifunctional	gi|326524910|dbj|BAK04391.1|predicted protein [Hordeum vulgare subsp. vulgare] gi|326525701|dbj|BAJ88897.1| predicted protein [Hordeum vulgare subsp. vulgare]	sp|A8A2L0|FADJ_ECOHS	Fatty acid oxidation complex subunit alpha	-	8.14826	10.5625	10.0546	8.45364	20.9128	15.2904	19.0167	22.1559	9.30474	19.344	0.481015	1.93457e-22	0.000177885
TraesCS3B01G070700	mitochondrial substrate carrier family B-like	gi|357133784|ref|XP_003568503.1|PREDICTED: mitochondrial substrate carrier family protein B-like isoform X1 [Brachypodium distachyon] gi|944067173|gb|KQK02657.1| hypothetical protein BRADI_2g02880 [Brachypodium distachyon]	tr|A0A0K9NTZ0|A0A0K9NTZ0_ZOSMR	Mitochondrial carrier protein, expressed	-	2.97057	2.645	2.89387	2.49682	7.22146	5.14629	6.39542	7.17833	2.75157	6.48537	0.424273	2.04529e-22	1.77793e-05
TraesCS6B01G294100	probable 4-coumarate-- ligase 2	gi|756179191|gb|AJK93383.1|4-coumarate:coenzyme A ligase [Lolium perenne]	tr|A0A0K1Z5X9|A0A0K1Z5X9_9ROSI	4-coumarate-CoA ligase	-	0.267444	0.116262	0.52183	0.555525	3.93688	5.13783	3.79938	4.44313	0.365265	4.32931	0.0843704	2.12979e-22	9.97933e-30
TraesCS7A01G241100	probable amino-acid acetyltransferase chloroplastic	gi|1002255122|ref|XP_015631830.1|PREDICTED: probable amino-acid acetyltransferase NAGS1, chloroplastic [Oryza sativa Japonica Group]	tr|A6XGV3|A6XGV3_9CHLO	Acetylglutamate kinase	-	13.5368	16.5426	12.8711	9.06788	4.44533	2.16137	3.00015	3.40075	13.0046	3.2519	3.99908	2.14206e-22	6.1639e-12
TraesCS6A01G138600	Auxin response factor 6	gi|473744353|gb|EMS45463.1|Auxin response factor 6 [Triticum urartu]	tr|A0A1D6B080|A0A1D6B080_WHEAT	Auxin response factor	-	0.554178	0.556195	0.504768	0.590401	0.164489	0.115607	0.135073	0.200818	0.551385	0.153997	3.5805	2.36064e-22	1.60821e-09
TraesCS6B01G791900LC			tr|B7UBD5|B7UBD5_SETIT	NBS-LRR disease resistance protein	-	20.5407	23.1526	23.1186	18.9707	8.94252	4.84585	6.01455	8.36882	21.4456	7.04293	3.04499	2.69681e-22	6.91025e-08
TraesCS5B01G503400	DNA-directed RNA polymerase subunit beta	gi|475588567|gb|EMT20905.1|hypothetical protein F775_31664 [Aegilops tauschii]	tr|A0A061FCM9|A0A061FCM9_THECC	DNA polymerase epsilon catalytic subunit A, putative	-	17.0642	8.22221	8.25412	4.61229	0.440969	0.444224	0.769381	0.320533	9.53822	0.493777	19.3169	2.82319e-22	2.95069e-35
TraesCS3B01G537600	---NA---	No Blast Hit	AT2G32210.1	cysteine-rich/transmembrane domain A-like protein	-	31.993	24.9774	26.1723	31.0133	8.26672	4.89867	3.83815	6.87297	28.539	5.96913	4.7811	2.82319e-22	6.38805e-14
TraesCS1A01G382200	GDSL esterase lipase At5g45910-like	gi|475597920|gb|EMT23758.1|GDSL esterase/lipase [Aegilops tauschii]	tr|M8BPQ1|M8BPQ1_AEGTA	GDSL esterase/lipase	-	0.539426	1.23511	1.26098	1.08714	6.03043	5.1232	4.30884	5.61077	1.03067	5.26831	0.195635	2.87235e-22	2.04299e-15
TraesCS2A01G194500	LOB domain-containing 37	gi|326500792|dbj|BAJ95062.1|predicted protein [Hordeum vulgare subsp. vulgare]	tr|B9SGY6|B9SGY6_RICCO	LOB domain-containing protein, putative	LBD	0.0408014	0.202709	0.28306	0.178423	2.47589	3.13532	2.96355	3.05031	0.176248	2.90626	0.0606443	3.07325e-22	1.71396e-24
TraesCS2B01G305400	nudix hydrolase 13	gi|326517118|dbj|BAJ99925.1|predicted protein [Hordeum vulgare subsp. vulgare]	tr|A0A061E3G4|A0A061E3G4_THECC	Nudix hydrolase	-	3.6442	3.71835	2.37865	2.51891	0.382866	0.456741	0.569228	0.471969	3.06503	0.470201	6.51855	3.16633e-22	6.21203e-17
TraesCS1A01G284900	chitinase 1	gi|475498798|gb|EMT04102.1|Chitinase 2 [Aegilops tauschii]	tr|A0A059PZ93|A0A059PZ93_9POAL	Chitinase	-	11.7683	12.4117	13.6656	12.2144	32.2665	32.4548	27.0058	29.7108	12.515	30.3595	0.412227	3.27514e-22	4.6756e-06
TraesCS1B01G451900	hypothetical protein OsI_21143	gi|125553477|gb|EAY99186.1|hypothetical protein OsI_21143 [Oryza sativa Indica Group]	tr|A0A061DSQ8|A0A061DSQ8_THECC	Plant basic secretory protein family protein, putative	-	58.5792	64.2299	43.9098	43.4197	7.97409	2.20383	2.97177	8.24246	52.5346	5.34804	9.82317	3.44566e-22	7.56492e-29
TraesCS2A01G389900	Glutamate dehydrogenase 2	gi|474195888|gb|EMS58358.1|Glutamate dehydrogenase 2 [Triticum urartu] gi|966197249|gb|ALT22419.1| glutamate dehydrogenase 2 [Secale cereale x Triticum turgidum subsp. durum]	tr|W5ARG6|W5ARG6_WHEAT	Glutamate dehydrogenase	-	3.65132	3.51168	4.67338	4.32052	11.8485	13.6387	12.7807	12.2619	4.03922	12.6325	0.31975	3.44566e-22	3.48634e-09
TraesCS5A01G383800	heat stress transcription factor A-2c-like	gi|326487219|dbj|BAJ89594.1|predicted protein [Hordeum vulgare subsp. vulgare] gi|326518416|dbj|BAJ88237.1| predicted protein [Hordeum vulgare subsp. vulgare] gi|326528035|dbj|BAJ89069.1| predicted protein [Hordeum vulgare subsp. vulgare] gi|326529993|dbj|BAK08276.1| predicted protein [Hordeum vulgare subsp. vulgare]	tr|A0A0K2CTP7|A0A0K2CTP7_SOYBN	Heat shock transcription factor	HSF	4.95603	9.64487	7.86078	8.62413	26.8598	36.339	37.2591	39.9096	7.77145	35.0919	0.22146	3.6317e-22	3.56085e-15
TraesCS2A01G268800	probable pyridoxal 5 -phosphate synthase subunit	gi|326526193|dbj|BAJ93273.1|predicted protein [Hordeum vulgare subsp. vulgare]	sp|B9LIK3|PDXS_CHLSY	Pyridoxal 5'-phosphate synthase subunit PdxS	-	27.3823	28.2043	29.6251	31.705	71.5607	49.7165	55.4465	64.558	29.2292	60.3204	0.484565	3.85995e-22	0.000210282
TraesCS3B01G149400	phosphoenolpyruvate phosphate translocator chloroplastic-like	gi|669028247|emb|CDM81988.1|unnamed protein product [Triticum aestivum]	sp|P52177|TPT1_BRAOB	Triose phosphate/phosphate translocator, chloroplastic	-	1.92748	2.37008	2.16249	1.32754	0.384093	0.228829	0.216176	0.140096	1.9469	0.242298	8.03513	3.94008e-22	4.32044e-20
TraesCS5B01G387300	ATP sulfurylase	gi|478346652|gb|AGI96999.1|ATP sulfurylase [Triticum turgidum subsp. durum]	tr|A4S3B3|A4S3B3_OSTLU	ATP sulfurylase (Sulfate adenylyltransferase)	-	28.3988	34.7827	37.778	29.0866	13.6946	10.4257	13.2887	10.9253	32.5115	12.0836	2.69056	4.26232e-22	2.13399e-06
TraesCS1A01G218800	TPA: MYB DNA-binding domain superfamily	gi|359950768|gb|AEV91174.1|MYB-related protein [Aegilops speltoides]	tr|B4FK09|B4FK09_MAIZE	MYB-related transcription factor	-	53.0034	46.0562	46.9875	54.4893	19.0909	17.5088	20.4456	19.7859	50.1341	19.2078	2.61009	4.26232e-22	4.76984e-06
TraesCS5A01G301100	CDGSH iron-sulfur domain-containing NEET	gi|326488063|dbj|BAJ89870.1|predicted protein [Hordeum vulgare subsp. vulgare]	tr|A0A0B2R6Q3|A0A0B2R6Q3_GLYSO	CDGSH iron-sulfur domain-containing protein 2	-	24.7361	27.7164	49.7478	38.972	154.361	153.289	170.223	147.694	35.2931	156.391	0.225672	4.26232e-22	7.05449e-15
TraesCS2B01G626100			sp|O80436|PTR29_ARATH	Protein NRT1/ PTR FAMILY 5.5	-	7.13358	6.38994	4.76427	7.4123	1.33597	1.39731	1.38291	1.57427	6.42502	1.42261	4.51635	4.2899e-22	7.8822e-13
TraesCS4A01G246600	pentatricopeptide repeat-containing chloroplastic	gi|326510087|dbj|BAJ87260.1|predicted protein [Hordeum vulgare subsp. vulgare] gi|326520816|dbj|BAJ92771.1| predicted protein [Hordeum vulgare subsp. vulgare]	tr|R7WD85|R7WD85_AEGTA	Pentatricopeptide repeat-containing protein	-	3.86594	3.10966	3.3297	3.58048	8.47518	8.6437	9.37113	8.396	3.47144	8.7215	0.398033	4.60696e-22	1.88952e-06
TraesCS4A01G130400	thioredoxin-like 1- chloroplastic	gi|326505352|dbj|BAK03063.1|predicted protein [Hordeum vulgare subsp. vulgare]	tr|B9SHJ2|B9SHJ2_RICCO	Thioredoxin, putative	-	19.4922	25.7093	25.0243	17.7455	54.8637	41.6252	52.3696	59.8682	21.9928	52.1817	0.421466	4.61773e-22	7.73197e-06
TraesCS1A01G308900	SNF1-related kinase regulatory subunit beta-1-like isoform X1	gi|117670149|gb|ABK56717.1|unknown [Hordeum vulgare]	tr|M8ALH3|M8ALH3_TRIUA	SNF1-related protein kinase regulatory subunit beta-1	-	62.9735	60.4326	54.2542	62.7009	9.91566	13.8439	16.0091	17.9194	60.0903	14.422	4.16657	5.19653e-22	1.43818e-12
TraesCS6B01G237800	BTB POZ domain-containing At1g67900-like	gi|475606809|gb|EMT26515.1|BTB/POZ domain-containing protein [Aegilops tauschii]	tr|M8BNC9|M8BNC9_AEGTA	BTB/POZ domain-containing protein	-	6.70858	4.44898	4.50566	4.58424	0.89587	1.04234	0.522329	0.736241	5.06187	0.799195	6.3337	5.19892e-22	2.53624e-18
TraesCS6A01G192500LC	---NA---	No Blast Hit	tr|B4Y5H0|B4Y5H0_ORYRU	Pi-ta	-	6.15523	5.99374	4.59046	5.491	21.5242	20.0887	18.0934	19.8382	5.55761	19.8861	0.279471	5.70359e-22	6.86458e-10
TraesCS4A01G185700LC	hypothetical protein TRIUR3_31186	gi|474185769|gb|EMS57887.1|hypothetical protein TRIUR3_31186 [Triticum urartu]	sp|Q6CAP9|MMM11_YARLI	Maintenance of mitochondrial morphology protein 1-1	-	12.527	15.5882	15.0259	14.5398	39.6154	28.4045	35.9151	36.9551	14.4202	35.2225	0.409404	6.11374e-22	7.82071e-06
TraesCS5B01G354800	HMG1 2	gi|474428886|gb|EMS67848.1|HMG1/2-like protein [Triticum urartu]	tr|S8EDU2|S8EDU2_9LAMI	High mobility group family	-	3.07676	3.55028	2.86896	3.06707	0.510395	0.171387	0.452323	0.467182	3.14077	0.400322	7.84561	7.22324e-22	1.37936e-17
TraesCS6B01G167000	ubiquitin thioesterase OTU1	gi|357150141|ref|XP_003575356.1|PREDICTED: ubiquitin thioesterase OTU1 [Brachypodium distachyon] gi|357150144|ref|XP_003575357.1| PREDICTED: ubiquitin thioesterase OTU1 [Brachypodium distachyon] gi|944057895|gb|KQJ93485.1| hypothetical protein BRADI_3g04900 [Brachypodium distachyon] gi|944057896|gb|KQJ93486.1| hypothetical protein BRADI_3g04900 [Brachypodium distachyon]	tr|A0A1E5W090|A0A1E5W090_9POAL	Ubiquitin thioesterase OTU1	-	38.384	32.7576	32.0265	34.1303	14.8644	12.4784	13.9277	16.6477	34.3246	14.4796	2.37056	7.56647e-22	5.26584e-05
TraesCS7A01G088700	probable sulfate transporter	gi|326510885|dbj|BAJ91790.1|predicted protein [Hordeum vulgare subsp. vulgare]	tr|A1YKF8|A1YKF8_BRASY	Sulfate transporter	-	0.73033	0.967577	0.658171	0.350683	4.87508	5.73699	4.28287	3.34258	0.67669	4.55938	0.148417	7.78534e-22	9.67295e-21
TraesCS6B01G172700			tr|Q851G9|Q851G9_ORYSJ	Cytochrome P450 family protein, expressed	-	19.0341	17.4495	11.5118	17.8032	2.21402	0.782583	1.27473	3.10573	16.4496	1.84427	8.91935	8.95597e-22	3.18325e-26
TraesCS5A01G049600	transcription factor PIF4 isoform X1	gi|475597673|gb|EMT23685.1|Transcription factor PIF3 [Aegilops tauschii]	tr|A0A0H3YBW7|A0A0H3YBW7_SALMI	Basic helix-loop-helix transcription factor	bHLH	16.8055	14.8589	10.8437	16.2177	1.11324	1.62316	1.94719	3.17053	14.6815	1.96353	7.47708	9.10096e-22	4.68156e-22
TraesCS3A01G330800			tr|D6MKB2|D6MKB2_9ASPA	Transcription factor	bZIP	4.81025	8.58566	6.79784	7.28439	1.09941	0.576836	0.761189	0.295979	6.86953	0.683353	10.0527	9.52832e-22	2.16241e-23
TraesCS1B01G391100	hypothetical protein F775_00060	gi|475543354|gb|EMT10138.1|hypothetical protein F775_00060 [Aegilops tauschii]	tr|M8B215|M8B215_AEGTA	Heat stress transcription factor A-9	-	2.45378	2.31313	2.70988	1.80979	8.64965	5.04002	6.95344	5.91737	2.32164	6.64012	0.349639	1.00041e-21	4.72365e-08
TraesCS3A01G143100	flowering locus T	gi|83267753|gb|ABB99414.1|FT-like protein [Hordeum vulgare subsp. vulgare] gi|326522220|dbj|BAK04238.1| predicted protein [Hordeum vulgare subsp. vulgare]	tr|E9LZZ5|E9LZZ5_9ASPA	Flowering locus T	-	3.42095	6.74607	3.60558	3.72843	0.05413	0.136324	0.269838	0	4.37526	0.115073	38.0216	1.01795e-21	1.9189e-32
TraesCS2B01G311900	Beta- insoluble isoenzyme 2	gi|433359116|dbj|BAM74037.1|cell wall invertase [Triticum aestivum]	tr|A0A0A6Z8X9|A0A0A6Z8X9_9POAL	Cell wall invertase	-	12.8114	17.6048	10.9632	12.0657	3.0529	3.426	3.5484	4.30534	13.3613	3.58316	3.7289	1.14049e-21	1.15125e-10
TraesCS2B01G421400	pentatricopeptide repeat-containing At5g03800	gi|326521542|dbj|BAK00347.1|predicted protein [Hordeum vulgare subsp. vulgare]	tr|A0A1E5W1U5|A0A1E5W1U5_9POAL	Pentatricopeptide repeat-containing protein	-	0.399013	0.41913	0.642609	0.568331	2.88442	2.22456	2.36725	1.87504	0.507271	2.33782	0.216985	1.17515e-21	9.6492e-14
TraesCS7B01G155500	Ubiquitin carboxyl-terminal hydrolase 2	gi|474036947|gb|EMS53191.1|Ubiquitin carboxyl-terminal hydrolase 2 [Triticum urartu]	tr|A0A1D6CFC8|A0A1D6CFC8_WHEAT	Ubiquitinyl hydrolase 1	-	1.23341	1.82531	1.67647	1.15524	0.323888	0.181266	0.224248	0.334251	1.47261	0.265913	5.53792	1.2752e-21	7.33317e-15
TraesCS2B01G287600	probable pyridoxal 5 -phosphate synthase subunit	gi|326526193|dbj|BAJ93273.1|predicted protein [Hordeum vulgare subsp. vulgare]	sp|B8G663|PDXS_CHLAD	Pyridoxal 5'-phosphate synthase subunit PdxS	-	68.4835	76.2541	86.4675	87.4582	210.011	149	167.584	187.191	79.6658	178.447	0.44644	1.38066e-21	3.10264e-05
TraesCS2A01G419800	argonaute 2-like	gi|357168482|ref|XP_003581669.1|PREDICTED: protein argonaute 2-like [Brachypodium distachyon] gi|944048957|gb|KQJ84598.1| hypothetical protein BRADI_5g21810 [Brachypodium distachyon]	AT1G31280.1	Argonaute family protein	-	1.1666	1.32092	1.38221	0.622858	0.118589	0.0702733	0.168077	0.129583	1.12315	0.121631	9.23408	1.45005e-21	2.05035e-22
TraesCS6A01G085100	root phototropism 3	gi|326532562|dbj|BAK05210.1|predicted protein [Hordeum vulgare subsp. vulgare]	tr|G7IPM3|G7IPM3_MEDTR	Phototropic-responsive NPH3 family protein	-	1.79271	2.54843	1.96313	2.06001	6.312	8.20244	6.85438	6.88049	2.09107	7.06233	0.296088	1.47741e-21	3.68376e-10
TraesCS1B01G017800	Methionine S-methyltransferase	gi|326528795|dbj|BAJ97419.1|predicted protein [Hordeum vulgare subsp. vulgare]	tr|A0A1D5T1L6|A0A1D5T1L6_WHEAT	Methionine S-methyltransferase	-	26.4185	33.0135	26.2562	18.6376	8.10869	3.24466	4.3425	6.1865	26.0815	5.47059	4.76758	1.56744e-21	5.29397e-15
TraesCS2B01G287800	tRNA-dihydrouridine synthase A	gi|357167249|ref|XP_003581072.1|PREDICTED: tRNA-dihydrouridine(20/20a) synthase-like isoform X1 [Brachypodium distachyon] gi|944046266|gb|KQJ81907.1| hypothetical protein BRADI_5g03740 [Brachypodium distachyon]	tr|Q01LS4|Q01LS4_ORYSA	tRNA-dihydrouridine synthase	-	3.66372	3.24113	3.41286	3.55571	9.84577	10.3368	9.26078	8.27588	3.46835	9.42981	0.367807	1.58849e-21	2.20517e-07
TraesCS2A01G225800LC	cysteine-type peptidase	gi|326505184|dbj|BAK02979.1|predicted protein [Hordeum vulgare subsp. vulgare]	AT5G08630.3	DDT domain-containing protein	-	4.337	4.60323	4.70125	5.08623	23.5196	25.1059	20.3831	16.3755	4.68193	21.346	0.219335	1.6017e-21	1.15487e-13
TraesCS1B01G324300	glucan endo-1,3-beta-glucosidase GVI	gi|326514066|dbj|BAJ92183.1|predicted protein [Hordeum vulgare subsp. vulgare]	tr|Q65X69|Q65X69_ORYSJ	'putative beta-1,3-glucanase	-	9.32813	11.9459	8.92684	8.83635	4.10424	2.31525	3.08415	3.70537	9.75929	3.30225	2.95534	1.75065e-21	1.8187e-07
TraesCS6B01G379500	MAP kinase kinase	gi|357137347|ref|XP_003570262.1|PREDICTED: mitogen-activated protein kinase kinase 5-like [Brachypodium distachyon] gi|944065474|gb|KQK01065.1| hypothetical protein BRADI_3g53650 [Brachypodium distachyon]	tr|A0A0K9PWT3|A0A0K9PWT3_ZOSMR	Protein kinase	-	6.08046	10.401	9.05517	9.78322	1.89988	0.841761	1.35925	2.0246	8.82997	1.53137	5.76606	1.83513e-21	6.35265e-17
TraesCS3B01G392800	photosystem II reaction center W	gi|669030441|emb|CDM84968.1|unnamed protein product [Triticum aestivum] gi|669031021|emb|CDM85764.1| unnamed protein product [Triticum aestivum]	tr|W5D509|W5D509_WHEAT	Photosystem II reaction center Psb28 protein	-	214.26	220.4	246.511	251.414	707.103	446.639	479.003	649.931	233.146	570.669	0.408549	2.05252e-21	3.15074e-06
TraesCS2B01G119400	zinc finger CCCH domain-containing 53-like	gi|326526009|dbj|BAJ93181.1|predicted protein [Hordeum vulgare subsp. vulgare]	tr|A0A072UWB6|A0A072UWB6_MEDTR	RNA-binding domain CCCH-type zinc finger protein	-	4.45042	3.99534	3.41306	4.05746	1.47371	1.35224	1.43638	1.73461	3.97907	1.49924	2.65407	2.23433e-21	3.28344e-06
TraesCS7A01G463500	serine threonine- kinase isoform X1	gi|475619813|gb|EMT30893.1|Putative LRR receptor-like serine/threonine-protein kinase [Aegilops tauschii]	tr|G7IJ72|G7IJ72_MEDTR	Receptor-like kinase	-	38.2705	41.8219	43.7997	30.7444	12.0248	13.123	11.1895	11.9779	38.6591	12.0788	3.20058	2.28366e-21	2.84476e-08
TraesCS6A01G150900	CONSTANS CO6	gi|326496791|dbj|BAJ98422.1|predicted protein [Hordeum vulgare subsp. vulgare]	tr|C7E143|C7E143_ALLCE	CONSTANS-like protein	CO-like	7.9902	8.74789	8.32071	11.1693	23.8052	24.9216	26.9343	29.6186	9.05701	26.3199	0.344112	2.33274e-21	2.3527e-08
TraesCS3A01G422200	1-aminocyclopropane-1-carboxylate oxidase-1	gi|474099324|gb|EMS55169.1|1-aminocyclopropane-1-carboxylate oxidase-like protein 1 [Triticum urartu]	AT1G06620.1	2-oxoglutarate (2OG) and Fe(II)-dependent oxygenase superfamily protein	-	2.65833	2.48293	2.65107	3.02245	14.3813	7.52834	7.83693	11.7917	2.70369	10.3846	0.260357	2.62951e-21	9.67527e-12
TraesCS7A01G511000LC	hypothetical protein F775_00175	gi|475624513|gb|EMT32650.1|hypothetical protein F775_00175 [Aegilops tauschii]	sp|A5WBC6|RLMF_PSYWF	Ribosomal RNA large subunit methyltransferase F	-	20.9841	15.9755	12.1751	13.2694	78.7983	40.9934	50.6976	62.7008	15.601	58.2975	0.26761	2.73011e-21	7.63382e-12
TraesCS2A01G327600	copper methylamine oxidase-like	gi|474355461|gb|EMS63127.1|Primary amine oxidase [Triticum urartu]	tr|A0A1D5T912|A0A1D5T912_WHEAT	Amine oxidase	-	11.3368	11.7353	11.6181	9.1135	5.24473	2.77769	3.75828	4.11838	10.9509	3.97477	2.75511	2.81856e-21	1.0491e-06
TraesCS3B01G428100			tr|B6SP33|B6SP33_MAIZE	Late embryogenesis abundant protein	-	24.182	32.8696	19.1547	10.1627	1.61501	0.54231	0.805082	2.26089	21.5922	1.30582	16.5354	2.88197e-21	1.99296e-32
TraesCS5A01G122000	hypothetical protein TRIUR3_32929	gi|474385104|gb|EMS64897.1|hypothetical protein TRIUR3_32929 [Triticum urartu]	AT1G55150.2	DEA(D/H)-box RNA helicase family protein	-	2.69555	4.05193	3.77604	5.01727	0	0	0	0	3.88519	0	-	3.10577e-21	1.05884e-34
TraesCS3B01G548300	Glycine D-amino acid oxidases-like	gi|474396371|gb|EMS65727.1|hypothetical protein TRIUR3_14749 [Triticum urartu]	tr|A0A072TS21|A0A072TS21_MEDTR	Lycopene beta/epsilon cyclase	-	11.6954	13.1321	14.5603	15.8951	40.4815	50.2532	45.4987	40.3379	13.8207	44.1428	0.313092	3.19198e-21	1.01443e-09
TraesCS6B01G354000	temperature-induced lipocalin-1	gi|77744851|gb|ABB02379.1|temperature-induced lipocalin-2 [Triticum aestivum]	tr|A0A076FU21|A0A076FU21_TOBAC	Temperature-induced lipocalin	-	10.1686	10.3574	12.3895	11.6347	26.9144	20.3599	23.3579	25.4309	11.1375	24.0158	0.463759	3.23754e-21	9.86512e-05
TraesCS1A01G346600	calcium homeostasis regulator C 1	gi|326533140|dbj|BAJ93542.1|predicted protein [Hordeum vulgare subsp. vulgare]	tr|B6TZN2|B6TZN2_MAIZE	Calcium homeostasis regulator CHoR1	-	27.2284	24.921	27.848	26.5406	59.0017	46.1212	47.422	50.1561	26.6345	50.6753	0.525592	3.28209e-21	0.00121233
TraesCS5A01G421800	hypothetical protein TRIUR3_10894	gi|474103374|gb|EMS55330.1|hypothetical protein TRIUR3_10894 [Triticum urartu]	tr|A0A072UNJ1|A0A072UNJ1_MEDTR	Stress up-regulated Nod 19 protein	-	0	0	0	0	1.69113	0.61125	1.3465	1.38481	0	1.25842	0	3.34677e-21	6.11564e-35
TraesCS7A01G547500	ATP-dependent zinc metalloprotease chloroplastic	gi|357123105|ref|XP_003563253.1|PREDICTED: ATP-dependent zinc metalloprotease FTSH 1, chloroplastic [Brachypodium distachyon] gi|944081323|gb|KQK16675.1| hypothetical protein BRADI_1g29900 [Brachypodium distachyon]	tr|W9R766|W9R766_9ROSA	ATP-dependent zinc metalloprotease FTSH	-	136.399	140.841	147.719	148.273	303.503	215.843	240.596	270.294	143.308	257.559	0.556409	3.64503e-21	0.00334282
TraesCS2B01G242200	cysteine-rich receptor kinase 10	gi|474448045|gb|EMS68691.1|hypothetical protein TRIUR3_25887 [Triticum urartu]	tr|U5S329|U5S329_WHEAT	Cysteine-rich receptor kinase	-	56.8037	76.8	52.3519	39.3393	18.9166	10.3707	13.6049	15.8495	56.3237	14.6854	3.83534	3.93016e-21	2.95916e-11
TraesCS2A01G378800LC			tr|M7ZJZ7|M7ZJZ7_TRIUA	Heat shock 70 kDa protein 4L	-	9.77568	9.31374	5.5818	5.06653	1.03439	1.07676	1.03129	1.06934	7.43444	1.05295	7.06061	4.44362e-21	1.24427e-18
TraesCS5B01G284000	ACT domain-containing ACR4	gi|475551310|gb|EMT11618.1|(Protein-PII) uridylyltransferase [Aegilops tauschii]	sp|Q5FPT6|GLND_GLUOX	Bifunctional uridylyltransferase/uridylyl-removing enzyme	-	6.8455	7.04373	7.18417	6.19062	2.87282	1.26979	1.95287	1.84564	6.816	1.98528	3.43327	4.60189e-21	2.19838e-09
TraesCS7B01G289200	chloroplast post-illumination chlorophyll fluorescence increase	gi|475462520|gb|EMT02091.1|hypothetical protein F775_29164 [Aegilops tauschii]	tr|A0A0K9PI74|A0A0K9PI74_ZOSMR	Post-illumination chlorophyll fluorescence increase protein	-	219.798	212.927	180.752	187.352	413.96	313.667	335.989	416.618	200.207	370.059	0.541014	4.71242e-21	0.00196066
TraesCS3B01G329400	bifunctional riboflavin kinase FMN phosphatase-like	gi|669029876|emb|CDM84223.1|unnamed protein product [Triticum aestivum]	tr|A0A072VB74|A0A072VB74_MEDTR	Riboflavin kinase/fmn hydrolase	-	7.87044	7.48519	6.04514	6.92715	2.92953	2.43772	2.50867	2.99904	7.08198	2.71874	2.60488	5.35098e-21	6.7094e-06
TraesCS7A01G063700	SPX domain-containing membrane Os06g0129400-like isoform X2	gi|326529277|dbj|BAK01032.1|predicted protein [Hordeum vulgare subsp. vulgare]	tr|B9GW54|B9GW54_POPTR	SPX domain-containing family protein	-	3.22552	2.87628	3.61745	3.06063	1.03139	1.05774	1.15727	1.27096	3.19497	1.12934	2.82906	5.4162e-21	7.17701e-07
TraesCS4B01G379500	pterin-4-alpha-carbinolamine dehydratase	gi|475607627|gb|EMT26769.1|hypothetical protein F775_30291 [Aegilops tauschii]	tr|B9RA24|B9RA24_RICCO	Pterin-4-alpha-carbinolamine dehydratase, putative	-	75.6715	77.7137	82.1789	83.1105	183.896	148.064	138.156	163.328	79.6686	158.361	0.503083	5.68079e-21	0.000469615
TraesCS6B01G368100			sp|A5GIB0|PSBE_SYNPW	Cytochrome b559 subunit alpha	-	25.8263	26.2522	30.1234	30.2323	10.881	8.79248	7.85586	11.5607	28.1086	9.7725	2.87629	5.74514e-21	3.55818e-07
TraesCS5A01G206600	dihydrolipoyllysine-residue acetyltransferase component 4 of pyruvate dehydrogenase chloroplastic	gi|474413101|gb|EMS66966.1|Dihydrolipoyllysine-residue acetyltransferase component of pyruvate dehydrogenase complex [Triticum urartu]	tr|M8A4N3|M8A4N3_TRIUA	Dihydrolipoamide acetyltransferase component of pyruvate dehydrogenase complex	-	1.2507	1.88979	1.83753	1.45546	7.2184	3.75721	4.79606	5.55517	1.60837	5.33171	0.301661	6.05151e-21	8.05704e-10
TraesCS4A01G205200LC	PREDICTED: uncharacterized protein LOC104523989, partial	gi|704307978|ref|XP_010165032.1|PREDICTED: uncharacterized protein LOC104523989, partial [Caprimulgus carolinensis]	tr|A0A1J3CSW7|A0A1J3CSW7_NOCCA	Transposon Ty3-I Gag-Pol polyprotein	-	32.0693	28.8102	21.8026	20.0827	8.52602	6.61981	8.11466	6.82137	25.6912	7.52047	3.41617	6.35315e-21	2.50634e-09
TraesCS3B01G878500LC	unnamed protein product	gi|669027326|emb|CDM80648.1|unnamed protein product [Triticum aestivum]	tr|A0A061DZN2|A0A061DZN2_THECC	Polyketide cyclase / dehydrase and lipid transport protein, putative	-	10.2117	10.6315	11.6663	8.19954	31.9383	19.1383	25.1059	24.3184	10.1773	25.1253	0.405061	6.70706e-21	3.38484e-06
TraesCS2A01G334500	probable inactive ATP-dependent zinc metalloprotease FTSHI chloroplastic	gi|326523327|dbj|BAJ88704.1|predicted protein [Hordeum vulgare subsp. vulgare]	tr|A0A1J3J3E9|A0A1J3J3E9_NOCCA	ATP-dependent zinc metalloprotease FtsH	-	22.6772	20.8301	21.642	22.2052	41.3594	32.2785	37.0213	41.0741	21.8386	37.9333	0.575711	6.79331e-21	0.0063059
TraesCS4B01G283800	hypothetical protein F775_07261	gi|475497473|gb|EMT04007.1|hypothetical protein F775_07261 [Aegilops tauschii]	sp|A1C4A5|MYO1_ASPCL	Myosin-1	-	2.90594	4.24625	2.78683	2.66113	27.2856	9.82945	16.9147	33.3398	3.15004	21.8424	0.144217	6.86024e-21	2.48621e-22
TraesCS5B01G559600	pentatricopeptide repeat-containing chloroplastic	gi|326518288|dbj|BAJ88173.1|predicted protein [Hordeum vulgare subsp. vulgare] gi|326527987|dbj|BAJ89045.1| predicted protein [Hordeum vulgare subsp. vulgare]	tr|A0A1E5VK16|A0A1E5VK16_9POAL	Pentatricopeptide repeat-containing protein	-	3.42107	2.22621	2.01272	1.63096	15.1782	7.29759	9.99671	9.90719	2.32274	10.5949	0.219232	7.86488e-21	5.47676e-15
TraesCS5A01G440800	Indole-3-glycerol phosphate chloroplastic	gi|326503092|dbj|BAJ99171.1|predicted protein [Hordeum vulgare subsp. vulgare] gi|326525264|dbj|BAK07902.1| predicted protein [Hordeum vulgare subsp. vulgare]	tr|A0A1J3CCZ4|A0A1J3CCZ4_NOCCA	Tryptophan synthase alpha chain	-	0.195315	0.30497	0.266161	0.341643	2.89843	6.45637	3.71946	2.82763	0.277022	3.97547	0.0696828	8.11825e-21	3.18462e-29
TraesCS1B01G323700	predicted protein	gi|326508892|dbj|BAJ86839.1|predicted protein [Hordeum vulgare subsp. vulgare]	tr|A0A1I9LSP2|A0A1I9LSP2_ARATH	Adenine phosphoribosyltransferase-like protein, putative (DUF2358)	-	5.05875	5.07759	4.78773	5.86171	13.3903	14.8327	15.3601	13.9502	5.19644	14.3833	0.361283	8.25951e-21	1.59551e-07
TraesCS7A01G049400LC			tr|M7ZCE6|M7ZCE6_TRIUA	3-ketoacyl-CoA synthase	-	25.8328	31.9528	18.5396	17.9578	4.53507	0.999849	1.63656	1.4059	23.5707	2.14434	10.9921	8.32935e-21	1.78644e-29
TraesCS2A01G089400	abscisic acid receptor PYL4	gi|326522508|dbj|BAK07716.1|predicted protein [Hordeum vulgare subsp. vulgare]	tr|G7JKP6|G7JKP6_MEDTR	Abscisic acid receptor	-	16.6764	13.3888	14.6062	15.606	5.41992	4.75152	5.38656	4.4605	15.0693	5.00463	3.01108	9.62112e-21	1.63681e-07
TraesCS2A01G516200	short-chain dehydrogenase reductase SDR	gi|475619297|gb|EMT30728.1|Ubiquitin carboxyl-terminal hydrolase 22 [Aegilops tauschii]	tr|C0LZ70|C0LZ70_NANDO	Short chain dehydrogenase/reductase	-	20.0048	17.6851	14.8535	17.7677	39.1664	34.7281	37.4288	45.684	17.5778	39.2518	0.447821	9.73448e-21	3.42571e-05
TraesCSU01G045800			tr|D8LAK3|D8LAK3_WHEAT	Flowering Locus T-like protein, putative	-	0	0	0	0.0478747	3.54686	1.55966	2.71297	4.00136	0.0119687	2.95521	0.00405002	1.00445e-20	6.98506e-33
TraesCS2B01G012500	pyruvate dehydrogenase E1 component subunit alpha- chloroplastic	gi|475568839|gb|EMT15607.1|Pyruvate dehydrogenase E1 component subunit alpha [Aegilops tauschii]	tr|A0A1D5UF06|A0A1D5UF06_WHEAT	Pyruvate dehydrogenase E1 component subunit alpha	-	142.109	149.393	132.731	118.731	65.3823	62.9544	66.026	67.1948	135.741	65.3894	2.07589	1.03789e-20	0.000916
TraesCS3B01G015200			tr|D8LAK8|D8LAK8_WHEAT	Flowering Locus T-like protein, putative	-	0	0	0	0	3.49056	2.55217	2.05811	2.31897	0	2.60495	0	1.05857e-20	3.63968e-32
TraesCS3A01G129600	lipase PLAT LH2	gi|669028237|emb|CDM81977.1|unnamed protein product [Triticum aestivum]	tr|Q2HUA9|Q2HUA9_MEDTR	Embryo-specific 3	-	2.84869	3.4162	5.92033	3.78013	19.1452	21.797	24.6362	16.5642	3.99134	20.5357	0.194361	1.09956e-20	1.51741e-16
TraesCS7A01G263600			sp|Q31ED4|ARGB_THICR	Acetylglutamate kinase	-	1.83329	2.61859	3.64332	3.70783	0.0392821	0.164883	0.0979105	0.0951783	2.95076	0.0993136	29.7115	1.17427e-20	1.00055e-29
TraesCS4B01G174000	NAC domain-containing 100-like	gi|475602273|gb|EMT25084.1|Protein CUP-SHAPED COTYLEDON 2 [Aegilops tauschii]	tr|A0A0B0NKZ0|A0A0B0NKZ0_GOSAR	NAC domain-containing protein	NAC	10.0986	9.25326	7.70864	9.9076	3.27557	2.802	3.11761	3.51618	9.24204	3.17784	2.90828	1.17554e-20	4.14261e-07
TraesCS5A01G293600LC	PREDICTED: uncharacterized protein LOC105128494	gi|743786571|ref|XP_011028507.1|PREDICTED: uncharacterized protein LOC105128494 [Populus euphratica]	tr|B3H5Q6|B3H5Q6_ARATH	Conserved peptide upstream open reading frame 5	-	42.4777	38.9439	33.2285	39.2572	10.8095	7.56198	6.36144	10.7309	38.4768	8.86595	4.33984	1.20755e-20	1.44039e-11
TraesCS2B01G163300	DETOXIFICATION 19-like	gi|326519142|dbj|BAJ96570.1|predicted protein [Hordeum vulgare subsp. vulgare]	tr|A0A1D5UCB0|A0A1D5UCB0_WHEAT	Protein DETOXIFICATION	-	7.01694	8.35391	7.42148	8.06468	4.01137	2.96978	3.29967	3.89059	7.71425	3.54285	2.17741	1.20755e-20	0.000344359
TraesCS1A01G569000LC	transposon En Spm sub-class	gi|125605105|gb|EAZ44141.1|hypothetical protein OsJ_28767 [Oryza sativa Japonica Group]	tr|Q2R316|Q2R316_ORYSJ	Transposon protein, putative, CACTA, En/Spm sub-class	-	4.00233	5.46818	3.32616	4.15675	0	0	0	0	4.23836	0	-	1.26636e-20	1.13798e-32
TraesCS1A01G299100	alanine--glyoxylate aminotransferase 2 homolog mitochondrial-like	gi|475608329|gb|EMT26999.1|Alanine--glyoxylate aminotransferase-2-like protein, mitochondrial [Aegilops tauschii]	tr|A0A0K9P7B1|A0A0K9P7B1_ZOSMR	Aminotransferase like protein	-	3.72381	2.36007	2.39139	2.3766	14.6366	6.98647	10.6985	10.4836	2.71297	10.7013	0.253518	1.29063e-20	2.07076e-12
TraesCS3B01G261200	tat pathway signal sequence family	gi|669029346|emb|CDM83518.1|unnamed protein product [Triticum aestivum]	tr|B6U372|B6U372_MAIZE	Tat pathway signal sequence family protein	-	12.3484	8.59856	5.39637	5.30073	63.4018	27.4239	42.8999	58.5831	7.91102	48.0772	0.164548	1.29507e-20	1.17114e-20
TraesCS7A01G057600	FAR1-RELATED SEQUENCE 5-like	gi|944052646|gb|KQJ88284.1|hypothetical protein BRADI_4g16767, partial [Brachypodium distachyon]	-	-	-	0	0	0.0665078	0.0670758	3.62845	5.36365	3.99766	3.31275	0.0333959	4.07563	0.00819405	1.29507e-20	1.38825e-31
TraesCS4B01G193500	dnaJ ERDJ3A	gi|475605818|gb|EMT26203.1|Transcription factor bHLH140 [Aegilops tauschii]	tr|A0A1D1YY91|A0A1D1YY91_9ARAE	Chaperone protein DnaJ	-	0.458334	0.761789	0.664846	0.619506	0.0171417	0.0503656	0.0498466	0.0484556	0.626119	0.0414524	15.1045	1.37567e-20	2.24244e-23
TraesCS1A01G298800	proline-rich family -like	gi|326488057|dbj|BAJ89867.1|predicted protein [Hordeum vulgare subsp. vulgare] gi|326490299|dbj|BAJ84813.1| predicted protein [Hordeum vulgare subsp. vulgare] gi|326499812|dbj|BAJ90741.1| predicted protein [Hordeum vulgare subsp. vulgare]	tr|Q9FL44|Q9FL44_ARATH	Proline-rich family protein	-	355.121	340.743	386.522	374.437	810.028	617.339	621.181	791.139	364.206	709.922	0.513023	1.43288e-20	0.000689377
TraesCS7B01G401800	pentatricopeptide repeat-containing chloroplastic	gi|326487476|dbj|BAJ89722.1|predicted protein [Hordeum vulgare subsp. vulgare]	tr|A0A1E5VVB7|A0A1E5VVB7_9POAL	Pentatricopeptide repeat-containing protein	-	1.56193	1.68813	2.23372	1.93525	5.66484	4.63133	5.0285	4.48984	1.85476	4.95363	0.374424	1.46554e-20	3.97178e-07
TraesCS7B01G366900	hypothetical protein F775_03388	gi|475606520|gb|EMT26421.1|hypothetical protein F775_03388 [Aegilops tauschii]	sp|Q01923|RPOC2_SORBI	DNA-directed RNA polymerase subunit beta''	-	8.73404	10.6508	9.46758	10.2429	40.8827	21.5091	24.5951	30.7104	9.77383	29.4243	0.332169	1.61548e-20	1.47661e-08
TraesCS3A01G185500	hydroxymethylglutaryl- mitochondrial-like	gi|669028820|emb|CDM82754.1|unnamed protein product [Triticum aestivum]	AT5G23020.1	2-isopropylmalate synthase 2	-	16.0468	15.6486	14.7004	16.3703	30.1819	23.9937	29.65	32.4529	15.6915	29.0696	0.539791	1.67046e-20	0.00197801
TraesCS4A01G118400	myb-related P-like	gi|1050190672|gb|ANY98959.1|MYB transcription factor 78 [Triticum aestivum]	tr|C6G8A7|C6G8A7_MAIZE	MYB transcription factor	MYB	0.138167	0.137287	0.239633	0.145008	2.52946	2.9585	2.33768	1.51497	0.165024	2.33515	0.0706694	1.68078e-20	8.61252e-25
TraesCS2B01G301800	metal-nicotianamine transporter YSL6	gi|475606283|gb|EMT26359.1|Putative metal-nicotianamine transporter YSL6 [Aegilops tauschii]	tr|A0A0K9NNE9|A0A0K9NNE9_ZOSMR	Yellow stripe-like transporter 12	-	39.5647	38.8867	36.2197	37.0167	21.1771	15.0371	20.0383	20.6787	37.922	19.2328	1.97173	1.71561e-20	0.00247635
TraesCS7B01G125400	C2 and GRAM domain-containing At1g03370-like	gi|475536719|gb|EMT08962.1|E3 ubiquitin-protein ligase NEDD4-like protein [Aegilops tauschii]	tr|A0A1E5V004|A0A1E5V004_9POAL	C2 and GRAM domain-containing protein	-	4.53629	4.18949	4.04123	4.62639	0.796172	1.16743	1.21713	1.29463	4.34835	1.11884	3.88648	1.90198e-20	2.66526e-11
TraesCS5A01G722300LC	Palmitoyl- thioesterase 1	gi|326497029|dbj|BAK02099.1|predicted protein [Hordeum vulgare subsp. vulgare] gi|326533874|dbj|BAJ93710.1| predicted protein [Hordeum vulgare subsp. vulgare]	tr|Q10T54|Q10T54_ORYSJ	Palmitoyl protein thioesterase containing protein, expressed	-	14.4721	13.9913	14.0764	13.1418	3.88875	4.1651	4.84635	3.16781	13.9204	4.017	3.46537	1.90198e-20	2.82703e-09
TraesCS7A01G310500	LOL4-like isoform X2	gi|326490475|dbj|BAJ84901.1|predicted protein, partial [Hordeum vulgare subsp. vulgare]	tr|A0A0K9P8B8|A0A0K9P8B8_ZOSMR	Zinc finger protein LSD1	LSD	8.55409	8.4322	7.18253	7.98606	3.07228	1.67057	2.08845	2.6223	8.03872	2.3634	3.40134	1.90198e-20	1.09689e-08
TraesCS5A01G089400	lysine histidine transporter-like 8	gi|326492590|dbj|BAJ90151.1|predicted protein [Hordeum vulgare subsp. vulgare]	tr|J9PGS6|J9PGS6_PHYAN	Lysine/histidine transporter	-	15.3938	13.8643	13.2836	14.4251	4.07513	4.81233	4.56834	3.63772	14.2417	4.27338	3.33265	1.92712e-20	5.08801e-09
TraesCS6B01G089400	predicted protein	gi|326495278|dbj|BAJ85735.1|predicted protein [Hordeum vulgare subsp. vulgare]	AT3G61870.1	plant/protein	-	6.78715	9.69232	14.6404	12.1405	43.4971	53.9776	59.221	47.3409	10.8151	51.0092	0.212022	2.12728e-20	5.95133e-16
TraesCS7A01G213400	dof zinc finger	gi|148473095|emb|CAJ29310.1|dof zinc finger protein 4 [Hordeum vulgare subsp. vulgare] gi|326499357|dbj|BAK06169.1| predicted protein [Hordeum vulgare subsp. vulgare]	tr|Q6Z345|Q6Z345_ORYSJ	Dof zinc finger protein	-	0.574878	0.811733	0.655958	1.27019	5.50807	6.68773	5.84317	4.57425	0.828191	5.6533	0.146497	2.13205e-20	2.10497e-19
TraesCS1A01G234800	Cytokinin dehydrogenase 9	gi|28883584|gb|AAO50082.1|cytokinin dehydrogenase 3 [Hordeum vulgare]	tr|I3VIX5|I3VIX5_HORVV	Cytokinin oxidase/dehydrogenase	-	25.2472	19.9926	16.7313	18.4331	2.72141	2.4115	2.8263	5.86118	20.1011	3.4551	5.8178	2.20725e-20	3.98268e-18
TraesCS6A01G392400	3-ketoacyl- thiolase peroxisomal	gi|283806363|dbj|BAI66423.1|3-ketoacyl-CoA thiolase-like protein [Triticum aestivum]	tr|D2KZ12|D2KZ12_WHEAT	3-ketoacyl-CoA thiolase-like protein	-	13.1005	15.235	12.1204	10.3082	31.4318	21.1812	24.8846	29.5099	12.691	26.7519	0.474397	2.27945e-20	0.000129038
TraesCS4A01G472400	WAT1-related At3g30340-like	gi|721618850|ref|XP_003561231.2|PREDICTED: WAT1-related protein At4g01440-like [Brachypodium distachyon] gi|944084680|gb|KQK20032.1| hypothetical protein BRADI_1g52030 [Brachypodium distachyon]	tr|W5DSQ4|W5DSQ4_WHEAT	WAT1-related protein	-	3.11941	4.23355	3.54085	3.28274	0.521677	0.591219	0.758497	0.337065	3.54414	0.552114	6.41921	2.6815e-20	2.52493e-16
TraesCS5A01G248900	dicarboxylate transporter chloroplastic-like	gi|326507874|dbj|BAJ86680.1|predicted protein [Hordeum vulgare subsp. vulgare]	tr|A0A1D1ZLG4|A0A1D1ZLG4_9ARAE	2-oxoglutarate/malate translocator, chloroplastic	-	4.06715	7.27711	5.7961	7.78584	1.55037	1.16645	1.09367	1.08677	6.23155	1.22431	5.08984	2.6815e-20	3.82664e-15
TraesCS1B01G043400			sp|P93194|RPK1_IPONI	Receptor-like protein kinase	-	1.42358	1.27424	0.948841	0.782019	0.0605021	0.121897	0.110588	0.107502	1.10717	0.100122	11.0582	2.9247e-20	1.74317e-21
TraesCS4A01G007000	pentatricopeptide repeat-containing At1g09900-like	gi|326490085|dbj|BAJ94116.1|predicted protein [Hordeum vulgare subsp. vulgare]	tr|A0A1E5W416|A0A1E5W416_9POAL	Pentatricopeptide repeat-containing protein	-	4.35772	4.10756	5.09902	6.09538	15.7788	14.0836	15.0224	13.4627	4.91492	14.5869	0.336941	3.01448e-20	1.56169e-08
TraesCS1A01G349000	ubiquitin domain-containing 1-like	gi|195621592|gb|ACG32626.1|ubiquitin domain containing 1 [Zea mays] gi|413946127|gb|AFW78776.1| ubiquitin domain containing 1 [Zea mays]	tr|A0A061FG33|A0A061FG33_THECC	Ubiquitin domain-containing protein	-	9.24996	10.4559	12.069	7.71887	34.7377	27.623	25.8156	26.364	9.87344	28.6351	0.344802	3.4116e-20	6.99194e-08
TraesCS2A01G364500	predicted protein	gi|326504440|dbj|BAJ91052.1|predicted protein [Hordeum vulgare subsp. vulgare]	tr|M7YLT8|M7YLT8_TRIUA	Lipase	-	1.96822	2.0048	2.15674	2.61091	7.41121	4.37289	5.87247	6.01301	2.18517	5.91739	0.369279	3.58394e-20	2.28792e-07
TraesCS6A01G001200	LPXTG-motif cell wall anchor domain	gi|676411482|gb|KFO55513.1|Repetin, partial [Corvus brachyrhynchos]	tr|A0A151TQ32|A0A151TQ32_CAJCA	Zinc finger protein 512B family	-	1.14989	1.30126	0.415489	1.00569	12.3194	20.9321	15.0392	5.81064	0.968082	13.5253	0.0715756	3.84494e-20	4.76896e-35
TraesCS4B01G329400	hypothetical protein BRADI_1g76190	gi|944088444|gb|KQK23796.1|hypothetical protein BRADI_1g76190 [Brachypodium distachyon]	AT1G42430.1	inactive purple acid phosphatase-like protein	-	21.7932	23.2075	25.2366	29.3219	8.37706	7.20347	7.9569	10.0389	24.8898	8.39407	2.96517	3.88262e-20	1.38508e-07
TraesCS3B01G275400	choline kinase	gi|669029422|emb|CDM83616.1|unnamed protein product [Triticum aestivum]	tr|Q1KL28|Q1KL28_ORYSI	Choline kinase	-	21.4677	23.2905	19.0441	19.4027	7.81311	5.49484	6.24246	9.58636	20.8013	7.28419	2.85567	4.13201e-20	4.5309e-07
TraesCS3B01G252400	probable aldo-keto reductase 1	gi|669029265|emb|CDM83419.1|unnamed protein product [Triticum aestivum]	tr|G7L1V8|G7L1V8_MEDTR	Aldo/keto reductase family oxidoreductase	-	76.3388	65.0289	67.2499	80.8474	20.1787	22.9184	26.0737	24.3641	72.3663	23.3837	3.09473	4.30394e-20	3.35841e-08
TraesCS7B01G247500	peptide methionine sulfoxide reductase chloroplastic	gi|756420437|gb|AJL35125.1|methionine sulfoxide reductase MSRB1.1 [Triticum aestivum x Lophopyrum elongatum]	tr|B6T2N3|B6T2N3_MAIZE	Peptide methionine sulfoxide reductase msrB	-	56.1675	57.0017	64.4557	60.554	136.102	91.8986	106.532	119.863	59.5447	113.599	0.524167	4.48027e-20	0.00109729
TraesCS7A01G031400	membrane of ER body 2-like isoform X2	gi|475556287|gb|EMT12615.1|hypothetical protein F775_25176 [Aegilops tauschii]	tr|A0A1J3FAH5|A0A1J3FAH5_NOCCA	Membrane protein of ER body-like protein	-	13.7946	13.9548	12.4053	10.2347	5.91122	4.45189	5.61332	6.39747	12.5973	5.59348	2.25215	4.5753e-20	0.000162456
TraesCS2B01G212400	LOB domain-containing 37	gi|326500792|dbj|BAJ95062.1|predicted protein [Hordeum vulgare subsp. vulgare]	tr|B9SGY6|B9SGY6_RICCO	LOB domain-containing protein, putative	LBD	0	0.120088	0.0349353	0	2.11312	2.19133	2.16875	1.63973	0.0387558	2.02823	0.0191082	4.84178e-20	2.53381e-28
TraesCS5B01G510800	BTB POZ domain-containing POB1	gi|226532349|ref|NP_001142262.1|uncharacterized protein LOC100274431 [Zea mays] gi|194695220|gb|ACF81694.1| unknown [Zea mays] gi|194707896|gb|ACF88032.1| unknown [Zea mays] gi|238010448|gb|ACR36259.1| unknown [Zea mays] gi|238015458|gb|ACR38764.1| unknown [Zea mays] gi|413936458|gb|AFW71009.1| hypothetical protein ZEAMMB73_641376 [Zea mays] gi|645168282|gb|AIB05715.1| orphans transcription facto…	AT2G46260.1	BTB/POZ/Kelch-associated protein	-	0.365393	0.495093	0.662536	0.457568	0.0170821	0.00717009	0.0212886	0.0137963	0.495147	0.0148343	33.3786	4.95217e-20	2.77336e-27
TraesCS5A01G142700	mini zinc finger 1-like	gi|326509427|dbj|BAJ91630.1|predicted protein [Hordeum vulgare subsp. vulgare] gi|326518806|dbj|BAJ92564.1| predicted protein [Hordeum vulgare subsp. vulgare]	tr|B9H0F7|B9H0F7_POPTR	Zinc finger family protein	ZF-HD	22.3501	17.8301	18.6256	17.8615	7.41061	4.08135	4.78441	6.86197	19.1668	5.78458	3.31343	5.00713e-20	1.03179e-08
TraesCS5B01G209800	probable cinnamyl alcohol dehydrogenase 8D	gi|474450603|gb|EMS68862.1|putative cinnamyl alcohol dehydrogenase 8D [Triticum urartu]	tr|B9T7Z8|B9T7Z8_RICCO	Alcohol dehydrogenase, putative	-	10.7345	13.2721	14.9304	11.7735	4.37315	3.07688	3.48445	5.36309	12.6776	4.07439	3.11154	5.07901e-20	3.14075e-08
TraesCS5B01G064100	Glucan 1,3-beta-glucosidase	gi|475530322|gb|EMT07888.1|Glucan 1,3-beta-glucosidase [Aegilops tauschii]	tr|M8BY60|M8BY60_AEGTA	Glucan 1,3-beta-glucosidase	-	30.8827	33.8641	26.2169	20.8064	9.62312	4.17769	5.27793	7.80254	27.9425	6.72032	4.15792	5.12761e-20	1.25718e-12
TraesCS5A01G494200	beta-carotene 3- chloroplastic-like	gi|422096233|gb|AFX79621.1|beta-carotene hydroxylase A2 [Triticum aestivum]	tr|A7LP07|A7LP07_ELAOL	Beta-carotene hydroxylase	-	3.36108	6.74422	5.34832	5.53669	20.7748	15.1861	15.671	19.9501	5.24758	17.8955	0.293235	5.55236e-20	2.80237e-10
TraesCS4A01G386500			tr|Q0PY39|Q0PY39_SOLLC	Auxin repressed/dormancy associated protein	-	156.445	147.106	124.957	139.574	38.5545	48.8762	47.7476	51.8599	142.02	46.7595	3.03725	5.56545e-20	5.76218e-08
TraesCS3B01G323900	probable alpha,alpha-trehalose-phosphate synthase [UDP-forming] 7	gi|669029847|emb|CDM84185.1|unnamed protein product [Triticum aestivum]	tr|B8AZZ8|B8AZZ8_ORYSI	Trehalose-6-phosphate synthase 6	-	18.6083	18.3308	17.7259	18.8835	8.20315	7.24993	8.05186	9.93049	18.3871	8.35886	2.19972	5.58615e-20	0.00026732
TraesCS4B01G051600	monoglyceride lipase-like	gi|326507190|dbj|BAJ95672.1|predicted protein [Hordeum vulgare subsp. vulgare]	tr|Q94AM5|Q94AM5_ARATH	Alpha/beta-Hydrolases superfamily protein	-	47.6973	51.0433	42.9443	38.0447	85.8814	66.3793	76.1356	84.0769	44.9324	78.1183	0.575184	6.34517e-20	0.00598938
TraesCS1B01G182100	ser Thr phosphatase family	gi|326531698|dbj|BAJ97853.1|predicted protein, partial [Hordeum vulgare subsp. vulgare]	tr|Q9FWV7|Q9FWV7_ORYSJ	Ser/Thr protein phosphatase family protein, expressed	-	8.27635	7.24396	9.09452	9.25059	21.4496	19.219	23.3103	20.0042	8.46635	20.9958	0.403241	6.40921e-20	3.08308e-06
TraesCS4A01G216900	ABC transporter G family member 25	gi|326494590|dbj|BAJ94414.1|predicted protein [Hordeum vulgare subsp. vulgare] gi|326525625|dbj|BAJ88859.1| predicted protein [Hordeum vulgare subsp. vulgare]	tr|A0A0K9Q0M2|A0A0K9Q0M2_ZOSMR	ABC transporter G family member	-	0.709326	1.17469	0.551045	0.943484	3.86049	3.47049	3.42209	5.43794	0.844635	4.04775	0.208668	7.25205e-20	8.95695e-15
TraesCS5B01G157200	endoribonuclease E	gi|475626725|gb|EMT33453.1|hypothetical protein F775_08442 [Aegilops tauschii]	tr|Q656E2|Q656E2_ORYSJ	Endoribonuclease E-like protein	-	18.8005	18.9092	18.1572	18.9153	39.0981	27.3452	32.2876	33.0666	18.6955	32.9494	0.567402	7.33995e-20	0.00506374
TraesCS7A01G410700	MAP kinase	gi|84105094|gb|ABC54587.1|mitogen-activated protein kinase [Triticum aestivum]	tr|A9RAB3|A9RAB3_WHEAT	Mitogen-activated protein kinase	-	23.0775	22.2376	22.258	20.5799	12.3294	9.10828	10.6758	13.0429	22.0382	11.2891	1.95217	7.49321e-20	0.00299075
TraesCS2B01G385400	peroxisomal membrane 11-4	gi|357164969|ref|XP_003580226.1|PREDICTED: peroxisomal membrane protein 11-4 [Brachypodium distachyon] gi|944048147|gb|KQJ83788.1| hypothetical protein BRADI_5g16860 [Brachypodium distachyon]	sp|Q54H86|PEX11_DICDI	Peroxisomal membrane protein 11 homolog	-	30.9831	32.7801	33.4674	34.3017	67.2155	60.939	65.7061	61.0939	32.8831	63.7386	0.515905	7.66561e-20	0.000823467
TraesCS5B01G084500	hypothetical protein TRIUR3_16301	gi|473892812|gb|EMS48869.1|hypothetical protein TRIUR3_16301 [Triticum urartu]	AT5G08050.1	wiskott-aldrich syndrome family protein, putative (DUF1118)	-	50.606	47.2215	58.7576	62.2159	153.077	124.643	119.45	131.354	54.7002	132.131	0.413984	8.00914e-20	4.76984e-06
TraesCS2B01G118000	cyclic dof factor 3-like	gi|473968286|gb|EMS51340.1|Dof zinc finger protein DOF5.2 [Triticum urartu]	tr|M8BAI0|M8BAI0_AEGTA	Dof zinc finger protein	Dof	33.9094	29.2143	30.5994	26.3947	10.791	4.70165	6.95424	10.074	30.0295	8.13021	3.69356	8.21137e-20	1.07252e-10
TraesCS1B01G422400	DUF1421 domain family	gi|326493558|dbj|BAJ85240.1|predicted protein, partial [Hordeum vulgare subsp. vulgare]	tr|A0A061E4Z1|A0A061E4Z1_THECC	Structural constituent of cell wall	-	24.3555	20.7639	18.1843	20.3193	9.27489	4.95622	6.03473	7.46076	20.9058	6.93165	3.01599	8.57837e-20	8.33354e-08
TraesCS2B01G478300	E3 ubiquitin- ligase LIN-2	gi|326531594|dbj|BAJ97801.1|predicted protein [Hordeum vulgare subsp. vulgare]	tr|B6V8G2|B6V8G2_HELAN	U-box domain-containing protein	-	5.56263	5.13072	4.261	5.89945	1.46367	1.5193	1.37629	1.94892	5.21345	1.57704	3.30584	8.68985e-20	5.14344e-09
TraesCS6A01G377900	ABC transporter I family member 19	gi|473964272|gb|EMS51178.1|ABC transporter I family member 19 [Triticum urartu]	tr|A0A0K9P6V8|A0A0K9P6V8_ZOSMR	ABC(ATP-binding) family transporter	-	14.7043	15.7574	18.6125	15.6862	46.5232	31.8535	32.5395	35.5203	16.1901	36.6091	0.442242	8.78427e-20	2.85725e-05
TraesCS7B01G118900	U-box domain-containing 42	gi|474186070|gb|EMS57912.1|Putative U-box domain-containing protein 42 [Triticum urartu]	tr|A0A103YA23|A0A103YA23_CYNCS	U box domain-containing protein	-	2.03702	1.84133	1.67653	2.04551	0.751706	0.578119	0.680953	0.763789	1.9001	0.693642	2.73931	8.79902e-20	2.32352e-06
TraesCS7B01G037600	4-hydroxyphenylacetaldehyde oxime monooxygenase-like	gi|326514362|dbj|BAJ96168.1|predicted protein [Hordeum vulgare subsp. vulgare]	tr|B8XSN0|B8XSN0_WHEAT	Cytochrome P450	-	9.18837	13.4078	10.1661	8.86743	3.18203	1.75402	2.18188	3.56078	10.4074	2.66968	3.89839	9.41237e-20	4.06179e-11
TraesCS3B01G424200	uncharacterized aarF domain-containing kinase 1 isoform X2	gi|319759284|gb|ADV71378.1|ABC1 protein kinase [Triticum aestivum]	tr|B6SS49|B6SS49_MAIZE	Protein kinase	-	33.679	28.5945	29.0552	30.2989	15.8839	12.9524	14.3369	13.6056	30.4069	14.1947	2.14213	1.02244e-19	0.000469615
TraesCS3B01G314600	heat stress transcription factor C-1b-like	gi|633020283|gb|AHZ44773.1|heat shock factor C1b [Triticum aestivum]	tr|G9J1I4|G9J1I4_LILLO	Heat shock transcription factor	HSF	0.210289	0.501481	0.218832	0.294268	3.15771	3.01398	3.23449	2.48045	0.306217	2.97166	0.103046	1.11344e-19	2.98043e-19
TraesCS5A01G072200	NRAMP metal ion transporter 2 isoform 1	gi|326513208|dbj|BAK06844.1|predicted protein [Hordeum vulgare subsp. vulgare]	tr|A0A077DCM4|A0A077DCM4_TOBAC	Metal transporter	-	3.58542	3.97969	4.61077	3.47232	11.5305	9.24175	9.5052	8.41184	3.91205	9.67233	0.404458	1.12337e-19	3.56346e-06
TraesCS7B01G119900LC			sp|Q9ABZ8|HEM3_CAUCR	Porphobilinogen deaminase	-	0	0.0594387	0	0.0261588	1.50734	1.62693	1.17568	1.34163	0.0213994	1.41289	0.0151458	1.32695e-19	4.1747e-28
TraesCS1A01G264500	amino acid permease 3-like	gi|326515168|dbj|BAK03497.1|predicted protein [Hordeum vulgare subsp. vulgare] gi|391349176|emb|CCI51007.2| amino acid permease [Hordeum vulgare subsp. vulgare]	tr|I4IY18|I4IY18_HORVU	Amino acid permease	-	43.6096	54.1167	39.4907	33.7779	8.91839	2.84332	6.01101	10.0032	42.7488	6.94397	6.15624	1.36303e-19	1.39531e-19
TraesCS2B01G049200	acetyl- cytosolic 1-like	gi|357166522|ref|XP_003580738.1|PREDICTED: acetyl-CoA acetyltransferase, cytosolic 1-like [Brachypodium distachyon] gi|944046025|gb|KQJ81666.1| hypothetical protein BRADI_5g02170 [Brachypodium distachyon]	tr|A0A0R4UXQ1|A0A0R4UXQ1_ARAHY	3-ketoacyl-CoA thiolase	-	4.51241	5.67812	6.15834	4.27001	12.2302	10.4587	12.8161	12.1359	5.15472	11.9102	0.432798	1.5327e-19	1.85638e-05
TraesCS2B01G460500			tr|D7MM18|D7MM18_ARALL	Protease inhibitor/seed storage/lipid transfer protein family protein	-	1.08581	5.75411	3.0602	2.76978	24.0101	22.3436	25.2835	33.7476	3.16747	26.3462	0.120225	1.59677e-19	3.80315e-24
TraesCS6A01G304800	mitochondrial transcription termination factor-like	gi|474440956|gb|EMS68404.1|hypothetical protein TRIUR3_31159 [Triticum urartu]	tr|Q6Z8L0|Q6Z8L0_ORYSJ	Mitochondrial transcription termination factor-like	-	6.44251	5.93081	5.75119	6.71179	16.0294	14.4789	13.6213	13.5757	6.20907	14.4263	0.430399	1.60874e-19	1.7204e-05
TraesCS5A01G211000	TPA: DUF1350 domain containing	gi|475584921|gb|EMT19905.1|hypothetical protein F775_01816 [Aegilops tauschii]	tr|A0A061GM37|A0A061GM37_THECC	Alpha/beta-Hydrolases superfamily protein, putative	-	7.02292	8.7585	9.05857	7.53993	17.2159	13.34	14.9651	15.0022	8.09498	15.1308	0.534999	1.64499e-19	0.00163051
TraesCS7A01G239900	transmembrane 9 superfamily member 12-like	gi|475529941|gb|EMT07832.1|Transmembrane 9 superfamily member 4 [Aegilops tauschii]	tr|M8ATP1|M8ATP1_AEGTA	Transmembrane 9 superfamily member	-	3.85817	4.0777	4.51114	3.03311	9.16978	7.68541	10.6685	9.78258	3.87003	9.32656	0.414947	1.65177e-19	6.40181e-06
TraesCS7A01G226000	pyrophosphate--fructose 6-phosphate 1-phosphotransferase subunit alpha-like	gi|326527283|dbj|BAK04583.1|predicted protein [Hordeum vulgare subsp. vulgare]	tr|A0A1D6BZE7|A0A1D6BZE7_WHEAT	Pyrophosphate--fructose 6-phosphate 1-phosphotransferase subunit alpha	-	6.99677	7.74534	7.69486	7.69374	3.31863	2.98388	3.12727	3.86525	7.53268	3.32376	2.26631	1.87301e-19	0.00016081
TraesCS2A01G010000			tr|D3GC10|D3GC10_JATCU	Avr9/Cf-9 rapidly elicited protein	-	0	0.0242148	0	0.0852552	4.01031	7.68004	7.2677	2.79357	0.0273675	5.4379	0.00503273	1.87301e-19	6.78696e-61
TraesCS3A01G406900	amino acid permease 3-like isoform X2	gi|669030782|emb|CDM85442.1|unnamed protein product [Triticum aestivum]	tr|I4IY18|I4IY18_HORVU	Amino acid permease	-	1.51384	1.7813	1.45098	1.46337	0.3073	0.10319	0.136168	0.182006	1.55237	0.182166	8.52175	1.9398e-19	1.43018e-17
TraesCS5A01G171600	heavy metal-associated domain containing	gi|475599059|gb|EMT24129.1|hypothetical protein F775_26351 [Aegilops tauschii]	tr|A2Q5G7|A2Q5G7_MEDTR	Heavy metal transport/detoxification protein	-	8.16931	6.85463	5.71995	2.01114	0.186714	0.156744	0.206838	0.0502664	5.68876	0.15014	37.8896	1.98393e-19	2.78648e-34
TraesCS5B01G309300	alpha-L-fucosidase 1-like	gi|326531278|dbj|BAK04990.1|predicted protein [Hordeum vulgare subsp. vulgare]	tr|B6U1Y8|B6U1Y8_MAIZE	Alpha-L-fucosidase 1	-	2.88601	4.19417	2.00898	3.26243	0.100961	0.372923	0.0838818	0.17939	3.0879	0.184289	16.7557	2.19694e-19	1.16685e-30
TraesCS2B01G117400	lipase 1	gi|514737179|ref|XP_004958730.1|PREDICTED: lipase 1 [Setaria italica] gi|514737181|ref|XP_004958731.1| PREDICTED: lipase 1 [Setaria italica] gi|944262970|gb|KQL27227.1| hypothetical protein SETIT_029811mg [Setaria italica]	tr|A0A072VLQ4|A0A072VLQ4_MEDTR	Alpha/beta-hydrolase superfamily protein	-	0.488181	0.646766	0.818468	0.891874	3.45887	2.42597	2.58637	2.55024	0.711323	2.75536	0.258159	2.20869e-19	1.68242e-11
TraesCS2B01G407000	multi -bridging factor 1a	gi|225908282|gb|ACO36694.1|multiprotein bridging factor 1 [Triticum aestivum]	tr|B9SEW6|B9SEW6_RICCO	Multiprotein-bridging factor, putative	-	192.482	170.267	180.907	157.601	312.709	284.25	317.884	314.899	175.314	307.435	0.570248	2.22954e-19	0.00511724
TraesCS3B01G038700	Bowman-Birk type trypsin inhibitor	gi|669027308|emb|CDM80621.1|unnamed protein product [Triticum aestivum]	tr|A4PIB8|A4PIB8_9FABA	Trypsin inhibitor	-	0.262188	0.677351	0.40926	0.504478	14.1841	39.4346	24.2414	9.80058	0.463319	21.9152	0.0211415	2.23312e-19	2.28622e-56
TraesCS2A01G556100			tr|W9SB15|W9SB15_9ROSA	Chaperone protein DnaJ	-	8.59324	8.96743	6.03984	5.79971	28.2901	15.94	21.8614	31.3229	7.35005	24.3536	0.301805	2.24117e-19	3.77322e-10
TraesCSU01G021600	stem-specific TSJT1	gi|326492319|dbj|BAK01943.1|predicted protein [Hordeum vulgare subsp. vulgare]	tr|A0A1E5VN69|A0A1E5VN69_9POAL	Stem-specific protein TSJT1	-	63.4072	61.3145	38.4244	62.6684	5.54303	10.6182	10.6634	10.9367	56.4536	9.44032	5.98005	2.27525e-19	7.08066e-19
TraesCS5A01G361100	NADPH--cytochrome P450 reductase-like	gi|18103933|emb|CAC83301.1|cytochrome P450 reductase [Triticum aestivum]	tr|N1QVM1|N1QVM1_AEGTA	NADPH--cytochrome P450 reductase	-	11.0953	12.413	12.4963	10.7102	22.6117	21.0873	19.6761	22.5405	11.6787	21.4789	0.543729	2.41387e-19	0.00225369
TraesCS6B01G261000	Bifunctional nitrilase nitrile hydratase NIT4	gi|326508146|dbj|BAJ99340.1|predicted protein [Hordeum vulgare subsp. vulgare]	tr|C5XY71|C5XY71_SORBI	Nitrilase	-	24.027	22.4728	20.8359	17.2672	6.02058	2.04465	2.34189	4.59728	21.1507	3.7511	5.63854	2.49078e-19	2.14338e-17
TraesCS4B01G272100			tr|A0A072UXE4|A0A072UXE4_MEDTR	Gibberellin 2-beta-dioxygenase	-	0	0.0518669	0	0.0228265	2.33537	1.05912	1.15972	1.06232	0.0186733	1.40413	0.0132988	2.49078e-19	1.89237e-30
TraesCS7A01G396300	cinnamoyl- reductase 1-like	gi|475437013|gb|EMT01339.1|Bifunctional dihydroflavonol 4-reductase/flavanone 4-reductase [Aegilops tauschii]	tr|E3NZI6|E3NZI6_GOSHI	Cinnamoyl-CoA reductase 4	-	29.3306	26.5131	33.5479	25.0863	69.3194	46.3305	57.0649	63.5123	28.6195	59.0568	0.484609	2.53355e-19	0.000216724
TraesCSU01G022800	Cyclopropane-fatty-acyl-phospholipid synthase	gi|475487578|gb|EMT03310.1|Cyclopropane-fatty-acyl-phospholipid synthase [Aegilops tauschii]	tr|N1QQR5|N1QQR5_AEGTA	Cyclopropane-fatty-acyl-phospholipid synthase	-	4.85632	4.73033	5.68428	6.37097	21.8119	15.6049	13.3488	15.0628	5.41047	16.4571	0.328762	2.54095e-19	6.43965e-09
TraesCS2A01G581000	Peroxisomal membrane 2	gi|474369461|gb|EMS63743.1|Protein SYM1 [Triticum urartu]	tr|F4JI90|F4JI90_ARATH	Peroxisomal membrane (Mpv17/PMP22) family protein	-	276.023	250.55	227.665	237.803	93.276	47.0918	55.8686	93.2937	248.01	72.3825	3.42638	2.58755e-19	1.04534e-09
TraesCS2A01G540200	thiol-disulfide oxudoreductase DCC	gi|326489253|dbj|BAK01610.1|predicted protein [Hordeum vulgare subsp. vulgare] gi|326495174|dbj|BAJ85683.1| predicted protein [Hordeum vulgare subsp. vulgare]	tr|A0A072UZ36|A0A072UZ36_MEDTR	Thiol-disulfide oxidoreductase DCC	-	46.4482	40.904	46.2163	40.7008	92.9034	63.2386	75.4473	85.5001	43.5673	79.2723	0.54959	2.59842e-19	0.00274479
TraesCS7A01G549800	catalase 3	gi|871332603|gb|AKP21073.1|catalase 3 [Triticum aestivum] gi|871332620|gb|AKP21076.1| catalase 3 [Triticum aestivum]	tr|A0A0H4LXI0|A0A0H4LXI0_WHEAT	Catalase	-	10.8513	11.1795	8.91132	8.20294	20.1753	16.5664	18.0453	21.178	9.78626	18.9913	0.515303	2.61603e-19	0.000771596
TraesCS4B01G140700	UPF0161 At3g09310 isoform X1	gi|326504472|dbj|BAJ91068.1|predicted protein, partial [Hordeum vulgare subsp. vulgare]	tr|A0A199UFF3|A0A199UFF3_ANACO	UPF0161 protein	-	2.63116	1.21515	1.51043	1.55574	8.53771	6.20737	6.74508	8.6809	1.72812	7.54276	0.22911	2.70454e-19	6.69141e-13
TraesCS6A01G323400	temperature-induced lipocalin-2	gi|474077260|gb|EMS54587.1|Outer membrane lipoprotein blc [Triticum urartu]	tr|A0A076FU21|A0A076FU21_TOBAC	Temperature-induced lipocalin	-	14.6301	17.6632	17.7801	14.905	33.8693	34.5449	34.413	36.1097	16.2446	34.7342	0.467683	2.76106e-19	0.000112431
TraesCS6A01G006400	ru large subunit-binding subunit chloroplastic-like	gi|357146652|ref|XP_003574065.1|PREDICTED: ruBisCO large subunit-binding protein subunit beta, chloroplastic-like [Brachypodium distachyon] gi|721651704|ref|XP_010233648.1| PREDICTED: ruBisCO large subunit-binding protein subunit beta, chloroplastic-like [Brachypodium distachyon] gi|944057166|gb|KQJ92756.1| hypothetical protein BRADI_3g00480 [Brachypodium distachyon] gi|944057167|gb|KQJ92757.1| h…	tr|A0A0K9NTD2|A0A0K9NTD2_ZOSMR	60 kDa chaperonin	-	2.83134	2.86127	3.98987	3.93953	12.525	9.90342	10.5299	9.04677	3.4055	10.5013	0.324294	2.87042e-19	5.7709e-09
TraesCSU01G137300			tr|W5AX51|W5AX51_WHEAT	Peroxidase	-	0	0	0	0	1.48549	0.681976	0.983496	0.86232	0	1.00332	0	2.90555e-19	9.50102e-31
TraesCS4A01G245200	DA1-related 1-like	gi|357121100|ref|XP_003562259.1|PREDICTED: protein DA1-related 1-like [Brachypodium distachyon] gi|721607890|ref|XP_010232470.1| PREDICTED: protein DA1-related 1-like [Brachypodium distachyon] gi|960461128|ref|XP_014753191.1| PREDICTED: protein DA1-related 1-like [Brachypodium distachyon] gi|960461130|ref|XP_014753192.1| PREDICTED: protein DA1-related 1-like [Brachypodium distachyon] gi|944078757…	tr|M7ZCD6|M7ZCD6_TRIUA	Protein DA1-related 1	-	21.5227	19.8125	20.2056	16.1882	9.77058	8.36982	8.51924	9.97853	19.4323	9.15954	2.12153	2.92042e-19	0.00061705
TraesCS2B01G030500			tr|Q2R4P9|Q2R4P9_ORYSJ	Cytochrome P450 family protein, expressed	-	0.752692	1.6684	1.68705	0.648173	0.0595495	0.0399927	0.0494757	0.0865711	1.18908	0.0588973	20.189	3.25439e-19	5.18701e-29
TraesCS4B01G351500			tr|A0A059Q0S2|A0A059Q0S2_9POAL	MADS-box transcription factor	MADS2	1.81466	1.39596	2.08129	1.17752	6.92367	6.7726	10.8545	10.9406	1.61736	8.87287	0.182281	3.4184e-19	1.28822e-15
TraesCS3B01G282000	Lysyl-tRNA synthetase	gi|474351097|gb|EMS63014.1|Lysyl-tRNA synthetase [Triticum urartu]	tr|A0A1D5X6P0|A0A1D5X6P0_WHEAT	Lysine--tRNA ligase	-	2.13326	3.13271	4.24224	1.61847	0.47582	0.244104	0.322118	0.47681	2.78167	0.379713	7.32571	3.61323e-19	9.23552e-21
TraesCS6B01G298000	rop guanine nucleotide exchange factor 14	gi|326504120|dbj|BAK02846.1|predicted protein [Hordeum vulgare subsp. vulgare]	tr|B9S1Q7|B9S1Q7_RICCO	Rop guanine nucleotide exchange factor, putative	-	0.574038	0.75438	0.642322	0.655905	2.57109	4.79641	3.78177	2.7764	0.656661	3.48142	0.188619	3.73348e-19	6.16502e-17
TraesCS2A01G427100	cold-responsive WCOR15-2A	gi|6561859|gb|AAF17098.1|AF207545_1cold-responsive protein COR14a [Triticum aestivum] gi|20067229|gb|AAM09562.1|AF491838_1 WCOR14a [Triticum aestivum] gi|224381224|gb|ACN41855.1| cold-responsive protein WCOR14 [Aegilops tauschii] gi|475530745|gb|EMT07949.1| hypothetical protein F775_26151 [Aegilops tauschii]	tr|A0A193H6V8|A0A193H6V8_AEGBI	Cold-responsive protein WCOR15	-	26.607	32.0994	25.502	34.3353	194.04	704.232	483.108	507.131	29.6359	472.128	0.062771	4.67541e-19	1.08419e-42
TraesCS3A01G739300LC	hypothetical protein SORBIDRAFT_02g024940	gi|242044712|ref|XP_002460227.1|hypothetical protein SORBIDRAFT_02g024940 [Sorghum bicolor]	sp|A7X8B7|PRGR_GORGO	Progesterone receptor	-	339.013	270.455	277.582	326.656	790.56	614.922	628.402	650.154	303.427	671.009	0.452194	4.8313e-19	4.44405e-05
TraesCS6A01G373900	quinone oxidoreductase PIG3	gi|326504158|dbj|BAK02865.1|predicted protein [Hordeum vulgare subsp. vulgare]	tr|B9H236|B9H236_POPTR	Oxidoreductase family protein	-	23.1696	22.381	28.3583	20.1871	64.1598	39.4273	51.3012	57.9091	23.524	53.1993	0.442186	4.95944e-19	2.62798e-05
TraesCS3A01G043600	extended synaptotagmin-1	gi|461682185|gb|AGH18691.1|C2 domain containing protein [Triticum monococcum]	tr|M4Q630|M4Q630_TRIMO	C2 domain containing protein	-	22.7159	25.9878	23.944	18.8173	10.6208	6.90334	9.1428	11.2306	22.8663	9.47438	2.41348	5.15968e-19	3.34151e-05
TraesCS2A01G123000	momilactone A synthase-like	gi|326509577|dbj|BAJ87004.1|predicted protein, partial [Hordeum vulgare subsp. vulgare]	tr|Q2EFH9|Q2EFH9_9POAL	Short-chain dehydrogenase/reductase	-	0.187882	0.0933433	0.380169	0.164321	2.83414	1.86552	2.59552	1.89882	0.206429	2.2985	0.0898102	5.38072e-19	6.58871e-21
TraesCS2A01G199600	floral organ regulator	gi|118193726|gb|ABK76651.1|FORL1 [Triticum aestivum]	AT4G08850.1	Leucine-rich repeat receptor-like protein kinase family protein	-	0	0	0	0	1.02535	1.50019	0.997936	1.37232	0	1.22395	0	6.00796e-19	2.19893e-30
TraesCS7A01G293500	PREDICTED: uncharacterized protein LOC100844293 isoform X2	gi|721662225|ref|XP_010235232.1|PREDICTED: uncharacterized protein LOC100844293 isoform X2 [Brachypodium distachyon] gi|944063117|gb|KQJ98707.1| hypothetical protein BRADI_3g38560 [Brachypodium distachyon]	tr|A0A103XH47|A0A103XH47_CYNCS	LETM1-like protein	-	12.4907	12.2705	12.0668	11.0241	7.7161	5.26152	6.22254	6.8724	11.963	6.51814	1.83534	6.3031e-19	0.00873343
TraesCS2A01G106900	hypothetical protein TRIUR3_19930	gi|474313191|gb|EMS61978.1|hypothetical protein TRIUR3_19930 [Triticum urartu] gi|475498197|gb|EMT04073.1| hypothetical protein F775_11885 [Aegilops tauschii]	tr|A0A061E739|A0A061E739_THECC	B12D protein	-	1.47852	1.86088	1.70955	0.344829	22.7086	9.78705	9.68619	19.5687	1.34844	15.4376	0.087348	6.38958e-19	1.31149e-26
TraesCS3A01G345200			tr|K4C5G3|K4C5G3_SOLLC	Potassium transporter	-	58.0197	54.2674	53.2261	48.4187	250.158	119.317	138.812	266.622	53.483	193.727	0.276074	6.69122e-19	1.29501e-11
TraesCS2B01G242600			tr|B6SVD4|B6SVD4_MAIZE	Protein kinase	-	12.0957	14.1807	9.79943	12.4204	4.40347	4.12085	3.63856	4.35325	12.124	4.12903	2.93629	7.08563e-19	3.11774e-07
TraesCS5B01G038100			tr|Q6Z6P6|Q6Z6P6_ORYSJ	Ankyrin repeat protein family-like protein	-	1.0025	1.70975	1.24564	0.902951	0.0615563	0.0645944	0.115072	0.149147	1.21521	0.0975924	12.4519	7.16906e-19	5.18234e-22
TraesCS5A01G273300	hypothetical protein F775_12307	gi|475354387|gb|EMT00440.1|hypothetical protein F775_12307 [Aegilops tauschii]	AT5G10580.4	plant/protein (Protein of unknown function, DUF599)	-	0.161143	0.480351	0.314417	0.246635	5.38639	1.77393	3.54573	4.14952	0.300637	3.71389	0.0809492	8.35187e-19	1.01177e-23
TraesCS2A01G477700	type 1 non specific lipid transfer precursor	gi|473948411|gb|EMS50623.1|Non-specific lipid-transfer protein [Triticum urartu]	tr|M7YJJ9|M7YJJ9_TRIUA	Non-specific lipid-transfer protein	-	0.161143	0.320234	0.139741	0.281869	3.14897	5.70441	4.68174	6.96049	0.225747	5.1239	0.0440576	8.35344e-19	4.61478e-26
TraesCS2A01G312400	Histone	gi|474106628|gb|EMS55473.1|Histone H2B.2 [Triticum urartu]	tr|A0A1D5RUC8|A0A1D5RUC8_WHEAT	Histone H2B	-	117.642	74.905	59.8375	66.9911	14.2103	4.18572	8.83751	15.1683	79.844	10.6004	7.53213	9.55049e-19	5.60376e-23
TraesCS7B01G237200	susceptibility homeodomain transcription factor	gi|475568747|gb|EMT15565.1|hypothetical protein F775_29361 [Aegilops tauschii]	AT1G56580.1	plant/protein (Protein of unknown function, DUF538)	-	86.232	60.7978	67.1017	75.8955	25.9458	20.0532	25.0285	29.8206	72.5067	25.212	2.87588	9.55049e-19	3.35232e-07
TraesCS3B01G185100	uncharacterized LOC103649536	gi|669028586|emb|CDM82449.1|unnamed protein product [Triticum aestivum]	sp|P08541|UD2B2_RAT	UDP-glucuronosyltransferase 2B2	-	163.447	128.44	147.576	127.954	380.654	241.014	275.866	309.875	141.854	301.852	0.469946	1.03933e-18	0.000102698
TraesCS2A01G420900	narrow leaf 1	gi|475579926|gb|EMT18469.1|hypothetical protein F775_09378 [Aegilops tauschii]	sp|Q31IY5|EFG_THICR	Elongation factor G	-	2.70674	2.64436	2.85087	2.7118	6.56498	4.54761	5.56659	4.93305	2.72844	5.40306	0.504981	1.04935e-18	0.000563174
TraesCS4B01G003000	probable anion transporter chloroplastic	gi|326495880|dbj|BAJ90562.1|predicted protein [Hordeum vulgare subsp. vulgare]	tr|A0A0B5WYA8|A0A0B5WYA8_MANES	Phosphate transporter	-	67.0675	63.5344	66.7683	71.6793	150.405	154.075	147.902	134.913	67.2624	146.823	0.458117	1.05664e-18	5.443e-05
TraesCS6B01G174400	two-component response regulator ORR24	gi|475541683|gb|EMT09822.1|Two-component response regulator ARR12 [Aegilops tauschii]	tr|W9QUF0|W9QUF0_9ROSA	Two-component response regulator	ARR-B	36.8588	33.1821	31.2559	31.1593	17.0861	10.2757	12.5906	15.9226	33.114	13.9688	2.37058	1.18112e-18	4.92592e-05
TraesCS4B01G239000	EARLY RESPONSIVE TO DEHYDRATION 15-like	gi|357112201|ref|XP_003557898.1|PREDICTED: protein EARLY RESPONSIVE TO DEHYDRATION 15 [Brachypodium distachyon] gi|721621873|ref|XP_010228619.1| PREDICTED: protein EARLY RESPONSIVE TO DEHYDRATION 15 [Brachypodium distachyon] gi|944086317|gb|KQK21669.1| hypothetical protein BRADI_1g62300 [Brachypodium distachyon] gi|944086319|gb|KQK21671.1| hypothetical protein BRADI_1g62300 [Brachypodium distachy…	tr|B6SL93|B6SL93_MAIZE	Early response to dehydration 15-like protein	-	11.6697	16.3094	14.825	15.3093	5.63657	4.70827	5.63829	5.36771	14.5284	5.33771	2.72183	1.24803e-18	2.18852e-06
TraesCS5A01G519000LC	hypothetical protein TRIUR3_01986	gi|474430733|gb|EMS67949.1|hypothetical protein TRIUR3_01986 [Triticum urartu]	tr|F4I9U7|F4I9U7_ARATH	Ubiquitin carboxyl-terminal hydrolase-related protein	-	23.5469	27.2966	19.8941	16.9093	89.3039	47.3135	53.7796	83.2002	21.9117	68.3993	0.32035	1.25009e-18	2.30511e-09
TraesCS2A01G359400			tr|G7L1Q2|G7L1Q2_MEDTR	Nuclear transcription factor Y subunit B	NF-YB	10.4164	13.5084	9.73038	12.5599	3.26912	3.43873	2.81426	3.62643	11.5538	3.28714	3.51484	1.3005e-18	2.95709e-09
TraesCS4B01G426400LC	Tryptophanyl-tRNA cytoplasmic	gi|474111011|gb|EMS55590.1|Tryptophanyl-tRNA synthetase, cytoplasmic [Triticum urartu]	AT5G47430.5	DWNN domain, a CCHC-type zinc finger	-	8.31904	11.7964	7.81537	7.57895	1.78253	0.897842	1.62908	1.29569	8.87745	1.40129	6.33522	1.34451e-18	3.56237e-15
TraesCS5B01G444100	light-inducible CPRF2-like	gi|1869928|emb|CAA56374.1|blz-1 protein [Hordeum vulgare subsp. vulgare]	tr|A0A0K9Q033|A0A0K9Q033_ZOSMR	Basic-leucine zipper (BZIP) transcription factor family	bZIP	3.53542	3.35907	3.28967	3.11463	0.809515	1.03607	1.10258	1.1254	3.3247	1.01839	3.26466	1.36886e-18	3.51967e-08
TraesCS6B01G434700	OTU domain-containing 5-A	gi|475572559|gb|EMT16532.1|hypothetical protein F775_08207 [Aegilops tauschii]	tr|A0A199URC3|A0A199URC3_ANACO	OTU domain-containing protein	-	112.088	95.2191	98.9915	116.885	51.6449	31.7648	41.4012	45.4224	105.796	42.5583	2.4859	1.44171e-18	1.36798e-05
TraesCS6A01G243000	Ubiquitin carboxyl-terminal hydrolase isozyme L3	gi|475572071|gb|EMT16406.1|Ubiquitin carboxyl-terminal hydrolase isozyme L3 [Aegilops tauschii]	tr|R7W614|R7W614_AEGTA	Ubiquitin carboxyl-terminal hydrolase	-	5.69383	6.46422	6.84424	5.68979	11.7238	9.43308	11.8601	12.6062	6.17302	11.4058	0.541217	1.71113e-18	0.00219222
TraesCS5B01G072300	crocetin glucosyltransferase 2-like	gi|326493586|dbj|BAJ85254.1|predicted protein [Hordeum vulgare subsp. vulgare]	tr|W5FP29|W5FP29_WHEAT	Glycosyltransferase	-	12.8488	12.1737	17.5707	15.0374	5.23095	3.57348	4.38123	5.49048	14.4077	4.66904	3.08579	1.7114e-18	5.20503e-08
TraesCS4B01G208100	predicted protein	gi|326499099|dbj|BAK06040.1|predicted protein [Hordeum vulgare subsp. vulgare]	tr|A0A072V006|A0A072V006_MEDTR	Rotundifolia-like protein	-	21.1048	24.7833	20.2153	22.4854	47.0632	50.2764	49.6763	55.7806	22.1472	50.6991	0.436836	1.72076e-18	2.53004e-05
TraesCS7A01G363100	GATA transcription factor 22	gi|326513916|dbj|BAJ92108.1|predicted protein [Hordeum vulgare subsp. vulgare]	tr|A0A0K9PMW3|A0A0K9PMW3_ZOSMR	GATA transcription factor	GATA	51.3507	40.3762	45.8118	53.3202	147.78	88.0937	109.355	129.371	47.7147	118.65	0.402146	1.73439e-18	2.17426e-06
TraesCS1B01G238200	AMP deaminase	gi|326507452|dbj|BAK03119.1|predicted protein [Hordeum vulgare subsp. vulgare]	tr|A0A1E5VA12|A0A1E5VA12_9POAL	AMP deaminase	-	3.24696	2.8579	3.09341	3.223	1.33464	1.23682	1.28648	1.29724	3.10532	1.2888	2.40947	1.75312e-18	4.56099e-05
TraesCS2B01G425100LC	---NA---	No Blast Hit	AT4G35290.5	glutamate receptor 2	-	14.0059	15.5372	8.40222	10.8232	36.2101	35.7816	46.6433	46.537	12.1921	41.293	0.29526	1.78388e-18	4.36265e-10
TraesCS5A01G518900LC	hypothetical protein TRIUR3_01986	gi|474430733|gb|EMS67949.1|hypothetical protein TRIUR3_01986 [Triticum urartu]	tr|O65917|O65917_SOLLC	Dehydroquinate dehydratase/shikimate:NADP oxidoreductase	-	27.4396	25.8747	19.4812	18.6958	103.373	48.9941	64.6301	94.4012	22.8728	77.8495	0.293808	1.78611e-18	1.73201e-10
TraesCS4B01G056300			tr|M7YWX2|M7YWX2_TRIUA	Lariat debranching enzyme	-	4.05523	5.50361	3.77397	4.41174	0	0.0853982	0.0845182	0	4.43614	0.0424791	104.431	1.82709e-18	1.83363e-27
TraesCS5A01G516000LC			tr|A0A1D1YF25|A0A1D1YF25_9ARAE	Transposon Ty3-G Gag-Pol polyprotein	-	0	0	0	0	2.1072	2.51079	2.54139	3.40376	0	2.64078	0	1.83998e-18	5.87245e-29
TraesCS7B01G428300			tr|A0A1D6SDT1|A0A1D6SDT1_WHEAT	Glycosyltransferase	-	2.20948	3.5008	2.12317	2.38503	0.532284	0.412472	0.323175	0.512571	2.55462	0.445126	5.7391	1.86132e-18	1.34082e-14
TraesCS2A01G102300	zinc finger CCCH domain-containing 53-like	gi|326526009|dbj|BAJ93181.1|predicted protein [Hordeum vulgare subsp. vulgare]	tr|A0A072UWB6|A0A072UWB6_MEDTR	RNA-binding domain CCCH-type zinc finger protein	-	4.48355	4.3106	3.80589	4.44358	1.36488	1.6423	1.28248	1.43304	4.26091	1.43068	2.97825	1.86958e-18	1.25833e-07
TraesCS5B01G274300	probable mitochondrial adenine nucleotide transporter BTL1	gi|326514014|dbj|BAJ92157.1|predicted protein [Hordeum vulgare subsp. vulgare]	tr|C1MI02|C1MI02_MICPC	Mitochondrial carrier family	-	5.37347	3.38648	2.95553	2.89374	12.0767	12.6083	13.5412	12.7294	3.6523	12.7389	0.286705	1.97455e-18	1.36492e-10
TraesCS7B01G120600			tr|Q6Z345|Q6Z345_ORYSJ	Dof zinc finger protein	Dof	0.089729	0.118877	0.0259373	0.23543	1.72268	3.33133	2.65805	2.01244	0.117493	2.43112	0.0483288	2.03095e-18	3.58364e-28
TraesCS2A01G566000			tr|B9SLE9|B9SLE9_RICCO	NAC domain-containing protein, putative	NAC	4.07973	3.73373	2.8086	3.75591	1.01219	0.617978	0.810383	1.11477	3.59449	0.888831	4.04407	2.05405e-18	8.74968e-11
TraesCS7A01G231200	phosphate transporter PHO1-3-like	gi|475514622|gb|EMT05740.1|Putative phosphate transporter 1 [Aegilops tauschii]	tr|A0A072TSP3|A0A072TSP3_MEDTR	Phosphate transporter PHO1-like protein	-	6.50261	6.95224	4.6456	5.42195	1.96364	1.81329	1.31476	1.8005	5.8806	1.72305	3.4129	2.09279e-18	3.55154e-09
TraesCS6B01G201300LC	hypothetical protein TRIUR3_32109	gi|474330339|gb|EMS62601.1|hypothetical protein TRIUR3_32109 [Triticum urartu]	tr|A0A1D5T781|A0A1D5T781_WHEAT	rRNA N-glycosidase	-	6.67257	6.26416	5.86153	5.51369	12.344	9.50217	10.9223	12.435	6.07798	11.3009	0.537834	2.14272e-18	0.0021851
TraesCS3B01G581600	E3 ubiquitin- ligase HERC2-like	gi|669031789|emb|CDM86942.1|unnamed protein product [Triticum aestivum]	tr|Q9FHX1|Q9FHX1_ARATH	Regulator of chromosome condensation (RCC1) family with FYVE zinc finger domain	-	2.08042	2.14519	2.00217	1.97557	3.65182	2.96397	3.78113	3.64005	2.05084	3.50924	0.58441	2.22949e-18	0.00847772
TraesCS2A01G023700	receptor kinase At4g00960	gi|475608138|gb|EMT26934.1|Cysteine-rich receptor-like protein kinase 6 [Aegilops tauschii]	AT1G65790.1	receptor kinase 1	-	1.70584	1.00443	1.35145	0.681494	0.0216599	0.0181832	0	0.0349872	1.1858	0.0187076	63.3862	2.27881e-18	1.45679e-29
TraesCS2A01G586500	stem-specific TSJT1	gi|326492319|dbj|BAK01943.1|predicted protein [Hordeum vulgare subsp. vulgare]	tr|A0A1E5VN69|A0A1E5VN69_9POAL	Stem-specific protein TSJT1	-	105.474	91.4686	60.7576	86.0781	16.4059	21.986	23.7685	22.8348	85.9445	21.2488	4.04468	2.36094e-18	4.03224e-12
TraesCS6B01G798900LC	DNA helicase homolog	gi|960465262|ref|XP_014753890.1|PREDICTED: uncharacterized protein LOC100846197 [Brachypodium distachyon]	tr|Q9AYF0|Q9AYF0_ORYSJ	Helicase-like protein	-	4.12503	3.52686	5.1578	3.43993	0	0	0	0	4.06241	0	-	2.37818e-18	3.04584e-29
TraesCS5A01G382900	ATP sulfurylase	gi|478346652|gb|AGI96999.1|ATP sulfurylase [Triticum turgidum subsp. durum]	tr|A4S3B3|A4S3B3_OSTLU	ATP sulfurylase (Sulfate adenylyltransferase)	-	36.4616	42.6397	49.2875	35.478	18.7504	10.8228	16.0843	15.7881	40.9667	15.3614	2.66686	2.37818e-18	2.53379e-06
TraesCS5A01G447000	hypothetical protein TRIUR3_27035	gi|473881638|gb|EMS47982.1|hypothetical protein TRIUR3_27035 [Triticum urartu]	tr|M8D8E3|M8D8E3_AEGTA	Zinc finger CCCH domain-containing protein 4	-	1.76921	1.56018	1.72602	0.367495	10.4629	8.42065	9.92127	9.93834	1.35573	9.68579	0.139971	2.50789e-18	1.92697e-22
TraesCS2B01G447500			tr|A0A193H6V8|A0A193H6V8_AEGBI	Cold-responsive protein WCOR15	-	14.9105	12.5953	11.8732	20.2894	104.966	384.602	224.654	285.848	14.9171	250.018	0.0596642	2.52525e-18	7.82643e-44
TraesCS7A01G267500	CPD photolyase	gi|326507630|dbj|BAK03208.1|predicted protein [Hordeum vulgare subsp. vulgare] gi|469664983|gb|AGH70333.1| putative CPD photolyase [Hordeum vulgare subsp. vulgare]	tr|M7Z6N9|M7Z6N9_TRIUA	Deoxyribodipyrimidine photo-lyase	-	2.55387	3.42768	3.17328	2.96702	6.95867	5.89106	7.00294	6.79168	3.03046	6.66109	0.45495	2.53101e-18	8.26115e-05
TraesCS2A01G281700	SNF1-related kinase regulatory subunit gamma-1	gi|587651882|dbj|BAO51912.1|SnRK1 gamma subunit [Hordeum vulgare subsp. vulgare]	tr|M8A2E3|M8A2E3_TRIUA	SNF1-related protein kinase regulatory subunit gamma 1	-	23.1361	21.9582	19.4572	15.4226	7.79267	7.02857	8.15082	8.41038	19.9935	7.84561	2.54837	2.78846e-18	1.04729e-05
TraesCS5A01G311100			tr|A0JBZ1|A0JBZ1_LOLPR	CRT-binding factor	-	1.2223	2.02421	1.48396	1.92424	5.74093	8.4076	10.0617	11.067	1.66368	8.81933	0.18864	2.87249e-18	6.16627e-16
TraesCS2A01G492400	RCC2 homolog	gi|1002264169|ref|XP_015636422.1|PREDICTED: protein RCC2 isoform X1 [Oryza sativa Japonica Group] gi|113565730|dbj|BAF16073.1| Os04g0662800 [Oryza sativa Japonica Group] gi|222629715|gb|EEE61847.1| hypothetical protein OsJ_16512 [Oryza sativa Japonica Group] gi|937916555|dbj|BAS91474.1| Os04g0662800 [Oryza sativa Japonica Group]	tr|F4HQZ1|F4HQZ1_ARATH	Regulator of chromosome condensation (RCC1) family protein	-	0.295794	0.311201	0.196155	0.235874	0.765035	0.826267	0.947849	0.925012	0.259756	0.866041	0.299935	3.03088e-18	2.85477e-09
TraesCS2B01G613800	Tubby-like F-box 7	gi|474036676|gb|EMS53157.1|Tubby-like F-box protein 7 [Triticum urartu]	tr|W5B773|W5B773_WHEAT	Tubby-like F-box protein	-	36.7512	38.4711	35.4036	36.486	14.3439	15.3494	14.1345	18.0171	36.778	15.4612	2.37873	3.06327e-18	4.83673e-05
TraesCS3A01G392000LC	hypothetical protein TRIUR3_03197	gi|473741036|gb|EMS45369.1|hypothetical protein TRIUR3_03197 [Triticum urartu]	tr|A0A0B2RZB4|A0A0B2RZB4_GLYSO	F-box protein	-	14.4589	11.9465	14.0749	13.3862	27.2501	27.0936	26.1354	29.1391	13.4666	27.4045	0.491402	3.2921e-18	0.000287441
TraesCS4A01G019800	hypothetical protein F775_07261	gi|475497473|gb|EMT04007.1|hypothetical protein F775_07261 [Aegilops tauschii]	tr|G7KKZ0|G7KKZ0_MEDTR	DUF1997 family protein	-	1.02197	1.5232	1.06349	1.22154	7.35769	3.4707	5.26884	8.17791	1.20755	6.06878	0.198978	3.36039e-18	1.07907e-14
TraesCS4B01G028700	glutamine amidotransferase YLR126C	gi|326495170|dbj|BAJ85681.1|predicted protein [Hordeum vulgare subsp. vulgare] gi|326496350|dbj|BAJ94637.1| predicted protein [Hordeum vulgare subsp. vulgare]	tr|A0A0K9P3N2|A0A0K9P3N2_ZOSMR	GMP synthase [glutamine-hydrolyzing]	-	4.31099	5.29542	4.68042	3.62193	0.94263	1.14302	0.870187	1.01508	4.47719	0.992731	4.50997	3.5892e-18	2.12844e-11
TraesCS7B01G112500	Fructose-bisphosphate aldolase	gi|357118191|ref|XP_003560841.1|PREDICTED: uncharacterized protein LOC100843117 [Brachypodium distachyon] gi|944083332|gb|KQK18684.1| hypothetical protein BRADI_1g44060 [Brachypodium distachyon]	tr|M8CBF9|M8CBF9_AEGTA	Fructose-bisphosphate aldolase	-	6.85897	7.10945	7.10683	5.51433	15.6877	10.0004	13.6409	16.7659	6.6474	14.0237	0.474011	3.59024e-18	0.000126484
TraesCS4A01G095200	RNA polymerase sigma factor sigB-like	gi|475531440|gb|EMT08077.1|RNA polymerase sigma factor rpoD [Aegilops tauschii]	tr|W5E090|W5E090_WHEAT	RNA polymerase sigma factor	-	13.9468	13.2362	14.2783	16.0683	34.4049	35.3664	36.5044	30.8195	14.3824	34.2738	0.419633	3.61078e-18	6.68248e-06
TraesCS7B01G479000	TRANSPARENT TESTA 12	gi|326503162|dbj|BAJ99206.1|predicted protein, partial [Hordeum vulgare subsp. vulgare]	tr|W5HKP8|W5HKP8_WHEAT	Protein DETOXIFICATION	-	10.473	9.89922	9.06437	5.85645	2.8136	1.53352	1.2386	1.95019	8.82326	1.88398	4.68331	3.94684e-18	9.32768e-14
TraesCS5B01G519300	ubiquinone biosynthesis monooxygenase mitochondrial isoform X1	gi|326514284|dbj|BAJ96129.1|predicted protein [Hordeum vulgare subsp. vulgare]	tr|W5F6P9|W5F6P9_WHEAT	Ubiquinone biosynthesis monooxygenase COQ6, mitochondrial	-	7.4295	7.14688	8.96153	7.14105	17.0389	13.1953	13.7304	15.325	7.66974	14.8224	0.517441	4.41787e-18	0.000903948
TraesCS5B01G087800	anaerobic nitric oxide reductase flavorubredoxin	gi|326490283|dbj|BAJ84805.1|predicted protein [Hordeum vulgare subsp. vulgare]	tr|M8BNY0|M8BNY0_AEGTA	Rubredoxin	-	92.8971	67.9883	84.0096	96.6633	244.714	280.689	229.962	233.036	85.3896	247.1	0.345566	4.41787e-18	2.3527e-08
TraesCS4A01G036200	4-coumarate-- ligase-like 1	gi|326523329|dbj|BAJ88705.1|predicted protein, partial [Hordeum vulgare subsp. vulgare]	tr|U5FJ96|U5FJ96_POPTR	4-coumarate--CoA ligase family protein	-	8.14789	7.78399	6.52108	6.46996	18.8597	11.6145	14.4318	17.0871	7.23073	15.4983	0.46655	4.49437e-18	0.00010371
TraesCS3A01G483400	B3 domain-containing	gi|475460023|gb|EMT01999.1|B3 domain-containing protein [Aegilops tauschii]	tr|N1QU52|N1QU52_AEGTA	B3 domain-containing protein	B3	0.825421	0.62174	0.265537	0.28527	0.00684633	0.00574739	0.0170645	0.0110588	0.499492	0.0101793	49.0696	4.62539e-18	1.46194e-32
TraesCS3A01G376800	EARLY RESPONSIVE TO DEHYDRATION 15-like isoform X1	gi|475583702|gb|EMT19544.1|hypothetical protein F775_32526 [Aegilops tauschii] gi|669030540|emb|CDM85100.1| unnamed protein product [Triticum aestivum]	tr|A0A1D1XNL6|A0A1D1XNL6_9ARAE	Polyadenylate-binding protein-interacting protein 2	-	297.385	322.675	277.558	299.157	60.2363	77.9513	108.677	89.4273	299.194	84.0729	3.55874	4.75039e-18	3.38333e-10
TraesCS6A01G234300	GEM 4	gi|326505018|dbj|BAK02896.1|predicted protein [Hordeum vulgare subsp. vulgare]	tr|A0A0K9PHT2|A0A0K9PHT2_ZOSMR	GRAM domain-containing protein / ABA-responsive	-	6.40387	5.65281	4.39103	5.57474	1.37854	1.31157	1.04353	1.63295	5.50561	1.34165	4.10362	4.77034e-18	7.80968e-11
TraesCS6A01G035500	hypothetical protein TRIUR3_19758	gi|474410201|gb|EMS66754.1|hypothetical protein TRIUR3_19758 [Triticum urartu]	AT5G45470.1	transmembrane protein, putative (DUF594)	-	2.53547	2.10591	1.90557	1.59206	0.454682	0.258208	0.488872	0.529233	2.03475	0.432749	4.70193	5.26474e-18	2.17945e-12
TraesCS5A01G378500LC	---NA---	No Blast Hit	tr|A0A0B2SNA9|A0A0B2SNA9_GLYSO	Anthocyanidin reductase	-	7.35683	5.50304	8.02847	9.25375	30.8611	18.1994	26.2761	27.6028	7.53552	25.7349	0.292814	5.44853e-18	6.93478e-10
TraesCS2A01G269700			tr|B6SXE5|B6SXE5_MAIZE	Flowering promoting factor-like 1	-	22.9943	21.0601	20.7436	14.464	2.58541	2.62733	3.41425	6.15439	19.8155	3.69535	5.36228	5.50494e-18	2.10446e-16
TraesCS6B01G151600	VIN3 2	gi|371919680|dbj|BAL45180.1|PHD finger protein [Aegilops tauschii] gi|371919694|dbj|BAL45187.1| PHD finger protein [Aegilops tauschii]	tr|M7ZK92|M7ZK92_TRIUA	Protein VERNALIZATION INSENSITIVE 3	-	6.92883	6.38403	6.62959	6.7616	2.29133	2.45594	2.72525	3.07329	6.67601	2.63645	2.53219	5.59474e-18	1.14468e-05
TraesCS3B01G281500LC	---NA---	No Blast Hit	AT5G61090.2	Polynucleotidyl transferase, ribonuclease H-like superfamily protein	-	1.11809	0.769138	0.839075	0.733409	3.89216	3.7501	4.15242	2.7327	0.864928	3.63184	0.238151	5.59474e-18	4.37753e-12
TraesCS2B01G832400LC	hypothetical protein F775_32363	gi|475487000|gb|EMT03270.1|hypothetical protein F775_32363 [Aegilops tauschii]	tr|A0A0C5K5W3|A0A0C5K5W3_ARAHA	At4g21445p-like protein	-	37.017	34.7916	37.8711	41.9236	92.4891	86.3445	84.5715	77.3818	37.9008	85.1967	0.444862	5.63696e-18	3.14921e-05
TraesCS2A01G122900	sex determination tasselseed 2	gi|326489374|dbj|BAK01670.1|predicted protein [Hordeum vulgare subsp. vulgare]	tr|Q2EFH6|Q2EFH6_PENAM	Short-chain dehydrogenase/reductase	-	4.04054	2.95597	4.46652	4.0775	11.7821	9.12413	10.5098	12.3926	3.88513	10.9522	0.354737	5.75192e-18	2.58733e-07
TraesCS1B01G440200	ROOT PRIMORDIUM DEFECTIVE 1	gi|475517305|gb|EMT06078.1|hypothetical protein F775_20349 [Aegilops tauschii]	tr|A0A1E5UM81|A0A1E5UM81_9POAL	Protein ROOT PRIMORDIUM DEFECTIVE 1	-	5.87174	4.21268	3.98568	4.03613	23.1723	9.47535	15.8539	18.3255	4.52656	16.7068	0.270941	6.08964e-18	1.12166e-11
TraesCS1A01G150200	NRT1 PTR FAMILY -like	gi|326491221|dbj|BAK05710.1|predicted protein [Hordeum vulgare subsp. vulgare]	tr|G7I4R9|G7I4R9_MEDTR	Peptide transporter	-	3.18867	4.91243	4.90882	4.10643	0.887583	1.18713	1.0499	0.959856	4.27909	1.02112	4.19059	6.22272e-18	1.1569e-11
TraesCS3A01G021300	ATP-dependent RNA helicase DHX36	gi|326509123|dbj|BAJ86954.1|predicted protein [Hordeum vulgare subsp. vulgare]	tr|B9SJY8|B9SJY8_RICCO	ATP-dependent RNA helicase, putative	-	7.8501	9.07333	8.63492	7.63527	16.9257	11.4031	13.4424	14.9908	8.2984	14.1905	0.584787	6.57434e-18	0.00824891
TraesCS5B01G408600	CASP 5C1	gi|473933477|gb|EMS50048.1|hypothetical protein TRIUR3_19360 [Triticum urartu]	tr|W5F8B9|W5F8B9_WHEAT	CASP-like protein	-	3.73864	5.96812	5.31494	5.09231	16.7676	11.2186	13.5121	16.6479	5.0285	14.5365	0.345922	6.59624e-18	1.36283e-07
TraesCS3A01G289700	probable WRKY transcription factor 65	gi|1035787757|gb|ANJ45149.1|WRKY transcription factor, partial [Triticum aestivum]	tr|A0A191XX71|A0A191XX71_WHEAT	WRKY transcription factor	WRKY	7.32269	8.75143	7.16954	6.99466	3.33186	2.62223	3.43144	3.54591	7.55958	3.23286	2.33836	6.6519e-18	0.000101416
TraesCS1B01G284200	U-box domain-containing 27-like	gi|326514280|dbj|BAJ92290.1|predicted protein [Hordeum vulgare subsp. vulgare]	tr|B9MZA3|B9MZA3_POPTR	U-box domain-containing family protein	-	3.66709	7.05715	6.5246	4.90299	1.47396	0.691468	1.15258	1.13792	5.53796	1.11398	4.97132	6.7359e-18	4.38046e-14
TraesCS6B01G798500LC	ATP-dependent DNA helicase PIF1-like	gi|721651189|ref|XP_010233544.1|PREDICTED: ATP-dependent DNA helicase PIF6-like [Brachypodium distachyon]	tr|A0A1D5THN7|A0A1D5THN7_WHEAT	ATP-dependent DNA helicase	-	3.83663	2.99531	3.8816	3.99464	0	0	0	0	3.67704	0	-	6.85074e-18	2.2322e-28
TraesCS3A01G166400	Signal recognition particle 14 kDa	gi|475531750|gb|EMT08133.1|Signal recognition particle 14 kDa protein [Aegilops tauschii]	tr|M8BYW2|M8BYW2_AEGTA	Signal recognition particle 14 kDa protein	-	0.501457	0.274046	0.500087	0.614001	3.24922	3.65854	3.72796	2.27016	0.472398	3.22647	0.146413	6.88209e-18	3.62359e-18
TraesCS1B01G136700	EARLY RESPONSIVE TO DEHYDRATION 15-like	gi|357112201|ref|XP_003557898.1|PREDICTED: protein EARLY RESPONSIVE TO DEHYDRATION 15 [Brachypodium distachyon] gi|721621873|ref|XP_010228619.1| PREDICTED: protein EARLY RESPONSIVE TO DEHYDRATION 15 [Brachypodium distachyon] gi|944086317|gb|KQK21669.1| hypothetical protein BRADI_1g62300 [Brachypodium distachyon] gi|944086319|gb|KQK21671.1| hypothetical protein BRADI_1g62300 [Brachypodium distachy…	tr|B6SL93|B6SL93_MAIZE	Early response to dehydration 15-like protein	-	15.4981	19.0446	21.6004	12.95	6.56182	3.0756	4.63401	4.65926	17.2733	4.73267	3.64979	7.93685e-18	3.19335e-10
TraesCS2A01G207600	hypothetical protein F775_00006	gi|475592172|gb|EMT22003.1|hypothetical protein F775_00006 [Aegilops tauschii]	tr|B7F983|B7F983_ORYSJ	cDNA, clone: J075123K08, full insert sequence	-	2.19425	1.78744	1.74855	1.64245	4.59489	4.98382	5.57436	5.15607	1.84317	5.07728	0.363023	8.06796e-18	4.06221e-07
TraesCS5B01G169100	POU class transcription factor 1	gi|475599059|gb|EMT24129.1|hypothetical protein F775_26351 [Aegilops tauschii]	tr|A2Q5G7|A2Q5G7_MEDTR	Heavy metal transport/detoxification protein	-	27.1836	12.8533	16.4742	14.9206	2.95651	0.431642	0.961187	1.66109	17.8579	1.50261	11.8846	8.15377e-18	5.26434e-29
TraesCS1A01G116700	EARLY RESPONSIVE TO DEHYDRATION 15-like	gi|357112201|ref|XP_003557898.1|PREDICTED: protein EARLY RESPONSIVE TO DEHYDRATION 15 [Brachypodium distachyon] gi|721621873|ref|XP_010228619.1| PREDICTED: protein EARLY RESPONSIVE TO DEHYDRATION 15 [Brachypodium distachyon] gi|944086317|gb|KQK21669.1| hypothetical protein BRADI_1g62300 [Brachypodium distachyon] gi|944086319|gb|KQK21671.1| hypothetical protein BRADI_1g62300 [Brachypodium distachy…	tr|B6SL93|B6SL93_MAIZE	Early response to dehydration 15-like protein	-	37.1196	43.6624	58.2088	41.447	17.8061	9.75418	12.5999	14.6248	45.1095	13.6963	3.29356	8.32016e-18	8.402e-09
TraesCS6A01G350300	dehydrin	gi|473888536|gb|EMS48364.1|Cold shock protein CS66 [Triticum urartu]	tr|Q9SPA7|Q9SPA7_HORVU	Dehydrin	-	0.559393	1.75375	0.811288	0.379585	6.30885	9.10177	8.18383	6.66559	0.876004	7.56501	0.115797	8.40151e-18	4.45272e-27
TraesCS2A01G217200	cysteine-rich receptor kinase 20	gi|326533358|dbj|BAJ93651.1|predicted protein [Hordeum vulgare subsp. vulgare]	tr|B6SVD4|B6SVD4_MAIZE	Protein kinase	-	12.0992	14.3828	9.77871	11.8489	4.24335	4.50282	4.24845	4.47645	12.0274	4.36777	2.75367	8.46742e-18	1.26952e-06
TraesCS1B01G335100			tr|A0JBZ5|A0JBZ5_LOLPR	CRT-binding factor	ERF	0.681818	1.07462	0.999034	0.329001	3.8206	4.7095	4.33952	6.3667	0.771119	4.80908	0.160346	9.17366e-18	2.18205e-18
TraesCS4A01G257700	inositol-tetrakisphosphate 1-kinase 3	gi|357117254|ref|XP_003560387.1|PREDICTED: inositol-tetrakisphosphate 1-kinase 3 isoform X1 [Brachypodium distachyon] gi|944078088|gb|KQK13440.1| hypothetical protein BRADI_1g10140 [Brachypodium distachyon]	tr|W5DQ13|W5DQ13_WHEAT	Inositol-tetrakisphosphate 1-kinase	-	19.0767	20.0065	16.5727	15.2369	7.94996	5.81937	5.96353	8.77363	17.7232	7.12662	2.4869	1.04348e-17	1.7914e-05
TraesCS5A01G548600	Metacaspase-1	gi|326518374|dbj|BAJ88216.1|predicted protein, partial [Hordeum vulgare subsp. vulgare]	tr|M8CLZ7|M8CLZ7_AEGTA	Metacaspase-1	-	13.0166	25.9451	23.7924	18.5534	4.20868	3.34244	4.68448	6.36663	20.3269	4.65056	4.37085	1.05276e-17	2.44239e-13
TraesCS4A01G257300			AT4G15215.9	pleiotropic drug resistance 13	-	5.67305	6.58522	6.32193	7.69747	1.36326	0.778213	0.883457	1.98185	6.56942	1.25169	5.24842	1.12043e-17	7.56434e-15
TraesCS7B01G354800	Carbonic chloroplastic	gi|475541753|gb|EMT09837.1|Carbonic anhydrase, chloroplastic [Aegilops tauschii]	tr|A0A1D6C249|A0A1D6C249_WHEAT	Carbonic anhydrase	-	41.4104	35.2014	33.4398	33.7669	15.5807	13.5718	12.8638	17.3175	35.9546	14.8335	2.42389	1.14236e-17	3.5903e-05
TraesCS1B01G127900	formin 7	gi|326495492|dbj|BAJ85842.1|predicted protein [Hordeum vulgare subsp. vulgare]	tr|B9STR1|B9STR1_RICCO	Leucine aminopeptidase, putative	-	5.24651	7.20638	6.95053	5.40626	15.5066	10.3059	12.387	13.8585	6.20242	13.0145	0.476578	1.1686e-17	0.000152364
TraesCS3B01G107900	carboxyl-terminal ase	gi|669027833|emb|CDM81408.1|unnamed protein product [Triticum aestivum]	AT1G10750.1	carboxyl-terminal peptidase, putative (DUF239)	-	0	0.0287162	0.0250619	0.0379139	0.832266	0.798484	0.753212	0.468124	0.022923	0.713021	0.0321491	1.17188e-17	2.53706e-25
TraesCS1B01G232300	TPA: MYB DNA-binding domain superfamily	gi|359950768|gb|AEV91174.1|MYB-related protein [Aegilops speltoides]	tr|B4FK09|B4FK09_MAIZE	MYB-related transcription factor	MYB_related	36.2824	28.22	32.574	32.7795	16.3495	11.3706	12.6743	15.3455	32.464	13.935	2.32968	1.17378e-17	7.47631e-05
TraesCS7A01G508200	receptor kinase At3g47110	gi|473904755|gb|EMS49311.1|LRR receptor-like serine/threonine-protein kinase EFR [Triticum urartu]	AT5G06940.1	Leucine-rich repeat receptor-like protein kinase family protein	-	46.8486	29.8072	31.8544	18.7737	7.09234	2.01553	2.93481	4.90345	31.821	4.23653	7.51109	1.21986e-17	4.52401e-23
TraesCS5B01G121400	2-oxoisovalerate dehydrogenase subunit alpha mitochondrial isoform X1	gi|283806367|dbj|BAI66425.1|2-oxoisovalerate dehydrogenase [Triticum aestivum]	tr|Q2NJZ0|Q2NJZ0_AYWBP	Pyruvate dehydrogenase E1 component alpha subunit	-	1.75052	1.17963	1.01337	1.1401	4.07007	4.11217	3.65207	3.6159	1.27091	3.86256	0.329032	1.23756e-17	7.27328e-09
TraesCS3A01G138200	Subtilisin-like protease	gi|474039481|gb|EMS53237.1|Subtilisin-like protease [Triticum urartu]	tr|M7YZZ7|M7YZZ7_TRIUA	Subtilisin-like protease	-	0.873673	0.814691	0.629424	0.599533	0.0138242	0	0.0689136	0.0334953	0.72933	0.0290583	25.0989	1.239e-17	3.92992e-24
TraesCS7A01G545200	thiosulfate sulfurtransferase chloroplastic-like	gi|326512384|dbj|BAJ99547.1|predicted protein [Hordeum vulgare subsp. vulgare] gi|326515002|dbj|BAJ99862.1| predicted protein [Hordeum vulgare subsp. vulgare]	sp|Q9CL12|GLPE_PASMU	Thiosulfate sulfurtransferase GlpE	-	20.7392	21.0264	18.7774	24.6252	4.93488	6.52522	7.02868	5.50399	21.292	5.99819	3.54974	1.247e-17	4.93856e-10
TraesCS3A01G210000	hypothetical protein TRIUR3_32760	gi|474185393|gb|EMS57864.1|hypothetical protein TRIUR3_32760 [Triticum urartu]	AT1G74730.1	transmembrane protein, putative (DUF1118)	-	80.1417	75.1158	103.875	104.718	248.16	281.097	258.825	243.842	90.9625	257.981	0.352594	1.27001e-17	4.44087e-08
TraesCS4B01G608900LC			sp|A5IHP1|RPOA_LEGPC	DNA-directed RNA polymerase subunit alpha	-	1.90166	5.66867	3.8479	5.26674	0	0.0684129	0	0	4.17124	0.0171032	243.886	1.27756e-17	9.09367e-32
TraesCS2B01G401500	Beta-glucosidase 16	gi|473786877|gb|EMS46231.1|Beta-glucosidase 16 [Triticum urartu]	tr|B6SKX7|B6SKX7_MAIZE	Beta-glucosidase	-	40.6265	39.0089	23.662	30.114	2.54845	6.91448	4.01447	4.39642	33.3529	4.46845	7.46407	1.2885e-17	2.20856e-23
TraesCS2B01G571600	exocyst complex component EXO70A1-like isoform X1	gi|475583083|gb|EMT19343.1|hypothetical protein F775_09307 [Aegilops tauschii]	tr|B9RAG8|B9RAG8_RICCO	Exocyst complex component, putative	-	5.49339	3.89888	5.002	3.08861	14.6899	10.0959	14.2166	13.0376	4.37072	13.01	0.33595	1.2885e-17	3.471e-08
TraesCS4A01G289700	Heat shock STI	gi|474293253|gb|EMS61361.1|Ankyrin-3 [Triticum urartu]	tr|A0A061F958|A0A061F958_THECC	Ankyrin repeat family protein	-	1.29507	1.47747	1.33105	1.15364	4.31659	3.10604	3.29946	3.92456	1.3143	3.66166	0.358936	1.29272e-17	7.26072e-07
TraesCS4A01G094500	tropinone reductase homolog At5g06060-like	gi|475620769|gb|EMT31236.1|Tropinone reductase-like protein [Aegilops tauschii]	tr|M8D4J4|M8D4J4_AEGTA	Tropinone reductase-like protein	-	4.8454	4.182	4.87664	3.43352	11.422	11.8178	12.3911	10.6352	4.33439	11.5665	0.374735	1.29964e-17	6.93746e-07
TraesCS2A01G368300	peroxisomal membrane 11-4	gi|357164969|ref|XP_003580226.1|PREDICTED: peroxisomal membrane protein 11-4 [Brachypodium distachyon] gi|944048147|gb|KQJ83788.1| hypothetical protein BRADI_5g16860 [Brachypodium distachyon]	sp|Q54H86|PEX11_DICDI	Peroxisomal membrane protein 11 homolog	-	32.3468	31.4378	39.7477	32.0406	77.4129	59.0202	62.5741	64.9431	33.8932	65.9876	0.513631	1.37645e-17	0.00075289
TraesCS5B01G320500	Two-component response regulator-like PRR95	gi|475552636|gb|EMT11831.1|Two-component response regulator-like PRR95 [Aegilops tauschii]	tr|A0A087GCX2|A0A087GCX2_ARAAL	Pseudo response regulator	-	74.3074	66.1059	57.0277	62.5893	25.2421	24.8742	29.5866	29.6182	65.0076	27.3302	2.3786	1.38378e-17	4.47203e-05
TraesCS7A01G773400LC	---NA---	No Blast Hit	AT1G57680.3	plasminogen activator inhibitor	-	18.8984	12.8683	16.3885	12.8368	45.5832	34.4563	41.8888	36.2574	15.248	39.5464	0.385572	1.40275e-17	1.30259e-06
TraesCS2A01G396200	carotenoid hydroxylase	gi|422096204|gb|AFX79619.1|beta-carotene hydroxylase B1 [Triticum aestivum]	tr|E9JE14|E9JE14_MAIZE	Beta-carotene hydroxylase	-	27.7969	22.1778	25.9721	27.6614	75.3151	46.4968	52.8351	63.8523	25.9021	59.6248	0.434417	1.52763e-17	1.75788e-05
TraesCS6A01G123400	VIN3 2	gi|474019031|gb|EMS52775.1|Protein VERNALIZATION INSENSITIVE 3 [Triticum urartu]	tr|M7ZK92|M7ZK92_TRIUA	Protein VERNALIZATION INSENSITIVE 3	-	19.6281	18.6415	21.0803	21.4611	7.85727	8.08264	8.68594	9.14277	20.2028	8.44216	2.39308	1.53761e-17	4.17594e-05
TraesCS1B01G170100	RNase S precursor	gi|474418006|gb|EMS67355.1|Ribonuclease 1 [Triticum urartu]	tr|O24279|O24279_PYRPY	Ribonuclease	-	1.64546	2.89839	1.10262	2.22408	0.0384626	0.0322888	0	0.0310643	1.96764	0.0254539	77.302	1.5861e-17	2.50223e-29
TraesCS5B01G328600	NUCLEAR FUSION DEFECTIVE 4-like	gi|326523799|dbj|BAJ93070.1|predicted protein [Hordeum vulgare subsp. vulgare]	tr|A0A0K9P7P6|A0A0K9P7P6_ZOSMR	Nodulin-like / Major Facilitator Superfamily protein	-	4.91567	4.91866	4.80128	5.325	1.59656	1.74237	1.85706	1.71928	4.99015	1.72882	2.88646	1.92374e-17	8.26624e-07
TraesCS6B01G286300	thylakoid lumenal chloroplastic	gi|475618723|gb|EMT30513.1|hypothetical protein F775_29918 [Aegilops tauschii]	tr|A0A199VL68|A0A199VL68_ANACO	Thylakoid lumenal protein, chloroplastic	-	42.3295	35.5784	41.2832	47.2361	95.5324	98.6478	106.73	95.1856	41.6068	99.024	0.420169	1.98689e-17	6.65122e-06
TraesCS7B01G247100	RETICULATA-RELATED chloroplastic-like	gi|326523361|dbj|BAJ88721.1|predicted protein [Hordeum vulgare subsp. vulgare]	tr|A0A1J6JDD2|A0A1J6JDD2_NICAT	Protein reticulata-related 1, chloroplastic	-	18.3196	14.7194	14.049	13.7983	34.236	27.0108	31.4732	28.8668	15.2216	30.3967	0.500764	2.05163e-17	0.000441341
TraesCS4A01G388600	Fatty acyl- reductase 1	gi|733386997|gb|AIZ97193.1|fatty acyl-coenzyme A reductase [Triticum aestivum]	tr|W5DS05|W5DS05_WHEAT	Fatty acyl-CoA reductase	-	0.063116	0.193844	0.109467	0.11542	0.956018	1.08495	1.11299	0.571945	0.120462	0.931475	0.129324	2.06737e-17	5.14227e-21
TraesCS2A01G001700			tr|Q9XGZ2|Q9XGZ2_ARATH	Leucine-rich repeat receptor-like protein kinase	-	7.96932	10.2757	8.6857	3.56633	1.32355	0.307895	0.582947	1.00457	7.62426	0.80474	9.47419	2.08678e-17	2.34408e-26
TraesCS2A01G295400	Beta- insoluble isoenzyme 2	gi|433359116|dbj|BAM74037.1|cell wall invertase [Triticum aestivum]	tr|Q9SPJ8|Q9SPJ8_MAIZE	Cell wall invertase	-	14.204	20.6231	14.0898	15.7566	7.48329	5.14331	5.84581	5.79103	16.1684	6.06586	2.66547	2.14846e-17	2.90968e-06
TraesCS1A01G383200	electron carrier electron transporter iron ion binding	gi|326523007|dbj|BAJ88549.1|predicted protein [Hordeum vulgare subsp. vulgare]	tr|A0A0F7CYR4|A0A0F7CYR4_9ASPA	Photosynthetic NDH subcomplex B 3	-	42.571	40.7079	49.0067	52.415	109.159	89.2849	93.4768	101.073	46.1752	98.2484	0.469984	2.22053e-17	0.00011176
TraesCS7B01G054400	probable phospholipid hydroperoxide glutathione peroxidase	gi|475468316|gb|EMT02278.1|Phospholipid hydroperoxide glutathione peroxidase 1, chloroplastic [Aegilops tauschii]	tr|A0A1D6CIU7|A0A1D6CIU7_WHEAT	Glutathione peroxidase	-	308.24	228.553	291.003	278.059	585.318	578.409	632.314	617.621	276.464	603.416	0.458165	2.25632e-17	5.44613e-05
TraesCS7B01G123000	UDP-glycosyltransferase 708A6-like	gi|326492726|dbj|BAJ90219.1|predicted protein [Hordeum vulgare subsp. vulgare] gi|326498099|dbj|BAJ94912.1| predicted protein [Hordeum vulgare subsp. vulgare] gi|326507758|dbj|BAJ86622.1| predicted protein [Hordeum vulgare subsp. vulgare]	tr|A0A1D6CJR5|A0A1D6CJR5_WHEAT	Glycosyltransferase	-	0.463233	0.53393	0.465984	0.421347	3.88771	6.51134	4.79755	1.90857	0.471123	4.27629	0.110171	2.30604e-17	5.6836e-25
TraesCS4A01G458200	Disease resistance RPP13	gi|475535709|gb|EMT08786.1|Putative disease resistance RPP13-like protein 3 [Aegilops tauschii]	tr|A0A0U2JFP9|A0A0U2JFP9_ORYSA	NBS-LRR-like resistance protein	-	3.1503	2.76707	2.55833	2.08165	0.948753	0.638673	0.940701	1.10601	2.63934	0.908535	2.90505	2.32166e-17	3.4452e-07
TraesCS2A01G384800	hypothetical protein F775_27976	gi|475612975|gb|EMT28594.1|hypothetical protein F775_27976 [Aegilops tauschii]	tr|A0A061EM44|A0A061EM44_THECC	Embryo sac development arrest 6, putative	-	13.7181	12.8305	9.93605	10.2936	4.06171	2.73677	3.55221	4.89906	11.6946	3.81244	3.06748	2.32189e-17	9.39633e-08
TraesCS3B01G151600			tr|M7ZXS2|M7ZXS2_TRIUA	Subtilisin-like protease	-	5.07534	8.6343	6.46855	5.91849	21.1963	15.5365	16.7564	22.3571	6.52417	18.9616	0.344073	2.37341e-17	1.05826e-07
TraesCS3A01G489100	unnamed protein product	gi|669031449|emb|CDM86437.1|unnamed protein product [Triticum aestivum]	AT2G32210.1	cysteine-rich/transmembrane domain A-like protein	-	188.384	130.777	151.187	169.725	47.4779	46.3063	34.2123	57.4561	160.018	46.3631	3.45141	2.48385e-17	1.27504e-09
TraesCS4B01G209300	RNA polymerase sigma factor sigB-like	gi|475531440|gb|EMT08077.1|RNA polymerase sigma factor rpoD [Aegilops tauschii]	tr|A0A1D5XK55|A0A1D5XK55_WHEAT	RNA polymerase sigma factor	-	13.0067	12.5386	13.4135	13.3324	25.6963	26.0662	25.2495	24.9786	13.0728	25.4976	0.512707	2.49479e-17	0.00071091
TraesCS1A01G410300	ROOT PRIMORDIUM DEFECTIVE 1	gi|475517305|gb|EMT06078.1|hypothetical protein F775_20349 [Aegilops tauschii]	tr|A0A1E5UM81|A0A1E5UM81_9POAL	Protein ROOT PRIMORDIUM DEFECTIVE 1	-	5.88616	4.95747	4.29419	3.59544	24.0619	9.50285	16.3828	19.9458	4.68332	17.4733	0.268027	2.57759e-17	7.14492e-12
TraesCS4A01G200200	two-component response regulator-like APRR3	gi|474147750|gb|EMS56853.1|Two-component response regulator-like PRR95 [Triticum urartu]	tr|W9S2T7|W9S2T7_9ROSA	Two-component response regulator-like protein	-	27.4519	23.6512	21.7484	19.7933	45.5332	47.0674	47.2368	51.37	23.1612	47.8019	0.484525	2.58334e-17	0.000200035
TraesCS3B01G227900	predicted protein	gi|326499526|dbj|BAJ86074.1|predicted protein [Hordeum vulgare subsp. vulgare]	tr|A0A061E199|A0A061E199_THECC	Dentin sialophosphoprotein-related, putative isoform 2	-	104.177	108.187	90.8042	105.304	54.6795	41.1222	44.3037	56.5736	102.118	49.1698	2.07685	2.62598e-17	0.000870101
TraesCS6B01G199700	multidrug resistance	gi|326515040|dbj|BAJ99881.1|predicted protein [Hordeum vulgare subsp. vulgare]	tr|G7KJX5|G7KJX5_MEDTR	ABC transporter B family protein	-	0.270525	0.960012	0.469193	0.4394	3.29907	3.01644	3.24294	2.63238	0.534782	3.04771	0.17547	2.65882e-17	3.16215e-18
TraesCS7B01G293500LC	---NA---	No Blast Hit	AT4G26070.5	MAP kinase/ ERK kinase 1	-	15.0281	11.989	9.33555	7.3932	1.41188	1.43478	2.16086	2.10055	10.9365	1.77702	6.15439	2.7962e-17	5.64287e-16
TraesCS3A01G050800	L-Ala-D L-amino acid epimerase	gi|326526539|dbj|BAJ97286.1|predicted protein [Hordeum vulgare subsp. vulgare]	sp|Q11T61|AAEP_CYTH3	D-Ala-D/L-Ala epimerase	-	9.56829	10.7038	14.3389	9.79759	61.6112	22.612	39.6501	48.5456	11.1021	43.1047	0.257562	2.96195e-17	1.19664e-12
TraesCS3A01G056300	Cysteine-rich receptor kinase 40	gi|474410524|gb|EMS66816.1|Putative cysteine-rich receptor-like protein kinase 20 [Triticum urartu]	AT1G65790.1	receptor kinase 1	-	8.21225	7.86434	10.1405	7.46865	3.24387	2.41489	2.31373	3.2378	8.42144	2.80257	3.00489	3.16191e-17	2.88356e-07
TraesCS1B01G014000	CHCH domain containing	gi|326498539|dbj|BAJ98697.1|predicted protein [Hordeum vulgare subsp. vulgare]	sp|Q91VN4|MIC25_MOUSE	MICOS complex subunit Mic25	-	58.1076	66.7298	67.9673	62.9936	124.208	104.911	102.699	111.966	63.9496	110.946	0.576403	3.18686e-17	0.00636446
TraesCSU01G044200	glycerophosphodiester phosphodiesterase kinase domain-containing GDPDL2-like	gi|587651866|dbj|BAO51904.1|iron-deficiency induced receptor-like kinase [Hordeum vulgare subsp. vulgare]	tr|Q9XHQ2|Q9XHQ2_HORVU	Receptor-like kinase	-	31.8704	37.5117	34.5597	27.4049	16.7469	13.3083	16.1916	18.1465	32.8367	16.0983	2.03975	3.45898e-17	0.00134438
TraesCS2B01G444500	kDa proline-rich -like	gi|226502214|ref|NP_001152394.1|36.4 kDa proline-rich protein precursor [Zea mays] gi|194708590|gb|ACF88379.1| unknown [Zea mays] gi|195655847|gb|ACG47391.1| 36.4 kDa proline-rich protein [Zea mays] gi|413919485|gb|AFW59417.1| proline-rich protein [Zea mays]	tr|F4JJE3|F4JJE3_ARATH	Bifunctional inhibitor/lipid-transfer protein/seed storage 2S albumin-like protein	-	517.694	693.424	573.51	426.823	259.177	188.549	195.834	182.556	552.863	206.529	2.67693	3.49453e-17	2.16855e-06
TraesCS5A01G723700LC			tr|A0A0B4SVQ0|A0A0B4SVQ0_WHEAT	Flowering locus T-like protein	-	2.15956	2.69602	1.68067	1.59816	12.4724	6.3109	8.46977	15.8689	2.0336	10.7805	0.188638	3.75418e-17	1.1744e-15
TraesCS3B01G365200	calcium-dependent kinase	gi|326504654|dbj|BAK06618.1|predicted protein [Hordeum vulgare subsp. vulgare]	tr|B2KTB3|B2KTB3_WHEAT	Calcium-dependent protein kinase	-	1.75915	1.49036	2.08755	2.0082	0.304721	0.143892	0.126586	0.369161	1.83631	0.23609	7.77801	3.83127e-17	9.89143e-18
TraesCS2B01G261500	chloroplastic-like	gi|326525469|dbj|BAJ88781.1|predicted protein [Hordeum vulgare subsp. vulgare]	tr|A0A199VN60|A0A199VN60_ANACO	Protein RETICULATA, chloroplastic	-	13.8039	15.2969	16.3041	13.0135	31.3446	21.4957	28.9145	34.0455	14.6046	28.9501	0.504475	3.84264e-17	0.000533888
TraesCS6B01G406200	cinnamyl alcohol dehydrogenase 5	gi|475564929|gb|EMT14649.1|Putative cinnamyl alcohol dehydrogenase 5 [Aegilops tauschii]	tr|B9T7R7|B9T7R7_RICCO	Alcohol dehydrogenase, putative	-	0.948385	1.71717	1.64486	1.43772	5.63572	4.65831	4.03402	4.70924	1.43703	4.75932	0.301941	3.84264e-17	2.68405e-09
TraesCS1A01G528900LC	SWR1-complex 3-like isoform X4	gi|669028062|emb|CDM81733.1|unnamed protein product [Triticum aestivum]	tr|Q84JE5|Q84JE5_ARATH	Cytomatrix protein-like protein	-	0.13206	0.183707	0.27485	0.161698	1.87436	1.29985	2.18922	1.44801	0.188079	1.70286	0.110449	3.85203e-17	5.37579e-18
TraesCS2A01G490100			tr|B9MXJ3|B9MXJ3_POPTR	Cytochrome P450 family protein	-	1.81064	2.15538	2.51848	1.25432	0.27657	0.0773921	0.0306378	0.20848	1.9347	0.14827	13.0485	3.85363e-17	9.73599e-25
TraesCS6A01G031600	Sulfotransferase 16	gi|326532060|dbj|BAK01406.1|predicted protein [Hordeum vulgare subsp. vulgare]	tr|Q67UH1|Q67UH1_ORYSJ	Mitochondrial transcription termination factor-like	-	1.06326	0.884509	0.428861	0.908298	4.50142	3.58673	3.59202	3.36854	0.821233	3.76218	0.218286	4.27397e-17	5.13209e-13
TraesCS2A01G022000	Formamidopyrimidine-DNA glycosylase	gi|326499279|dbj|BAK06130.1|predicted protein [Hordeum vulgare subsp. vulgare]	tr|M8B504|M8B504_AEGTA	Formamidopyrimidine-DNA glycosylase	-	3.25203	2.76639	2.65782	2.08712	6.73755	6.10047	6.13756	6.97687	2.69084	6.48811	0.414734	4.50068e-17	1.11618e-05
TraesCS5B01G494600	NAD-dependent epimerase dehydratase	gi|475597651|gb|EMT23678.1|hypothetical protein F775_31621 [Aegilops tauschii]	tr|A0A072UT49|A0A072UT49_MEDTR	NAD(P)-binding rossmann-fold protein	-	4.85988	4.24145	7.00321	5.62519	15.3066	15.9998	15.6747	15.1415	5.43243	15.5307	0.349787	4.50347e-17	4.54436e-08
TraesCS6A01G325200	hypothetical protein TRIUR3_02790	gi|473878243|gb|EMS47913.1|hypothetical protein TRIUR3_02790 [Triticum urartu]	tr|A0A0B0N0X8|A0A0B0N0X8_GOSAR	G1/S-specific cyclin-E	-	8.39513	7.57339	8.21148	7.37455	4.14047	3.36989	4.26858	4.31259	7.88864	4.02288	1.96094	4.80898e-17	0.00289603
TraesCS3B01G326600	reticulon-4-interacting mitochondrial	gi|669029791|emb|CDM84116.1|unnamed protein product [Triticum aestivum]	sp|Q1MDT5|TDH_RHIL3	L-threonine 3-dehydrogenase	-	4.45543	4.75014	5.37786	3.95989	10.5643	7.25706	8.57139	9.69256	4.63583	9.02133	0.513874	4.84551e-17	0.000838827
TraesCS4A01G367700	DEAD-box ATP-dependent RNA helicase chloroplastic	gi|47827092|dbj|BAD21122.1|ATP-dependent RNA helicase [Hordeum vulgare subsp. vulgare] gi|326532610|dbj|BAK05234.1| predicted protein [Hordeum vulgare subsp. vulgare]	-	-	-	108.566	83.6714	90.3093	79.7653	265.624	150.455	191.369	210.844	90.5779	204.573	0.442766	4.97121e-17	2.4597e-05
TraesCS2B01G390700	granule-bound starch synthase II	gi|6492245|gb|AAF14233.1|AF109395_1granule-bound starch synthase GBSSII [Triticum aestivum]	tr|W5C1H4|W5C1H4_WHEAT	Starch synthase, chloroplastic/amyloplastic	-	35.2322	32.6476	33.3508	37.8331	16.5416	14.4962	13.8942	13.1865	34.7659	14.5296	2.39276	5.00878e-17	4.01036e-05
TraesCS2A01G113600	very-long-chain enoyl- reductase-like	gi|475516199|gb|EMT05941.1|Trans-2,3-enoyl-CoA reductase [Aegilops tauschii]	tr|A0A072UJC1|A0A072UJC1_MEDTR	3-oxo-5-alpha-steroid 4-dehydrogenase family protein	-	56.2784	53.583	62.748	66.4158	154.834	104.458	113.461	144.766	59.7563	129.38	0.461868	5.16023e-17	7.22252e-05
TraesCS4A01G290200	tankyrase-1-like isoform X2	gi|473808485|gb|EMS46734.1|Stress-induced-phosphoprotein 1 [Triticum urartu]	tr|B9I5G6|B9I5G6_POPTR	Ankyrin repeat family protein	-	1.07371	0.83826	1.11401	1.03967	3.75662	3.03775	3.47338	2.389	1.01641	3.16419	0.321224	5.3515e-17	9.5881e-09
TraesCS2A01G215300	Beta-amylase	gi|473882216|gb|EMS48018.1|Beta-amylase [Triticum urartu]	tr|A0A1D5TQ66|A0A1D5TQ66_WHEAT	Beta-amylase	-	19.491	20.9513	16.9024	17.2602	10.7093	7.79628	7.96619	8.75748	18.6512	8.80732	2.1177	5.49468e-17	0.000662709
TraesCS6B01G051100	programmed cell death 4-like	gi|475531591|gb|EMT08103.1|hypothetical protein F775_30924 [Aegilops tauschii]	AT5G47380.4	electron transporter, putative (Protein of unknown function, DUF547)	-	24.5301	27.985	25.2116	31.7836	8.27625	6.94778	7.2089	9.81082	27.3776	8.06094	3.39632	5.57538e-17	1.39349e-08
TraesCS7A01G236800	microtubule-associated TORTIFOLIA1-like isoform X1	gi|474366816|gb|EMS63530.1|hypothetical protein TRIUR3_16378 [Triticum urartu]	tr|B6SS76|B6SS76_MAIZE	Microtubule-associated protein TORTIFOLIA1	-	6.50299	6.93182	6.07617	6.30162	15.088	11.6512	11.6616	11.4757	6.45315	12.4691	0.51753	5.60558e-17	0.000953813
TraesCS4B01G306300	calmodulin-binding transcription activator 1-like isoform X1	gi|475622878|gb|EMT32010.1|Calmodulin-binding transcription activator 3 [Aegilops tauschii]	tr|A0A072TTJ2|A0A072TTJ2_MEDTR	Calmodulin-binding transcription activator	CAMTA	2.96058	3.31127	3.61638	2.81965	1.72189	1.25124	1.60703	1.71939	3.17697	1.57489	2.01727	5.63026e-17	0.00164211
TraesCS3B01G228100	hypothetical protein TRIUR3_34795	gi|474051177|gb|EMS53653.1|hypothetical protein TRIUR3_34795 [Triticum urartu]	sp|Q9A5I1|DPO4_CAUCR	DNA polymerase IV	-	10.9829	15.0451	11.0499	13.196	3.12555	0.644455	1.86788	1.19574	12.5685	1.70841	7.35682	5.736e-17	4.24206e-20
TraesCS2A01G013500	Cytochrome P450 85A1	gi|475565145|gb|EMT14727.1|Cytochrome P450 85A1 [Aegilops tauschii]	tr|A0A072U639|A0A072U639_MEDTR	Cytochrome P450 family protein	-	0	0.161937	0.0529984	0.124719	1.92761	1.19606	0.957433	1.303	0.0849135	1.34603	0.0630846	5.75886e-17	1.66833e-23
TraesCS1A01G220300	two-component response regulator-like PRR37	gi|699262619|gb|AIU41598.1|CO-like protein [Triticum aestivum]	tr|Q6ETM8|Q6ETM8_ORYSJ	CONSTANS-like protein	-	11.5334	14.6338	15.1883	14.1368	5.005	2.72087	3.31566	5.48468	13.8731	4.13155	3.35784	5.8207e-17	4.38256e-09
TraesCS1A01G402500	GDP-mannose 3,5-epimerase 1	gi|475607079|gb|EMT26583.1|GDP-mannose 3,5-epimerase 1 [Aegilops tauschii]	tr|A5JPK5|A5JPK5_VITVI	GDP-mannose-3',5'-epimerase	-	12.3255	21.3441	26.4134	18.2103	71.7306	53.8228	59.8345	61.8304	19.5733	61.8046	0.316697	6.083e-17	1.55566e-09
TraesCS5A01G088700	DNA ligase 1	gi|326532438|dbj|BAK05148.1|predicted protein [Hordeum vulgare subsp. vulgare]	AT2G35140.6	DCD (Development and Cell Death) domain protein	-	17.7111	21.5473	18.2059	19.4948	55.0919	49.8294	44.0004	40.1172	19.2398	47.2597	0.407108	6.30775e-17	4.24169e-06
TraesCS3A01G108400	Auxin-responsive IAA16	gi|474114219|gb|EMS55786.1|Auxin-responsive protein IAA16 [Triticum urartu]	tr|A0A1D6RR42|A0A1D6RR42_WHEAT	Auxin-responsive protein	-	5.50998	5.69391	5.21506	5.59004	11.4474	12.4915	11.9457	11.4162	5.50225	11.8252	0.465298	6.49527e-17	9.78576e-05
TraesCS6B01G319000	serine protease chloroplastic	gi|357137742|ref|XP_003570458.1|PREDICTED: serine protease SPPA, chloroplastic [Brachypodium distachyon] gi|944065915|gb|KQK01506.1| hypothetical protein BRADI_3g56280 [Brachypodium distachyon]	tr|G3BLJ4|G3BLJ4_CHLRE	Signal peptide protease	-	16.6609	17.2649	18.101	18.113	41.4275	47.1389	44.5534	36.0102	17.535	42.2825	0.41471	6.61492e-17	4.57949e-06
TraesCS2B01G240200			tr|A0A1D6DFL0|A0A1D6DFL0_WHEAT	Beta-amylase	-	2.97829	4.66175	3.83708	3.54308	1.65784	0.866377	1.04901	1.12614	3.75505	1.17484	3.19622	6.71312e-17	1.81273e-08
TraesCS5B01G485700	thaumatin 1b	gi|326498209|dbj|BAJ98532.1|predicted protein [Hordeum vulgare subsp. vulgare]	tr|B9H4Z3|B9H4Z3_POPTR	Pathogenesis-related thaumatin family protein	-	0.952584	1.68271	1.05554	1.31912	4.27272	3.90673	3.93431	4.46193	1.25249	4.14392	0.302246	7.20382e-17	7.27328e-09
TraesCS1B01G360500	calcium homeostasis regulator C 1	gi|326533140|dbj|BAJ93542.1|predicted protein [Hordeum vulgare subsp. vulgare]	tr|B6TZN2|B6TZN2_MAIZE	Calcium homeostasis regulator CHoR1	-	32.6325	33.1133	43.3491	37.781	88.3956	65.1141	72.2875	77.9534	36.719	75.9377	0.483541	7.44213e-17	0.000207557
TraesCS1A01G175200	nonspecific lipid-transfer precursor	gi|473923359|gb|EMS49764.1|Non-specific lipid-transfer protein 2G [Triticum urartu]	tr|Q9FEK9|Q9FEK9_TRITD	Lipid transfer protein	-	341.522	351.436	364.398	412.802	834.977	859.372	900.395	749.091	367.54	835.959	0.439662	7.44213e-17	2.04644e-05
TraesCS1B01G411900	O-acyltransferase WSD1-like	gi|326498679|dbj|BAK02325.1|predicted protein [Hordeum vulgare subsp. vulgare]	tr|A0A1E5WAU4|A0A1E5WAU4_9POAL	O-acyltransferase WSD1	-	2.48876	2.08152	2.56192	2.17665	0.718185	0.479232	0.566092	0.386694	2.32721	0.537551	4.32929	7.51734e-17	6.05996e-11
TraesCS7A01G003100	MEI2-like 2 isoform X1	gi|475376366|gb|EMT00603.1|Meiosis protein mei2 [Aegilops tauschii]	tr|B9T754|B9T754_RICCO	RNA-binding protein, putative	-	38.6535	39.9231	33.8458	35.4592	16.4614	16.6439	18.1442	18.8866	36.9704	17.534	2.1085	7.59157e-17	0.000675566
TraesCS2A01G456100	calcium-dependent kinase 26-like	gi|164472646|gb|ABY59005.1|calcium-dependent protein kinase [Triticum aestivum]	tr|B2KTA0|B2KTA0_WHEAT	Calcium-dependent protein kinase	-	18.2406	21.3842	24.1888	16.7342	9.22122	6.94027	6.32571	8.61741	20.1369	7.77615	2.58958	7.95884e-17	6.2842e-06
TraesCS4B01G058200	1-aminocyclopropane-1-carboxylate synthase 1	gi|475584655|gb|EMT19835.1|1-aminocyclopropane-1-carboxylate synthase 1 [Aegilops tauschii]	tr|R7WFE2|R7WFE2_AEGTA	1-aminocyclopropane-1-carboxylate synthase 1	-	0	0	0	0	0.426078	1.36261	1.16314	0.770176	0	0.930502	0	7.97098e-17	3.00132e-32
TraesCS2B01G161500			tr|A0A061ET59|A0A061ET59_THECC	ARM repeat superfamily protein	-	0.828158	1.11201	1.04814	0.685152	0.172654	0.0869643	0.15301	0.0929625	0.918365	0.126398	7.26568	8.17185e-17	5.91287e-16
TraesCS7A01G233300	RADIALIS-like 3 isoform X2	gi|474399326|gb|EMS65972.1|hypothetical protein TRIUR3_19214 [Triticum urartu]	tr|A0A199V603|A0A199V603_ANACO	Transcription factor RADIALIS	MYB_related	15.3885	23.9241	18.7008	19.4099	5.70637	2.71155	4.02541	5.73918	19.3558	4.54563	4.25812	8.40345e-17	2.33041e-11
TraesCS1B01G379300	neurofilament heavy polypeptide-like	gi|326492992|dbj|BAJ84957.1|predicted protein [Hordeum vulgare subsp. vulgare]	AT1G61260.1	cotton fiber (DUF761)	-	36.4229	51.5963	51.5276	30.3847	14.5215	5.01715	7.52212	8.99648	42.4829	9.01432	4.71282	8.52029e-17	1.20311e-14
TraesCS1B01G379800LC	---NA---	No Blast Hit	sp|Q9HU16|DCTM_PSEAE	C4-dicarboxylate TRAP transporter large permease protein DctM	-	10.2262	7.37304	5.46145	9.16197	28.9878	27.5112	26.8547	24.5514	8.05567	26.9763	0.29862	8.6114e-17	6.75596e-10
TraesCS3B01G353200	probable indole-3-acetic acid-amido synthetase	gi|669030085|emb|CDM84494.1|unnamed protein product [Triticum aestivum]	tr|B9SG28|B9SG28_RICCO	Indole-3-acetic acid-amido synthetase GH3.3, putative	-	0	0	0	0	0.293011	0.570221	0.686066	0.505569	0	0.513717	0	8.78954e-17	7.33045e-29
TraesCS1B01G165500	ketohexokinase-like isoform X1	gi|721659314|ref|XP_010234799.1|PREDICTED: ketohexokinase-like isoform X2 [Brachypodium distachyon] gi|944061415|gb|KQJ97005.1| hypothetical protein BRADI_3g28237 [Brachypodium distachyon]	tr|A0A061DNJ7|A0A061DNJ7_THECC	PfkB-like carbohydrate kinase family protein	-	80.0566	70.3068	66.8048	78.7952	37.4998	29.4886	36.6028	34.5936	73.9908	34.5462	2.14179	8.98025e-17	0.000470916
TraesCS5A01G403000	hypothetical protein TRIUR3_15747	gi|473759363|gb|EMS45789.1|hypothetical protein TRIUR3_15747 [Triticum urartu]	-	-	-	89.8663	87.0927	95.3322	107.559	263.229	398.905	357.345	266.18	94.9626	321.415	0.295452	9.13569e-17	1.38654e-10
TraesCS3B01G441100	amino acid permease 3-like isoform X2	gi|669030783|emb|CDM85443.1|unnamed protein product [Triticum aestivum]	tr|I4IY18|I4IY18_HORVU	Amino acid permease	-	1.3092	1.55217	1.18693	0.780695	0.198916	0.0256903	0.063564	0.111222	1.20725	0.0998483	12.0908	9.55292e-17	1.18344e-21
TraesCS6A01G001500LC	serine arginine repetitive matrix	gi|307208149|gb|EFN85637.1|hypothetical protein EAI_17606, partial [Harpegnathos saltator]	AT5G04885.2	Glycosyl hydrolase family protein	-	10.3925	9.19049	11.025	10.695	27.2206	26.6498	32.5324	22.2148	10.3258	27.1544	0.380261	9.81328e-17	5.77667e-07
TraesCS1A01G419000			tr|G7IVT6|G7IVT6_MEDTR	Transcription factor radialis-like protein	MYB_related	49.8886	58.8339	52.4129	37.9879	6.21625	2.65345	3.76408	12.1684	49.7808	6.20055	8.02845	1.05744e-16	2.82507e-23
TraesCS3A01G392900	peptide transport	gi|326512228|dbj|BAJ96095.1|predicted protein [Hordeum vulgare subsp. vulgare]	tr|A0A0K9P959|A0A0K9P959_ZOSMR	Peptide transporter	-	3.45231	4.04473	2.68102	1.83265	0.600616	0.207615	0.308213	0.57069	3.00268	0.421783	7.11901	1.07363e-16	1.23887e-18
TraesCS2B01G217500	chitin-inducible gibberellin-responsive 2	gi|475591711|gb|EMT21860.1|hypothetical protein F775_28371 [Aegilops tauschii]	tr|C0P6K9|C0P6K9_MAIZE	GRAS transcription factor	GRAS	20.1163	18.5666	19.8662	16.5232	9.76861	8.61732	9.47122	10.3667	18.7681	9.55597	1.96402	1.08142e-16	0.00289811
TraesCS4B01G006800	fatty acyl coA reductase	gi|700895248|gb|AIU99981.1|alcohol-forming fatty acyl-coenzyme A reductase [Triticum aestivum]	tr|W5EDV0|W5EDV0_WHEAT	Fatty acyl-CoA reductase	-	3.37989	1.77903	3.64395	3.65909	26.1562	33.11	24.4478	10.4866	3.11549	23.5502	0.132292	1.08345e-16	9.2055e-25
TraesCS6B01G385800	transcription factor IBH1-like	gi|475539263|gb|EMT09375.1|hypothetical protein F775_01140 [Aegilops tauschii]	tr|A0A060CXJ6|A0A060CXJ6_MAIZE	BHLH transcription factor	bHLH	0.0394544	0	0.0342145	0.10352	3.32747	23.0622	14.2274	12.4539	0.0442972	13.2678	0.00333871	1.08345e-16	1.85578e-71
TraesCS7A01G488600	Regulatory opaque-2	gi|475514426|gb|EMT05721.1|Regulatory protein opaque-2 [Aegilops tauschii]	tr|A0A0K9Q033|A0A0K9Q033_ZOSMR	Basic-leucine zipper (BZIP) transcription factor family	-	18.5283	15.6117	16.2503	15.6517	8.21767	4.99611	5.17385	7.28954	16.5105	6.41929	2.57201	1.08688e-16	7.68623e-06
TraesCS2A01G565600	NRT1 PTR FAMILY -like	gi|326488567|dbj|BAJ93952.1|predicted protein, partial [Hordeum vulgare subsp. vulgare]	sp|O80436|PTR29_ARATH	Protein NRT1/ PTR FAMILY 5.5	-	4.28416	4.29929	3.52276	4.19474	0.939182	1.02422	1.45122	1.50288	4.07524	1.22937	3.31489	1.09639e-16	9.14043e-09
TraesCS6A01G185700	CASP 2D1	gi|326523183|dbj|BAJ88632.1|predicted protein [Hordeum vulgare subsp. vulgare]	tr|W5GFG8|W5GFG8_WHEAT	CASP-like protein	-	49.7459	42.9605	36.6965	29.34	15.9517	12.9614	13.9077	15.6191	39.6857	14.61	2.71634	1.22438e-16	1.86397e-06
TraesCS6B01G253900	Two-component response regulator-like PRR1	gi|998490246|gb|AMK48976.1|timing of cab expression 1 [Triticum aestivum]	AT3G16857.2	response regulator 1	-	3.79671	3.42372	2.36787	2.63827	10.2036	19.5564	15.5661	11.2111	3.05664	14.1343	0.216257	1.25447e-16	1.37684e-15
TraesCS1B01G278300	dnaJ homolog 1-like	gi|475620683|gb|EMT31204.1|hypothetical protein F775_43183 [Aegilops tauschii]	tr|A0A0K9NML3|A0A0K9NML3_ZOSMR	Chaperone protein dnaJ	-	2.96115	4.83065	3.05335	3.015	0.575774	0.890387	0.516138	0.611872	3.46504	0.648543	5.3428	1.26067e-16	6.5714e-15
TraesCS3A01G054200	Lactation elevated 1	gi|669027562|emb|CDM81011.1|unnamed protein product [Triticum aestivum]	tr|N1QTF0|N1QTF0_AEGTA	Lactation elevated protein 1	-	5.92423	6.56747	6.30254	6.38791	13.0764	14.3875	13.7307	12.4861	6.29554	13.4202	0.469109	1.27017e-16	0.000103531
TraesCS2A01G073700	F-box FBD LRR-repeat At5g22660-like	gi|475505495|gb|EMT04728.1|hypothetical protein F775_52651 [Aegilops tauschii]	AT1G67390.1	F-box family protein	-	2.59914	3.54185	2.88183	3.05258	1.0311	0.480883	0.475928	0.771077	3.01885	0.689746	4.37675	1.28809e-16	1.64612e-11
TraesCS5B01G480900	NAC domain-containing 67-like	gi|293631969|gb|ADE59446.1|NAC transcription factor 2B [Triticum aestivum] gi|293631989|gb|ADE59456.1| NAC transcription factor 2B [Triticum aestivum]	tr|B9SAA0|B9SAA0_RICCO	NAC domain-containing protein, putative	NAC	20.5775	25.1942	22.5838	20.013	9.71848	7.4336	7.55266	11.5898	22.0921	9.07363	2.43476	1.32622e-16	2.82205e-05
TraesCS7A01G495500	pentatricopeptide repeat-containing chloroplastic	gi|326487476|dbj|BAJ89722.1|predicted protein [Hordeum vulgare subsp. vulgare]	tr|A0A1E5VVB7|A0A1E5VVB7_9POAL	Pentatricopeptide repeat-containing protein	-	4.04041	2.69207	4.07585	3.39979	10.5888	8.91964	10.5389	8.18998	3.55203	9.55934	0.371577	1.34333e-16	3.01666e-07
TraesCS5B01G559000	ribosome-binding factor chloroplastic	gi|326502706|dbj|BAJ98981.1|predicted protein [Hordeum vulgare subsp. vulgare]	sp|P74518|HPF_SYNY3	Ribosome hibernation promotion factor	-	101.656	111.013	79.6261	77.4977	183.977	177.631	197.434	200.7	92.4482	189.936	0.486734	1.38214e-16	0.000211493
TraesCS1A01G338400			tr|Q8GV42|Q8GV42_SOLTU	Hemoglobin	-	90.8206	98.1629	84.1524	99.5531	36.8295	36.8093	38.494	46.3484	93.1722	39.6203	2.35163	1.46706e-16	6.31085e-05
TraesCS5B01G300200	CDGSH iron-sulfur domain-containing NEET	gi|326488063|dbj|BAJ89870.1|predicted protein [Hordeum vulgare subsp. vulgare]	tr|A0A1D1XV25|A0A1D1XV25_9ARAE	CDGSH iron-sulfur domain-containing protein 2	-	16.0317	14.4199	30.9512	21.859	83.2083	81.9805	84.0769	72.2516	20.8154	80.3793	0.258965	1.47739e-16	1.24887e-12
TraesCS2A01G075800	methyl-binding domain MBD113	gi|474443341|gb|EMS68477.1|hypothetical protein TRIUR3_20569 [Triticum urartu]	tr|A0A072U5A2|A0A072U5A2_MEDTR	Methyl-CpG-binding domain protein	-	6.05863	5.16214	4.85422	5.9964	2.26524	2.00904	2.08212	2.52243	5.51785	2.21971	2.48585	1.51885e-16	1.91592e-05
TraesCS6A01G218000	(+)-neomenthol dehydrogenase	gi|475611753|gb|EMT28204.1|(+)-neomenthol dehydrogenase [Aegilops tauschii]	tr|D7LWG5|D7LWG5_ARALL	Short-chain dehydrogenase/reductase family protein	-	17.8698	20.7382	22.3309	17.4723	50.9196	30.858	40.1522	53.5711	19.6028	43.8752	0.446785	1.52135e-16	3.3583e-05
TraesCS6A01G130300	transferase family	gi|326532294|dbj|BAK05076.1|predicted protein [Hordeum vulgare subsp. vulgare]	tr|R7W4M8|R7W4M8_AEGTA	Anthocyanin 5-aromatic acyltransferase	-	2.87661	4.87352	2.88939	3.20367	0.744971	0.643259	0.813472	0.893916	3.4608	0.773904	4.47187	1.55624e-16	7.6383e-12
TraesCS5B01G229800	zinc finger 8-like	gi|326509925|dbj|BAJ87178.1|predicted protein [Hordeum vulgare subsp. vulgare]	tr|Q67U50|Q67U50_ORYSJ	Zinc finger protein-like	-	3.45205	2.96234	3.53787	4.03467	8.90835	7.64099	8.44719	9.30633	3.49673	8.57572	0.407748	1.70739e-16	7.90425e-06
TraesCS7A01G205200	Fructose-bisphosphate aldolase	gi|357118191|ref|XP_003560841.1|PREDICTED: uncharacterized protein LOC100843117 [Brachypodium distachyon] gi|944083332|gb|KQK18684.1| hypothetical protein BRADI_1g44060 [Brachypodium distachyon]	tr|M8CBF9|M8CBF9_AEGTA	Fructose-bisphosphate aldolase	-	2.95334	3.48874	3.28661	2.68289	5.85041	4.61252	5.62154	6.79595	3.10289	5.72011	0.542454	1.78482e-16	0.00216763
TraesCS4B01G374300	S-norcoclaurine synthase 1-like	gi|475482415|gb|EMT02970.1|Protein SRG1 [Aegilops tauschii]	tr|F4I629|F4I629_ARATH	2-oxoglutarate (2OG) and Fe(II)-dependent oxygenase superfamily protein	-	11.956	11.8799	12.0089	9.25748	31.3905	18.0887	22.1905	25.4663	11.2756	24.284	0.464321	1.80403e-16	9.28561e-05
TraesCS7A01G429600	predicted protein	gi|326511029|dbj|BAJ91862.1|predicted protein [Hordeum vulgare subsp. vulgare] gi|326518728|dbj|BAJ92525.1| predicted protein [Hordeum vulgare subsp. vulgare] gi|326518848|dbj|BAJ92585.1| predicted protein [Hordeum vulgare subsp. vulgare]	sp|P69682|NECP1_RAT	Adaptin ear-binding coat-associated protein 1	-	160.544	181.206	184.854	178.221	351.41	247.878	280.017	341.239	176.206	305.136	0.577469	1.8701e-16	0.00649401
TraesCS5A01G261700LC	---NA---	No Blast Hit	sp|E3PZS2|STAD2_OPHSP	Palmitoyl-[acyl-carrier-protein] 4-desaturase 2, chloroplastic	-	6.36576	1.86037	2.33802	7.46695	0	0	0	0	4.50777	0	-	1.9054e-16	3.59406e-36
TraesCS4A01G109300	omega-3 fatty acid chloroplastic	gi|326498669|dbj|BAK02320.1|predicted protein [Hordeum vulgare subsp. vulgare] gi|326531472|dbj|BAJ97740.1| predicted protein [Hordeum vulgare subsp. vulgare]	tr|A0A192GPD1|A0A192GPD1_9MAGN	Omega-3 fatty acid desaturase	-	2.09878	4.25775	3.71592	2.98283	11.9397	8.90954	10.854	9.11646	3.26382	10.2049	0.319827	1.99015e-16	5.23673e-09
TraesCS4A01G481900			AT1G56520.2	Disease resistance protein (TIR-NBS-LRR class) family	-	1.35074	5.25015	6.1668	2.77965	0.12258	0	0	0.198002	3.88684	0.0801455	48.4972	2.13563e-16	1.21626e-36
TraesCS2A01G458800	ubiquitin-60S ribosomal L40	gi|475428512|gb|EMT01162.1|Ubiquitin [Aegilops tauschii]	tr|N1QSK9|N1QSK9_AEGTA	Ubiquitin	-	0.0692835	0.0688426	0.0600819	0.12119	4.06171	1.67496	4.14425	2.58981	0.0798495	3.11768	0.0256118	2.3264e-16	3.82216e-25
TraesCS2A01G560500LC	pentatricopeptide repeat-containing At5g03800	gi|326521542|dbj|BAK00347.1|predicted protein [Hordeum vulgare subsp. vulgare]	tr|A0A1E5W1U5|A0A1E5W1U5_9POAL	Pentatricopeptide repeat-containing protein	-	1.60563	1.31051	1.61119	1.42433	4.65927	2.71321	4.09648	3.62967	1.48791	3.77466	0.394185	2.32932e-16	2.94079e-06
TraesCS6A01G394900	probable receptor kinase At5g47070 isoform X2	gi|326509365|dbj|BAJ91599.1|predicted protein [Hordeum vulgare subsp. vulgare] gi|326517056|dbj|BAJ96520.1| predicted protein [Hordeum vulgare subsp. vulgare]	tr|Q9M7J5|Q9M7J5_ELYEL	Protein kinase	-	18.9174	23.6162	25.8064	19.9232	9.68314	5.11605	7.78253	9.06019	22.0658	7.91048	2.78944	2.3311e-16	8.34903e-07
TraesCSU01G084200			tr|Q53PF2|Q53PF2_ORYSJ	Protein kinase, putative	-	1.95732	2.47398	1.68489	1.05733	0.370056	0.136689	0.209069	0.131505	1.79338	0.21183	8.46614	2.35602e-16	7.66887e-20
TraesCS2A01G513100	hypothetical protein F775_22960	gi|475620104|gb|EMT30994.1|hypothetical protein F775_22960 [Aegilops tauschii]	AT3G43920.6	dicer-like 3	-	21.3312	16.1832	18.0121	22.5777	3.79781	3.81445	6.198	6.13458	19.5261	4.98621	3.91601	2.48537e-16	3.02153e-11
TraesCS6B01G281600	methylglutaconyl- hydratase	gi|326501254|dbj|BAJ98858.1|predicted protein [Hordeum vulgare subsp. vulgare] gi|326514380|dbj|BAJ96177.1| predicted protein [Hordeum vulgare subsp. vulgare]	sp|P28793|FADB_PSEFR	Fatty acid oxidation complex subunit alpha	-	2.36436	2.51417	2.15826	2.31273	4.82082	4.02909	4.12049	5.20285	2.33738	4.54331	0.514466	2.49124e-16	0.000984931
TraesCS4B01G356900LC	Arogenate dehydratase prephenate dehydratase chloroplastic	gi|475597471|gb|EMT23630.1|Arogenate dehydratase/prephenate dehydratase 2, chloroplastic [Aegilops tauschii]	tr|A0A1D5XLC0|A0A1D5XLC0_WHEAT	Arogenate dehydratase	-	11.417	13.7997	15.7869	13.1587	31.785	24.1713	25.4191	27.334	13.5406	27.1773	0.498232	2.71092e-16	0.00043437
TraesCS3A01G231500	probable auxin efflux carrier component 3a	gi|669029350|emb|CDM83524.1|unnamed protein product [Triticum aestivum]	tr|A0A077RY54|A0A077RY54_WHEAT	Auxin efflux carrier component	-	0.0136005	0	0.0117942	0.0237898	0.335714	0.951164	0.778657	0.655251	0.0122961	0.680196	0.0180773	2.71092e-16	2.53381e-28
TraesCS6A01G353100	transcription factor IBH1-like	gi|226528539|ref|NP_001142763.1|uncharacterized protein LOC100275117 [Zea mays] gi|195609292|gb|ACG26476.1| hypothetical protein [Zea mays]	tr|A0A0H3YBU5|A0A0H3YBU5_SALMI	Basic helix-loop-helix transcription factor	bHLH	0.0353679	0.0351428	0.0306707	0.247461	5.56551	21.5591	11.6054	14.9832	0.0871605	13.4283	0.00649081	2.78769e-16	3.06429e-69
TraesCS4B01G336500LC	probable glutamyl chloroplastic	gi|357112567|ref|XP_003558080.1|PREDICTED: probable glutamyl endopeptidase, chloroplastic isoform X3 [Brachypodium distachyon] gi|944086656|gb|KQK22008.1| hypothetical protein BRADI_1g64507 [Brachypodium distachyon]	tr|B9RNE4|B9RNE4_RICCO	Dipeptidyl-peptidase, putative	-	9.9637	8.36077	8.54395	7.16455	17.4799	13.7822	15.2833	15.2132	8.50824	15.4396	0.551065	2.9497e-16	0.00285293
TraesCS6A01G254600	argonaute 1A isoform X2	gi|475627360|gb|EMT33633.1|Protein argonaute 1A [Aegilops tauschii]	tr|U3LKI5|U3LKI5_WHEAT	Argonaute	-	3.48961	3.47637	3.4445	2.96919	1.61369	1.03936	1.12881	1.69278	3.34492	1.36866	2.44394	3.00432e-16	2.93217e-05
TraesCS7A01G349400LC			tr|R7WCP3|R7WCP3_AEGTA	Transcription factor bHLH47	-	0.289536	0.0287693	0.0418471	0.0844089	5.85649	5.41641	5.69872	5.33125	0.11114	5.57572	0.0199329	3.07411e-16	2.76049e-60
TraesCS6A01G066100	predicted protein	gi|326495278|dbj|BAJ85735.1|predicted protein [Hordeum vulgare subsp. vulgare]	AT3G61870.1	plant/protein	-	3.13348	5.5385	9.85028	7.48374	31.3911	39.2554	42.3008	31.8351	6.5015	36.1956	0.179621	3.14304e-16	6.43968e-19
TraesCS5B01G054800	transcription factor PIF1-like	gi|475597673|gb|EMT23685.1|Transcription factor PIF3 [Aegilops tauschii]	tr|A0A0H3YBW7|A0A0H3YBW7_SALMI	Basic helix-loop-helix transcription factor	bHLH	10.1077	7.89427	7.17163	8.70418	0.857836	1.0619	1.96904	2.2194	8.46945	1.52704	5.54631	3.15101e-16	7.73131e-17
TraesCSU01G002200			sp|B4PVB0|NMDA1_DROYA	Glutamate [NMDA] receptor subunit 1	-	2.12469	1.68112	2.42256	2.04178	0.620502	0.181183	0.36984	0.326835	2.06754	0.37459	5.51947	3.16177e-16	9.46907e-15
TraesCS6B01G289300	hypothetical protein TRIUR3_29605	gi|474388739|gb|EMS65147.1|hypothetical protein TRIUR3_29605 [Triticum urartu]	AT4G17670.1	senescence-associated family protein (DUF581)	-	9.0818	3.0832	2.75648	2.51525	0	0	0	0.0628662	4.35918	0.0157165	277.363	3.21206e-16	1.66614e-33
TraesCS6A01G164100	Glucan endo-1,3-beta-glucosidase 14	gi|475453670|gb|EMT01773.1|Glucan endo-1,3-beta-glucosidase 14 [Aegilops tauschii]	tr|A0A072VNE5|A0A072VNE5_MEDTR	Glucan endo-1,3-beta-glucosidase	-	21.1742	27.6332	19.7439	24.4563	8.41919	8.91482	8.89756	8.54047	23.2519	8.69301	2.67478	3.32447e-16	2.75569e-06
TraesCS4A01G401600	cysteine synthase-like	gi|326510935|dbj|BAJ91815.1|predicted protein [Hordeum vulgare subsp. vulgare]	tr|B6TEX7|B6TEX7_MAIZE	Cysteine synthase	-	52.292	37.2703	35.4453	34.4213	17.5019	13.3829	14.0934	14.5249	39.8572	14.8758	2.67934	3.33631e-16	2.4177e-06
TraesCS1B01G477900LC	transcription factor PCL1-like	gi|326512880|dbj|BAK03347.1|predicted protein [Hordeum vulgare subsp. vulgare]	sp|B0V4Z1|RSMC_ACIBY	Ribosomal RNA small subunit methyltransferase C	G2-like	52.6158	49.9426	40.1602	35.9208	21.7831	14.913	18.4017	19.4372	44.6599	18.6338	2.39672	3.50385e-16	4.43027e-05
TraesCS2B01G425200LC	Photosystem II 10 kDa chloroplastic	gi|3914470|sp|Q40070.1|PSBR_HORVURecName: Full=Photosystem II 10 kDa polypeptide, chloroplastic; Flags: Precursor gi|1321868|emb|CAA66373.1| 10kD PSII protein [Hordeum vulgare] gi|326521128|dbj|BAJ96767.1| predicted protein [Hordeum vulgare subsp. vulgare] gi|326532058|dbj|BAK01405.1| predicted protein [Hordeum vulgare subsp. vulgare]	tr|Q6V7X5|Q6V7X5_TRIPR	10 kDa photosystem II polypeptide	-	49.3238	41.981	19.9159	29.0696	120.196	157.294	153.106	160.425	35.0726	147.755	0.237369	3.54922e-16	4.88149e-14
TraesCS5A01G503800	group3 late embryogenesis abundant	gi|1657857|gb|AAB18208.1|cold acclimation protein WCOR615 [Triticum aestivum] gi|474305605|gb|EMS61758.1| hypothetical protein TRIUR3_22815 [Triticum urartu]	tr|B5TWD1|B5TWD1_HORVV	Late embryogenesis abundant protein	-	194.512	158.922	148.25	138.595	59.3382	65.6803	57.3149	63.6425	160.07	61.494	2.60302	3.62067e-16	4.94032e-06
TraesCS2B01G116900	ETHYLENE INSENSITIVE 3-like 1	gi|1002284544|ref|XP_015646574.1|PREDICTED: ETHYLENE INSENSITIVE 3-like 1 protein [Oryza sativa Japonica Group] gi|22324421|dbj|BAC10338.1| putative transcription factor OsEIL2 [Oryza sativa Japonica Group] gi|84095193|dbj|BAB78463.2| ethylene-insensitive-3-like protein [Oryza sativa Japonica Group] gi|113612214|dbj|BAF22592.1| Os07g0685700 [Oryza sativa Japonica Group] gi|215765868|dbj|BAG87565.…	tr|U5NIQ9|U5NIQ9_9POAL	Ethylene insensitive 3	EIL	6.84331	9.44488	8.03749	5.6682	3.19664	2.15404	2.22712	2.84804	7.49847	2.60646	2.87688	3.64531e-16	5.29144e-07
TraesCS3A01G195700	predicted protein	gi|326499526|dbj|BAJ86074.1|predicted protein [Hordeum vulgare subsp. vulgare]	tr|A0A061E964|A0A061E964_THECC	Dentin sialophosphoprotein-related, putative isoform 1	-	27.555	27.7777	22.9364	24.3462	13.9671	11.126	12.9445	15.1937	25.6538	13.3078	1.92773	3.72868e-16	0.00370663
TraesCS3B01G017800	pentatricopeptide repeat-containing At5g52630	gi|326522845|dbj|BAJ88468.1|predicted protein [Hordeum vulgare subsp. vulgare]	tr|A0A1E5VDB4|A0A1E5VDB4_9POAL	Pentatricopeptide repeat-containing protein	-	1.80011	1.518	1.87941	2.21655	5.66387	6.08401	5.97071	4.7023	1.85352	5.60522	0.330677	3.7811e-16	1.457e-08
TraesCS3B01G151000	---NA---	No Blast Hit	AT4G19170.1	nine-cis-epoxycarotenoid dioxygenase 4	-	1.19288	5.76482	5.03121	6.25973	0.167302	0.0936313	0	0.135121	4.56216	0.0990134	46.0762	3.79137e-16	2.92465e-34
TraesCS1A01G145800	Uncharacterized conserved expressed	gi|326517208|dbj|BAJ99970.1|predicted protein [Hordeum vulgare subsp. vulgare]	tr|G7K9S8|G7K9S8_MEDTR	Plant/T7N9-9 protein	-	8.7459	15.4523	18.5575	9.64859	56.8964	36.7925	43.2053	44.1857	13.1011	45.27	0.289398	3.85835e-16	7.63414e-11
TraesCS2B01G527800	probable amino acid permease 7	gi|474086918|gb|EMS54714.1|hypothetical protein TRIUR3_18909 [Triticum urartu]	tr|A0A0K9PJ90|A0A0K9PJ90_ZOSMR	Amino acid permease	-	2.9434	4.55385	5.01932	3.71457	1.19873	0.750469	0.9453	0.607144	4.05779	0.87541	4.6353	3.90872e-16	1.02499e-12
TraesCS4B01G198700	Two-component response regulator-like PRR73	gi|475623612|gb|EMT32289.1|Two-component response regulator-like PRR73 [Aegilops tauschii]	tr|H7CGK9|H7CGK9_TRIDC	Pseudo-response regulator	-	103.499	94.7204	80.8496	74.4628	43.5676	34.7964	35.3578	46.3922	88.3828	40.0285	2.208	3.94088e-16	0.000242671
TraesCS2B01G133700			tr|A0A1E5VNW3|A0A1E5VNW3_9POAL	Flowering-promoting factor 1-like protein 1	-	11.6614	7.84941	5.38255	3.04326	52.3277	35.4837	33.0286	71.557	6.98416	48.0992	0.145203	3.95357e-16	6.24105e-22
TraesCS7B01G338800LC	---NA---	No Blast Hit	0	Unknown protein	-	0.276688	0	0	0	3.03546	2.78711	3.70412	4.44349	0.0691721	3.49255	0.0198056	4.08927e-16	3.76657e-23
TraesCS4A01G441400	E3 ubiquitin ligase BIG BROTHER	gi|473930041|gb|EMS49921.1|E3 ubiquitin ligase BIG BROTHER [Triticum urartu]	AT3G63530.2	RING/U-box superfamily protein	-	16.2642	22.0442	25.2407	12.5768	5.77362	3.08739	2.75987	4.79081	19.0315	4.10292	4.63851	4.16416e-16	1.08987e-13
TraesCS2A01G413700	probable plastid-lipid-associated 11 isoform X1	gi|326487544|dbj|BAK05444.1|predicted protein [Hordeum vulgare subsp. vulgare]	AT4G00030.1	Plastid-lipid associated protein PAP / fibrillin family protein	-	21.5341	20.6695	19.8319	21.0936	41.5935	33.5412	35.8454	35.0239	20.7823	36.501	0.569362	4.26351e-16	0.00559442
TraesCS3B01G392100	Elicitor-responsive 1	gi|669030423|emb|CDM84945.1|unnamed protein product [Triticum aestivum] gi|670020723|emb|CDJ26460.1| unnamed protein product [Triticum aestivum]	tr|A0A0K9PV75|A0A0K9PV75_ZOSMR	Calcium-dependent lipid-binding domain-containing protein	-	11.2863	12.7015	13.4103	8.18033	3.7838	1.72282	2.13133	3.05598	11.3946	2.67348	4.26208	4.30515e-16	2.32281e-11
TraesCS3B01G240600	DNA damage-binding 1a-like	gi|669029174|emb|CDM83290.1|unnamed protein product [Triticum aestivum]	tr|N1QYM3|N1QYM3_AEGTA	DNA damage-binding protein 1	-	1.60798	1.99487	2.49868	1.3982	0.602253	0.353105	0.420948	0.370597	1.87493	0.436726	4.29316	4.48794e-16	1.49816e-11
TraesCS3A01G310100	Serine carboxypeptidase II-1	gi|669028259|emb|CDM82001.1|unnamed protein product [Triticum aestivum]	tr|A0A1D5VM70|A0A1D5VM70_WHEAT	Carboxypeptidase	-	14.8384	18.1575	15.9904	12.326	35.5883	26.5166	29.4265	27.6942	15.328	29.8064	0.514254	4.49325e-16	0.000755532
TraesCS2B01G194200	Sucrose synthase 2	gi|675396438|gb|AIL88517.1|sucrose synthase type 2-2 [Triticum polonicum]	tr|A0A096UMQ1|A0A096UMQ1_WHEAT	Sucrose synthase	-	0.53203	0.724013	0.431282	0.950853	3.61623	2.18695	3.32075	5.39934	0.659544	3.63082	0.181652	4.66838e-16	3.89777e-17
TraesCS3B01G303700	proline-rich receptor kinase PERK8	gi|669029677|emb|CDM83960.1|unnamed protein product [Triticum aestivum]	tr|A0A0F7J4D3|A0A0F7J4D3_9ASPA	Chlororespiratory reduction 41	-	14.6925	14.517	11.6675	12.5973	29.3735	22.9125	23.8755	25.0947	13.3686	25.3141	0.528108	4.71621e-16	0.00149575
TraesCS3A01G233800	potassium channel	gi|7110220|gb|AAF36832.1|AF207745_1AKT1-like potassium channel [Triticum aestivum]	tr|A0A060D9J3|A0A060D9J3_9POAL	Potassium channel	-	4.62035	4.46997	5.00701	3.6318	2.2409	1.8646	1.94396	2.01746	4.43229	2.01673	2.19776	4.88463e-16	0.000340913
TraesCS6B01G040700	Wall-associated receptor kinase 3	gi|475514650|gb|EMT05748.1|Wall-associated receptor kinase 2 [Aegilops tauschii]	tr|A1YKG7|A1YKG7_BRASY	Protein kinase	-	3.01206	3.72212	5.37653	2.76806	1.0536	0.910884	0.992953	1.04145	3.71969	0.999722	3.72073	5.08133e-16	2.43213e-10
TraesCS1A01G164600	hypothetical protein F775_07130	gi|475612632|gb|EMT28470.1|hypothetical protein F775_07130 [Aegilops tauschii]	tr|A0A072UUJ2|A0A072UUJ2_MEDTR	Plant/F9H3-4 protein	-	26.385	24.5728	23.7312	20.6909	13.5212	9.84269	11.3124	13.0077	23.845	11.921	2.00025	5.08379e-16	0.00214736
TraesCS6A01G141500	4-hydroxyphenylpyruvate dioxygenase	gi|72256523|gb|AAZ67144.1|4-hydroxyphenylpyruvate dioxygenase [Triticum aestivum]	tr|W5GDZ8|W5GDZ8_WHEAT	4-hydroxyphenylpyruvate dioxygenase	-	11.2858	13.9417	11.2956	8.922	33.3468	20.1616	22.4348	25.3184	11.3613	25.3154	0.44879	5.13434e-16	3.5644e-05
TraesCS4B01G334700	Aspartic ase nepenthesin-1	gi|475572141|gb|EMT16426.1|Aspartic proteinase nepenthesin-1 [Aegilops tauschii]	tr|R7W624|R7W624_AEGTA	Aspartic proteinase nepenthesin-1	-	14.7623	19.5578	19.859	22.346	6.33706	6.44556	5.37285	4.94343	19.1312	5.77473	3.31293	5.14238e-16	5.29359e-09
TraesCS3A01G331800	Cytochrome P450 98A1	gi|40641242|emb|CAE47491.1|cytochrome P450 [Triticum aestivum]	tr|Q70EV8|Q70EV8_WHEAT	Cytochrome P450	-	0.581927	0.690138	1.22091	1.42835	5.61829	7.53662	5.51802	4.88065	0.980329	5.88839	0.166485	5.28785e-16	1.2159e-18
TraesCS3B01G169300	CBL-interacting kinase 5	gi|669028436|emb|CDM82235.1|unnamed protein product [Triticum aestivum]	tr|W5D3E6|W5D3E6_WHEAT	Non-specific serine/threonine protein kinase	-	0.493831	0.920041	0.606681	0.989777	2.89929	2.62933	3.21763	3.58933	0.752582	3.0839	0.244036	5.35985e-16	1.73922e-11
TraesCS3A01G279100	Anthocyanidin 5,3-O-glucosyltransferase	gi|473887575|gb|EMS48262.1|Anthocyanidin 5,3-O-glucosyltransferase [Triticum urartu]	tr|M7YLR3|M7YLR3_TRIUA	Glycosyltransferase	-	3.67784	4.95421	4.34019	6.48299	15.7351	26.1077	21.2703	18.3303	4.86381	20.3609	0.23888	5.35985e-16	8.20343e-14
TraesCS2B01G383100	predicted protein	gi|326504440|dbj|BAJ91052.1|predicted protein [Hordeum vulgare subsp. vulgare]	tr|M7YLT8|M7YLT8_TRIUA	Lipase	-	1.28525	1.08705	1.13895	1.27658	2.58013	2.2194	2.49693	2.26138	1.19696	2.38946	0.500932	5.38146e-16	0.000492407
TraesCS3A01G280800	heat stress transcription factor C-1b-like	gi|633020283|gb|AHZ44773.1|heat shock factor C1b [Triticum aestivum]	tr|G9J1I4|G9J1I4_LILLO	Heat shock transcription factor	HSF	0.687753	0.723575	0.841994	0.38921	3.82804	5.41418	4.77069	3.15892	0.660633	4.29295	0.153888	5.39046e-16	7.28003e-17
TraesCS2A01G387000	elongation factor G- chloroplastic	gi|475559072|gb|EMT13261.1|Elongation factor G, chloroplastic [Aegilops tauschii]	tr|A0A081D471|A0A081D471_9MOLU	Elongation factor G	-	172.162	130.797	156.728	163.688	323.702	291.594	300.945	323.988	155.844	310.057	0.502629	5.70442e-16	0.000442526
TraesCS4B01G174100	thioredoxin-like 1- chloroplastic	gi|475600790|gb|EMT24637.1|Thioredoxin-like protein 1 [Aegilops tauschii]	tr|B9SHJ2|B9SHJ2_RICCO	Thioredoxin, putative	-	39.2272	44.3193	42.3187	27.2704	95.4943	65.8217	83.6669	104.179	38.2839	87.2904	0.438581	5.80012e-16	1.99039e-05
TraesCS6B01G169700	4-hydroxyphenylpyruvate dioxygenase	gi|72256523|gb|AAZ67144.1|4-hydroxyphenylpyruvate dioxygenase [Triticum aestivum]	tr|A0A1D6AVL9|A0A1D6AVL9_WHEAT	4-hydroxyphenylpyruvate dioxygenase	-	42.4005	37.6455	39.5626	30.1074	107.028	64.0232	73.3623	77.5037	37.429	80.4793	0.465077	5.80429e-16	8.1426e-05
TraesCS4B01G208000			tr|I1H6Z9|I1H6Z9_BRADI	Laccase	-	0	0	0	0	0.173636	0.364413	0.331805	0.350593	0	0.305112	0	5.86366e-16	2.89481e-27
TraesCS4A01G215500	Rubredoxin family expressed	gi|326493620|dbj|BAJ85271.1|predicted protein [Hordeum vulgare subsp. vulgare] gi|326534284|dbj|BAJ89492.1| predicted protein [Hordeum vulgare subsp. vulgare]	tr|A0A1D1ZKF2|A0A1D1ZKF2_9ARAE	Rubredoxin	-	33.2975	25.5926	35.0265	28.2485	82.6236	91.4509	86.0655	66.5878	30.5413	81.6819	0.373905	6.26366e-16	2.635e-07
TraesCS3B01G045200LC	hypothetical protein TRIUR3_23801	gi|474032786|gb|EMS52997.1|hypothetical protein TRIUR3_23801 [Triticum urartu]	AT5G04110.4	DNA GYRASE B3	-	1.75063	0.60213	0.759063	0.529993	8.37935	8.08076	6.15634	5.70489	0.910454	7.08033	0.128589	6.47108e-16	4.90075e-19
TraesCS5B01G414900	succinate dehydrogenase [ubiquinone] flavo mitochondrial	gi|326503994|dbj|BAK02783.1|predicted protein [Hordeum vulgare subsp. vulgare]	tr|W5F8S6|W5F8S6_WHEAT	Succinate dehydrogenase [ubiquinone] flavoprotein subunit, mitochondrial	-	48.9788	60.4834	57.6134	43.3248	106.825	76.4785	89.9593	102.298	52.6001	93.8903	0.560229	6.61784e-16	0.00371009
TraesCS5B01G015200			tr|C6ZRN8|C6ZRN8_SOYBN	Receptor-like kinase	-	2.25866	2.55817	1.91759	1.6715	0.113715	0.300022	0.175459	0.446087	2.10148	0.258821	8.11944	6.67774e-16	1.51043e-19
TraesCS7A01G507100	L-type lectin-domain containing receptor kinase	gi|326506280|dbj|BAJ86458.1|predicted protein [Hordeum vulgare subsp. vulgare]	tr|B6SVB5|B6SVB5_MAIZE	Protein kinase	-	1.91134	2.18933	2.6589	1.17248	0.341287	0.057301	0.102079	0.253588	1.98301	0.188564	10.5164	6.70271e-16	8.64609e-24
TraesCS3A01G129900	Peroxidase 25	gi|473750377|gb|EMS45622.1|Peroxidase 25 [Triticum urartu]	tr|A0A1D5VHL1|A0A1D5VHL1_WHEAT	Peroxidase	-	3.87534	4.14239	4.48087	5.13538	1.11723	1.21673	0.852968	1.09742	4.4085	1.07109	4.11591	6.73893e-16	1.41229e-10
TraesCS5B01G103700	myosin heavy cardiac muscle isoform	gi|326508154|dbj|BAJ99344.1|predicted protein [Hordeum vulgare subsp. vulgare]	sp|Q5SX40|MYH1_MOUSE	Myosin-1	-	43.7678	36.3844	36.9923	31.1545	80.4599	58.2419	62.5521	74.0147	37.0748	68.8172	0.538743	6.80702e-16	0.0018352
TraesCS6B01G263000	GEM 4	gi|326505018|dbj|BAK02896.1|predicted protein [Hordeum vulgare subsp. vulgare]	tr|A0A061E267|A0A061E267_THECC	GRAM domain-containing protein / ABA-responsive protein-related	-	7.52483	6.51218	5.78871	6.36889	1.62275	1.88623	1.59023	2.18436	6.54865	1.82089	3.5964	7.18018e-16	5.79418e-09
TraesCS4B01G572800LC	hypothetical protein F775_24589	gi|475534381|gb|EMT08562.1|hypothetical protein F775_24589 [Aegilops tauschii]	AT3G15350.2	Core-2/I-branching beta-1,6-N-acetylglucosaminyltransferase family protein	-	1.42293	1.19064	1.2989	2.29249	9.01201	10.7339	9.21535	6.96748	1.55124	8.98218	0.172702	7.24333e-16	1.48853e-15
TraesCS3B01G003300	Transcription factor bHLH36	gi|669026891|emb|CDM79998.1|unnamed protein product [Triticum aestivum] gi|669026900|emb|CDM80011.1| unnamed protein product [Triticum aestivum]	AT4G20970.1	basic helix-loop-helix (bHLH) DNA-binding superfamily protein	bHLH	0.136587	0.316676	0.473789	0	4.44854	2.12276	3.30694	3.25248	0.231763	3.28268	0.0706018	7.42018e-16	2.8777e-23
TraesCS3B01G361900	Cytochrome P450 98A1	gi|669030166|emb|CDM84602.1|unnamed protein product [Triticum aestivum]	tr|Q70EV8|Q70EV8_WHEAT	Cytochrome P450	-	2.77823	4.10352	3.5976	3.26713	8.10887	8.36321	7.29854	9.0752	3.43662	8.21146	0.418516	7.91469e-16	1.0069e-05
TraesCS2A01G031000LC	PREDICTED: uncharacterized protein LOC101772398	gi|514751338|ref|XP_004962323.1|PREDICTED: uncharacterized protein LOC101772398 [Setaria italica] gi|514751345|ref|XP_004962324.1| PREDICTED: uncharacterized protein LOC101772398 [Setaria italica] gi|944251577|gb|KQL15840.1| hypothetical protein SETIT_022256mg [Setaria italica]	tr|Q948C5|Q948C5_ORYSJ	F-box domain containing protein, expressed	-	4.94541	5.71804	6.39392	3.53882	24.0446	11.7228	17.5183	19.7183	5.14905	18.251	0.282124	8.31785e-16	5.00574e-10
TraesCS5A01G062000LC	---NA---	No Blast Hit	AT4G13870.2	Werner syndrome-like exonuclease	-	5.07206	8.94996	8.49353	6.42455	1.43907	0.679541	0.672538	1.08962	7.23502	0.97019	7.45733	8.3985e-16	2.3122e-16
TraesCS6B01G290400	hypothetical protein TRIUR3_28089	gi|473777495|gb|EMS45985.1|hypothetical protein TRIUR3_28089 [Triticum urartu]	AT1G31930.6	extra-large GTP-binding protein 3	-	12.816	13.1724	9.7908	10.5564	4.98655	3.92267	4.63551	4.92861	11.5839	4.61833	2.50824	8.40971e-16	2.4306e-05
TraesCS5A01G456300	hypothetical protein F775_06949	gi|475518048|gb|EMT06162.1|hypothetical protein F775_06949 [Aegilops tauschii]	tr|B7FJV5|B7FJV5_MEDTR	Transmembrane protein, putative	-	5.38179	4.82441	5.52941	4.84332	1.54423	0.437731	0.999739	1.37677	5.14473	1.08962	4.72159	8.50238e-16	2.0581e-13
TraesCS6A01G297500	Blue copper	gi|475591682|gb|EMT21853.1|Blue copper protein [Aegilops tauschii]	tr|M8BJE3|M8BJE3_AEGTA	Blue copper protein	-	0.0585375	0.174495	0.253815	0.15359	3.0705	1.71842	2.50105	2.96613	0.160109	2.56402	0.0624446	8.52048e-16	7.68641e-20
TraesCS4B01G186000	myb-related P-like	gi|1050190672|gb|ANY98959.1|MYB transcription factor 78 [Triticum aestivum]	tr|C6G8A7|C6G8A7_MAIZE	MYB transcription factor	MYB	0.221066	0.494234	0.551156	0.749207	4.31997	6.96678	4.74621	2.8463	0.503916	4.71982	0.106766	8.74063e-16	3.83014e-24
TraesCS7B01G271700	kinesin-4-like isoform X1	gi|960455999|ref|XP_010227618.2|PREDICTED: kinesin-4-like isoform X1 [Brachypodium distachyon] gi|944082663|gb|KQK18015.1| hypothetical protein BRADI_1g38040 [Brachypodium distachyon]	tr|A0A059CH08|A0A059CH08_EUCGR	Kinesin-like protein	-	2.68869	3.09321	2.84057	2.34111	1.56212	1.18469	1.34869	1.44611	2.7409	1.3854	1.97841	8.79071e-16	0.00270872
TraesCS5A01G316600	cytochrome P450 78A9-like	gi|636576705|emb|CDO33950.1|cyp450 [Hordeum vulgare] gi|636576707|emb|CDO33951.1| cyp450 [Hordeum vulgare] gi|636576709|emb|CDO33952.1| cyp450 [Hordeum vulgare] gi|636576711|emb|CDO33953.1| cyp450 [Hordeum vulgare] gi|636576717|emb|CDO33956.1| cyp450 [Hordeum vulgare]	tr|B9RYU2|B9RYU2_RICCO	Cytochrome P450, putative	-	4.61654	6.20511	5.83443	5.89991	2.0796	1.5295	1.52903	2.37817	5.639	1.87907	3.00095	8.91294e-16	2.45665e-07
TraesCS4A01G133400	probable inactive receptor kinase At5g58300	gi|475557798|gb|EMT12910.1|Putative inactive receptor kinase [Aegilops tauschii]	tr|G7K0V8|G7K0V8_MEDTR	Receptor-like kinase	-	0.240028	0.491908	0.4163	0.590421	2.25268	2.07243	1.8716	1.79445	0.434664	1.99779	0.217573	8.91294e-16	9.08928e-13
TraesCS5B01G022300	N-carbamoylputrescine amidase	gi|326518738|dbj|BAJ92530.1|predicted protein, partial [Hordeum vulgare subsp. vulgare]	tr|M7YN42|M7YN42_TRIUA	N-carbamoylputrescine amidase	-	20.4973	20.9705	22.6	16.6683	48.5432	32.5237	35.5768	38.1433	20.184	38.6967	0.521595	8.96307e-16	0.00105173
TraesCS4B01G067300	ATP synthase	gi|326511489|dbj|BAJ87758.1|predicted protein, partial [Hordeum vulgare subsp. vulgare]	tr|A0A061F8S8|A0A061F8S8_THECC	ATP synthase delta-subunit protein	-	51.5023	53.7997	55.1858	60.6592	106.567	94.2492	95.0889	103.36	55.2867	99.8163	0.553885	8.9956e-16	0.00313678
TraesCS2A01G032800	predicted protein	gi|326488779|dbj|BAJ98001.1|predicted protein [Hordeum vulgare subsp. vulgare]	sp|Q5XKE5|K2C79_HUMAN	Keratin, type II cytoskeletal 79	-	17.7777	22.1178	22.3477	15.1563	79.9749	37.7287	49.0844	75.0776	19.3499	60.4664	0.32001	8.9956e-16	3.29421e-09
TraesCS5B01G275600	probable sarcosine oxidase	gi|357159173|ref|XP_003578363.1|PREDICTED: probable sarcosine oxidase [Brachypodium distachyon] gi|944055216|gb|KQJ90854.1| hypothetical protein BRADI_4g34200 [Brachypodium distachyon]	sp|B5RBE0|MTOX_SALG2	N-methyl-L-tryptophan oxidase	-	3.29267	6.35912	5.54988	3.16368	1.19243	0.540556	0.653871	0.558579	4.59134	0.73636	6.23518	9.34024e-16	6.27463e-17
TraesCSU01G436600LC	ankyrin repeat family	gi|475595095|gb|EMT22910.1|hypothetical protein F775_01536 [Aegilops tauschii]	tr|Q6Z6P6|Q6Z6P6_ORYSJ	Ankyrin repeat protein family-like protein	-	32.1374	38.0807	34.1463	36.4868	15.5381	11.7474	14.6805	19.0361	35.2128	15.2505	2.30896	9.86146e-16	9.87895e-05
TraesCS4A01G135400	pentatricopeptide repeat-containing mitochondrial-like	gi|475617684|gb|EMT30207.1|hypothetical protein F775_08031 [Aegilops tauschii]	tr|A0A1E5UT50|A0A1E5UT50_9POAL	Pentatricopeptide repeat-containing protein	-	7.15335	6.22152	7.65935	8.09187	18.9597	20.945	18.4425	16.4895	7.28152	18.7092	0.389196	1.02881e-15	9.96052e-07
TraesCS7B01G208000	Transcription factor ILR3	gi|285014510|gb|ADC33137.1|helix-loop-helix-like protein [Triticum aestivum]	tr|B4FRK4|B4FRK4_MAIZE	BHLH transcription factor	bHLH	23.06	23.9766	25.6927	20.7738	42.3414	39.4581	40.5935	39.0249	23.3758	40.3545	0.579261	1.0496e-15	0.00682904
TraesCS2A01G562000	Anthocyanidin 5,3-O-glucosyltransferase	gi|357130912|ref|XP_003567088.1|PREDICTED: anthocyanidin 5,3-O-glucosyltransferase-like [Brachypodium distachyon] gi|944074129|gb|KQK09613.1| hypothetical protein BRADI_2g49120 [Brachypodium distachyon]	tr|W5APS1|W5APS1_WHEAT	Glycosyltransferase	-	0.0417061	0.0518009	0.0452089	0.0911899	0.536184	0.603158	0.784044	0.493674	0.0574764	0.604265	0.0951179	1.10484e-15	1.17019e-18
TraesCS5A01G413300	citrate glyoxysomal-like	gi|326531082|dbj|BAK04892.1|predicted protein [Hordeum vulgare subsp. vulgare]	tr|A0A1D5YRP7|A0A1D5YRP7_WHEAT	Citrate synthase	-	24.5885	27.0558	27.6285	21.4046	45.3238	41.6999	41.0085	44.108	25.1693	43.0351	0.584856	1.11555e-15	0.00795802
TraesCS6B01G350500LC			tr|Q53P91|Q53P91_ORYSJ	Transposon protein, putative, Mutator sub-class	-	2.90673	2.80649	3.51944	2.90196	7.10728	6.13218	6.5142	7.01577	3.03365	6.69236	0.453301	1.12014e-15	9.74903e-05
TraesCS2A01G571800	NRT1 PTR FAMILY -like	gi|475433023|gb|EMT01236.1|Peptide transporter PTR1 [Aegilops tauschii]	sp|O80436|PTR29_ARATH	Protein NRT1/ PTR FAMILY 5.5	-	5.47608	4.46146	4.27544	4.17336	11.1737	12.2231	12.0671	9.85815	4.59658	11.3305	0.405682	1.14795e-15	3.50329e-06
TraesCS7B01G480200LC	Ubiquitin carboxyl-terminal hydrolase 9	gi|545693650|gb|AGW47736.1|hypothetical protein [Hordeum vulgare subsp. vulgare]	sp|P62634|CNBP_RAT	Cellular nucleic acid-binding protein	-	0.368918	0.274928	0.159961	0.483981	3.50975	4.22048	4.80748	4.5201	0.321947	4.26445	0.0754954	1.17249e-15	1.06727e-18
TraesCS7A01G115400			tr|Q3ZPM9|Q3ZPM9_WHEAT	Flowering locus T	-	1.35811	7.01725	3.48612	1.42536	0	0	0	0	3.32171	0	-	1.17539e-15	3.59406e-36
TraesCS6B01G356200	ACC oxidase	gi|584609064|gb|AHJ14562.1|ACC oxidase [Triticum aestivum] gi|584609066|gb|AHJ14563.1| ACC oxidase [Triticum aestivum] gi|584609068|gb|AHJ14564.1| ACC oxidase [Triticum aestivum]	tr|A0A161G0R4|A0A161G0R4_AGRST	1-aminocyclopropane-1-carboxylate oxidase	-	2.45527	3.41551	3.28145	4.72421	0.564467	0.274341	0.518344	0.695833	3.46911	0.513246	6.75916	1.20837e-15	8.76006e-17
TraesCS5A01G511500	prostrate growth 1	gi|474449723|gb|EMS68801.1|hypothetical protein TRIUR3_31981 [Triticum urartu]	tr|B9S558|B9S558_RICCO	Zinc finger protein, putative	-	5.16194	6.66253	7.33757	4.00264	17.1313	14.5652	14.1878	18.3007	5.79117	16.0462	0.360905	1.21083e-15	2.84846e-07
TraesCS3A01G321700	RNA polymerase-associated RTF1	gi|669030007|emb|CDM84393.1|unnamed protein product [Triticum aestivum]	tr|M7ZF65|M7ZF65_TRIUA	RNA polymerase-associated protein RTF1-like protein	-	8.61365	8.27796	8.62041	7.53895	4.25109	4.0338	4.44312	4.87614	8.26274	4.40104	1.87745	1.26348e-15	0.00596351
TraesCS6B01G355700	ACC oxidase	gi|584609064|gb|AHJ14562.1|ACC oxidase [Triticum aestivum] gi|584609066|gb|AHJ14563.1| ACC oxidase [Triticum aestivum] gi|584609068|gb|AHJ14564.1| ACC oxidase [Triticum aestivum]	tr|A0A161G0R4|A0A161G0R4_AGRST	1-aminocyclopropane-1-carboxylate oxidase	-	1.10098	1.66975	2.08539	1.7231	0.0297988	0.0750469	0.0742736	0.192536	1.6448	0.0929137	17.7025	1.26664e-15	4.62194e-22
TraesCS5B01G207900	probable GTP diphosphokinase chloroplastic	gi|326503772|dbj|BAJ86392.1|predicted protein [Hordeum vulgare subsp. vulgare]	tr|B9GKT7|B9GKT7_POPTR	Rela/spot homolog 3 family protein	-	31.1271	31.8843	25.0708	29.1039	14.5856	13.4319	12.6089	13.6768	29.2965	13.5758	2.15799	1.29954e-15	0.000421372
TraesCS6A01G298900	probable RNA-dependent RNA polymerase 1	gi|40794967|gb|AAR91037.1|RNA-directed RNA polymerase 2 [Hordeum vulgare subsp. vulgare]	tr|Q6RFH9|Q6RFH9_HORVV	RNA-dependent RNA polymerase	-	3.75514	6.12109	6.06205	4.09171	1.82734	1.52063	1.61103	1.59186	5.0075	1.63772	3.05761	1.30866e-15	7.91634e-08
TraesCS6A01G209000	N-acetylglucosaminyltransferase III	gi|475519774|gb|EMT06395.1|Beta-1,4-mannosyl-glycoprotein 4-beta-N-acetylglucosaminyltransferase [Aegilops tauschii]	tr|M8AXJ5|M8AXJ5_AEGTA	Beta-1,4-mannosyl-glycoprotein 4-beta-N-acetylglucosaminyltransferase	-	35.4119	39.0929	43.7031	29.0404	18.3972	14.5825	16.2153	14.8836	36.8121	16.0196	2.29793	1.31506e-15	0.000106439
TraesCS2B01G414500	carotenoid hydroxylase	gi|422096204|gb|AFX79619.1|beta-carotene hydroxylase B1 [Triticum aestivum]	tr|E9JE14|E9JE14_MAIZE	Beta-carotene hydroxylase	-	30.0764	27.8402	32.0121	32.2855	79.0596	51.4718	53.7008	64.4572	30.5536	62.1723	0.491433	1.38399e-15	0.000302308
TraesCS7A01G087500	auxin-repressed kDa	gi|326489537|dbj|BAK01749.1|predicted protein [Hordeum vulgare subsp. vulgare] gi|326531294|dbj|BAK04998.1| predicted protein [Hordeum vulgare subsp. vulgare]	tr|K7VKC8|K7VKC8_SOLTU	Auxin repressed/dormancy associated protein	-	172.615	143.747	125.773	158.366	53.5554	56.2621	59.7045	64.4532	150.125	58.4938	2.56651	1.38972e-15	7.07405e-06
TraesCS7A01G049200LC			tr|M7ZCE6|M7ZCE6_TRIUA	3-ketoacyl-CoA synthase	-	38.7613	43.0664	34.6524	29.5242	9.64032	1.88631	5.2393	3.16123	36.5011	4.98179	7.3269	1.40809e-15	1.06112e-21
TraesCS5A01G293500LC	---NA---	No Blast Hit	sp|Q8XZI5|DXR_RALSO	1-deoxy-D-xylulose 5-phosphate reductoisomerase	-	34.6655	42.3702	22.9452	29.8487	4.65388	5.23121	4.52195	10.0657	32.4574	6.11817	5.30508	1.45838e-15	1.03038e-15
TraesCS7B01G445500			tr|M8BZ56|M8BZ56_AEGTA	Chaperone protein dnaJ	-	46.8656	44.7607	31.0843	43.033	11.9072	5.41445	8.52945	14.4561	41.4359	10.0768	4.11201	1.53439e-15	2.53789e-12
TraesCS4B01G298000	pentatricopeptide repeat-containing At1g09900-like	gi|326490085|dbj|BAJ94116.1|predicted protein [Hordeum vulgare subsp. vulgare]	tr|A0A1E5W416|A0A1E5W416_9POAL	Pentatricopeptide repeat-containing protein	-	5.85099	5.75397	5.6087	6.23541	12.4377	12.2334	11.5675	11.2072	5.86226	11.8615	0.494228	1.57682e-15	0.000370485
TraesCS3A01G141900	SWI SNF-related matrix-associated actin-dependent regulator of chromatin subfamily A member 3-like 3	gi|474188135|gb|EMS57992.1|Putative SWI/SNF-related matrix-associated actin-dependent regulator of chromatin subfamily A member 3-like 2 [Triticum urartu]	tr|B9STJ2|B9STJ2_RICCO	DNA repair helicase rad5,16, putative	-	1.05724	0.890651	0.817172	1.18597	4.39676	2.46067	3.18162	3.51285	0.987759	3.38798	0.291548	1.58994e-15	3.78953e-09
TraesCS6A01G379800	COBRA 3	gi|475577348|gb|EMT17778.1|hypothetical protein F775_25414 [Aegilops tauschii]	tr|V9QM13|V9QM13_ONCHC	COBRA-like protein	-	1.8865	2.40702	2.75137	2.11865	7.2319	5.83044	5.66044	5.21757	2.29089	5.98509	0.382766	1.59128e-15	1.51624e-06
TraesCS3B01G082000LC	Cysteine-rich receptor kinase 6	gi|474410524|gb|EMS66816.1|Putative cysteine-rich receptor-like protein kinase 20 [Triticum urartu]	sp|P93194|RPK1_IPONI	Receptor-like protein kinase	-	7.69481	9.01436	10.3598	6.8084	3.35657	2.68853	2.5329	3.10886	8.46934	2.92171	2.89876	1.71671e-15	7.64755e-07
TraesCS4A01G114400	abscisic acid receptor PYL4	gi|326520944|dbj|BAJ92835.1|predicted protein, partial [Hordeum vulgare subsp. vulgare]	tr|G7JKP6|G7JKP6_MEDTR	Abscisic acid receptor	-	12.0268	6.66253	8.07595	8.61034	2.40823	0.781101	0.863998	1.14932	8.8439	1.30066	6.79954	1.72249e-15	6.19562e-18
TraesCS6A01G157500	glyceraldehyde-3-phosphate cytosolic	gi|357137234|ref|XP_003570206.1|PREDICTED: glyceraldehyde-3-phosphate dehydrogenase GAPCP1, chloroplastic-like [Brachypodium distachyon] gi|944057962|gb|KQJ93552.1| hypothetical protein BRADI_3g05300 [Brachypodium distachyon]	tr|A0A1D6AJ83|A0A1D6AJ83_WHEAT	Glyceraldehyde-3-phosphate dehydrogenase	-	14.0055	15.8978	18.198	15.5953	33.3882	23.364	31.6038	32.3205	15.9241	30.1691	0.527829	1.73545e-15	0.00134442
TraesCS7A01G491200	STRUBBELIG-RECEPTOR FAMILY 3-like	gi|475586547|gb|EMT20323.1|Protein STRUBBELIG-RECEPTOR FAMILY 3 [Aegilops tauschii]	tr|A0A0K9P5P6|A0A0K9P5P6_ZOSMR	Kinase	-	15.2461	14.6512	12.7973	14.4297	8.65417	6.38922	7.39381	7.44635	14.2811	7.47089	1.91156	1.74893e-15	0.00435403
TraesCS5B01G547400	aspartokinase chloroplastic-like	gi|357121402|ref|XP_003562409.1|PREDICTED: aspartokinase 1, chloroplastic [Brachypodium distachyon] gi|944076780|gb|KQK12132.1| hypothetical protein BRADI_1g01800 [Brachypodium distachyon]	tr|A0A1D5YZG4|A0A1D5YZG4_WHEAT	Aspartokinase	-	37.2006	39.272	42.6154	36.4933	24.9173	17.0848	20.0258	20.0815	38.8953	20.5274	1.8948	1.76523e-15	0.00512982
TraesCSU01G102900LC			tr|Q10MB5|Q10MB5_ORYSJ	Retrotransposon protein, putative, Ty1-copia subclass	-	0.964408	1.08192	0.890281	0.312899	0.0479949	0	0	0	0.812377	0.0119987	67.7053	1.94106e-15	4.40956e-29
TraesCS3A01G173300	topless-related 2 isoform X1	gi|669028721|emb|CDM82632.1|unnamed protein product [Triticum aestivum]	tr|B9RFF4|B9RFF4_RICCO	WD-repeat protein, putative	-	3.7967	4.82534	4.22378	3.78391	2.17022	1.38623	1.72918	2.23774	4.15743	1.88084	2.21041	1.94106e-15	0.000245225
TraesCS2A01G204900	organic cation carnitine transporter 2-like	gi|475618993|gb|EMT30622.1|Solute carrier family 22 member 3 [Aegilops tauschii]	tr|A0A072TPM4|A0A072TPM4_MEDTR	Organic cation/carnitine transporter	-	1.08718	0.414099	0.534247	0.934993	0	0	0	0	0.742629	0	-	1.98333e-15	9.12986e-29
TraesCS7B01G189000	RING U-box superfamily	gi|475595271|gb|EMT22981.1|RING finger protein 5 [Aegilops tauschii]	AT3G58030.4	RING/U-box superfamily protein	-	15.979	16.5157	12.0416	10.2593	5.22233	4.50932	4.53369	5.59505	13.6989	4.9651	2.75903	2.00564e-15	1.44583e-06
TraesCS2B01G113900	dihydrofolate reductase-like	gi|474105645|gb|EMS55430.1|Calmodulin-related protein [Triticum urartu]	tr|A0A0B2RN90|A0A0B2RN90_GLYSO	Dihydrofolate reductase	-	1.36032	1.96957	2.966	4.62296	30.78	62.5849	50.4487	36.1269	2.72971	44.9851	0.0606803	2.03381e-15	2.72274e-41
TraesCS4A01G227300	Rieske [2Fe-2S]	gi|473987388|gb|EMS51768.1|hypothetical protein TRIUR3_12677 [Triticum urartu]	tr|A0A103XH74|A0A103XH74_CYNCS	Chlorophyll a/b binding protein domain-containing protein	-	177.981	166.255	194.249	190.283	333.388	263.957	312.991	337.511	182.192	311.962	0.584021	2.04609e-15	0.00781579
TraesCS3B01G563700	TRANSPARENT TESTA 12	gi|669031617|emb|CDM86692.1|unnamed protein product [Triticum aestivum]	tr|W5CXK8|W5CXK8_WHEAT	Protein DETOXIFICATION	-	39.3118	45.8467	40.7317	36.8788	17.2799	17.3875	19.8291	15.5744	40.6922	17.5177	2.32292	2.07743e-15	8.52598e-05
TraesCSU01G005100	benzoxazinone:UDP-Glc glucosyltransferase	gi|295841387|dbj|BAJ07107.1|glucosyltransferase [Secale cereale]	tr|A0A164TMY6|A0A164TMY6_DAUCA	UDP-glycosyltransferase	-	20.5577	34.9005	27.1145	30.9158	10.3407	8.32521	10.6233	8.32054	28.3721	9.40243	3.01753	2.13464e-15	8.00532e-08
TraesCS7B01G286700LC	two-component response regulator	gi|1012258032|ref|XP_015945363.1|PREDICTED: two-component response regulator ARR10-like [Arachis duranensis]	tr|A0A072V176|A0A072V176_MEDTR	Two-component response regulator	ARR-B	17.2432	16.4745	14.0185	15.5883	59.1722	54.1835	31.0275	54.5388	15.8311	49.7305	0.318339	2.13483e-15	3.62149e-09
TraesCS1B01G332500	transcription factor bHLH123-like	gi|326489649|dbj|BAK01805.1|predicted protein [Hordeum vulgare subsp. vulgare] gi|326514422|dbj|BAJ96198.1| predicted protein [Hordeum vulgare subsp. vulgare]	AT1G61660.7	basic helix-loop-helix (bHLH) DNA-binding superfamily protein	bHLH	0.117475	0.129697	0.164128	0.239733	0.751785	0.625476	0.719414	0.737287	0.162758	0.708491	0.229725	2.16458e-15	1.58192e-11
TraesCS6B01G504100LC	hypothetical protein F775_43759	gi|475579523|gb|EMT18357.1|hypothetical protein F775_43759 [Aegilops tauschii]	AT5G14895.1	NHL domain protein	-	2.37053	1.05995	2.26126	1.55494	8.28949	9.41498	10.3308	12.0116	1.81167	10.0117	0.180955	2.19354e-15	8.64677e-14
TraesCS3B01G090400	gamma-glutamyltranspeptidase 3	gi|475626149|gb|EMT33219.1|Gamma-glutamyltranspeptidase 1 [Aegilops tauschii]	tr|G7KHZ7|G7KHZ7_MEDTR	Gamma-glutamyltranspeptidase	-	7.34057	8.60084	6.6355	8.36211	3.75307	2.25918	3.13026	2.86667	7.73475	3.00229	2.57628	2.33168e-15	8.66151e-06
TraesCS3A01G131300	hypothetical protein F775_07808	gi|475510822|gb|EMT05320.1|hypothetical protein F775_07808 [Aegilops tauschii]	tr|A0A075IGN3|A0A075IGN3_NUPAD	Auxin efflux carrier component	-	11.4884	10.9676	8.98586	9.5223	2.93464	2.39875	3.4648	2.43253	10.241	2.80768	3.64751	2.3336e-15	6.30901e-09
TraesCS5A01G223000LC	---NA---	No Blast Hit	sp|P9WN27|GLNE_MYCTU	Bifunctional glutamine synthetase adenylyltransferase/adenylyl-removing enzyme	-	3.32691	5.45	4.28861	6.05532	0.277437	0.232904	0.307339	0.448143	4.78021	0.316456	15.1055	2.3944e-15	2.1155e-20
TraesCS5A01G341900LC			sp|Q5ZK62|ACAP2_CHICK	Arf-GAP with coiled-coil, ANK repeat and PH domain-containing protein 2	-	0	0.0414256	0	0	1.07198	4.21157	2.42253	1.17746	0.0103564	2.22088	0.00466319	2.48778e-15	4.07971e-33
TraesCS2B01G260500	thioredoxin H	gi|474416054|gb|EMS67170.1|Thioredoxin H-type [Triticum urartu]	tr|Q8GVD3|Q8GVD3_WHEAT	Thioredoxin	-	29.2851	27.9029	27.657	26.0512	10.6244	10.3045	8.39862	7.24786	27.7241	9.14386	3.03199	2.56373e-15	2.45665e-07
TraesCS1A01G013800	Methionine S-methyltransferase	gi|326528795|dbj|BAJ97419.1|predicted protein [Hordeum vulgare subsp. vulgare]	tr|A0A1D5T1L6|A0A1D5T1L6_WHEAT	Methionine S-methyltransferase	-	12.5087	16.4378	13.7641	10.662	6.25106	3.58552	4.68397	6.15236	13.3431	5.16823	2.58176	2.57406e-15	5.58865e-06
TraesCS4B01G363700	probable apyrase 3	gi|475617700|gb|EMT30219.1|Nucleoside-triphosphatase [Aegilops tauschii]	tr|B9U140|B9U140_LOLPR	Apyrase	-	101.097	288.989	120.356	100.436	19.2118	23.3856	29.2456	18.1887	152.72	22.5079	6.78514	2.65732e-15	1.59005e-21
TraesCS7A01G111700LC			tr|Q546P8|Q546P8_VITVI	Chitinase	-	20.0164	20.3333	11.4229	11.0693	2.79444	0.504812	0.911053	2.3712	15.7105	1.64538	9.54826	2.661e-15	2.2156e-26
TraesCS2B01G362700	Glucose-6-phosphate 1- cytoplasmic isoform	gi|475598449|gb|EMT23941.1|Glucose-6-phosphate 1-dehydrogenase, cytoplasmic isoform [Aegilops tauschii]	tr|F2D6Z3|F2D6Z3_HORVV	Glucose-6-phosphate 1-dehydrogenase	-	7.81929	8.65372	10.1137	8.06406	17.1553	13.6006	15.1106	17.6142	8.6627	15.8702	0.545849	2.78551e-15	0.0026411
TraesCS7A01G339800	probable transcription factor GLK1	gi|118722731|gb|ABL10089.1|golden 2-like protein [Triticum aestivum]	tr|W9RZ29|W9RZ29_9ROSA	Two-component response regulator-like protein	G2-like	110.788	118.157	99.7938	111.44	63.1895	55.7184	58.4844	62.7	110.045	60.0231	1.83338	2.84074e-15	0.00882939
TraesCS6B01G115200	probable sodium metabolite cotransporter chloroplastic	gi|326516140|dbj|BAJ88093.1|predicted protein [Hordeum vulgare subsp. vulgare]	AT3G25410.1	Sodium Bile acid symporter family	-	84.9962	72.0033	73.0721	83.2939	152.782	117.122	139.016	146.269	78.3414	138.797	0.564431	3.16262e-15	0.00436859
TraesCS1A01G058400	transcription factor AP2	gi|1008935836|gb|AFU92142.2|starch negative regulator RSR1 [Triticum aestivum]	tr|A0A0K9PY64|A0A0K9PY64_ZOSMR	AP2-like ethylene-responsive transcription factor	AP2	58.9564	60.3726	48.9037	54.7315	21.711	23.8306	26.1492	24.4578	55.7411	24.0371	2.31896	3.27698e-15	8.13314e-05
TraesCS3B01G790400LC	---NA---	No Blast Hit	tr|A0A1J3HVX3|A0A1J3HVX3_NOCCA	Protein CHROMATIN REMODELING 8	-	8.09018	11.0532	10.4439	9.64859	22.5038	18.971	22.8605	25.8882	9.80896	22.5559	0.434873	3.36618e-15	3.89103e-05
TraesCS6B01G367800	heat shock cognate 70 kDa 2	gi|474012573|gb|EMS52605.1|Heat shock cognate 70 kDa protein 1 [Triticum urartu]	tr|Q10NA9|Q10NA9_ORYSJ	70 kDa heat shock protein	-	58.7994	74.9945	82.5245	71.1641	31.2934	18.2872	23.854	33.4451	71.8706	26.7199	2.68978	3.47696e-15	1.79484e-06
TraesCS3A01G139900	RING-H2 finger ATL44-like	gi|669028399|emb|CDM82182.1|unnamed protein product [Triticum aestivum]	tr|B9RT88|B9RT88_RICCO	Ring finger protein, putative	-	8.35141	8.4286	8.49353	6.80696	3.46275	2.37839	2.01761	2.36084	8.02013	2.5549	3.13912	3.54853e-15	1.72689e-07
TraesCS1A01G262700			tr|A0A023RCJ3|A0A023RCJ3_MUSAC	AGAMOUS-like MADS-box transcription factor	MADS2	0.105687	0.0840113	0.0916504	0.0369732	0.739151	1.44176	1.06566	1.22906	0.0795804	1.11891	0.0711231	3.58227e-15	1.27446e-20
TraesCS7B01G295600	potassium transporter 10-like	gi|326515164|dbj|BAK03495.1|predicted protein [Hordeum vulgare subsp. vulgare]	tr|N1QW91|N1QW91_AEGTA	Potassium transporter	-	3.65221	4.22991	3.86475	4.35994	1.88419	1.10519	1.25436	1.83879	4.0267	1.52064	2.64804	3.62485e-15	3.81387e-06
TraesCS2B01G545600	clustered mitochondria homolog	gi|475570667|gb|EMT16078.1|hypothetical protein F775_09910 [Aegilops tauschii]	tr|A0A1J3E390|A0A1J3E390_NOCCA	Clustered mitochondria protein	-	11.0084	9.53596	10.8281	9.83139	23.3799	18.1127	18.6202	17.0947	10.301	19.3019	0.533676	3.79064e-15	0.00151227
TraesCS1A01G258800LC	---NA---	No Blast Hit	AT5G07760.2	formin homology 2 domain-containing protein / FH2 domain-containing protein	-	8.98448	11.6998	12.2918	11.3718	24.7371	23.0309	26.8469	23.5945	11.087	24.5523	0.451564	3.85812e-15	6.229e-05
TraesCS2B01G308000	predicted protein	gi|326533032|dbj|BAJ93488.1|predicted protein [Hordeum vulgare subsp. vulgare]	tr|Q9M236|Q9M236_ARATH	Initiation factor 4F subunit (DUF1350)	-	10.8567	10.4741	10.0428	9.41992	18.9985	13.6705	16.0297	20.3774	10.1984	17.2691	0.590557	3.89106e-15	0.00966576
TraesCS2B01G152100	Condensin complex subunit 1	gi|475587853|gb|EMT20676.1|Condensin complex subunit 1 [Aegilops tauschii]	tr|N1R2Q3|N1R2Q3_AEGTA	Condensin complex subunit 1	-	0.945163	0.932488	0.842888	0.603854	0.20683	0.0578768	0.0630084	0.155909	0.831098	0.120906	6.87392	4.03353e-15	6.75564e-17
TraesCS1B01G206200	uncharacterized sugar kinase slr0537	gi|326507014|dbj|BAJ95584.1|predicted protein [Hordeum vulgare subsp. vulgare]	tr|Q7XBZ0|Q7XBZ0_ORYSJ	Carbohydrate kinase, putative, expressed	-	36.6003	33.2372	36.4482	38.1733	72.5371	55.1676	57.8046	72.0986	36.1148	64.402	0.560771	4.14533e-15	0.0039612
TraesCS1B01G382600	phospholipase D gamma 1-like	gi|475571331|gb|EMT16220.1|Phospholipase D beta 1 [Aegilops tauschii]	tr|N1QYN1|N1QYN1_AEGTA	Phospholipase D	-	18.852	18.4904	21.3492	16.5993	9.14681	8.82839	9.30144	9.59977	18.8227	9.2191	2.04171	4.19297e-15	0.0013553
TraesCS1A01G385900	---NA---	No Blast Hit	sp|Q66HC5|NUP93_RAT	Nuclear pore complex protein Nup93	-	18.7691	19.928	17.5561	18.9637	34.7549	40.5461	39.0289	42.0889	18.8042	39.1047	0.480868	4.23535e-15	0.000191299
TraesCS3A01G225500	neutral ceramidase	gi|161702907|gb|ABX76295.1|neutral ceramidase [Triticum aestivum]	tr|A9YFM2|A9YFM2_WHEAT	Neutral ceramidase	-	5.14769	5.50119	5.96565	4.34761	12.1032	7.80087	9.44174	10.8123	5.24054	10.0395	0.521989	4.30624e-15	0.00112601
TraesCS3A01G000800	Transcription factor bHLH36	gi|472899988|gb|EMS35626.1|Transcription factor bHLH36 [Triticum urartu]	AT4G20970.1	basic helix-loop-helix (bHLH) DNA-binding superfamily protein	-	3.38528	3.84102	2.77699	2.10053	0.870439	0.434482	0.332276	0.551007	3.02596	0.547051	5.53139	4.4329e-15	3.40678e-14
TraesCS7A01G013400			tr|A0A1D1XHD8|A0A1D1XHD8_9ARAE	Methylsterol monooxygenase 1-2	-	3.11385	3.09404	3.92928	1.57117	0.554296	0.0689366	0.187622	0.215547	2.92708	0.2566	11.4072	4.75032e-15	5.45788e-25
TraesCS5A01G120000	2-oxoisovalerate dehydrogenase subunit alpha mitochondrial isoform X1	gi|283806367|dbj|BAI66425.1|2-oxoisovalerate dehydrogenase [Triticum aestivum]	tr|Q2NJZ0|Q2NJZ0_AYWBP	Pyruvate dehydrogenase E1 component alpha subunit	-	0.390406	0.258614	0.378386	0.354837	1.44867	1.24257	1.17744	0.960173	0.345561	1.20721	0.286247	4.75032e-15	1.50371e-09
TraesCS1B01G363100	Malate chloroplastic	gi|474143306|gb|EMS56651.1|Malate dehydrogenase, chloroplastic [Triticum urartu]	tr|A0A0U2KWW3|A0A0U2KWW3_HORVU	Malate dehydrogenase	-	11.0321	10.247	10.1908	9.75347	18.2284	19.7544	21.5182	21.5154	10.3058	20.2541	0.508827	4.77871e-15	0.000659217
TraesCS4A01G247600	ATP synthase	gi|326511489|dbj|BAJ87758.1|predicted protein, partial [Hordeum vulgare subsp. vulgare]	tr|A0A061F8S8|A0A061F8S8_THECC	ATP synthase delta-subunit protein	-	113.271	108.833	117.098	126.109	213.759	199.423	205.857	214.151	116.328	208.298	0.558468	4.7908e-15	0.0035863
TraesCS6B01G061900	DEAD-box ATP-dependent RNA helicase 33	gi|670018233|emb|CDJ26649.1|unnamed protein product [Triticum aestivum]	tr|B9RC74|B9RC74_RICCO	Dead box ATP-dependent RNA helicase, putative	-	4.40322	3.30467	4.07569	4.80696	10.8561	11.9446	12.4086	10.026	4.14764	11.3088	0.366762	4.7908e-15	2.18707e-07
TraesCS6A01G325600	ACC oxidase	gi|584609064|gb|AHJ14562.1|ACC oxidase [Triticum aestivum] gi|584609066|gb|AHJ14563.1| ACC oxidase [Triticum aestivum] gi|584609068|gb|AHJ14564.1| ACC oxidase [Triticum aestivum]	tr|M8CMB2|M8CMB2_AEGTA	1-aminocyclopropane-1-carboxylate oxidase	-	2.35395	1.27055	2.34374	0.737086	0.0896682	0	0.0496662	0.0482802	1.67633	0.0469037	35.7399	4.81516e-15	2.12261e-27
TraesCS7A01G112000	IQ-DOMAIN 1	gi|473980590|gb|EMS51544.1|Protein IQ-DOMAIN 1 [Triticum urartu]	tr|M7ZTY1|M7ZTY1_TRIUA	Protein IQ-DOMAIN 1	-	34.0386	33.37	30.4594	26.1001	17.7458	10.9196	13.1265	16.1726	30.992	14.4911	2.13869	5.01406e-15	0.000503257
TraesCS3B01G285700	F-box kelch-repeat At1g23390	gi|326494898|dbj|BAJ85544.1|predicted protein [Hordeum vulgare subsp. vulgare]	tr|Q69J07|Q69J07_ORYSJ	Kelch repeat-containing F-box-like protein	-	32.2942	34.9814	31.0581	32.2116	17.733	14.1656	13.6532	18.8773	32.6363	16.1073	2.02618	5.07436e-15	0.0015505
TraesCS2A01G588300	Beta- insoluble isoenzyme 7	gi|122209112|sp|Q2UXF7.1|6FEH_WHEATRecName: Full=Fructan 6-exohydrolase; Flags: Precursor gi|83697983|emb|CAJ28591.1| fructan 6-exohydrolase [Triticum aestivum]	tr|G7KQY4|G7KQY4_MEDTR	Beta-fructofuranosidase, insoluble protein	-	4.01891	3.51027	2.9933	3.62831	0.833357	0.993418	1.1632	1.22497	3.5377	1.05374	3.35729	5.29813e-15	1.89409e-08
TraesCS3A01G023200	salt overly sensitive 1	gi|170076469|gb|AAQ91618.3|putative plasma membrane Na+/H+ antiporter [Triticum aestivum]	sp|P26431|SL9A1_RAT	Sodium/hydrogen exchanger 1	-	6.01038	8.07367	6.1943	6.67868	3.39749	2.94845	3.20034	3.21081	6.73926	3.18927	2.1131	5.57645e-15	0.00067493
TraesCS3A01G184700	probable peptide nitrate transporter At3g43790 isoform X1	gi|944068338|gb|KQK03822.1|hypothetical protein BRADI_2g10027 [Brachypodium distachyon]	tr|A0A1J6IWT2|A0A1J6IWT2_NICAT	Protein zinc induced facilitator-like 1	-	2.62873	2.94717	2.209	2.50253	1.08864	0.883764	0.924353	0.90822	2.57186	0.951243	2.70368	5.64743e-15	5.79059e-06
TraesCS1B01G088900	WRKY transcription	gi|1035787207|gb|ANJ45122.1|WRKY transcription factor, partial [Triticum aestivum]	tr|A0A191XX43|A0A191XX43_WHEAT	WRKY transcription factor	WRKY	2.49603	4.17873	3.28317	2.21053	0.528534	0.1811	0.439124	0.766623	3.04212	0.478845	6.35303	5.65927e-15	3.67428e-18
TraesCS2B01G461000			tr|D7MKH4|D7MKH4_ARALL	Protease inhibitor/seed storage/lipid transfer protein family protein	-	0	0.207279	0	0	2.68189	3.24203	4.0999	3.63892	0.0518197	3.41569	0.0151711	5.86497e-15	9.80679e-23
TraesCS2B01G612200	ABC transporter G family member 5	gi|326496150|dbj|BAJ90696.1|predicted protein [Hordeum vulgare subsp. vulgare]	tr|A0A0K9PUK9|A0A0K9PUK9_ZOSMR	ABC transporter G family member	-	0.353766	0.520242	0.539937	0.383659	0	0	0	0	0.449401	0	-	5.89232e-15	3.21424e-24
TraesCS3B01G297900	65-kDa microtubule-associated 3-like	gi|669029630|emb|CDM83899.1|unnamed protein product [Triticum aestivum]	tr|Q5N7P7|Q5N7P7_ORYSJ	Microtubule-associated protein-like	-	1.26924	1.00477	0.91924	0.792906	0.265386	0.162574	0.280083	0.289646	0.996539	0.249422	3.99539	6.20542e-15	3.85801e-10
TraesCS1A01G335300	O-methyltransferase ZRP4	gi|326519817|dbj|BAK00281.1|predicted protein [Hordeum vulgare subsp. vulgare]	tr|Q9ZRC1|Q9ZRC1_WHEAT	O-methyltransferase	-	8.78219	5.56238	7.25953	11.409	0.977199	1.552	0.811889	1.72778	8.25328	1.26722	6.51292	6.24811e-15	8.11718e-19
TraesCS1B01G189400	nonspecific lipid-transfer precursor	gi|326508012|dbj|BAJ86749.1|predicted protein [Hordeum vulgare subsp. vulgare]	tr|Q9FEK9|Q9FEK9_TRITD	Lipid transfer protein	-	279.011	303.042	271.08	363.889	794.27	1167.31	1008.75	796.578	304.255	941.728	0.323082	6.34349e-15	2.53641e-09
TraesCS6B01G425400	---NA---	No Blast Hit	tr|A0A061DHK7|A0A061DHK7_THECC	Synechocystis YCF37	-	4.57887	3.86727	7.0339	7.20839	17.391	20.219	24.7059	23.1471	5.67211	21.3658	0.265477	6.35419e-15	8.12286e-12
TraesCS7B01G020500	NRT1 PTR FAMILY -like	gi|326512120|dbj|BAJ96041.1|predicted protein [Hordeum vulgare subsp. vulgare] gi|326527381|dbj|BAK04632.1| predicted protein [Hordeum vulgare subsp. vulgare]	tr|A0A1C8DRT0|A0A1C8DRT0_CATRO	NRT1/PTR family protein 2.2	-	8.25299	14.5433	11.2758	13.9941	3.37796	3.65011	3.13755	3.70756	12.0166	3.46829	3.46469	6.42699e-15	1.44865e-09
TraesCS6B01G254500	ROOT HAIR DEFECTIVE 3 homolog 2-like isoform X1	gi|357151852|ref|XP_003575926.1|PREDICTED: protein ROOT HAIR DEFECTIVE 3 homolog 2-like isoform X2 [Brachypodium distachyon] gi|944052442|gb|KQJ88080.1| hypothetical protein BRADI_4g15200 [Brachypodium distachyon]	tr|A0A1D6B3D9|A0A1D6B3D9_WHEAT	Protein ROOT HAIR DEFECTIVE 3 homolog	-	1.38848	1.23814	1.35844	1.05867	0.390578	0.256159	0.314364	0.374596	1.26093	0.333924	3.7761	6.73739e-15	6.21221e-09
TraesCS6B01G183500	myb family transcription factor APL isoform X1	gi|326501624|dbj|BAK02601.1|predicted protein [Hordeum vulgare subsp. vulgare]	tr|M8C307|M8C307_AEGTA	Myb family transcription factor APL	G2-like	1.53235	1.90607	1.6389	1.6529	0.770501	0.55862	0.45102	0.650579	1.68256	0.60768	2.76882	6.77196e-15	2.33708e-06
TraesCS4B01G263000	dehydrodolichyl diphosphate syntase complex subunit NUS1 isoform X2	gi|357113597|ref|XP_003558589.1|PREDICTED: dehydrodolichyl diphosphate syntase complex subunit nus1-like isoform X1 [Brachypodium distachyon] gi|944087770|gb|KQK23122.1| hypothetical protein BRADI_1g71373 [Brachypodium distachyon]	sp|Q96E22|NGBR_HUMAN	Dehydrodolichyl diphosphate synthase complex subunit NUS1	-	134.947	112.997	101.047	89.632	47.5831	22.522	32.0652	43.2517	109.656	36.3555	3.01621	6.86442e-15	6.89757e-08
TraesCS7A01G773800LC	PREDICTED: uncharacterized protein LOC103654518	gi|670399211|ref|XP_008679570.1|PREDICTED: uncharacterized protein LOC103654518 [Zea mays] gi|413925346|gb|AFW65278.1| hypothetical protein ZEAMMB73_435031 [Zea mays]	AT5G45480.1	transmembrane protein, putative (DUF594)	-	14.7954	7.89716	10.4695	2.42926	1.01825	0.617356	0.775493	0.822384	8.89783	0.80837	11.0071	7.13496e-15	7.0968e-28
TraesCS1B01G202700	probable aquaporin NIP5-1	gi|357146977|ref|XP_003574178.1|PREDICTED: aquaporin NIP3-1 [Brachypodium distachyon] gi|944061810|gb|KQJ97400.1| hypothetical protein BRADI_3g30540 [Brachypodium distachyon]	sp|P47865|AQP1_BOVIN	Aquaporin-1	-	1.25269	1.65962	0.919193	1.20796	0	0.0831987	0	0.0266812	1.25987	0.02747	45.8634	7.65809e-15	4.71663e-23
TraesCS6B01G353700	thioredoxin-like 3- chloroplastic	gi|326507720|dbj|BAJ86603.1|predicted protein [Hordeum vulgare subsp. vulgare]	tr|G7KVF9|G7KVF9_MEDTR	Thioredoxin	-	46.5262	40.1486	45.5647	44.0939	84.5548	101.077	102.739	96.0376	44.0833	96.1022	0.458713	7.80991e-15	6.02278e-05
TraesCS2B01G051600	Beta-glucosidase 16	gi|474255864|gb|EMS60351.1|Beta-glucosidase 16 [Triticum urartu]	tr|B6SKX7|B6SKX7_MAIZE	Beta-glucosidase	-	8.78402	8.81085	6.8322	8.62912	3.09352	3.33382	3.19274	3.59642	8.26405	3.30412	2.50113	7.82313e-15	1.68569e-05
TraesCS7A01G371000	phloem-specific lectin	gi|474091361|gb|EMS54880.1|Putative F-box protein PP2-B8 [Triticum urartu]	tr|A0A059PC27|A0A059PC27_CICAR	F-box protein PP2	-	4.49417	6.99387	5.61669	3.43926	1.46145	0.68476	1.01656	1.15288	5.136	1.07891	4.76035	7.93142e-15	1.6045e-12
TraesCS7A01G554500	TRANSPARENT TESTA 12	gi|326503162|dbj|BAJ99206.1|predicted protein, partial [Hordeum vulgare subsp. vulgare]	tr|W5HZB8|W5HZB8_WHEAT	Protein DETOXIFICATION	-	17.0028	14.7296	15.7049	14.402	8.78045	6.98553	7.20352	6.98766	15.4598	7.48929	2.06426	8.07904e-15	0.00115763
TraesCS5B01G415700LC	---NA---	No Blast Hit	AT3G16030.6	lectin protein kinase family protein	-	43.1404	46.6099	34.7435	38.0667	80.6725	64.2708	72.5452	72.1176	40.6401	72.4015	0.561316	8.08876e-15	0.0042474
TraesCS2B01G232900	Sugar carrier C	gi|475621836|gb|EMT31642.1|Sugar carrier protein C [Aegilops tauschii]	tr|B9S337|B9S337_RICCO	Sugar transporter, putative	-	5.16228	7.27873	7.78689	4.76927	1.60778	0.360967	0.37278	0.770051	6.24929	0.777894	8.0336	8.30258e-15	1.26209e-22
TraesCS5A01G147500	probable serine threonine- kinase WNK5	gi|27542950|gb|AAO16559.1|mitogen-activated protein kinase [Triticum aestivum]	tr|B9RX11|B9RX11_RICCO	Kinase, putative	-	63.2986	69.924	51.571	52.4974	29.4236	18.9307	22.4956	30.6249	59.3228	25.3687	2.33843	8.66305e-15	6.62465e-05
TraesCS2A01G534300	ABSCISIC ACID-INSENSITIVE 5 2	gi|474069127|gb|EMS54241.1|Protein FD [Triticum urartu]	tr|A0A1E1F9A3|A0A1E1F9A3_SOLTU	Transcription factor	bZIP	9.81132	9.10961	10.275	11.2537	2.92251	1.66646	2.56556	3.78549	10.1124	2.73501	3.6974	8.78077e-15	1.47091e-09
TraesCS4A01G004800	hypothetical protein TRIUR3_25348	gi|474291945|gb|EMS61342.1|hypothetical protein TRIUR3_25348 [Triticum urartu]	AT5G42900.3	cold regulated protein 27	-	0.495395	0.196897	0.12888	0.259962	2.85328	2.95133	4.57186	2.22214	0.270284	3.14965	0.0858138	8.89419e-15	2.66227e-20
TraesCS2B01G401600	probable inactive beta-glucosidase 14	gi|475541136|gb|EMT09723.1|Beta-glucosidase 6 [Aegilops tauschii]	tr|B9RXP7|B9RXP7_RICCO	Beta-glucosidase, putative	-	0.814237	1.06648	0.823781	0.873976	2.57577	1.91733	2.06624	2.11106	0.894619	2.1676	0.412723	8.90264e-15	1.77096e-05
TraesCS7B01G263100	LRR receptor-like serine threonine- kinase	gi|475550739|gb|EMT11507.1|Putative LRR receptor-like serine/threonine-protein kinase [Aegilops tauschii]	tr|B9SZK5|B9SZK5_RICCO	Receptor-kinase, putative	-	0.569756	0.675976	0.6342	0.490868	0.1137	0	0.0435997	0.0353191	0.5927	0.0481548	12.3082	9.0404e-15	9.89833e-21
TraesCS2A01G284700	metal-nicotianamine transporter YSL6	gi|475606283|gb|EMT26359.1|Putative metal-nicotianamine transporter YSL6 [Aegilops tauschii]	tr|A0A0K9NNE9|A0A0K9NNE9_ZOSMR	Yellow stripe-like transporter 12	-	19.1461	20.1609	19.2196	18.9586	10.265	9.40743	9.81144	8.57556	19.3713	9.51486	2.0359	9.14708e-15	0.00144849
TraesCS3A01G158100	uncharacterized LOC103649536	gi|475508549|gb|EMT05097.1|hypothetical protein F775_32603 [Aegilops tauschii]	tr|Q9FHX7|Q9FHX7_ARATH	Dbj|BAA92898.1	-	40.3393	32.5571	38.522	39.8845	83.9172	87.7459	82.0222	76.4761	37.8257	82.5404	0.458269	9.1513e-15	6.12221e-05
TraesCS4B01G363900	Stem 28 kDa glyco	gi|473808027|gb|EMS46715.1|Stem 28 kDa glycoprotein [Triticum urartu]	tr|M7Z3H3|M7Z3H3_TRIUA	Acid phosphatase 1	-	13.5632	18.29	14.9123	18.1868	4.66177	4.42134	4.99667	7.04154	16.2381	5.28033	3.07521	9.81945e-15	8.64875e-08
TraesCS4A01G239600	probable inactive leucine-rich repeat receptor kinase At3g03770 isoform X1	gi|475478834|gb|EMT02742.1|Putative LRR receptor-like serine/threonine-protein kinase [Aegilops tauschii]	tr|Q9FMT0|Q9FMT0_ARATH	Receptor protein kinase-like protein	-	2.19877	1.90088	1.79902	1.60796	0.4344	0.579184	0.551985	0.484987	1.87666	0.512639	3.66078	9.91656e-15	4.73516e-09
TraesCS7B01G237800	heavy metal-associated isoprenylated plant 26-like	gi|475604586|gb|EMT25784.1|hypothetical protein F775_44012 [Aegilops tauschii]	tr|A0A061GX23|A0A061GX23_THECC	Heavy metal transport/detoxification superfamily protein	-	4.49935	5.42075	7.4134	2.75458	0.578448	0	0.0480594	0.327027	5.02202	0.238384	21.067	1.01805e-14	4.83278e-28
TraesCS6B01G355500	hypothetical protein TRIUR3_02790	gi|473878243|gb|EMS47913.1|hypothetical protein TRIUR3_02790 [Triticum urartu]	tr|A0A0B0N0X8|A0A0B0N0X8_GOSAR	G1/S-specific cyclin-E	-	4.02712	3.68252	3.74573	3.74629	1.86767	1.85126	1.88131	2.06761	3.80042	1.91696	1.98252	1.05714e-14	0.00234944
TraesCS7A01G409900	WAT1-related At3g45870	gi|473926456|gb|EMS49825.1|Auxin-induced protein 5NG4 [Triticum urartu]	tr|A0A1D6SBS6|A0A1D6SBS6_WHEAT	WAT1-related protein	-	24.7403	24.6068	19.995	19.577	12.1663	9.05092	9.59455	11.8233	22.2298	10.6588	2.08559	1.07187e-14	0.00093324
TraesCS4A01G090200	alpha- expressed	gi|473904105|gb|EMS49259.1|Peroxidasin-like protein [Triticum urartu]	tr|A0A1J6K7V1|A0A1J6K7V1_NICAT	Alpha-dioxygenase 2	-	15.3467	13.1302	13.4904	10.3495	6.07635	3.33527	4.71983	3.54273	13.0792	4.41854	2.96007	1.07748e-14	1.78832e-07
TraesCS5A01G713600LC	hypothetical protein TRIUR3_34618	gi|474044618|gb|EMS53433.1|hypothetical protein TRIUR3_34618 [Triticum urartu]	AT5G45540.1	transmembrane protein, putative (DUF594)	-	0.652087	0.91721	0.609547	0.666599	0.0783902	0.138927	0.137495	0.0914502	0.711361	0.111565	6.37617	1.1282e-14	2.54128e-14
TraesCS6B01G188300			tr|W5GHG3|W5GHG3_WHEAT	Caleosin	-	7.14891	5.62172	2.81448	1.64941	92.7427	33.1721	49.0205	81.8255	4.30863	64.1902	0.0671229	1.14208e-14	1.77373e-39
TraesCS7B01G193800	diacylglycerol O-acyltransferase 1	gi|475559873|gb|EMT13438.1|2-acylglycerol O-acyltransferase 1 [Aegilops tauschii]	tr|M7ZCZ6|M7ZCZ6_TRIUA	Diacylglycerol O-acyltransferase 2	-	3.8739	4.03352	4.19926	3.94677	8.13816	7.06315	7.02557	7.54841	4.01336	7.44382	0.539154	1.25046e-14	0.00254158
TraesCS3B01G108200	tryptophan aminotransferase related 2	gi|732449974|gb|AIZ68358.1|tryptophan aminotransferase related 2 [Triticum aestivum]	tr|F2FB37|F2FB37_MAIZE	Tryptophan aminotransferase	-	5.36541	5.84297	5.48369	6.02282	12.2807	9.83381	11.8509	16.9122	5.67872	12.7194	0.446461	1.29202e-14	3.63993e-05
TraesCS3B01G119400			tr|Q7XEJ4|Q7XEJ4_ORYSJ	Chlorophyllase family protein, expressed	-	12.3968	9.67482	8.74831	8.82302	22.6096	17.9187	18.3988	22.8049	9.91075	20.433	0.485037	1.29476e-14	0.000246273
TraesCS3A01G375400	NAC domain-containing 90-like	gi|669030558|emb|CDM85123.1|unnamed protein product [Triticum aestivum]	tr|Q9SXQ0|Q9SXQ0_TOBAC	NAC-domain protein	NAC	10.8359	8.19632	11.8354	4.52538	2.00529	0.80933	0.608752	1.24582	8.84827	1.1673	7.58014	1.30896e-14	1.72686e-20
TraesCS7A01G141300	Pyrophosphate-energized vacuolar membrane proton pump	gi|474394939|gb|EMS65629.1|Pyrophosphate-energized vacuolar membrane proton pump [Triticum urartu]	tr|M8AX18|M8AX18_TRIUA	Pyrophosphate-energized vacuolar membrane proton pump	-	3.45169	5.0221	5.788	3.55021	15.4274	8.82662	10.9365	11.787	4.453	11.7444	0.37916	1.32637e-14	4.04711e-07
TraesCS7A01G528900	chaperone dnaJ 11	gi|326507194|dbj|BAJ95674.1|predicted protein [Hordeum vulgare subsp. vulgare] gi|326507586|dbj|BAK03186.1| predicted protein [Hordeum vulgare subsp. vulgare]	tr|M8BZ56|M8BZ56_AEGTA	Chaperone protein dnaJ	-	217.624	262.183	176.084	224.234	66.0421	31.5098	50.6354	85.8165	220.031	58.501	3.76116	1.35551e-14	4.2681e-11
TraesCS1A01G084900	predicted protein	gi|326506260|dbj|BAJ86448.1|predicted protein [Hordeum vulgare subsp. vulgare]	AT3G19190.3	autophagy 2	-	9.22157	7.03198	6.27659	7.92447	1.48883	2.08308	1.14534	1.51419	7.61365	1.55786	4.88725	1.3879e-14	1.15769e-12
TraesCS6B01G164600	polyubiquitin 11-like	gi|514774988|ref|XP_004968120.1|PREDICTED: polyubiquitin 11 [Setaria italica] gi|695035052|ref|XP_009404996.1| PREDICTED: polyubiquitin 11 [Musa acuminata subsp. malaccensis] gi|151935411|gb|ABS18744.1| ubiqutin ligase-like protein [Oryza sativa Japonica Group] gi|326518380|dbj|BAJ88219.1| predicted protein [Hordeum vulgare subsp. vulgare] gi|944239849|gb|KQL04157.1| hypothetical protein SETIT_00…	tr|M8AJB6|M8AJB6_TRIUA	Polyubiquitin	-	333.252	324.719	298.379	269.869	181.415	162.108	160.295	169.101	306.555	168.23	1.82224	1.41379e-14	0.00984655
TraesCS5B01G537700	Chromodomain-helicase-DNA-binding Mi-2	gi|473948085|gb|EMS50601.1|hypothetical protein TRIUR3_06269 [Triticum urartu]	tr|U5GMK2|U5GMK2_POPTR	Chromodomain-helicase-DNA-binding family protein	-	0.740694	0.896976	0.61422	0.915028	2.01402	1.59481	1.77616	2.12268	0.791729	1.87692	0.421824	1.41602e-14	1.3555e-05
TraesCS5B01G058300	F-box LRR-repeat 17-like	gi|255670460|dbj|BAF30226.2|Os12g0601000 [Oryza sativa Japonica Group]	tr|B9S2N9|B9S2N9_RICCO	F-box/LRR-repeat protein, putative	-	1.70505	1.72153	1.55015	1.61149	0.240419	0.403656	0.352497	0.502568	1.64705	0.374785	4.39466	1.43657e-14	5.7011e-11
TraesCS7B01G450300LC	Splicing factor 3B subunit 4	gi|212721594|ref|NP_001131930.1|uncharacterized protein LOC100193321 [Zea mays] gi|194692948|gb|ACF80558.1| unknown [Zea mays]	tr|Q9T2N1|Q9T2N1_TOBAC	RNA binding protein	-	0	0	0	0	1.70912	1.80907	2.40781	2.16057	0	2.02164	0	1.4374e-14	6.28866e-23
TraesCS5B01G252700	F-box domain containing isoform X2	gi|326494688|dbj|BAJ94463.1|predicted protein [Hordeum vulgare subsp. vulgare] gi|326504508|dbj|BAJ91086.1| predicted protein [Hordeum vulgare subsp. vulgare]	tr|W9SM54|W9SM54_9ROSA	F-box protein	-	9.52719	11.0646	7.18501	8.43926	23.4499	16.4166	19.8135	28.7809	9.05401	22.1152	0.409401	1.4399e-14	4.00181e-06
TraesCS4A01G103800	IN2-1 homolog B	gi|475582131|gb|EMT19044.1|hypothetical protein F775_31936 [Aegilops tauschii]	tr|A0A0U2I2F3|A0A0U2I2F3_HORVU	Glutathione-S-transferase	-	5.78455	7.2144	6.26172	5.37315	16.166	17.36	15.0334	13.0564	6.15845	15.4039	0.399797	1.47516e-14	3.34478e-06
TraesCS5A01G241700	2-hydroxyisoflavanone dehydratase-like	gi|326495748|dbj|BAJ85970.1|predicted protein [Hordeum vulgare subsp. vulgare]	tr|A0A061FC92|A0A061FC92_THECC	Alpha/beta-Hydrolases superfamily protein	-	0.272869	0.366827	0.334065	0.168459	1.27116	2.10652	1.34416	1.98664	0.285555	1.67712	0.170265	1.50696e-14	2.15962e-15
TraesCS7A01G319000	fructokinase-2	gi|475536281|gb|EMT08894.1|hypothetical protein F775_32009 [Aegilops tauschii]	tr|A0A1E5W0W2|A0A1E5W0W2_9POAL	Fructokinase-2	-	19.2811	27.5752	24.5545	25.6548	11.5419	7.72519	8.84887	11.4633	24.2664	9.8948	2.45244	1.50949e-14	2.3992e-05
TraesCS6B01G185400	glyceraldehyde-3-phosphate cytosolic	gi|357137234|ref|XP_003570206.1|PREDICTED: glyceraldehyde-3-phosphate dehydrogenase GAPCP1, chloroplastic-like [Brachypodium distachyon] gi|944057962|gb|KQJ93552.1| hypothetical protein BRADI_3g05300 [Brachypodium distachyon]	tr|A0A1D6B1T9|A0A1D6B1T9_WHEAT	Glyceraldehyde-3-phosphate dehydrogenase	-	17.9938	17.8562	19.6257	17.3799	37.7286	29.5704	32.0991	28.8342	18.2139	32.0581	0.568153	1.57731e-14	0.00511226
TraesCS5B01G018900LC			tr|W9S6V6|W9S6V6_9ROSA	Receptor-like protein kinase	-	8.46678	11.9326	9.88963	6.72495	1.0663	2.08866	1.4027	1.72238	9.25348	1.57001	5.89391	1.58118e-14	2.85108e-14
TraesCS2A01G342100	wound stress precursor	gi|475606510|gb|EMT26418.1|hypothetical protein F775_24450 [Aegilops tauschii]	tr|A0A0B0N6Q8|A0A0B0N6Q8_GOSAR	Lipoxygenase domain-containing 1	-	15.6038	21.6321	21.0433	17.2594	37.9381	42.448	41.1282	41.2671	18.8847	40.6954	0.464049	1.67973e-14	8.03624e-05
TraesCSU01G081500LC	---NA---	No Blast Hit	sp|Q9CBK2|RL1_MYCLE	50S ribosomal protein L1	-	1.87769	2.70211	2.47055	2.54827	7.12549	8.2738	8.24386	8.01381	2.39966	7.91424	0.303207	1.68001e-14	1.70674e-08
TraesCS5A01G081900	hypothetical protein TRIUR3_16301	gi|473892812|gb|EMS48869.1|hypothetical protein TRIUR3_16301 [Triticum urartu]	AT5G08050.1	wiskott-aldrich syndrome family protein, putative (DUF1118)	-	148.39	146.892	186.227	187.608	402.169	327.344	304.968	384.459	167.279	354.735	0.471561	1.72437e-14	0.000111252
TraesCS3B01G197500	negatively light-regulated	gi|669028627|emb|CDM82503.1|unnamed protein product [Triticum aestivum]	tr|B7FN21|B7FN21_MEDTR	cAMP-regulated phosphoprotein-like protein	-	73.3744	70.0646	76.2549	56.1592	39.7442	25.2971	28.9357	34.9272	68.9632	32.226	2.13998	1.73367e-14	0.000503266
TraesCS6A01G259800	tobamovirus multiplication 3-like	gi|475565041|gb|EMT14685.1|hypothetical protein F775_08323 [Aegilops tauschii]	tr|B0ZZ80|B0ZZ80_ARAHY	Tobamovirus multiplication protein	-	20.2858	16.1319	21.1043	20.1324	43.7263	31.4189	38.3272	38.5433	19.4136	38.0039	0.510832	1.74527e-14	0.000713433
TraesCS7A01G424800	histone -like	gi|473901636|gb|EMS49203.1|hypothetical protein TRIUR3_18801 [Triticum urartu]	tr|B6SUT2|B6SUT2_MAIZE	MTD1	-	90.1971	70.5081	59.8705	83.386	15.9154	22.8094	23.7556	24.5918	75.9904	21.7681	3.49091	1.74882e-14	7.40754e-10
TraesCS4A01G025300	3-ketoacyl- synthase 11-like	gi|326527923|dbj|BAJ89013.1|predicted protein [Hordeum vulgare subsp. vulgare]	tr|F2D1P2|F2D1P2_HORVV	3-ketoacyl-CoA synthase	-	0	0.0186524	0.0325575	0.0328355	0.598512	1.52353	0.625589	0.779656	0.0210113	0.881822	0.0238272	1.75869e-14	2.99431e-26
TraesCS3A01G521600LC	S-acyltransferase 8-like	gi|474427346|gb|EMS67777.1|hypothetical protein TRIUR3_32057 [Triticum urartu]	tr|A0A0E0L2Z9|A0A0E0L2Z9_ORYPU	S-acyltransferase	-	0.0198845	0.00987897	0.0172436	0.00869544	5.27641	1.69109	0.0254873	5.45073	0.0139256	3.11093	0.00447636	1.89279e-14	2.69058e-67
TraesCS6B01G276300	probable trehalose-phosphate phosphatase 1	gi|475549213|gb|EMT11215.1|Trehalose-phosphate phosphatase [Aegilops tauschii]	tr|A0A1D6AR81|A0A1D6AR81_WHEAT	Trehalose 6-phosphate phosphatase	-	10.3622	8.80701	10.6442	9.62773	4.35868	2.09726	3.42261	3.94958	9.86029	3.45703	2.85224	2.00533e-14	7.74454e-07
TraesCS4A01G211600	mitogen-activated kinase kinase kinase YODA-like	gi|357157229|ref|XP_003577728.1|PREDICTED: mitogen-activated protein kinase kinase kinase YODA-like [Brachypodium distachyon] gi|944053372|gb|KQJ89010.1| hypothetical protein BRADI_4g22760 [Brachypodium distachyon]	tr|A0A059PZS3|A0A059PZS3_9POAL	Kinase	-	26.2182	26.5124	26.4207	22.9556	15.3172	9.96629	12.1064	15.1896	25.5267	13.1449	1.94195	2.02635e-14	0.00334795
TraesCS5A01G213900	probable cinnamyl alcohol dehydrogenase 8D	gi|474450603|gb|EMS68862.1|putative cinnamyl alcohol dehydrogenase 8D [Triticum urartu]	tr|B9T7Z8|B9T7Z8_RICCO	Alcohol dehydrogenase, putative	-	5.22251	5.74354	7.41731	6.44128	1.95397	1.84973	1.62343	2.72646	6.20616	2.0384	3.04463	2.12141e-14	7.65093e-08
TraesCS4A01G011900	GCN5-related N- expressed	gi|475627021|gb|EMT33544.1|hypothetical protein F775_06456 [Aegilops tauschii]	tr|Q8GUT5|Q8GUT5_ARATH	Acyl-CoA N-acyltransferases-like protein	-	39.9177	33.6468	42.7693	40.166	77.5217	59.0382	71.0117	73.054	39.125	70.1564	0.557682	2.12385e-14	0.00353763
TraesCS2B01G761600LC	Leucoanthocyanidin reductase	gi|475535190|gb|EMT08703.1|Leucoanthocyanidin reductase [Aegilops tauschii]	tr|M7YTJ6|M7YTJ6_TRIUA	Anthocyanidin reductase	-	2.08657	3.75957	3.81191	3.82013	0.658118	0.672584	0.618106	0.508417	3.36954	0.614306	5.48512	2.12747e-14	7.89687e-14
TraesCS5B01G075900	disease resistance At5g47280	gi|475622639|gb|EMT31936.1|Putative disease resistance protein [Aegilops tauschii]	AT5G38350.1	Disease resistance protein (NBS-LRR class) family	-	42.8523	44.5069	37.5767	38.8044	19.0213	16.4109	19.3186	24.3356	40.9351	19.7716	2.0704	2.16979e-14	0.000961387
TraesCS4B01G163600	DNA ligase 1	gi|326532438|dbj|BAK05148.1|predicted protein [Hordeum vulgare subsp. vulgare]	AT2G35140.6	DCD (Development and Cell Death) domain protein	-	23.0676	19.5729	21.2777	23.8774	64.2443	57.5126	57.6582	42.8443	21.9489	55.5648	0.395014	2.21123e-14	1.82118e-06
TraesCS3A01G347500	probable WRKY transcription factor 33	gi|474377000|gb|EMS64237.1|putative WRKY transcription factor 33 [Triticum urartu]	tr|A0A191XX54|A0A191XX54_WHEAT	WRKY transcription factor	WRKY	6.91124	12.9057	13.7434	9.09659	3.11641	0.852462	1.7019	2.06447	10.6642	1.93381	5.51462	2.29743e-14	8.17049e-17
TraesCS7A01G287500	glucose-6-phosphate translocator	gi|32401390|gb|AAP80864.1|glucose-6-phosphate/phosphate translocator [Triticum aestivum]	tr|Q7XY15|Q7XY15_WHEAT	Glucose-6-phosphate/phosphate translocator	-	25.0264	26.548	27.7863	22.9976	14.5841	12.372	13.9239	12.6261	25.5896	13.3765	1.91302	2.32465e-14	0.00467989
TraesCS4A01G452400	hypothetical protein TRIUR3_02360	gi|474360279|gb|EMS63290.1|hypothetical protein TRIUR3_02360 [Triticum urartu]	sp|Q2HFE0|ATG22_CHAGB	Autophagy-related protein 22	-	12.1687	13.2851	11.0181	13.3034	5.20603	4.63525	3.21124	3.92858	12.4438	4.24527	2.93122	2.39364e-14	3.32887e-07
TraesCS1B01G254300	AP2-like ethylene-responsive transcription factor At2g41710	gi|326509149|dbj|BAJ86967.1|predicted protein [Hordeum vulgare subsp. vulgare]	tr|R7W2V9|R7W2V9_AEGTA	AP2-like ethylene-responsive transcription factor	AP2	21.854	16.0374	14.7664	17.1224	2.73936	4.91379	4.96041	4.16015	17.4451	4.19343	4.16009	2.45595e-14	3.25412e-12
TraesCS4A01G372600	hypersensitive-induced reaction 4	gi|223469624|gb|ACM90155.1|hypersensitive induced response protein 4 [Triticum aestivum]	tr|A0A068F6N1|A0A068F6N1_CAPAN	Hypersensitive-induced response protein	-	1.79687	3.33942	3.54929	1.62974	10.4382	14.1066	10.8903	9.59133	2.57883	11.2566	0.229095	2.53047e-14	1.00198e-13
TraesCS4B01G172400LC			AT2G14255.1	Ankyrin repeat family protein with DHHC zinc finger domain-containing protein	-	0	0	0.0700674	0	2.24373	2.23238	3.24502	1.94637	0.0175168	2.41688	0.00724772	2.56506e-14	1.66386e-22
TraesCS7B01G782400LC			tr|M7ZXN9|M7ZXN9_TRIUA	Serine/threonine-protein kinase	-	4.8184	4.73761	4.93322	2.14017	0.895144	0.163361	0.226348	0.471496	4.15735	0.439087	9.46816	2.58955e-14	2.1484e-25
TraesCS1B01G373100	choline kinase	gi|475556926|gb|EMT12726.1|hypothetical protein F775_25923 [Aegilops tauschii]	tr|Q1KL28|Q1KL28_ORYSI	Choline kinase	-	12.358	12.2261	15.0173	13.0824	4.99033	2.05993	2.47393	4.54258	13.1709	3.51669	3.74526	2.65993e-14	1.64599e-10
TraesCS6B01G393700	alginate regulatory	gi|326497677|dbj|BAK05928.1|predicted protein [Hordeum vulgare subsp. vulgare]	AT4G32020.1	serine/arginine repetitive matrix-like protein	-	62.0971	63.7744	50.6988	56.5289	28.572	24.5613	28.8464	33.489	58.2748	28.8672	2.01872	2.7164e-14	0.00160953
TraesCS3B01G127500	TPA: hexokinase-1 isoform 1	gi|357125952|ref|XP_003564653.1|PREDICTED: hexokinase-8-like [Brachypodium distachyon] gi|944067624|gb|KQK03108.1| hypothetical protein BRADI_2g05670 [Brachypodium distachyon] gi|944067626|gb|KQK03110.1| hypothetical protein BRADI_2g05670 [Brachypodium distachyon]	tr|A0A1D5VIF3|A0A1D5VIF3_WHEAT	Phosphotransferase	-	0.636831	0.619864	0.507171	0.454669	1.60403	1.5261	1.45485	1.73812	0.554633	1.58078	0.350862	2.81383e-14	6.97992e-07
TraesCS5B01G287600	peroxidase 55	gi|326493516|dbj|BAJ85219.1|predicted protein [Hordeum vulgare subsp. vulgare]	tr|A0A1D5Z9J3|A0A1D5Z9J3_WHEAT	Peroxidase	-	12.1634	13.8873	14.3767	12.9395	4.81155	5.40246	5.9964	5.29473	13.3417	5.37629	2.48159	2.90593e-14	2.70561e-05
TraesCS3A01G444500			AT5G35960.1	Protein kinase family protein	-	1.40495	1.3713	1.22914	1.59848	0.306901	0.322048	0.393099	0.392457	1.40097	0.353626	3.96172	2.90806e-14	1.42931e-09
TraesCS6B01G167100	Auxin response factor 6	gi|475624478|gb|EMT32630.1|Auxin response factor 6 [Aegilops tauschii]	tr|A0A1D6B080|A0A1D6B080_WHEAT	Auxin response factor	ARF	0.742393	1.13487	0.990454	1.21232	0.245618	0.152403	0.275047	0.314809	1.02001	0.246969	4.13011	2.99564e-14	4.54322e-11
TraesCS6A01G252700	heterodimeric geranylgeranyl pyrophosphate synthase small chloroplastic	gi|326505838|dbj|BAJ91158.1|predicted protein [Hordeum vulgare subsp. vulgare] gi|326514464|dbj|BAJ96219.1| predicted protein [Hordeum vulgare subsp. vulgare]	tr|B9HR16|B9HR16_POPTR	Geranylgeranyl pyrophosphate synthase family protein	-	15.1577	15.1986	13.3364	12.1924	30.3827	19.7503	24.7939	24.3547	13.9713	24.8204	0.562894	3.22172e-14	0.00452596
TraesCS5A01G202700	probable plastidic glucose transporter 1	gi|357153591|ref|XP_003576502.1|PREDICTED: probable plastidic glucose transporter 1 [Brachypodium distachyon] gi|944054495|gb|KQJ90133.1| hypothetical protein BRADI_4g29650 [Brachypodium distachyon]	tr|B9SH59|B9SH59_RICCO	Sugar transporter, putative	-	1.73496	1.89734	1.7093	1.37373	3.48435	3.07574	3.04405	3.79481	1.67883	3.34974	0.501184	3.22172e-14	0.000658291
TraesCS2B01G040300LC	cysteine-rich receptor kinase 10 isoform X1	gi|218190311|gb|EEC72738.1|hypothetical protein OsI_06357 [Oryza sativa Indica Group]	tr|Q654Z3|Q654Z3_ORYSJ	Receptor protein kinase-like	-	0.913483	1.27074	1.01397	1.02263	0	0	0	0	1.0552	0	-	3.31978e-14	1.10344e-22
TraesCS1B01G361400	anthocyanidin 5,3-O-glucosyltransferase-like	gi|326526231|dbj|BAJ97132.1|predicted protein [Hordeum vulgare subsp. vulgare]	tr|A0A1D5SHH2|A0A1D5SHH2_WHEAT	Glycosyltransferase	-	0.805492	1.6593	1.5674	0.996581	5.92037	3.6809	3.67654	6.41351	1.25719	4.92283	0.25538	3.33366e-14	1.13706e-11
TraesCS5B01G087700	heat shock cognate 70 kDa 2-like	gi|326506132|dbj|BAJ91305.1|predicted protein [Hordeum vulgare subsp. vulgare]	tr|Q10NA9|Q10NA9_ORYSJ	70 kDa heat shock protein	-	46.4124	38.546	41.3525	40.387	21.4397	13.2937	18.3067	22.5604	41.6745	18.9001	2.20499	3.55448e-14	0.000239758
TraesCS2B01G495000	hypothetical protein F775_01519	gi|475618711|gb|EMT30512.1|hypothetical protein F775_01519 [Aegilops tauschii]	-	-	-	0	0	0	0	1.65854	0.414733	1.14342	1.53902	0	1.18893	0	3.57358e-14	3.25781e-26
TraesCS5A01G222100	pentatricopeptide repeat-containing chloroplastic	gi|475521626|gb|EMT06657.1|Pentatricopeptide repeat-containing protein [Aegilops tauschii]	tr|M8BUP9|M8BUP9_AEGTA	Pentatricopeptide repeat-containing protein	-	11.5987	12.0863	15.2344	14.6457	29.6699	34.9484	32.894	30.1327	13.3913	31.9113	0.419641	3.75227e-14	6.39943e-06
TraesCS7B01G251100	peroxidase 1-like	gi|57635161|gb|AAW52722.1|peroxidase 8 [Triticum monococcum]	tr|A0A1D6C353|A0A1D6C353_WHEAT	Peroxidase	-	4.54736	6.55038	8.4702	2.56511	30.1373	19.0504	22.211	23.7145	5.53326	23.7783	0.232702	3.80336e-14	3.25138e-14
TraesCS7B01G440100	Endo-1,3 1,4-beta-D-glucanase	gi|475525732|gb|EMT07197.1|Endo-1,3;1,4-beta-D-glucanase [Aegilops tauschii]	tr|M8ART4|M8ART4_AEGTA	Endo-1,31,4-beta-D-glucanase	-	64.6894	58.647	57.5179	48.6118	126.557	77.7913	98.67	112.04	57.3665	103.764	0.552853	3.95788e-14	0.00297344
TraesCS5B01G321900	probable serine threonine- kinase WNK9	gi|326496739|dbj|BAJ98396.1|predicted protein [Hordeum vulgare subsp. vulgare]	tr|Q9FDV6|Q9FDV6_FAGSY	Protein kinase	-	5.41113	5.63897	3.75779	3.98226	1.33478	1.32944	1.4849	1.681	4.69754	1.45753	3.22295	3.96757e-14	6.71909e-08
TraesCS5B01G491500	actin depolymerization factor	gi|1381154|gb|AAC49404.1|WCOR719 [Triticum aestivum] gi|674655349|gb|AIL25717.1| actin depolymerizing factor [Triticum aestivum] gi|733310789|gb|AIZ95473.1| actin-depolymerizing factor 8 [Triticum aestivum]	tr|Q43655|Q43655_WHEAT	Actin depolymerizing factor	-	27.2055	33.3066	27.437	23.4413	11.0542	11.0778	10.9636	8.87208	27.8476	10.4919	2.6542	4.05581e-14	5.5479e-06
TraesCS2B01G245300	WAT1-related At5g64700-like	gi|326502612|dbj|BAJ98934.1|predicted protein [Hordeum vulgare subsp. vulgare]	tr|A0A1D6RMT0|A0A1D6RMT0_WHEAT	WAT1-related protein	-	1.3732	1.08065	1.16224	1.27786	0.327662	0.341462	0.225295	0.282886	1.22349	0.294326	4.15691	4.14625e-14	4.0274e-10
TraesCS2A01G026300LC			tr|G7K3S2|G7K3S2_MEDTR	12-oxophytodienoate reductase-like protein	-	0.301138	0.232728	0.203112	0.23411	0	0	0	0	0.242772	0	-	4.33452e-14	8.31671e-23
TraesCS5B01G212000	predicted protein	gi|326492011|dbj|BAJ98230.1|predicted protein [Hordeum vulgare subsp. vulgare]	sp|A9KZ12|OPGG_SHEB9	Glucans biosynthesis protein G	-	37.3425	38.5527	32.8884	34.9898	13.787	5.71511	4.8736	10.3743	35.9433	8.68751	4.13736	4.36074e-14	2.39514e-12
TraesCS4A01G145500	flagellar attachment zone 1	gi|475586079|gb|EMT20219.1|hypothetical protein F775_19121 [Aegilops tauschii]	sp|A0M8T5|CTTB2_FELCA	Cortactin-binding protein 2	-	13.4527	12.304	16.196	14.7656	30.2129	23.5428	26.1506	26.8454	14.1796	26.6879	0.53131	4.49493e-14	0.0015011
TraesCS3B01G176600	mitochondrial carrier MTM1-like	gi|669029188|emb|CDM83308.1|unnamed protein product [Triticum aestivum]	tr|B9RIM4|B9RIM4_RICCO	Mitochondrial carrier protein, putative	-	4.43516	3.4626	3.94915	3.67117	15.8704	7.28263	8.62879	11.9515	3.87952	10.9333	0.354834	4.52384e-14	8.39215e-08
TraesCS2A01G483100	Leucoanthocyanidin reductase	gi|475535190|gb|EMT08703.1|Leucoanthocyanidin reductase [Aegilops tauschii]	tr|M7YTJ6|M7YTJ6_TRIUA	Anthocyanidin reductase	-	2.9206	3.57406	3.65244	3.14588	0.695625	0.822862	1.02455	0.868268	3.32324	0.852825	3.89675	4.63089e-14	2.4993e-09
TraesCS1A01G120900	hypoxanthine-guanine phosphoribosyltransferase	gi|326498087|dbj|BAJ94906.1|predicted protein [Hordeum vulgare subsp. vulgare]	tr|A0A0K9P915|A0A0K9P915_ZOSMR	Hypoxanthine phosphoribosyltransferase	-	4.11491	5.71219	6.13976	4.7103	13.1322	9.24787	10.497	12.1645	5.16929	11.2604	0.459068	4.6399e-14	9.88244e-05
TraesCS4B01G031600	hypothetical protein F775_08584	gi|475619533|gb|EMT30800.1|hypothetical protein F775_08584 [Aegilops tauschii]	tr|Q0WT61|Q0WT61_ARATH	Phosphatidylinositol N-acetyglucosaminlytransferase subunit P-like protein	-	0.881566	1.02349	0.796673	0.925216	1.96609	1.81875	2.10133	2.42811	0.906735	2.07857	0.43623	4.73166e-14	4.5492e-05
TraesCS3A01G415800LC	Disease resistance RGA2	gi|475581697|gb|EMT18916.1|Disease resistance protein RGA2 [Aegilops tauschii]	tr|A0A0U2RTH9|A0A0U2RTH9_ORYSA	NBS-LRR-like resistance protein	-	11.7429	9.67881	8.7476	8.36772	3.56386	2.5929	3.58607	4.55738	9.63425	3.57505	2.69486	4.7727e-14	3.08259e-06
TraesCS2A01G523700	stress enhanced chloroplastic	gi|475611675|gb|EMT28180.1|hypothetical protein F775_52653 [Aegilops tauschii]	tr|A0A1J3EID7|A0A1J3EID7_NOCCA	Early light-induced protein 2, chloroplastic	-	62.6858	84.317	64.3187	83.8675	416.846	153.4	223.778	475.7	73.7973	317.431	0.232483	4.83463e-14	1.95244e-14
TraesCS4A01G290600	E3 ubiquitin- ligase RNF185-like	gi|473808482|gb|EMS46731.1|RING finger protein 5 [Triticum urartu]	tr|A0A087SH05|A0A087SH05_AUXPR	E3 ubiquitin-protein ligase	-	13.4009	14.2048	14.6259	12.3625	7.52861	6.43903	7.23543	7.81502	13.6485	7.25452	1.88138	4.91385e-14	0.00665143
TraesCS7A01G489900	hypothetical protein TRIUR3_00935	gi|473743621|gb|EMS45456.1|hypothetical protein TRIUR3_00935 [Triticum urartu]	sp|Q1XDG4|PSBB_PYRYE	Photosystem II CP47 reaction center protein	-	1.99663	1.8065	1.83	1.57588	4.32412	3.06941	3.56488	4.49018	1.80226	3.86215	0.466646	4.96903e-14	0.00018346
TraesCS7A01G281200	Serine carboxypeptidase-like 51	gi|475546738|gb|EMT10745.1|Serine carboxypeptidase-like 51 [Aegilops tauschii]	tr|A0A1D6BU87|A0A1D6BU87_WHEAT	Carboxypeptidase	-	47.7684	50.9023	45.8925	38.2965	29.5965	21.2161	23.9539	25.1088	45.7149	24.9688	1.83088	5.06776e-14	0.00934771
TraesCS6A01G146200	two-component response regulator ORR24	gi|474227241|gb|EMS59489.1|Two-component response regulator ARR12 [Triticum urartu]	tr|W9QUF0|W9QUF0_9ROSA	Two-component response regulator	-	6.85157	6.31752	5.78874	6.2219	3.42874	2.2222	2.92235	3.54043	6.29493	3.02843	2.07861	5.14168e-14	0.000907936
TraesCS3B01G413800	serine threonine- kinase SAPK4	gi|669030591|emb|CDM85167.1|unnamed protein product [Triticum aestivum]	tr|B9N888|B9N888_POPTR	Kinase family protein	-	35.7814	29.5798	28.7325	27.6112	59.5737	67.6649	64.0254	61.1827	30.4262	63.1117	0.482101	5.25678e-14	0.000181239
c162862_g1_i1.path1			-	-	-	0	0	0	0	10.0248	2.42216	4.62916	18.5271	0	8.9008	0	5.31597e-14	3.00132e-32
TraesCS6A01G036100	serine carboxypeptidase-like	gi|326497685|dbj|BAK05932.1|predicted protein [Hordeum vulgare subsp. vulgare] gi|326533236|dbj|BAJ93590.1| predicted protein [Hordeum vulgare subsp. vulgare]	tr|A0A1D6AJG6|A0A1D6AJG6_WHEAT	Carboxypeptidase	-	4.6007	4.28923	3.05383	3.74225	12.4624	7.35609	8.20245	11.4335	3.9215	9.8636	0.397573	5.45149e-14	2.47893e-06
TraesCS3A01G236200	trichome birefringence-like 19	gi|475613551|gb|EMT28803.1|hypothetical protein F775_32535 [Aegilops tauschii]	tr|A0A072TUJ8|A0A072TUJ8_MEDTR	Trichome birefringence-like protein	-	1.40335	1.77129	2.35172	3.06012	9.32324	10.8804	9.33416	6.71862	2.14662	9.06412	0.236826	5.62843e-14	6.94722e-14
TraesCS4A01G438500	glutamate formimidoyltransferase-like	gi|326513446|dbj|BAK06963.1|predicted protein [Hordeum vulgare subsp. vulgare]	tr|B4F7V5|B4F7V5_MAIZE	Glutamate formiminotransferase 1	-	4.13341	3.29813	3.82884	4.43667	9.01772	8.92206	9.95395	12.7715	3.92426	10.1663	0.386007	5.66821e-14	1.71792e-06
TraesCS2A01G092200	wound-induced 1-like	gi|474123630|gb|EMS56136.1|hypothetical protein TRIUR3_05350 [Triticum urartu]	tr|Q10MQ5|Q10MQ5_ORYSJ	Wound-induced protein 1, putative, expressed	-	43.0721	56.2541	48.2799	42.7701	20.5055	11.5302	18.001	22.2639	47.594	18.0751	2.63312	5.74494e-14	5.55651e-06
TraesCS7B01G050700			tr|A0A1D5TLP8|A0A1D5TLP8_WHEAT	Dirigent protein	-	0	0	0.0363654	0	0.733208	2.06379	1.61252	1.39335	0.00909134	1.45072	0.00626679	5.76353e-14	5.25772e-25
TraesCS6B01G799000LC	3 -	gi|721670504|ref|XP_010236572.1|PREDICTED: uncharacterized protein LOC100821317 [Brachypodium distachyon]	tr|Q9AYF0|Q9AYF0_ORYSJ	Helicase-like protein	-	0.893254	1.67652	1.72138	1.99649	0	0	0	0	1.57191	0	-	5.7836e-14	3.21424e-24
TraesCS3B01G157400	flocculation FLO11-like	gi|669028320|emb|CDM82081.1|unnamed protein product [Triticum aestivum]	AT1G31870.2	pre-mRNA-splicing factor of RES complex protein	-	6.69379	6.78876	6.27981	5.79644	3.23797	2.98849	3.37949	3.82521	6.3897	3.35779	1.90295	5.81172e-14	0.00511717
TraesCS3B01G581700	MITOFERRINLIKE chloroplastic	gi|326522024|dbj|BAK04140.1|predicted protein [Hordeum vulgare subsp. vulgare]	tr|Q5JJW1|Q5JJW1_ORYSJ	Mitochondrial carrier protein-like	-	2.18207	2.51575	3.04785	2.6514	7.29812	4.45836	6.06352	5.92198	2.59927	5.93549	0.437919	5.99954e-14	3.59073e-05
TraesCS3B01G179100	probable chlorophyll(ide) b reductase chloroplastic	gi|326510349|dbj|BAJ87391.1|predicted protein [Hordeum vulgare subsp. vulgare]	tr|G7KPV9|G7KPV9_MEDTR	Short-chain dehydrogenase/reductase	-	37.2347	31.3585	32.6221	27.1321	56.6156	55.0271	59.3096	59.4542	32.0869	57.6016	0.557048	6.01806e-14	0.00335267
TraesCS7A01G486400LC	peptide methionine sulfoxide reductase chloroplastic	gi|756420437|gb|AJL35125.1|methionine sulfoxide reductase MSRB1.1 [Triticum aestivum x Lophopyrum elongatum]	tr|B6T2N3|B6T2N3_MAIZE	Peptide methionine sulfoxide reductase msrB	-	15.8976	15.1579	23.3193	21.4181	64.8462	37.7031	47.4887	50.5466	18.9482	50.1461	0.37786	6.08952e-14	4.37904e-07
TraesCS2B01G166100	probable phosphatase 2C 65 isoform X1	gi|944079578|gb|KQK14930.1|hypothetical protein BRADI_1g19620 [Brachypodium distachyon] gi|944079581|gb|KQK14933.1| hypothetical protein BRADI_1g19620 [Brachypodium distachyon]	tr|B9RSV0|B9RSV0_RICCO	Protein phosphatase 2c, putative	-	0.315271	0.388448	0.377292	0.275735	1.21272	0.958172	1.01295	0.790892	0.339186	0.993685	0.341342	6.18279e-14	1.77506e-07
TraesCS2A01G166200			tr|B9IEB3|B9IEB3_POPTR	Calcium binding family protein	-	69.6123	59.194	75.7698	77.1887	11.233	13.5258	14.8947	26.8504	70.4412	16.626	4.23682	6.35748e-14	1.80263e-12
TraesCS5B01G226500	microtubule-associated futsch-like	gi|326529063|dbj|BAK00925.1|predicted protein [Hordeum vulgare subsp. vulgare]	tr|Q2HVS4|Q2HVS4_MEDTR	DUF1666 family protein	-	19.687	21.9113	17.4695	19.5885	11.9245	9.00759	9.03216	11.0832	19.6641	10.2619	1.91623	6.4665e-14	0.00409726
TraesCS2B01G409300	Glutamate dehydrogenase 2	gi|474195888|gb|EMS58358.1|Glutamate dehydrogenase 2 [Triticum urartu] gi|966197249|gb|ALT22419.1| glutamate dehydrogenase 2 [Secale cereale x Triticum turgidum subsp. durum]	tr|W5BS00|W5BS00_WHEAT	Glutamate dehydrogenase	-	1.0061	1.11287	1.18526	1.47762	3.39718	3.73695	3.47134	3.40601	1.19546	3.50287	0.341281	6.51681e-14	1.45096e-07
TraesCS6A01G069000	Beta- insoluble isoenzyme 4	gi|475537668|gb|EMT09113.1|Beta-fructofuranosidase, insoluble isoenzyme 4 [Aegilops tauschii]	tr|G7KQY4|G7KQY4_MEDTR	Beta-fructofuranosidase, insoluble protein	-	0.793163	1.33497	0.884343	0.877739	0.049945	0.13976	0.124488	0.0672299	0.972554	0.0953557	10.1992	6.53247e-14	8.38465e-18
TraesCS4A01G225100	probable sucrose-phosphate synthase 4	gi|33340129|gb|AAQ14552.1|AF310160_1sucrose-phosphate synthase [Triticum aestivum]	tr|Q6EZE8|Q6EZE8_WHEAT	Sucrose-phosphate synthase	-	28.1131	32.1819	31.6512	35.9636	65.4771	72.9926	66.2795	65.7677	31.9774	67.6292	0.472835	6.63085e-14	0.000112928
TraesCS4A01G315000	Serine threonine- phosphatase PP1	gi|475604664|gb|EMT25806.1|Serine/threonine-protein phosphatase PP1 [Aegilops tauschii]	tr|W5DMS3|W5DMS3_WHEAT	Serine/threonine-protein phosphatase	-	0.372857	0.423411	0.508102	0.41927	2.38308	1.95456	1.50202	1.96893	0.43091	1.95215	0.220736	6.79691e-14	5.44349e-11
TraesCS4B01G197900	ascorbate peroxidase	gi|474311703|gb|EMS61931.1|L-ascorbate peroxidase 1, cytosolic [Triticum urartu] gi|475626297|gb|EMT33286.1| L-ascorbate peroxidase 1, cytosolic [Aegilops tauschii]	tr|O23983|O23983_HORVU	Ascorbate peroxidase	-	12.0592	12.5494	14.6802	7.21981	40.6321	24.8148	27.5497	42.1858	11.6272	33.7956	0.344044	7.1053e-14	2.31538e-08
TraesCS2B01G180900	dnaJ homolog subfamily C member 16	gi|475561285|gb|EMT13750.1|hypothetical protein F775_27915 [Aegilops tauschii]	tr|K8FF60|K8FF60_9CHLO	Chaperone protein DnaJ	-	1.87188	2.15364	1.83076	1.7233	4.13996	3.65771	4.38972	3.62421	1.8949	3.9529	0.479368	7.1617e-14	0.0002802
TraesCS4A01G318900LC	---NA---	No Blast Hit	AT5G53750.1	CBS domain-containing protein	-	6.24527	5.57383	6.97248	7.78429	18.539	21.3106	20.324	15.47	6.64397	18.9109	0.35133	7.42883e-14	8.15212e-08
TraesCS7B01G298700	Bifunctional dihydroflavonol 4-reductase flavanone 4-reductase	gi|475511857|gb|EMT05436.1|Bifunctional dihydroflavonol 4-reductase/flavanone 4-reductase [Aegilops tauschii]	tr|E3NZI6|E3NZI6_GOSHI	Cinnamoyl-CoA reductase 4	-	1.22429	0.550321	0.960578	0.739333	3.56768	2.86917	4.8074	3.60784	0.868631	3.71302	0.233941	7.46465e-14	9.26698e-12
TraesCS6A01G177700	3-ketoacyl- synthase 11	gi|475600210|gb|EMT24470.1|3-ketoacyl-CoA synthase 11 [Aegilops tauschii]	tr|M8BHK9|M8BHK9_AEGTA	3-ketoacyl-CoA synthase	-	7.30425	8.26856	9.51572	6.70914	3.39603	2.9229	3.39154	3.8787	7.94942	3.39729	2.33993	7.80183e-14	9.68771e-05
TraesCS5B01G403300	Serine threonine- kinase CTR1	gi|473869519|gb|EMS47696.1|Serine/threonine-protein kinase CTR1 [Triticum urartu]	tr|D7LHR9|D7LHR9_ARALL	Kinase family protein	-	1.77436	1.34713	1.27322	1.10924	0.469083	0.366816	0.469811	0.508599	1.37599	0.453577	3.03364	8.05983e-14	3.13026e-07
TraesCS4A01G110600	dnaJ ERDJ3A	gi|475605818|gb|EMT26203.1|Transcription factor bHLH140 [Aegilops tauschii]	tr|A0A1D1YY91|A0A1D1YY91_9ARAE	Chaperone protein DnaJ	-	4.69316	8.31057	9.82224	5.70978	1.61796	1.90155	1.88196	1.5572	7.13394	1.73967	4.10074	8.09364e-14	8.22807e-12
TraesCS2A01G378700	psbQ chloroplastic	gi|195610360|gb|ACG27010.1|oxygen-evolving enhancer protein 3 [Zea mays]	tr|M8CCH1|M8CCH1_AEGTA	Oxygen-evolving enhancer protein 3-2, chloroplastic	-	4.40618	4.29229	4.72005	3.02245	9.59666	8.16814	9.44974	10.5137	4.11024	9.43206	0.435774	8.35382e-14	4.50484e-05
TraesCS7B01G144200	predicted protein	gi|326503504|dbj|BAJ86258.1|predicted protein [Hordeum vulgare subsp. vulgare] gi|326506034|dbj|BAJ91256.1| predicted protein [Hordeum vulgare subsp. vulgare] gi|326525837|dbj|BAJ93095.1| predicted protein [Hordeum vulgare subsp. vulgare] gi|326534318|dbj|BAJ89509.1| predicted protein [Hordeum vulgare subsp. vulgare]	tr|A0A1D1ZAI0|A0A1D1ZAI0_9ARAE	CCAAT/enhancer-binding protein delta	-	31.6199	36.2383	33.1501	32.5618	64.5297	71.5347	63.7626	60.9596	33.3925	65.1966	0.512181	8.65493e-14	0.000665939
TraesCS7B01G309900	Mitogen-activated kinase 12	gi|90762283|gb|ABD97883.1|mitogen-activated protein kinase [Triticum aestivum]	tr|A9RAB3|A9RAB3_WHEAT	Mitogen-activated protein kinase	-	37.3416	37.913	41.9081	28.8507	19.2114	12.2536	16.2597	18.9396	36.5034	16.6661	2.19028	8.81371e-14	0.000304663
TraesCS5B01G078700	NRAMP metal ion transporter 2 isoform 1	gi|326513208|dbj|BAK06844.1|predicted protein [Hordeum vulgare subsp. vulgare]	tr|A0A077DCM4|A0A077DCM4_TOBAC	Metal transporter	-	1.2068	1.47718	1.91104	1.3155	4.06536	3.66952	3.3328	4.08243	1.47763	3.78753	0.390131	8.90703e-14	3.18835e-06
TraesCS7A01G052600LC			sp|P93194|RPK1_IPONI	Receptor-like protein kinase	-	53.0343	51.8557	46.2499	50.2162	29.6545	19.0901	26.6379	25.4809	50.339	25.2158	1.99633	9.02505e-14	0.00209856
TraesCS2B01G520600	RCC2 homolog	gi|357166571|ref|XP_003580754.1|PREDICTED: protein RCC2 [Brachypodium distachyon] gi|944049495|gb|KQJ85136.1| hypothetical protein BRADI_5g25080 [Brachypodium distachyon]	tr|F4HQZ1|F4HQZ1_ARATH	Regulator of chromosome condensation (RCC1) family protein	-	1.10125	0.920287	0.798277	0.968089	2.10264	2.26737	2.70728	2.19076	0.946976	2.31701	0.408706	9.16891e-14	5.94348e-06
TraesCS5B01G083100	hypothetical protein TRIUR3_23515	gi|473887583|gb|EMS48267.1|hypothetical protein TRIUR3_23515 [Triticum urartu]	sp|A5PK74|NO66_BOVIN	Bifunctional lysine-specific demethylase and histidyl-hydroxylase NO66	-	10.1617	7.80668	7.93938	7.12696	18.2815	13.9034	17.1586	15.21	8.25869	16.1384	0.511742	9.22172e-14	0.000729477
TraesCS5B01G692500LC	---NA---	No Blast Hit	sp|Q13W55|PSTB_BURXL	Phosphate import ATP-binding protein PstB	-	18.416	15.7078	16.6062	17.3894	36.7922	30.5347	31.3342	31.4074	17.0299	32.5171	0.52372	9.81332e-14	0.00143859
TraesCS7A01G765500LC			tr|A0A0E3XAJ9|A0A0E3XAJ9_SECCE	Cytokinin oxidase/dehydrogenase	-	0.472803	0.626392	0.27334	0.413511	7.5373	2.44933	3.97282	10.2767	0.446511	6.05904	0.0736934	9.81343e-14	3.6234e-23
TraesCS4A01G046800	Calcium-transporting ATPase plasma membrane-type	gi|474059993|gb|EMS53940.1|Calcium-transporting ATPase 1, plasma membrane-type [Triticum urartu]	tr|W5E010|W5E010_WHEAT	Calcium-transporting ATPase	-	7.44052	8.46146	9.37904	5.8567	4.03499	2.34837	3.04211	3.22337	7.78443	3.16221	2.46171	1.01014e-13	2.05503e-05
TraesCS7A01G089700	peroxidase 1-like	gi|326518626|dbj|BAJ88342.1|predicted protein [Hordeum vulgare subsp. vulgare]	tr|A0A1D6BU69|A0A1D6BU69_WHEAT	Peroxidase	-	0.79676	1.71988	1.50101	1.34563	4.3234	6.16765	5.07109	5.29473	1.34082	5.21422	0.257147	1.07433e-13	2.81056e-11
TraesCS2B01G034200	receptor kinase At4g00960 isoform X1	gi|473818554|gb|EMS46968.1|Putative cysteine-rich receptor-like protein kinase 23 [Triticum urartu]	sp|P93194|RPK1_IPONI	Receptor-like protein kinase	-	2.03978	1.79112	2.89327	0.954221	0.34152	0.245744	0.189164	0.262693	1.9196	0.25978	7.38931	1.08462e-13	7.14918e-18
TraesCS7B01G071900	pantothenate kinase 1-like	gi|326515244|dbj|BAK03535.1|predicted protein [Hordeum vulgare subsp. vulgare]	tr|B6SPI3|B6SPI3_MAIZE	Pantothenate kinase family protein	-	1.14609	1.23163	1.23154	1.06774	2.70985	2.4147	2.11837	2.20413	1.16925	2.36176	0.495075	1.08946e-13	0.000478617
TraesCS7B01G237100	predicted protein	gi|326488627|dbj|BAJ97925.1|predicted protein [Hordeum vulgare subsp. vulgare] gi|326519174|dbj|BAJ96586.1| predicted protein [Hordeum vulgare subsp. vulgare]	sp|Q72XY4|GPMI_BACC1	2,3-bisphosphoglycerate-independent phosphoglycerate mutase	-	15.0139	10.9847	15.2547	14.7644	6.4149	3.77287	4.34036	5.14995	14.0044	4.91952	2.84671	1.11819e-13	8.26624e-07
TraesCS5A01G387800	binding partner of ACD11 1	gi|326495970|dbj|BAJ90607.1|predicted protein [Hordeum vulgare subsp. vulgare] gi|326509045|dbj|BAJ86915.1| predicted protein [Hordeum vulgare subsp. vulgare]	tr|A0A061EZL7|A0A061EZL7_THECC	RNA binding family protein isoform 1	-	21.7513	17.2903	21.0401	18.9308	7.27518	7.81747	7.70668	9.34249	19.7531	8.03545	2.45824	1.12187e-13	2.89303e-05
TraesCS2B01G193000	STRUBBELIG-RECEPTOR FAMILY 7-like	gi|475528303|gb|EMT07607.1|Protein STRUBBELIG-RECEPTOR FAMILY 7 [Aegilops tauschii]	sp|P93194|RPK1_IPONI	Receptor-like protein kinase	-	1.09397	1.20631	1.39988	1.36516	3.348	5.12588	5.44926	3.70139	1.26633	4.40613	0.287402	1.12374e-13	2.78177e-10
TraesCS1A01G200000	CURVATURE THYLAKOID chloroplastic	gi|326489551|dbj|BAK01756.1|predicted protein [Hordeum vulgare subsp. vulgare]	tr|A0A061QRL8|A0A061QRL8_9CHLO	Protein curvature thylakoid chloroplastic-like	-	222.666	190.741	247.727	218.46	472.57	491.059	491.689	407.529	219.899	465.712	0.472178	1.12568e-13	0.000108156
TraesCS7B01G128000			tr|A0A0K9NVH6|A0A0K9NVH6_ZOSMR	Eukaryotic aspartyl protease family protein	-	49.1412	60.3931	44.4532	46.0009	26.7971	17.4987	22.4813	27.1546	49.9971	23.4829	2.12908	1.14267e-13	0.00054913
TraesCS4A01G222900	probable alkaline neutral invertase F	gi|152955872|emb|CAL26914.1|alkaline invertase [Triticum aestivum]	tr|Q1WLP5|Q1WLP5_MANES	Neutral/alkaline invertase	-	11.1267	11.917	10.1149	8.45811	4.18894	3.59137	4.10232	5.51388	10.4042	4.34913	2.39224	1.14384e-13	5.36374e-05
TraesCS1A01G135700	ferrochelatase- chloroplastic	gi|326487506|dbj|BAJ89737.1|predicted protein [Hordeum vulgare subsp. vulgare]	tr|A0A1D5S5C4|A0A1D5S5C4_WHEAT	Ferrochelatase	-	14.7994	13.3787	12.5775	14.6865	26.4507	30.1665	29.5989	27.4739	13.8605	28.4225	0.487661	1.17633e-13	0.000229277
TraesCSU01G081700			tr|I1J295|I1J295_BRADI	Serine/threonine-protein kinase	-	18.1531	13.9862	10.1771	10.8532	3.46425	1.53062	3.51445	3.8876	13.2924	3.09923	4.28893	1.19618e-13	2.81693e-12
TraesCS1A01G042800LC			tr|M7Z5Z8|M7Z5Z8_TRIUA	Lecithin-cholesterol acyltransferase-like 1	-	19.9274	20.5506	25.2667	24.4922	54.8871	53.7672	52.8261	44.7056	22.5592	51.5465	0.437648	1.20317e-13	2.4596e-05
TraesCS3B01G338900	lectin-like receptor kinase 7	gi|669029988|emb|CDM84372.1|unnamed protein product [Triticum aestivum]	tr|E7CWB5|E7CWB5_WHEAT	Lectin receptor kinase	-	2.80934	2.59606	4.15377	1.54793	0.476752	0.0848964	0.324083	0.443388	2.77678	0.33228	8.35674	1.23087e-13	1.59005e-21
TraesCS7A01G382700			tr|Q8LMQ0|Q8LMQ0_ORYSJ	Heavy metal-associated domain containing protein, expressed	-	1.41938	0.940234	1.43602	0.931039	5.47438	10.9785	5.91279	6.68119	1.18167	7.26172	0.162726	1.25188e-13	1.25663e-16
TraesCS2A01G017900			tr|N1R0R0|N1R0R0_AEGTA	Disease resistance protein RGA2	-	0.966855	1.01893	1.04171	0.768734	0	0	0.0751081	0	0.949055	0.018777	50.5434	1.2607e-13	8.24481e-21
TraesCS1A01G235000	eukaryotic peptide chain release factor subunit 1-3	gi|474218987|gb|EMS59150.1|Eukaryotic peptide chain release factor subunit 1-2 [Triticum urartu]	tr|A0A0A9T2J7|A0A0A9T2J7_ARUDO	Eukaryotic peptide chain release factor subunit 1-1	-	0	0.0214131	0.0186881	0	0.531946	0.539594	0.755012	0.608635	0.0100253	0.608797	0.0164674	1.30207e-13	2.23657e-20
TraesCS7A01G232200	formate dehydrogenase mitochondrial	gi|475566508|gb|EMT15043.1|Formate dehydrogenase, mitochondrial [Aegilops tauschii]	AT5G14780.2	formate dehydrogenase	-	9.95832	12.2066	11.5758	9.80129	19.0836	20.6502	19.4797	22.9661	10.8855	20.5449	0.52984	1.32326e-13	0.00136777
TraesCS1A01G325600	Thioredoxin H-type	gi|16517113|gb|AAL24517.1|AF420472_1thioredoxin H [Triticum aestivum] gi|2995380|emb|CAA05081.1| thioredoxin H (plasmid) [Triticum turgidum subsp. durum]	tr|A0A076JDP5|A0A076JDP5_ZOSMR	Thioredoxin	-	96.788	83.0178	105.427	78.4109	213.541	130.749	171.698	190.244	90.9109	176.558	0.514908	1.34253e-13	0.000774878
TraesCS5B01G262500	tonoplast dicarboxylate transporter-like	gi|326498103|dbj|BAJ94914.1|predicted protein [Hordeum vulgare subsp. vulgare]	tr|B6T0F4|B6T0F4_MAIZE	Tonoplast dicarboxylate transporter	-	3.63221	3.05809	2.32028	2.65534	0.270912	0.658338	0.627861	0.656403	2.91648	0.553379	5.27032	1.41866e-13	1.67277e-14
TraesCS6A01G125700	AP2-like ethylene-responsive transcription factor At1g16060	gi|357141470|ref|XP_003572236.1|PREDICTED: AP2-like ethylene-responsive transcription factor At1g16060 [Brachypodium distachyon]	tr|A0A1J6JE40|A0A1J6JE40_NICAT	Ap2-like ethylene-responsive transcription factor	AP2	2.01748	1.08948	1.17904	1.51515	0	0.151471	0.14991	0.0546475	1.45029	0.0890071	16.2941	1.43572e-13	7.90531e-23
TraesCS7B01G092900	Aquaporin NIP2-2	gi|99079825|gb|ABF66147.1|putative NOD26-like membrane integral protein [Triticum aestivum]	sp|P29975|AQP1_RAT	Aquaporin-1	-	147.984	167.196	151.515	138.534	99.7378	68.8359	68.4541	79.9693	151.307	79.2493	1.90926	1.46627e-13	0.00438666
TraesCS3B01G232600	neutral alkaline invertase mitochondrial-like	gi|357132059|ref|XP_003567650.1|PREDICTED: neutral/alkaline invertase 1, mitochondrial-like [Brachypodium distachyon] gi|944068738|gb|KQK04222.1| hypothetical protein BRADI_2g12427 [Brachypodium distachyon]	tr|A0A0D5CUF6|A0A0D5CUF6_9ROSI	Alkaline/neutral invertase	-	2.15242	2.74315	2.69163	1.78701	5.77504	6.74688	7.29044	5.41565	2.34355	6.307	0.371579	1.49613e-13	4.44518e-07
TraesCS4B01G071500	2-oxoisovalerate dehydrogenase subunit alpha mitochondrial isoform X1	gi|283806367|dbj|BAI66425.1|2-oxoisovalerate dehydrogenase [Triticum aestivum]	tr|Q2NJZ0|Q2NJZ0_AYWBP	Pyruvate dehydrogenase E1 component alpha subunit	-	1.28338	1.44105	1.48724	1.04191	3.45676	2.22114	2.43431	2.73926	1.3134	2.71287	0.484136	1.51365e-13	0.000273063
TraesCS1B01G150400	ferrochelatase- chloroplastic	gi|326487506|dbj|BAJ89737.1|predicted protein [Hordeum vulgare subsp. vulgare]	tr|A0A1D5S5C4|A0A1D5S5C4_WHEAT	Ferrochelatase	-	34.3906	27.8301	30.4298	28.9722	55.6312	52.0955	52.1879	51.8326	30.4057	52.9368	0.574377	1.52849e-13	0.00574312
TraesCS5B01G407200	PREDICTED: uncharacterized protein LOC100839950	gi|357114298|ref|XP_003558937.1|PREDICTED: uncharacterized protein LOC100839950 [Brachypodium distachyon] gi|944077676|gb|KQK13028.1| hypothetical protein BRADI_1g07550 [Brachypodium distachyon]	tr|M1TD91|M1TD91_9ROSI	Maternal effect embryo arrest 14-1	-	54.2695	34.0315	28.2994	27.3633	94.7351	132.393	133.138	122.897	35.9909	120.791	0.297961	1.53239e-13	1.74712e-10
TraesCS7B01G410200	hypothetical protein TRIUR3_08446	gi|474127768|gb|EMS56275.1|hypothetical protein TRIUR3_08446 [Triticum urartu]	AT4G00930.2	COP1-interacting protein 4.1	-	2.03559	1.91757	1.78817	2.49707	6.47115	9.97467	6.1671	7.40042	2.0596	7.50334	0.274491	1.53883e-13	8.65777e-11
TraesCS6A01G333800	chloroplastic	gi|475524323|gb|EMT07000.1|hypothetical protein F775_07046 [Aegilops tauschii]	tr|A0A0C4VYP8|A0A0C4VYP8_CYCRE	DNA-directed RNA polymerase subunit	-	9.39758	8.43775	9.98229	9.34136	22.5526	16.0324	16.3509	17.713	9.28974	18.1622	0.511487	1.57492e-13	0.000865852
TraesCS7B01G328700			tr|A0A199URC8|A0A199URC8_ANACO	High-affinity nitrate transporter 2.2	-	0.471831	0.742311	0.49441	0.481438	0	0	0	0	0.547497	0	-	1.59414e-13	3.40495e-22
TraesCS7A01G151300	putative protein	gi|283099379|gb|ADB08053.1|putative protein [Triticum aestivum]	AT2G24100.1	ATP-dependent DNA helicase	-	15.863	15.3635	13.2165	13.3657	8.37801	7.15262	7.57526	8.13356	14.4522	7.80986	1.8505	1.61892e-13	0.00819005
TraesCS5A01G157700	caffeoylshikimate esterase-like	gi|474224712|gb|EMS59411.1|hypothetical protein TRIUR3_33748 [Triticum urartu]	tr|A0A061FNA6|A0A061FNA6_THECC	Alpha/beta-Hydrolases superfamily protein	-	31.1974	37.4428	28.0451	24.8615	13.1343	7.42471	10.3265	14.4287	30.3867	11.3286	2.68231	1.6841e-13	2.48072e-06
TraesCS7B01G611800LC	---NA---	No Blast Hit	AT3G46930.5	Protein kinase superfamily protein	-	12.1665	9.0851	8.82416	12.0595	1.66843	1.84627	1.63822	3.36876	10.5338	2.13042	4.94448	1.68459e-13	7.33109e-13
TraesCS5B01G693600LC	ankyrin repeat	gi|357150920|ref|XP_003575623.1|PREDICTED: ankyrin-1-like [Brachypodium distachyon] gi|944049995|gb|KQJ85633.1| hypothetical protein BRADI_4g00747 [Brachypodium distachyon]	AT2G03430.1	Ankyrin repeat family protein	-	5.16187	2.38603	2.78745	2.0671	13.4378	10.0564	13.2165	10.1933	3.10061	11.726	0.264422	1.69868e-13	6.95182e-12
TraesCS6A01G234200	GEM 4	gi|475511251|gb|EMT05375.1|hypothetical protein F775_32175 [Aegilops tauschii]	tr|A0A0K9PHT2|A0A0K9PHT2_ZOSMR	GRAM domain-containing protein / ABA-responsive	-	3.58542	2.15413	1.66308	2.47946	0.0857583	0.251974	0.0712508	0.27705	2.47052	0.171508	14.4047	1.70476e-13	7.79766e-21
TraesCS6B01G398500	probable phosphatase 2C 27	gi|474373791|gb|EMS64046.1|putative protein phosphatase 2C 27 [Triticum urartu]	tr|B9T2N5|B9T2N5_RICCO	Protein phosphatase 2c, putative	-	3.181	4.21434	4.50324	5.0886	9.81497	11.3147	14.3344	13.8667	4.2468	12.3327	0.344353	1.70657e-13	5.2994e-08
TraesCS7B01G364100	serine threonine- kinase isoform X2	gi|475619813|gb|EMT30893.1|Putative LRR receptor-like serine/threonine-protein kinase [Aegilops tauschii]	tr|G7IJ72|G7IJ72_MEDTR	Receptor-like kinase	-	36.6336	44.7649	44.0025	27.8813	15.3116	14.6709	13.2542	13.5318	38.3206	14.1921	2.70013	1.71112e-13	3.27544e-06
TraesCS1B01G429200	Uncharacterized protein ycf23	gi|473980733|gb|EMS51555.1|Uncharacterized protein ycf23 [Triticum urartu]	tr|I6XY81|I6XY81_PINMU	Dehydrin 3 protein	-	7.30766	5.62979	3.71294	4.61746	15.4954	22.2639	18.1558	16.6329	5.31696	18.137	0.293156	1.72197e-13	2.38094e-10
TraesCS1B01G060400	calmodulin-binding 60 E-like isoform X1	gi|937940252|dbj|BAT15165.1|Os11g0665000 [Oryza sativa Japonica Group]	tr|A0A103XC57|A0A103XC57_CYNCS	Calmodulin binding protein-like protein	-	11.6497	12.5141	11.3038	8.12346	3.75642	3.88745	4.52001	4.18464	10.8978	4.08713	2.66636	1.74503e-13	5.79059e-06
[truncated: 5,980 more rows]

## Sheet: SD_PHYC-regulated
IWGSC v1.0 Gene ID	BLAST sequence description	BLAST hit description	IWGSC annotation	IWGSC description	Transcription factor family	WT_SD_rep1_TPM	WT_SD_rep2_TPM	WT_SD_rep3_TPM	WT_SD_rep4_TPM	phyCnull_SD_rep1_TPM	phyCnull_SD_rep2_TPM	phyCnull_SD_rep3_TPM	phyCnull_SD_rep4_TPM	WT_SD_mean_TPM	phyCnull_SD_mean_TPM	WT-phyCnull_fold_change	WT-phyCnull_DESeq_adjP	WT-phyCnull_EdgeR_adjP
[truncated: 1,511 more rows]

[truncated: 1 more sheets: SD_PHYB+PHYC-regulated]
