# Supplementary material for: Effect of phyB and phyC loss-of-function mutations on the wheat transcriptome under short and long day photoperiods
Source: BMC Plant Biol. 2020 Jun 29;20:297. doi: 10.1186/s12870-020-02506-0 (PMC7325275; doi:10.1186/s12870-020-02506-0)
Supplement: Supplementary file 3 — Additional file 3. RNA-seq data for all samples from LD photoperiods. [file 12870_2020_2506_MOESM3_ESM.xlsx]

## Sheet: LD_PHYB-regulated
IWGSC v1.0 Gene ID	BLAST sequence description	BLAST hit description	IWGSC annotation	IWGSC description	Transcription factor family	WT_LD_exp1_rep1_TPM	WT_LD_exp1_rep2_TPM	WT_LD_exp1_rep3_TPM	WT_LD_exp1_rep4_TPM	phyBnull_LD_exp1_rep1_TPM	phyBnull_LD_exp1_rep2_TPM	phyBnull_LD_exp1_rep3_TPM	phyBnull_LD_exp1_rep4_TPM	WT_LD_exp1_mean_TPM	phyBnull_LD_exp1_mean_TPM	WT-phyBnull_LD_exp1_fold_change	WT-phyBnull_LD_exp1_DESeq_adjP	WT-phyBnull_LD_exp1_EdgeR_adjP	WT_LD_exp2_rep1_TPM	WT_LD_exp2_rep2_TPM	WT_LD_exp2_rep3_TPM	WT_LD_exp2_rep4_TPM	phyBnull_LD_exp2_rep1_TPM	phyBnull_LD_exp2_rep2_TPM	phyBnull_LD_exp2_rep3_TPM	phyBnull_LD_exp2_rep4_TPM	WT_LD_exp2_mean_TPM	phyBnull_LD_exp2_mean_TPM	WT-phyBnull_LD_exp2_fold_change	WT-phyBnull_LD_exp2_DESeq_adjP	WT-phyBnull_LD_exp2_EdgeR_adjP
c116392_g1_i1.path1	-	-	-	-	-	14.0579	11.495	12.7627	14.875	2.19676	4.80137	5.20566	6.49175	13.0895	4.67555	2.79957	2.03725e-05	0.000620474	21.6349	12.5924	18.466	10.1522	8.16614	5.03949	6.18577	3.6409	15.7468	5.61331	2.80527	0.000436674	0.000185529
c122744_g1_i1.path1	-	-	-	-	-	56.7757	47.4563	67.7444	53.999	7.93556	4.95555	10.1487	4.1232	56.8308	6.36085	8.93446	6.10456e-19	2.43252e-15	36.9297	35.2769	25.4119	15.0886	13.882	8.51123	11.0663	14.0918	27.9613	12.081	2.31448	0.00183957	0.00364358
c125420_g1_i1.path1	-	-	-	-	-	6.84196	10.3655	7.1433	4.88051	37.5007	27.1421	35.1253	34.9369	7.36088	33.7107	0.218354	1.8944e-15	2.35985e-12	3.26013	12.8374	2.36854	13.8646	20.1644	24.8726	25.1585	23.1802	8.20411	23.5928	0.347738	0.00337926	1.13787e-06
c126091_g1_i1.path1	-	-	-	-	-	6.6813	4.65383	3.73691	2.33623	0	0	1.05378	0.454887	4.42215	0.383335	11.536	8.8107e-05	2.3983e-05	4.54797	5.73541	1.75221	4.43903	0.437576	0.41733	0	0.414576	4.09146	0.322513	12.6862	2.2902e-05	7.18723e-05
c126685_g1_i1.path1	-	-	-	-	-	0.952818	0.995522	0.236853	0.266535	3.13914	3.9919	3.60669	4.15177	0.622825	3.65549	0.170381	0.00165254	4.58614e-05	0	0.701078	0.199906	0.422033	1.49766	1.42837	3.4286	2.12841	0.33611	2.15526	0.155949	0.00751793	0.000785415
c128616_g1_i1.path1	-	-	-	-	-	0.968474	2.02376	3.25006	0.812744	0	0	0	0	1.70035	0	-	0.00177715	0.00106779	0.329621	7.83858	0.609573	2.89553	0	0	0	0	2.87507	0	-	0.00219782	8.76046e-06
c129232_g1_i1.path1	-	-	-	-	-	7.43369	4.53067	3.23379	4.15891	0	0	0	0	4.91739	0	-	2.50847e-07	7.17524e-08	2.95174	6.83709	4.67889	10.701	0	0	0	0	6.39399	0	-	1.2082e-08	5.24395e-10
c130246_g1_i1.path1	-	-	-	-	-	131.492	97.682	108.855	170.077	23.8465	40.2747	38.8141	23.6541	126.734	31.6323	4.00646	3.46858e-11	1.04443e-12	133.849	93.6442	108.199	105.797	31.7607	31.6475	28.8941	28.2948	110.578	30.4037	3.63699	1.92667e-16	3.18957e-11
c130387_g1_i1.path1	-	-	-	-	-	8.85343	5.55014	10.1237	1.48596	15.91	18.5461	22.0626	35.202	6.49572	23.1574	0.280503	0.00338372	9.87752e-07	3.61593	7.38289	5.57249	8.62722	14.3799	13.7146	25.0882	24.6112	6.4017	19.4386	0.32933	0.00110529	2.36672e-05
c135558_g1_i1.path1	-	-	-	-	-	21.2391	11.6503	11.8792	9.80314	0.477096	2.08554	4.52229	1.30143	13.508	2.1305	6.34031	9.83216e-07	7.28166e-09	12.6503	11.7207	5.3473	14.8168	1.66921	1.59198	0	1.58147	11.2149	1.23028	9.11572	1.79089e-09	1.16016e-09
c141424_g1_i1.path1	-	-	-	-	-	11.4075	8.60798	7.08922	10.105	1.70831	2.98703	3.59838	1.55332	9.45277	2.42517	3.89777	3.04708e-05	0.000201969	4.74533	9.79248	4.78669	11.7897	0.99614	5.7003	1.71035	1.88756	7.90447	2.61523	3.02247	0.00393321	0.00534117
c145655_g1_i1.path1	-	-	-	-	-	0	0.665218	0	0	2.86037	2.50072	3.01254	5.20172	0.169002	3.44848	0.0490077	0.00469919	0.000228925	0	0.936935	0	0.846019	3.50263	6.68114	4.72524	5.21483	0.452935	5.10129	0.0887884	0.000258855	3.1177e-05
c158958_g1_i1.path1	-	-	-	-	-	0	0.488731	0.348835	0.39255	22.6962	27.9264	35.1913	29.809	0.31251	28.9615	0.0107905	1.43057e-21	1.73786e-35	2.86569	1.03254	2.35536	1.24313	31.9832	43.8267	30.2976	27.5157	1.90465	33.6058	0.0566763	8.92973e-21	6.07165e-27
c161980_g1_i1.path1	-	-	-	-	-	0.948437	0.330315	0.943057	0	3.12471	2.23512	3.59011	5.68243	0.564326	3.61601	0.156063	0.00453695	2.5283e-05	0.430402	0.232618	0	0.210046	2.98155	2.60663	2.98623	2.35403	0.221806	2.77651	0.0798866	6.44378e-05	8.89957e-06
c162862_g1_i1.path1	-	-	-	-	-	0	0	0	0.326016	10.4719	6.71379	7.53644	13.9653	0.0828482	9.45835	0.00875927	3.76777e-11	2.5175e-19	0	0	0	0	3.96908	6.40613	6.81483	6.9424	0	5.78379	0	2.71056e-10	4.54601e-13
c168240_g1_i1.path1	-	-	-	-	-	2.9546	0.561277	1.00154	0.901638	0.241344	0	0.127091	0	1.20019	0.0936065	12.8216	0.00393726	0.00362919	4.20524	0.790539	0.845307	0.535371	0	0	0	0	1.62005	0	-	0.00051913	1.14655e-06
c173643_g1_i1.path1	-	-	-	-	-	0	0	0	0	5.54117	5.32888	7.29493	6.04613	0	6.02231	0	4.26824e-06	6.54231e-09	0	0	0.388159	0	5.33136	8.32039	4.993	5.05114	0.0986259	5.91436	0.0166757	1.49868e-06	3.37844e-09
TraesCS1A01G006000	LRR receptor-like serine threonine- kinase	gi|475594532|gb|EMT22712.1|Putative LRR receptor-like serine/threonine-protein kinase [Aegilops tauschii]	tr|A0A061GI31|A0A061GI31_THECC	Leucine-rich repeat receptor-like protein kinase family protein, putative	-	13.9873	13.0921	9.4073	4.98987	40.2592	26.2388	30.3638	38.9653	10.3692	33.9568	0.305363	5.95497e-07	7.26937e-11	5.53341	18.4372	4.60379	10.0088	22.8274	17.2977	33.3628	33.5294	9.64581	26.7543	0.360532	0.00183081	1.3532e-08
TraesCS1A01G007000	LRR receptor-like serine threonine- kinase	gi|475569537|gb|EMT15790.1|Putative LRR receptor-like serine/threonine-protein kinase [Aegilops tauschii]	tr|B9SAG6|B9SAG6_RICCO	Receptor protein kinase, putative	-	1.88102	1.89536	1.67066	1.0615	3.59152	3.75804	2.93489	3.90606	1.62714	3.54763	0.458654	0.00126316	0.000322864	1.22213	1.13501	0.623954	1.53929	2.38373	2.51997	2.9594	2.86435	1.1301	2.68186	0.421386	0.000113795	8.12646e-05
TraesCS1A01G008600	-	-	tr|M9QX03|M9QX03_ORYSI	Terpene synthase	-	1.83073	1.65325	0.726546	0.45705	0.131699	0.148055	0.191177	0.387301	1.16689	0.214558	5.4386	1.21291e-06	8.22822e-09	0.397222	1.48792	0.14872	0.684865	0.0885449	0.138078	0.025192	0.082754	0.679682	0.0836421	8.12608	5.4788e-05	2.59516e-08
TraesCS1A01G018000	resistance-related receptor-like kinase	gi|82582807|gb|ABB84341.1|resistance-related receptor-like kinase [Triticum aestivum]	tr|Q6PRE0|Q6PRE0_WHEAT	Receptor-like kinase protein	-	8.7465	7.61598	10.6873	2.01563	46.8676	25.9759	29.8217	44.7593	7.26635	36.8561	0.197154	4.62604e-07	5.47124e-19	4.6098	15.0327	2.59311	9.87896	30.4728	21.4785	45.5382	47.2377	8.02863	36.1818	0.221897	1.37692e-05	4.19881e-17
TraesCS1A01G020900	hypothetical protein TRIUR3_15018	gi|473915206|gb|EMS49717.1|hypothetical protein TRIUR3_15018 [Triticum urartu]	tr|M7YH44|M7YH44_TRIUA	Bowman-Birk type trypsin inhibitor	-	4.5419	2.92119	2.83085	1.65361	11.3404	7.49929	8.8032	10.2615	2.98689	9.47611	0.315202	4.05697e-05	1.38017e-06	1.34134	3.69981	0.753298	2.72563	6.42848	6.29454	6.63534	7.545	2.13002	6.72584	0.316692	0.000172644	3.91144e-06
TraesCS1A01G026400	CC-NBS-LRR resistance MLA13	gi|473940072|gb|EMS50303.1|Disease resistance protein RPP13 [Triticum urartu]	AT5G38350.1	Disease resistance protein (NBS-LRR class) family	-	2.6799	3.35283	4.05866	2.0016	8.3	5.93999	8.09525	8.99118	3.02325	7.83161	0.386032	3.18733e-08	3.67555e-07	2.32508	5.39468	1.94758	5.10315	8.45944	7.35613	10.5494	11.4036	3.69262	9.44216	0.391078	0.000117988	2.44239e-07
TraesCS1A01G028600	Disease resistance RPP13	gi|522700488|gb|AGQ17370.1|RGA1a [Aegilops tauschii]	AT5G40060.2	Disease resistance protein (NBS-LRR class) family	-	0.671431	0.45405	0.552402	0.318489	1.12421	0.988259	1.24486	1.39969	0.499093	1.18926	0.419668	6.24048e-05	2.76128e-05	0.4759	0.833439	0.299082	0.697019	1.08356	1.24779	1.41638	1.60048	0.57636	1.33705	0.431067	0.000140779	2.52311e-05
TraesCS1A01G029200	pumilio homolog 1-like	gi|721641342|ref|XP_010231850.1|PREDICTED: pumilio homolog 1-like [Brachypodium distachyon] gi|944072565|gb|KQK08049.1| hypothetical protein BRADI_2g39240 [Brachypodium distachyon]	tr|M8CVF5|M8CVF5_AEGTA	Pumilio-like protein	-	0.0927506	0.357924	0.554968	0.101306	1.43037	0.551318	1.20806	1.4607	0.276737	1.16261	0.23803	0.00322355	2.97424e-09	0.0493051	0.0839491	0.0461496	0.121441	0.751025	1.02833	0.672294	0.753267	0.0752112	0.801229	0.0938698	4.18319e-13	2.96058e-15
TraesCS1A01G034300	E3 ubiquitin- ligase XB3	gi|461682164|gb|AGH18690.1|putative E3 ubiquitin-protein ligase [Triticum monococcum]	tr|B9GJP4|B9GJP4_POPTR	Ankyrin repeat family protein	-	1.4745	1.48977	1.96503	1.26498	3.82729	3.27211	2.99301	3.20665	1.54857	3.32476	0.465769	0.000396661	0.000269016	1.86219	1.90238	1.52957	2.01836	4.08746	4.83501	3.72378	3.78055	1.82813	4.1067	0.445157	5.70279e-07	5.46665e-05
TraesCS1A01G035000	nuclear pore complex NUP43	gi|357145394|ref|XP_003573628.1|PREDICTED: nuclear pore complex protein NUP43 [Brachypodium distachyon] gi|944060247|gb|KQJ95837.1| hypothetical protein BRADI_3g19330 [Brachypodium distachyon] gi|944060248|gb|KQJ95838.1| hypothetical protein BRADI_3g19330 [Brachypodium distachyon]	tr|A0A199UI59|A0A199UI59_ANACO	Nuclear pore complex protein NUP43	-	0.588196	0.786879	0.747881	0.359772	2.38437	1.0722	1.72376	2.90798	0.620682	2.02208	0.306953	0.0022957	7.91373e-06	0.541976	0.340723	0.312178	0.616114	1.76571	2.17379	1.82437	1.34624	0.452748	1.77753	0.254706	8.65028e-06	4.39642e-07
TraesCS1A01G039800	-	-	tr|A0A1D5S3Z4|A0A1D5S3Z4_WHEAT	3-ketoacyl-CoA synthase	-	0	0	0	0	0.347449	0.381919	0.326054	0.489058	0	0.38612	0	1.15833e-05	2.73304e-08	0	0.0634416	0.0290633	0.114719	0.173037	0.388563	0.354462	0.355784	0.0518059	0.317962	0.162931	0.00556876	0.00067781
TraesCS1A01G039900	hypothetical protein TRIUR3_11897	gi|474271466|gb|EMS60924.1|hypothetical protein TRIUR3_11897 [Triticum urartu]	AT5G26180.5	S-adenosyl-L-methionine-dependent methyltransferases superfamily protein	-	0.341193	0.187259	0.544403	0.457135	1.72386	1.89288	2.0527	2.30351	0.382498	1.99324	0.191898	1.63143e-10	7.37219e-14	0.467543	0.263523	0.256536	0.38717	2.47972	2.45464	2.19321	2.36792	0.343693	2.37387	0.144782	1.32046e-23	5.45654e-19
TraesCS1A01G050100	alcohol dehydrogenase-like 4	gi|473971355|gb|EMS51491.1|Alcohol dehydrogenase-like 3 [Triticum urartu]	tr|B9RYV6|B9RYV6_RICCO	Alcohol dehydrogenase, putative	-	11.4473	10.8486	8.40253	9.00233	29.6535	29.9183	31.0955	29.4435	9.9252	30.0277	0.330535	8.72996e-17	1.73268e-09	14.4914	14.6693	17.2376	20.4434	29.2955	30.3224	31.8617	32.313	16.7104	30.9482	0.539949	0.00110923	0.00130524
TraesCS1A01G056200	hypothetical protein TRIUR3_01530	gi|474204963|gb|EMS58660.1|hypothetical protein TRIUR3_01530 [Triticum urartu]	tr|B3FI80|B3FI80_SECCE	ALMT1-M39.2	-	316.546	390.769	225.59	251.044	181.283	153.152	131.363	152.623	295.987	154.605	1.91447	4.71171e-10	0.000851297	135.516	202.85	153.704	228.784	92.5624	120.311	101.066	98.4357	180.214	103.094	1.74806	1.10168e-13	0.00567989
TraesCS1A01G056600	probable uridine nucleosidase 2	gi|474204967|gb|EMS58664.1|hypothetical protein TRIUR3_01534 [Triticum urartu]	tr|A0A061SFS5|A0A061SFS5_9CHLO	Pyrimidine-specific ribonucleoside hydrolase	-	3.98363	6.14912	2.70016	1.74043	10.9704	7.15305	7.58604	12.3092	3.64334	9.50466	0.383321	0.00406084	2.02693e-06	1.10294	3.19998	1.28012	2.11895	4.96632	5.75088	7.68041	7.16908	1.9255	6.39167	0.301251	4.45623e-07	5.88613e-09
TraesCS1A01G056700	PREDICTED: uncharacterized protein LOC100845716	gi|357149825|ref|XP_003575245.1|PREDICTED: uncharacterized protein LOC100845716 [Brachypodium distachyon]	tr|A2Q5G7|A2Q5G7_MEDTR	Heavy metal transport/detoxification protein	-	2.35439	1.85274	3.10751	1.6942	6.22433	5.92717	4.83176	8.17219	2.25221	6.28886	0.358127	0.00124337	2.57595e-05	0.294486	2.50703	0.735037	1.088	9.19015	2.35441	7.65733	9.71387	1.15614	7.22894	0.159932	9.18719e-05	7.67332e-14
TraesCS1A01G057200	glutamyl tRNA reductase	gi|354681872|dbj|BAL04916.1|glutamyl tRNA reductase [Triticum aestivum]	tr|A0A1D5S176|A0A1D5S176_WHEAT	Glutamyl-tRNA reductase	-	221.606	184.589	218.744	340.371	70.5968	156.473	105.346	68.8257	241.328	100.31	2.40581	0.000102491	2.28069e-06	392.815	223.622	411.46	173.963	147.709	104.9	106.086	104.738	300.465	115.858	2.59338	2.83721e-05	1.43372e-07
TraesCS1A01G059100	patatin 1	gi|475618985|gb|EMT30617.1|Patatin group A-3 [Aegilops tauschii]	tr|W4ZY32|W4ZY32_WHEAT	Patatin	-	0.0496635	0.051107	0.371449	0	1.31296	0.590409	2.28711	2.37611	0.118055	1.64165	0.0719124	2.76787e-05	2.80006e-16	0.211204	0.179803	0.428322	0.55272	0.627728	1.39491	1.23901	1.06335	0.343012	1.08125	0.317238	0.00977819	0.000112142
TraesCS1A01G060700	ribosome biogenesis regulatory homolog	gi|326488977|dbj|BAJ98100.1|predicted protein [Hordeum vulgare subsp. vulgare]	tr|R7W7X2|R7W7X2_AEGTA	Ribosome biogenesis regulatory protein-like protein	-	1.06551	1.40976	1.66976	0.842365	4.38186	1.56829	3.1863	4.20775	1.24685	3.33605	0.37375	0.00654112	1.47129e-05	0.611367	1.10217	0.538578	1.02972	2.52519	3.48776	2.3606	2.54734	0.82046	2.73022	0.30051	1.85303e-07	1.76603e-07
TraesCS1A01G066200	L-type lectin-domain containing receptor kinase -like	gi|326514840|dbj|BAJ99781.1|predicted protein [Hordeum vulgare subsp. vulgare]	tr|B3XWM9|B3XWM9_NICBE	Lectin receptor kinase-like protein	-	0.0965341	0.0496699	0.0541506	0.0210876	0.914497	0.4973	0.718481	1.00069	0.0553606	0.782743	0.0707264	1.23623e-10	4.73089e-16	0.0342109	0.0873736	0	0.0789968	1.01044	1.01677	1.41571	1.22945	0.0501453	1.16809	0.0429293	1.77228e-20	2.60053e-24
TraesCS1A01G067300	rRNA biogenesis rrp5	gi|473895110|gb|EMS48920.1|rRNA biogenesis protein rrp5 [Triticum urartu]	tr|A0A0K9NRY1|A0A0K9NRY1_ZOSMR	Polyribonucleotide nucleotidyltransferase	-	0.0889534	0.274616	0.381041	0.0918588	0.762513	0.381339	0.737294	0.983371	0.209117	0.716129	0.292011	0.00375032	5.36168e-10	0.040122	0.0849039	0.0187771	0.105881	0.469539	0.537945	0.44984	0.43883	0.062421	0.474038	0.131679	3.19789e-16	4.12618e-21
TraesCS1A01G069300	phosphoinositide phospholipase C 2-like	gi|312618320|gb|ADR00312.1|phosphoinositide-specific phospholipase C2 [Triticum aestivum]	tr|R7W332|R7W332_AEGTA	Phosphoinositide phospholipase C	-	2.75645	2.34692	5.47314	3.42646	0.636189	0.559156	0.778493	1.05975	3.50074	0.758396	4.61598	1.3148e-15	1.14224e-14	2.98874	2.483	1.32797	1.96567	0.505497	0.679131	0.763349	0.64203	2.19134	0.647502	3.3843	8.94844e-12	2.95407e-09
TraesCS1A01G073200	-	-	AT4G08850.1	Leucine-rich repeat receptor-like protein kinase family protein	-	0.691013	0.579413	0.51683	0.111815	1.8945	1.33872	1.42863	1.67345	0.474768	1.58383	0.29976	0.00021577	1.1895e-07	0.56234	0.982173	0.407496	0.770724	1.21308	1.45659	1.36328	1.37938	0.680683	1.35308	0.503061	0.00401611	0.00307059
TraesCS1A01G076700	geraniol 8-hydroxylase-like	gi|475588348|gb|EMT20826.1|Cytochrome P450 76C1 [Aegilops tauschii]	tr|Q10P40|Q10P40_ORYSJ	Cytochrome P450 family protein, expressed	-	0	0	0.0279612	0	0.296504	0.296291	0.417369	0.327917	0.0069903	0.33452	0.0208965	3.48905e-05	1.69315e-08	0	0	0	0	0.413463	2.73561	0.201659	0.414024	0	0.94119	0	9.36811e-07	1.63905e-20
TraesCS1A01G076900	hypothetical protein TRIUR3_30853	gi|474113455|gb|EMS55736.1|hypothetical protein TRIUR3_30853 [Triticum urartu]	tr|A0A061E964|A0A061E964_THECC	Dentin sialophosphoprotein-related, putative isoform 1	-	122.606	100.362	92.3324	106.32	28.2267	27.505	26.1598	26.4167	105.405	27.077	3.89279	2.63281e-43	6.33675e-14	107.589	117.208	90.6947	118.335	23.4357	20.4296	22.6601	22.7135	108.457	22.3098	4.8614	4.41262e-133	1.84601e-18
TraesCS1A01G078800	glutathione transferase	gi|473881465|gb|EMS47979.1|putative glutathione S-transferase GSTF1 [Triticum urartu]	tr|A0A089QAC9|A0A089QAC9_9POAL	Glutathione S-transferase	-	42.2015	50.4911	38.2928	32.0126	86.3125	63.2178	86.549	86.9764	40.7495	80.7639	0.504551	2.44332e-06	0.00039963	37.4719	34.8557	35.8121	41.715	69.0211	69.4466	78.0486	77.6549	37.4637	73.5428	0.509413	1.30742e-05	0.000396879
TraesCS1A01G082500	hydrophobic LTI6B	gi|125550776|gb|EAY96485.1|hypothetical protein OsI_18385 [Oryza sativa Indica Group] gi|222630128|gb|EEE62260.1| hypothetical protein OsJ_17047 [Oryza sativa Japonica Group]	tr|Q5MJ27|Q5MJ27_PENAM	Low temperature and salt responsive protein	-	14.9639	14.6567	23.4626	10.8698	40.0368	33.2924	32.5395	45.4286	15.9882	37.8243	0.422697	0.000154862	1.50573e-05	8.68937	17.6234	5.02348	14.8715	36.033	23.5865	40.7234	43.7926	11.5519	36.0339	0.320585	2.41011e-05	3.07536e-09
TraesCS1A01G083000	transcription factor APG-like	gi|326523485|dbj|BAJ92913.1|predicted protein [Hordeum vulgare subsp. vulgare]	tr|A0A0H3YC53|A0A0H3YC53_SALMI	Basic helix-loop-helix transcription factor	bHLH	0.2407	0.454108	0.570085	0.420642	15.5904	20.6345	13.492	11.9319	0.421384	15.4122	0.0273409	2.45616e-47	2.45464e-57	0.710851	0.319526	0.612127	0.656573	32.2616	36.4716	28.7806	26.9233	0.574769	31.1093	0.0184758	9.32881e-101	3.71458e-73
TraesCS1A01G083500	agenet domain containing	gi|669027046|emb|CDM80232.1|unnamed protein product [Triticum aestivum]	tr|B6U1B3|B6U1B3_MAIZE	Agenet domain containing protein	-	5.76523	8.07136	5.7159	5.44764	12.3469	11.3699	12.9414	13.364	6.25003	12.5055	0.499781	5.81491e-05	0.000695165	4.89406	8.49465	4.35847	8.8213	10.3268	15.0136	11.2552	12.7696	6.64212	12.3413	0.538203	0.00363841	0.00208133
TraesCS1A01G084000LC	nuclease HARBI1	gi|357140537|ref|XP_003571822.1|PREDICTED: putative nuclease HARBI1 [Brachypodium distachyon] gi|960474743|ref|XP_014755716.1| PREDICTED: putative nuclease HARBI1 [Brachypodium distachyon]	tr|Q8LNR6|Q8LNR6_ORYSJ	Transposon protein, putative, CACTA, En/Spm sub-class, expressed	-	1.15248	1.22303	1.58926	0.534981	2.88813	1.79823	2.56323	2.87183	1.12494	2.53036	0.444577	0.00862264	0.000322996	0.638169	1.79937	0.78847	1.08457	2.44678	2.76847	2.67121	2.33993	1.07765	2.5566	0.421515	0.000400159	6.76318e-05
TraesCS1A01G085200LC	AT hook motif-containing	gi|944233450|gb|KQK97812.1|hypothetical protein SETIT_012162mg [Setaria italica]	tr|Q2R1R7|Q2R1R7_ORYSJ	AT hook motif-containing protein, putative	-	0.318487	1.03785	0.992525	0.278291	2.8534	1.38828	2.02474	2.45497	0.656789	2.18035	0.301231	0.00288121	1.62263e-06	0.4891	0.576529	0.493012	0.695006	1.21605	2.15788	1.6106	1.92033	0.563412	1.72622	0.326386	8.86717e-05	1.41042e-05
TraesCS1A01G085400	predicted protein	gi|326489555|dbj|BAK01758.1|predicted protein [Hordeum vulgare subsp. vulgare] gi|326530728|dbj|BAK01162.1| predicted protein [Hordeum vulgare subsp. vulgare]	tr|W9RQQ0|W9RQQ0_9ROSA	ABC transporter A family member 1	-	2.22723	1.19182	0.666327	0.700609	0.392545	0.635466	0.455862	0.28416	1.1965	0.442008	2.70696	0.00907315	0.00922993	2.08379	2.12877	2.18684	1.983	0.422271	0.790191	0.300352	0.394654	2.0956	0.476867	4.39452	1.3182e-08	1.37229e-06
TraesCS1A01G087300	zinc finger CCCH domain-containing 4 isoform X1	gi|960472360|ref|XP_003565600.2|PREDICTED: zinc finger CCCH domain-containing protein 4 isoform X1 [Brachypodium distachyon] gi|944068170|gb|KQK03654.1| hypothetical protein BRADI_2g09177 [Brachypodium distachyon]	tr|A0A061DQS8|A0A061DQS8_THECC	ATP-dependent RNA helicase, putative	-	0.334934	0.193876	0.469702	0.38412	0.0553419	0.199088	0.116852	0.100154	0.345658	0.117859	2.93281	0.0010828	0.00182424	0.445118	0.242521	0.23609	0.191861	0.0496107	0.046418	0.0705739	0.0927322	0.278898	0.0648337	4.30174	0.000100389	0.000103975
TraesCS1A01G091500	starch synthase IIIa	gi|9502143|gb|AAF87999.1|AF258608_1starch synthase III [Triticum aestivum]	tr|B9H112|B9H112_POPTR	Starch synthase family protein	-	0.550109	0.476037	0.701325	0.38236	0.066106	0.138723	0.063974	0.0498476	0.527458	0.0796627	6.62114	9.91443e-15	6.19365e-12	0.28357	0.271586	0.265422	0.171884	0.108643	0.101652	0.0927306	0.0830765	0.248115	0.0965255	2.57046	0.000144215	0.00263759
TraesCS1A01G092900	40S ribosomal S4	gi|326500636|dbj|BAJ94984.1|predicted protein [Hordeum vulgare subsp. vulgare] gi|473930078|gb|EMS49926.1| 40S ribosomal protein S4 [Triticum urartu] gi|475619516|gb|EMT30796.1| 40S ribosomal protein S4 [Aegilops tauschii]	tr|F2DIR3|F2DIR3_HORVV	40S ribosomal protein S4	-	23.4374	37.878	37.4155	18.5321	68.124	41.4135	53.547	72.1824	29.3157	58.8167	0.498425	0.00898788	0.000312135	11.4923	24.371	8.41167	21.9338	45.5286	54.8102	45.8549	46.3522	16.5522	48.1365	0.343859	2.29863e-07	4.24175e-09
TraesCS1A01G099900	predicted protein	gi|326497881|dbj|BAJ94803.1|predicted protein [Hordeum vulgare subsp. vulgare] gi|326528193|dbj|BAJ89148.1| predicted protein [Hordeum vulgare subsp. vulgare]	AT4G22430.1	LOW protein: F-box/kelch-repeat protein	-	0.458346	0.825419	0.719904	0.280349	1.33291	1.34406	1.18332	1.51677	0.571004	1.34426	0.424771	0.00449683	0.000191634	0.324869	1.17818	0.319281	0.390082	1.61127	1.16879	1.42163	1.47205	0.553103	1.41843	0.389939	0.00954929	1.91678e-05
TraesCS1A01G100300	G-type lectin S-receptor-like serine threonine- kinase At2g19130	gi|326506078|dbj|BAJ91278.1|predicted protein [Hordeum vulgare subsp. vulgare]	tr|A0A0E0I273|A0A0E0I273_ORYNI	Serine/threonine-protein kinase	-	5.41721	6.66825	5.48627	3.91817	9.89033	9.90149	11.0202	16.5347	5.37248	11.8367	0.453883	0.000107184	4.12348e-05	3.54569	4.93599	3.11242	5.65057	6.94134	8.19971	7.42767	7.15716	4.31117	7.43147	0.580124	0.000357152	0.00659214
TraesCS1A01G104300	peroxidase A2-like	gi|475443333|gb|EMT01499.1|Peroxidase 54 [Aegilops tauschii]	tr|A0A1D5S2V4|A0A1D5S2V4_WHEAT	Peroxidase	-	0	0	0.038559	0.0900953	0.726905	0.653745	1.15112	1.39772	0.0321636	0.982373	0.0327407	4.93947e-08	7.50881e-14	0.109623	0.298637	0.0342022	1.35003	2.85086	4.34405	2.67664	1.86509	0.448123	2.93416	0.152726	0.00166243	5.82127e-15
TraesCS1A01G106600	Universal stress A	gi|60100214|gb|AAX13276.1|USP family protein [Triticum aestivum] gi|474201404|gb|EMS58495.1| Universal stress protein A-like protein [Triticum urartu]	tr|B5UB77|B5UB77_HORBU	Universal stress protein	-	66.8224	70.7833	74.0966	49.9251	121.555	113.693	125.477	126.611	65.4069	121.834	0.536852	4.92477e-09	0.00143195	67.6982	78.9254	59.3797	67.3451	114.003	123.16	115.41	116.595	68.3371	117.292	0.582623	2.82466e-05	0.00579106
TraesCS1A01G108400	-	-	tr|W4ZYX8|W4ZYX8_WHEAT	Peroxidase	-	0.0561115	0	0	0.0980595	0.791162	0.48918	0.756945	0.850126	0.0385428	0.721853	0.0533942	7.56927e-06	1.7567e-09	0.238626	0.121889	0.0744512	0.0367342	0.620575	0.49769	0.567515	0.414278	0.117925	0.525014	0.224613	0.00869227	0.000861147
TraesCS1A01G109000	-	-	tr|M8CW49|M8CW49_AEGTA	GDSL esterase/lipase	-	0.878197	1.10455	1.20419	0.980517	0.300962	0.270671	0.204257	0.350138	1.04186	0.281507	3.70102	4.4145e-08	2.48608e-05	0.657033	0.88318	0.712085	0.798506	0.269794	0.180308	0.131587	0.360213	0.762701	0.235475	3.23899	2.05286e-05	0.000694295
TraesCS1A01G109100	-	-	tr|M8CW49|M8CW49_AEGTA	GDSL esterase/lipase	-	9.12176	11.903	8.72148	7.55966	1.65741	2.16137	1.44356	2.39958	9.32646	1.91548	4.869	2.58031e-27	5.80719e-13	7.93174	13.2099	7.54887	16.2529	3.64013	3.26686	3.04356	3.54092	11.2358	3.37287	3.33124	3.90909e-17	8.63082e-09
TraesCS1A01G115900	Metallothionein 1	gi|23954353|emb|CAD54078.1|metallothioneine type1, partial [Hordeum vulgare subsp. vulgare]	tr|Q68HV7|Q68HV7_TRITD	Metallothionein	-	630.775	710.173	669.674	384.029	1452.3	1172.45	1480.21	1291.59	598.663	1349.14	0.443738	4.02884e-08	1.26315e-05	524.07	713.901	473.15	801.998	1163.98	1353	1226.99	1219.4	628.28	1240.84	0.506333	8.94844e-12	0.000243717
TraesCS1A01G116700	EARLY RESPONSIVE TO DEHYDRATION 15-like	gi|357112201|ref|XP_003557898.1|PREDICTED: protein EARLY RESPONSIVE TO DEHYDRATION 15 [Brachypodium distachyon] gi|721621873|ref|XP_010228619.1| PREDICTED: protein EARLY RESPONSIVE TO DEHYDRATION 15 [Brachypodium distachyon] gi|944086317|gb|KQK21669.1| hypothetical protein BRADI_1g62300 [Brachypodium distachyon] gi|944086319|gb|KQK21671.1| hypothetical protein BRADI_1g62300 [Brachypodium distachy…	tr|B6SL93|B6SL93_MAIZE	Early response to dehydration 15-like protein	-	21.3514	17.6417	15.9694	15.116	35.0218	34.585	34.581	48.5914	17.5196	38.1948	0.458691	6.44003e-05	8.76108e-05	9.83127	26.6322	9.61563	17.8551	45.3072	24.4212	46.7627	46.2563	15.9835	40.6868	0.392843	0.00106842	8.29595e-07
TraesCS1A01G118400	Auxin-responsive IAA15	gi|474033128|gb|EMS53008.1|Auxin-responsive protein IAA15 [Triticum urartu]	tr|M7YQW2|M7YQW2_TRIUA	Auxin-responsive protein	-	3.92551	2.3407	2.99089	2.69277	9.47269	11.5141	14.3182	13.0474	2.98747	12.0881	0.247141	3.14265e-13	2.05231e-13	5.95473	5.60511	5.01383	6.48477	9.79587	9.95185	13.8032	12.9473	5.76461	11.6246	0.495899	0.000149163	0.000315351
TraesCS1A01G124200	Peroxidase 12	gi|474001711|gb|EMS52241.1|Peroxidase 12 [Triticum urartu]	tr|W4ZY90|W4ZY90_WHEAT	Peroxidase	-	1.84002	1.5872	1.65954	1.27678	5.19833	4.52502	5.94114	7.40091	1.59088	5.76635	0.275891	1.17906e-15	4.78027e-11	1.95627	2.74303	1.45408	2.32062	5.15163	7.00014	7.17035	6.83249	2.1185	6.53865	0.323996	1.21891e-15	3.50329e-09
TraesCS1A01G128600	U1 small nuclear ribonucleo 70 kDa	gi|326504184|dbj|BAJ90924.1|predicted protein [Hordeum vulgare subsp. vulgare]	tr|A0A1D1ZHQ9|A0A1D1ZHQ9_9ARAE	U1 small nuclear ribonucleoprotein	-	12.0203	18.9514	17.4038	9.71689	37.3578	25.0138	34.8797	40.4159	14.5231	34.4168	0.421976	5.67929e-06	4.15685e-06	10.1372	20.8051	10.2347	22.6609	26.6592	32.4029	28.4323	29.9937	15.9595	29.372	0.543357	0.00528641	0.00128756
TraesCS1A01G129600	bidirectional sugar transporter SWEET3a	gi|357134259|ref|XP_003568735.1|PREDICTED: bidirectional sugar transporter SWEET3a [Brachypodium distachyon] gi|944071540|gb|KQK07024.1| hypothetical protein BRADI_2g32230 [Brachypodium distachyon]	tr|W4ZUX2|W4ZUX2_WHEAT	Bidirectional sugar transporter SWEET	-	25.3697	20.6468	34.5391	9.85238	2.55715	0.919913	3.66381	6.41274	22.602	3.3884	6.6704	3.03905e-10	1.4155e-21	16.0425	16.2687	14.1357	11.1267	1.3754	0.490241	1.56526	1.77514	14.3934	1.30151	11.059	3.88423e-27	1.56084e-28
TraesCS1A01G130600	tubulin-folding cofactor B	gi|475579545|gb|EMT18361.1|hypothetical protein F775_07226 [Aegilops tauschii]	tr|A5CFZ4|A5CFZ4_HORVV	Tubulin folding cofactor B	-	0.246045	0.450126	0.327155	0.334432	1.32504	0.910008	1.28442	1.37338	0.339439	1.22321	0.277499	2.40844e-06	1.63464e-07	0.038754	0.0593858	0.272053	0.304256	1.12302	1.4751	1.16131	1.11013	0.168612	1.21739	0.138503	2.19633e-06	3.43499e-14
TraesCS1A01G140800	L-type lectin-domain containing receptor kinase -like	gi|357140535|ref|XP_003571821.1|PREDICTED: L-type lectin-domain containing receptor kinase IV.1-like [Brachypodium distachyon] gi|944061289|gb|KQJ96879.1| hypothetical protein BRADI_3g27580 [Brachypodium distachyon]	sp|P93194|RPK1_IPONI	Receptor-like protein kinase	-	1.40707	0.445529	0.24286	0.567456	0	0.257347	0.0503487	0	0.66573	0.0769239	8.6544	0.00589592	0.000425523	1.61104	1.01884	1.22071	0.49601	0	0.240005	0.0729806	0.0799122	1.08665	0.0982244	11.0629	1.88674e-05	9.60265e-07
TraesCS1A01G141100	predicted protein	gi|326510889|dbj|BAJ91792.1|predicted protein [Hordeum vulgare subsp. vulgare] gi|326522735|dbj|BAJ88413.1| predicted protein [Hordeum vulgare subsp. vulgare]	AT2G46300.1	Late embryogenesis abundant (LEA) hydroxyproline-rich glycoprotein family	-	2.88766	1.14292	1.88288	4.27006	0.587243	1.40837	0.998837	0.64946	2.54588	0.910978	2.79467	0.00244781	0.000103127	6.29764	2.19814	6.23843	1.74503	0.760396	0.766188	1.19819	1.25733	4.11981	0.995527	4.13832	5.91859e-05	1.11379e-09
TraesCS1A01G142200	transmembrane expressed	gi|326500234|dbj|BAK06206.1|predicted protein [Hordeum vulgare subsp. vulgare]	tr|A0A199VHK6|A0A199VHK6_ANACO	Transmembrane protein 8B	-	1.04175	1.4276	1.5236	0.684956	2.77226	2.00277	2.68445	3.42558	1.16948	2.72127	0.429754	0.000120962	8.96341e-06	0.61775	1.34806	0.615848	1.28634	2.20406	1.97835	2.15594	2.04849	0.966998	2.09671	0.461198	6.83815e-05	3.97707e-05
TraesCS1A01G145800	Uncharacterized conserved expressed	gi|326517208|dbj|BAJ99970.1|predicted protein [Hordeum vulgare subsp. vulgare]	tr|G7K9S8|G7K9S8_MEDTR	Plant/T7N9-9 protein	-	12.594	11.6815	12.3763	2.66478	38.1226	26.3186	31.2886	43.6827	9.82915	34.8531	0.282016	0.00013104	8.40696e-12	6.96505	17.6249	10.6407	10.3523	26.3225	31.0152	36.9755	35.0251	11.3957	32.3346	0.352432	7.07522e-07	1.44536e-08
TraesCS1A01G149900LC	DNA-directed RNA polymerase V subunit 7-like	gi|474201405|gb|EMS58496.1|DNA-directed RNA polymerase II subunit RPB7 [Triticum urartu]	tr|W9QJA8|W9QJA8_9ROSA	DNA-directed RNA polymerase II subunit	-	5.57139	7.79374	6.38075	3.04265	14.1155	10.28	10.8526	13.8138	5.69713	12.2655	0.464485	0.0017196	0.000208117	2.34467	5.98821	2.36787	6.32595	10.1779	8.49343	10.0959	11.1834	4.25667	9.98767	0.426193	0.00103376	2.63348e-05
TraesCS1A01G150900	ECERIFERUM 1-like	gi|475523273|gb|EMT06855.1|Protein WAX2 [Aegilops tauschii]	tr|A0A072TKE8|A0A072TKE8_MEDTR	Fatty acid hydroxylase superfamily protein	-	2.35326	4.14231	3.08014	2.4621	1.17333	0.883453	1.03706	0.962939	3.00945	1.01419	2.96733	9.71939e-17	4.61406e-07	1.18513	2.10753	2.67048	1.84466	1.10074	0.869692	1.27356	0.86872	1.95195	1.02818	1.89846	0.000905274	0.00649534
TraesCS1A01G151600	desumoylating isopeptidase 1-like isoform X2	gi|475525454|gb|EMT07164.1|hypothetical protein F775_10902 [Aegilops tauschii]	tr|A0A061DM98|A0A061DM98_THECC	PPPDE thiol peptidase family protein, putative	-	0.143946	0.0987531	0.215323	0.125779	1.22622	0.72253	1.80791	1.60696	0.14595	1.34091	0.108844	2.52035e-07	3.22115e-12	0.340089	0.138972	0.381988	0.785302	1.81942	3.44013	1.68235	1.80671	0.411588	2.18715	0.188184	2.70396e-05	2.98591e-11
TraesCS1A01G152900	probable phosphoribosylformylglycinamidine chloroplastic mitochondrial	gi|473889575|gb|EMS48506.1|putative phosphoribosylformylglycinamidine synthase, chloroplastic/mitochondrial [Triticum urartu]	tr|B9HT78|B9HT78_POPTR	Phosphoribosylformylglycinamidine synthase family protein	-	1.2862	1.92654	2.25532	1.02397	0.780818	0.509685	1.05036	1.31051	1.62301	0.912842	1.77797	0.000476318	0.00963568	3.0084	2.58699	1.01447	3.602	1.04993	1.07743	0.809428	1.09733	2.55296	1.00853	2.53137	4.39854e-06	4.3122e-06
TraesCS1A01G159500	cysteine-rich receptor kinase 2	gi|326500616|dbj|BAJ94974.1|predicted protein [Hordeum vulgare subsp. vulgare]	tr|C6ZS18|C6ZS18_SOYBN	Receptor-like protein kinase	-	0.421548	0.4338	0.408708	0.163709	0.192622	0.111365	0.152517	0.0995981	0.356941	0.139025	2.56745	0.000124073	0.00221278	0.575441	0.440897	0.321096	0.59283	0.0493353	0.184641	0.136855	0.253598	0.482566	0.156107	3.09125	2.50704e-05	3.60312e-05
TraesCS1A01G161900	thioredoxin YLS8	gi|326494354|dbj|BAJ90446.1|predicted protein [Hordeum vulgare subsp. vulgare]	tr|A0A1D1Z388|A0A1D1Z388_9ARAE	Thioredoxin	-	11.8697	20.5822	19.3631	12.0049	30.9682	27.3329	31.7809	28.5437	15.955	29.6564	0.537994	0.00617339	0.00202284	8.28054	16.5802	10.4788	17.9275	23.0358	27.2871	22.2455	21.6672	13.3168	23.5589	0.565254	0.00860668	0.00430727
TraesCS1A01G164800	alpha-galactosidase	gi|357146802|ref|XP_003574116.1|PREDICTED: alpha-galactosidase [Brachypodium distachyon] gi|944061674|gb|KQJ97264.1| hypothetical protein BRADI_3g29810 [Brachypodium distachyon]	tr|A0A1D5RSC7|A0A1D5RSC7_WHEAT	Alpha-galactosidase	-	24.1814	21.6829	21.2535	15.0762	10.1364	13.3843	12.4159	8.94282	20.5485	11.2199	1.83144	5.26211e-08	0.00236272	29.3315	29.4158	36.5421	22.7277	12.8246	10.0091	12.6737	12.507	29.5043	12.0036	2.45795	1.75226e-09	1.18959e-06
TraesCS1A01G164900	alpha-galactosidase 1-like	gi|721659758|ref|XP_003574114.2|PREDICTED: alpha-galactosidase [Brachypodium distachyon] gi|944061673|gb|KQJ97263.1| hypothetical protein BRADI_3g29797 [Brachypodium distachyon]	tr|A0A1D5RTW9|A0A1D5RTW9_WHEAT	Alpha-galactosidase	-	21.9374	26.6702	22.993	6.56342	51.4206	46.8367	50.7225	65.291	19.541	53.5677	0.364791	0.00100498	4.52139e-08	7.22793	29.4638	7.16136	24.1965	40.5546	39.5625	57.9929	52.7032	17.0124	47.7033	0.35663	0.00220904	1.02135e-08
TraesCS1A01G166100	PR17c precursor	gi|1323750|gb|AAC49288.1|unknown [Triticum aestivum]	tr|B9GHT3|B9GHT3_POPTR	Plant basic secretory family protein	-	128.547	147.012	200.498	45.4972	427.125	371.193	284.525	372.277	130.389	363.78	0.358427	0.0015842	1.8835e-08	47.9212	193.025	54.6406	79.2694	332.117	223.128	352.031	343.329	93.7141	312.651	0.29974	9.46642e-05	1.21313e-11
TraesCS1A01G173400	membrane steroid-binding 2-like	gi|82780762|gb|ABB90550.1|putative steroid membrane binding protein [Triticum aestivum]	tr|G5DXK7|G5DXK7_SILLA	Membrane steroid-binding protein	-	31.935	42.3644	35.259	22.6843	66.3355	53.9773	67.1519	89.3874	33.0607	69.213	0.477665	6.19571e-05	0.000120963	29.4101	50.9664	29.4015	62.4356	65.1291	82.5349	77.855	75.1447	43.0534	75.1659	0.572778	0.00780303	0.00398632
TraesCS1A01G175200	nonspecific lipid-transfer precursor	gi|473923359|gb|EMS49764.1|Non-specific lipid-transfer protein 2G [Triticum urartu]	tr|Q9FEK9|Q9FEK9_TRITD	Lipid transfer protein	-	89.1532	77.5923	96.8285	81.2162	680.55	645.129	614.795	641.331	86.1975	645.451	0.133546	3.40199e-82	3.67837e-28	199.823	198.127	204.809	208.004	773.219	955.148	708.57	685.187	202.691	780.531	0.259683	1.66884e-19	4.95915e-14
TraesCS1A01G177300LC	---NA---	No Blast Hit	sp|Q6KIE6|SYP_MYCMO	Proline--tRNA ligase	-	0.197848	0.610795	0.739883	0.172878	2.61527	2.19525	2.94507	3.47081	0.430351	2.8066	0.153335	0.00029967	8.94729e-07	0.140232	0.716293	0	0.64762	1.71925	3.50968	2.93486	3.06754	0.376036	2.80783	0.133924	4.70935e-05	1.72525e-07
TraesCS1A01G177500	probable aquaporin NIP5-1	gi|1002303239|ref|XP_015614995.1|PREDICTED: aquaporin NIP3-1 [Oryza sativa Japonica Group] gi|146325013|sp|Q0IWF3.2|NIP31_ORYSJ RecName: Full=Aquaporin NIP3-1; AltName: Full=NOD26-like intrinsic protein 3-1; AltName: Full=OsNIP3;1 gi|110289400|gb|ABG66185.1| aquaporin NIP5.1, putative, expressed [Oryza sativa Japonica Group] gi|937936723|dbj|BAT11637.1| Os10g0513200 [Oryza sativa Japonica Group]	sp|P47865|AQP1_BOVIN	Aquaporin-1	-	12.8788	8.30065	11.3055	13.4448	0.119466	0.214885	0.0945928	0.0540505	11.4824	0.120749	95.0937	5.64336e-52	1.54449e-52	5.09263	3.97555	6.74533	1.64188	0.0535471	0.150303	0.182817	0.300271	4.36385	0.171735	25.4104	4.05182e-15	4.70502e-28
TraesCS1A01G180200	tubulin-folding cofactor D	gi|721660086|ref|XP_010234910.1|PREDICTED: tubulin-folding cofactor D isoform X2 [Brachypodium distachyon] gi|944061862|gb|KQJ97452.1| hypothetical protein BRADI_3g30790 [Brachypodium distachyon]	tr|Q337D2|Q337D2_ORYSJ	Tubulin folding cofactor D, putative, expressed	-	1.70431	2.69695	2.45321	1.36277	4.4207	3.41509	3.85181	4.24373	2.05431	3.98283	0.515791	0.00169006	0.00103165	1.19659	2.28186	1.04534	1.99993	3.3024	3.93365	3.82694	3.85803	1.63093	3.73026	0.437217	4.10126e-07	1.68589e-05
TraesCS1A01G184000	probable membrane-associated kinase regulator 6	gi|1002301408|ref|XP_015614127.1|PREDICTED: uncharacterized protein LOC4349229 [Oryza sativa Japonica Group] gi|78708954|gb|ABB47929.1| expressed protein [Oryza sativa Japonica Group] gi|113639769|dbj|BAF27074.1| Os10g0534400 [Oryza sativa Japonica Group] gi|215740484|dbj|BAG97140.1| unnamed protein product [Oryza sativa Japonica Group] gi|218184932|gb|EEC67359.1| hypothetical protein OsI_34459 […	tr|G7IDW5|G7IDW5_MEDTR	Membrane-associated kinase regulator-like protein, putative	-	0.176119	0.181238	0.26345	0.307782	4.11287	5.79266	4.66977	2.87897	0.232147	4.36357	0.0532012	1.44431e-13	5.41353e-23	0.374491	0.191288	0.408944	0.576494	2.5739	2.92896	2.90942	2.92569	0.387804	2.83449	0.136816	4.29896e-11	5.79497e-12
TraesCS1A01G186800	glutathione S-transferase GSTU6	gi|474108890|gb|EMS55566.1|putative glutathione S-transferase GSTU6 [Triticum urartu]	tr|Q6WSC2|Q6WSC2_ORYSI	Glutathione S-transferase	-	4.93846	3.72075	4.08938	1.69525	13.2113	10.5537	9.80429	14.697	3.61096	12.0666	0.299253	3.39875e-07	2.87594e-09	1.62514	6.51319	1.57964	2.82891	9.54418	11.2113	11.595	11.1337	3.13672	10.8711	0.288538	3.99633e-05	6.32472e-10
TraesCS1A01G190500	plant intracellular Ras-group-related LRR 5-like	gi|357147505|ref|XP_003574369.1|PREDICTED: plant intracellular Ras-group-related LRR protein 5-like [Brachypodium distachyon] gi|944062301|gb|KQJ97891.1| hypothetical protein BRADI_3g33990 [Brachypodium distachyon]	AT3G15410.2	Leucine-rich repeat (LRR) family protein	-	3.13717	4.69578	4.05285	2.38127	8.23793	6.52981	6.13212	6.56982	3.56677	6.86742	0.519375	0.0045747	0.00125957	2.91985	5.36918	2.52275	2.67615	8.18586	5.43395	7.67063	7.81427	3.37198	7.27618	0.463428	0.00218444	7.80343e-05
TraesCS1A01G190700	AC077693_29 DNA-binding 5 -	gi|474086738|gb|EMS54694.1|hypothetical protein TRIUR3_13451 [Triticum urartu]	tr|B9IPW6|B9IPW6_POPTR	PHD finger family protein	-	17.9619	19.1832	16.3493	13.7121	4.08993	3.85104	4.16875	3.8133	16.8016	3.98075	4.22072	2.24933e-112	3.35548e-15	25.6258	20.9618	13.3538	23.2411	3.91958	4.31172	3.92468	4.11759	20.7956	4.06839	5.1115	3.644e-40	2.67101e-19
TraesCS1A01G190900	AT-hook motif nuclear-localized 10-like	gi|326504396|dbj|BAJ91030.1|predicted protein [Hordeum vulgare subsp. vulgare] gi|326516592|dbj|BAJ92451.1| predicted protein [Hordeum vulgare subsp. vulgare] gi|326530486|dbj|BAJ97669.1| predicted protein [Hordeum vulgare subsp. vulgare]	tr|A0A0K9NYX7|A0A0K9NYX7_ZOSMR	AT hook motif DNA-binding family protein	-	0.313647	0.276654	0.536197	0.156607	1.46096	0.994318	1.27142	1.57207	0.320776	1.32469	0.242152	7.56005e-05	3.03697e-07	0.222308	0.713765	0.20808	0.557334	1.13268	1.0929	1.48038	1.55482	0.425372	1.3152	0.323428	0.000509127	2.07028e-05
TraesCS1A01G192400	nuclear control of ATPase 2	gi|326496236|dbj|BAJ94580.1|predicted protein [Hordeum vulgare subsp. vulgare]	tr|A0A1D1Y6B1|A0A1D1Y6B1_9ARAE	Nuclear control of ATPase protein 2	-	1.76236	2.37161	1.97719	1.18457	4.89812	3.51874	3.9729	5.99961	1.82393	4.59734	0.396737	2.07231e-05	5.96159e-06	1.20109	2.38042	1.50646	1.9747	3.64121	4.48405	3.45067	3.95356	1.76567	3.88237	0.454791	1.62326e-05	0.000122667
TraesCS1A01G196600LC	---NA---	No Blast Hit	AT1G04200.3	dyggve-melchior-clausen syndrome protein	-	3.37202	1.48715	2.88232	2.1046	7.85338	8.78099	9.6355	11.3316	2.46152	9.40037	0.261854	1.02633e-05	1.47282e-07	0.170717	0.174402	2.23707	3.31131	6.46926	9.7915	6.98335	8.53576	1.47337	7.94497	0.185447	0.00791994	6.206e-10
TraesCS1A01G197200	D-xylose-proton symporter-like 2	gi|474097227|gb|EMS55132.1|D-xylose-proton symporter-like 2 [Triticum urartu]	tr|D7LWW1|D7LWW1_ARALL	Sugar transporter family protein	-	10.6247	13.9541	15.2438	7.58597	28.8902	19.8883	25.9617	27.7901	11.8521	25.6326	0.462386	4.33495e-05	5.54752e-05	6.12414	15.5361	6.03388	14.6149	23.6449	23.9261	26.6487	28.4777	10.5773	25.6744	0.411978	9.37429e-05	1.34208e-06
TraesCS1A01G205600LC	probable lactoylglutathione chloroplastic	gi|473822509|gb|EMS47073.1|putative lactoylglutathione lyase, chloroplast [Triticum urartu]	tr|A0A0E0KZZ5|A0A0E0KZZ5_ORYPU	Lactoylglutathione lyase	-	39.9817	52.9871	48.9602	46.2708	120.767	96.1164	101.75	98.9864	47.0499	104.405	0.450649	1.6492e-07	2.37076e-05	16.5975	13.5358	31.2912	41.6354	100.009	97.2608	102.81	100.443	25.765	100.131	0.257314	7.94419e-06	4.78548e-14
TraesCS1A01G206100	zinc finger -like	gi|473735148|gb|EMS45244.1|hypothetical protein TRIUR3_32903 [Triticum urartu]	tr|A0A061EGA0|A0A061EGA0_THECC	RING/FYVE/PHD zinc finger superfamily protein	-	2.60274	2.7209	1.35958	1.73276	0.58251	0.523883	0.749495	0.79064	2.10399	0.661632	3.18001	1.95422e-09	1.65191e-06	2.19617	3.49998	2.63118	3.92172	0.685367	0.702333	0.334276	0.854058	3.06226	0.644009	4.755	2.90926e-18	1.13735e-11
TraesCS1A01G211100	Flavin-containing monooxygenase FMO GS-OX-like 2	gi|473985768|gb|EMS51696.1|Flavin-containing monooxygenase FMO GS-OX-like 2 [Triticum urartu]	tr|A0A1D5RPS7|A0A1D5RPS7_WHEAT	Flavin-containing monooxygenase	-	0.269633	0.231225	0.201667	0.196336	0.990047	0.81917	0.710748	0.931694	0.224715	0.862915	0.260414	0.00119657	2.40399e-05	0.127408	0.162698	0.0596269	0.205939	0.603511	0.531456	1.06053	0.962188	0.138918	0.789422	0.175974	3.54645e-05	3.16534e-07
TraesCS1A01G213700	VAN3-binding isoform X1	gi|475562051|gb|EMT13914.1|hypothetical protein F775_04288 [Aegilops tauschii]	AT4G17350.1	auxin canalization protein (DUF828)	-	0	0	0.0360291	0	9.93346	8.09378	8.55991	9.25733	0.00900727	8.96112	0.00100515	5.55931e-44	2.45421e-66	0	0.0348804	0	0.0315363	9.66583	13.6369	9.15956	9.60273	0.0166042	10.5163	0.0015789	2.48482e-50	6.81639e-72
TraesCS1A01G213800	T-complex 1 subunit epsilon	gi|474427548|gb|EMS67792.1|T-complex protein 1 subunit epsilon [Triticum urartu]	tr|M8A5U9|M8A5U9_TRIUA	T-complex protein 1 subunit epsilon	-	0.152438	0.117651	0.228026	0	1.17543	0.573867	0.957286	1.27632	0.124529	0.995725	0.125064	2.94358e-06	6.1468e-11	0.18908	0.220756	0.126413	0.424132	1.50528	1.7746	1.38759	1.3787	0.240095	1.51154	0.158842	3.93206e-11	4.45427e-12
TraesCS1A01G213900	dynamin-related 1E-like	gi|474427549|gb|EMS67793.1|Dynamin-related protein 1E [Triticum urartu]	tr|B9SKH8|B9SKH8_RICCO	Dynamin, putative	-	2.13628	2.17408	1.99503	1.22725	3.93156	3.20847	3.22828	3.70812	1.88316	3.51911	0.535125	0.00082208	0.00191365	1.31339	2.46983	1.33112	1.97806	3.10483	3.13184	3.31856	3.30262	1.7731	3.21446	0.551601	0.00014737	0.00266139
TraesCS1A01G219200	homeobox-leucine zipper family	gi|326491889|dbj|BAJ98169.1|predicted protein [Hordeum vulgare subsp. vulgare] gi|326514782|dbj|BAJ99752.1| predicted protein [Hordeum vulgare subsp. vulgare]	tr|G7JHP9|G7JHP9_MEDTR	Homeobox associated leucine zipper protein	HD-ZIP	0.801804	0.507759	0.876476	0.431144	3.69596	4.10609	5.25038	3.68862	0.654296	4.18526	0.156333	1.40788e-12	2.48528e-15	0.612023	0.937851	0.450098	0.847936	2.77724	4.10292	2.70316	3.18759	0.711977	3.19273	0.223	2.23396e-10	2.89942e-10
TraesCS1A01G219500	Hexose carrier HEX6	gi|473990701|gb|EMS51881.1|Hexose carrier protein HEX6 [Triticum urartu]	tr|B9R9W6|B9R9W6_RICCO	Sugar transporter, putative	-	1.15502	1.47549	0.417042	1.04405	0.0701963	0.284091	0.240851	0.190555	1.0229	0.196423	5.20763	3.12808e-06	8.41457e-08	0.423444	0.86517	0.581304	0.938667	0.125853	0.20607	0.10742	0.0882168	0.702146	0.13189	5.32373	9.00093e-08	2.68261e-06
TraesCS1A01G219900	Leucyl-tRNA cytoplasmic	gi|474445326|gb|EMS68562.1|Leucyl-tRNA synthetase, cytoplasmic [Triticum urartu]	tr|W9R0H2|W9R0H2_9ROSA	Leucine--tRNA ligase	-	0.111233	0.133544	0.0831946	0.0161991	0.506451	0.323243	0.448436	0.680014	0.0860425	0.489536	0.175764	1.24234e-05	9.83479e-09	0.01314	0.0805421	0.0614953	0.133504	0.234324	0.479596	0.250004	0.355873	0.0721703	0.329949	0.218732	0.00076159	4.2296e-06
TraesCS1A01G220300	two-component response regulator-like PRR37	gi|699262619|gb|AIU41598.1|CO-like protein [Triticum aestivum]	tr|Q6ETM8|Q6ETM8_ORYSJ	CONSTANS-like protein	-	25.8231	24.1366	27.4891	30.8415	7.82625	5.55867	6.27093	7.55382	27.0726	6.80242	3.97985	4.63352e-34	1.22063e-13	20.143	20.413	17.5546	15.5936	5.10891	4.20786	5.15904	5.61541	18.4261	5.02281	3.66848	3.92733e-26	5.12455e-12
TraesCS1A01G220400	cell number regulator 6-like	gi|475591862|gb|EMT21906.1|hypothetical protein F775_28215 [Aegilops tauschii]	tr|A0A199UN28|A0A199UN28_ANACO	Cell number regulator 6	-	0.600789	1.05986	1.15547	0.524964	2.94973	1.76857	2.87455	3.83256	0.835269	2.85635	0.292425	0.000527728	3.69198e-06	0.243331	0.870044	0.911031	1.57326	2.98325	2.47408	3.12501	2.97825	0.899417	2.89015	0.311201	0.000895383	6.3772e-06
TraesCS1A01G220700	VAN3-binding -like	gi|475591860|gb|EMT21904.1|hypothetical protein F775_14192 [Aegilops tauschii]	AT4G17350.1	auxin canalization protein (DUF828)	-	0.371244	0.109153	0.277665	0	2.00967	1.05081	1.38154	2.74886	0.189516	1.79772	0.10542	9.84405e-07	5.33724e-14	0.112771	0.0384018	0	0.277761	0.837927	0.313601	1.68071	1.40963	0.107233	1.06047	0.101119	0.000358764	1.65997e-10
TraesCS1A01G221000	D-3-phosphoglycerate dehydrogenase chloroplastic-like	gi|326501108|dbj|BAJ98785.1|predicted protein [Hordeum vulgare subsp. vulgare] gi|326504920|dbj|BAK06751.1| predicted protein [Hordeum vulgare subsp. vulgare]	tr|A0A1D5SSH8|A0A1D5SSH8_WHEAT	D-3-phosphoglycerate dehydrogenase	-	0.288119	0.481801	0.633011	0.173082	0.0793442	0.142717	0.184284	0.143592	0.394003	0.137484	2.8658	0.00057036	0.000625906	0.242504	0.365089	0.119465	0.577652	0.142254	0.10648	0.109277	0.132951	0.326178	0.12274	2.65746	0.00226243	0.00405257
TraesCS1A01G221600	GATA transcription factor 2-like	gi|357147379|ref|XP_003574323.1|PREDICTED: GATA transcription factor 2-like [Brachypodium distachyon] gi|944062185|gb|KQJ97775.1| hypothetical protein BRADI_3g33200 [Brachypodium distachyon]	tr|A0A059PZL4|A0A059PZL4_9POAL	GATA transcription factor	GATA	0	0	0	0	0.358684	0.783418	0.324576	0.324561	0	0.44781	0	0.000170139	1.91198e-07	0.0412131	0	0.0385754	0	0.551209	0.515736	0.431268	0.21465	0.0199471	0.428216	0.046582	0.000144425	2.82425e-06
TraesCS1A01G222800	importin subunit beta-1-like	gi|475603652|gb|EMT25491.1|Importin subunit beta-1 [Aegilops tauschii]	tr|M8CPI8|M8CPI8_AEGTA	Importin subunit beta-1	-	0.315083	0.490994	0.727181	0.235986	1.31692	0.677806	1.19767	1.31367	0.442311	1.12652	0.392636	0.00614697	5.52384e-06	0.178661	0.410665	0.191116	0.536312	0.967187	1.02472	0.868016	0.684596	0.329189	0.886129	0.371491	0.000258273	1.54372e-06
TraesCS1A01G229500	-	-	tr|A0A072TRW0|A0A072TRW0_MEDTR	Receptor-like kinase	-	2.15707	4.38907	2.64001	1.71348	12.3126	8.58672	9.23592	12.1576	2.72491	10.5732	0.257718	8.44056e-11	3.45114e-12	0.868691	3.69176	0.748046	2.92059	6.19648	5.25417	8.46223	8.28869	2.05727	7.05039	0.291796	0.000449688	4.70388e-10
TraesCS1A01G233800LC	L-type lectin-domain containing receptor kinase -like	gi|475619537|gb|EMT30802.1|Lectin-domain containing receptor kinase A4.3 [Aegilops tauschii]	tr|A0A061EQW9|A0A061EQW9_THECC	Receptor lectin kinase	-	3.98213	0.808791	0.470268	0.686754	0.0461738	0.0830532	0.243734	0.0835622	1.48699	0.114131	13.0288	9.05253e-06	2.06063e-13	5.75636	2.39019	1.84233	1.92092	0.20696	0.154913	0.176647	0.193425	2.97745	0.182986	16.2715	3.20675e-14	2.10042e-22
TraesCS1A01G235200	threonine--tRNA mitochondrial 1	gi|1002292714|ref|XP_015650707.1|PREDICTED: threonine--tRNA ligase, mitochondrial 1 [Oryza sativa Japonica Group] gi|38175524|dbj|BAD01219.1| putative threonyl-tRNA synthetase [Oryza sativa Japonica Group] gi|38175707|dbj|BAD01414.1| putative threonyl-tRNA synthetase [Oryza sativa Japonica Group] gi|113623444|dbj|BAF23389.1| Os08g0295300 [Oryza sativa Japonica Group] gi|215687347|dbj|BAG91912.1| …	tr|A0A0K9P8B9|A0A0K9P8B9_ZOSMR	Threonine--tRNA ligase	-	0.208689	0.245433	0.468254	0.0260501	1.02461	0.708837	0.915292	1.59277	0.237107	1.06038	0.223606	0.00129768	1.32769e-08	0.169046	0.431738	0.197784	0.409863	0.682988	0.727177	0.683461	0.748375	0.302108	0.710501	0.425204	0.00864952	0.00228132
TraesCS1A01G242100	serine threonine- kinase At3g51990	gi|357133888|ref|XP_003568554.1|PREDICTED: serine/threonine-protein kinase-like protein At3g51990 [Brachypodium distachyon] gi|944071053|gb|KQK06537.1| hypothetical protein BRADI_2g26890 [Brachypodium distachyon] gi|944071054|gb|KQK06538.1| hypothetical protein BRADI_2g26890 [Brachypodium distachyon] gi|944071055|gb|KQK06539.1| hypothetical protein BRADI_2g26890 [Brachypodium distachyon]	tr|A0A0K9NK70|A0A0K9NK70_ZOSMR	Kinase family protein	-	1.46596	1.64571	2.79092	1.04804	5.13807	2.87819	3.90556	5.65881	1.73766	4.39516	0.395357	0.00293431	6.14772e-06	1.39327	1.0856	1.23779	1.00333	3.39525	3.00437	4.31324	4.55071	1.18	3.81589	0.309232	6.17984e-07	1.10217e-08
TraesCS1A01G243200	E3 ubiquitin- ligase RLIM	gi|326526351|dbj|BAJ97192.1|predicted protein, partial [Hordeum vulgare subsp. vulgare]	tr|A0A061GED0|A0A061GED0_THECC	RING/U-box superfamily protein, putative	-	0.169789	0.262085	0.355572	0.163196	0.807971	0.834304	0.924078	0.812339	0.23766	0.844673	0.281364	2.88686e-06	1.09831e-07	0.421202	0.540942	0.259075	0.466849	1.00597	0.803182	1.08759	1.00285	0.422017	0.974899	0.432883	0.000168481	0.000229291
TraesCS1A01G250200	-	-	tr|A0A1D5S065|A0A1D5S065_WHEAT	Sulfotransferase	-	0.178527	0.122477	0.222543	0.62398	1.62569	1.79221	2.40833	1.8032	0.286882	1.90736	0.150408	1.15352e-05	8.33959e-11	0.463969	0.517074	0.355316	0.428542	1.97445	2.06731	1.605	1.84532	0.441225	1.87302	0.235569	1.28524e-07	1.00268e-07
TraesCS1A01G257300	glycosyltransferase AGO61	gi|56409844|emb|CAI30070.1|glycosyltransferase [Triticum aestivum]	tr|Q5QPZ4|Q5QPZ4_WHEAT	Glycosyltransferase	-	3.64944	2.91125	3.3643	2.2495	13.612	13.2958	11.3306	14.3699	3.04362	13.1521	0.231417	3.41857e-27	5.59933e-15	3.58925	4.07642	4.20411	2.94477	12.694	11.668	14.8596	13.8272	3.70364	13.2622	0.279263	6.92517e-12	6.17546e-12
TraesCS1A01G258400	transcription factor PCL1-like	gi|326512880|dbj|BAK03347.1|predicted protein [Hordeum vulgare subsp. vulgare]	tr|W9S6Z7|W9S6Z7_9ROSA	Two-component response regulator	G2-like	2.15173	2.70141	2.31746	1.27851	6.18158	6.65086	6.72624	6.96614	2.11228	6.63121	0.318537	6.186e-12	1.09304e-08	3.01973	3.83278	3.99702	5.07119	8.63508	9.86065	6.9931	6.64056	3.98018	8.03235	0.495519	0.00218958	0.000442198
TraesCS1A01G262500	glycine-rich 2-like	gi|474091493|gb|EMS54889.1|Glycine-rich protein 2 [Triticum urartu]	tr|A0A088FZS5|A0A088FZS5_CICAR	Cold shock protein	-	3.34171	6.47311	6.24843	3.09172	12.2991	9.89278	10.3327	12.2262	4.78874	11.1877	0.428037	0.000506731	5.0301e-05	2.92586	4.1277	2.80381	4.43975	8.69606	10.6791	7.88626	10.6671	3.57428	9.48212	0.376949	2.86808e-08	2.75998e-06
TraesCS1A01G262700	-	-	tr|A0A023RCJ3|A0A023RCJ3_MUSAC	AGAMOUS-like MADS-box transcription factor	MADS2	0.0449058	0.0462109	0.0671728	0.0392383	1.06846	0.996516	0.981781	1.43232	0.0493819	1.11977	0.0441001	2.21298e-10	9.99262e-16	0.159143	0	0	0	0.567592	0.829788	0.726687	0.862015	0.0397857	0.746521	0.0532948	4.10962e-07	1.33346e-11
TraesCS1A01G263600	gibberellin 20 oxidase 2-like	gi|1001621743|emb|CFV04331.1|GA20ox-A4 [Triticum aestivum]	tr|M8CC01|M8CC01_AEGTA	Gibberellin 20 oxidase 2	-	0	0	0.0761517	0	3.00577	0.645553	3.12591	3.08517	0.0190379	2.4656	0.00772141	4.8976e-13	3.75854e-32	0.036083	0.0368619	0.0675472	0.0999834	11.0193	18.6636	8.7531	7.89308	0.0601189	11.5823	0.0051906	1.17831e-42	2.77534e-67
TraesCS1A01G264500	amino acid permease 3-like	gi|326515168|dbj|BAK03497.1|predicted protein [Hordeum vulgare subsp. vulgare] gi|391349176|emb|CCI51007.2| amino acid permease [Hordeum vulgare subsp. vulgare]	tr|I4IY18|I4IY18_HORVU	Amino acid permease	-	41.8115	45.881	37.2169	37.0047	14.5195	14.1737	19.7962	23.2394	40.4785	17.9322	2.25731	1.4826e-18	1.80983e-05	33.1564	57.2529	36.1701	70.3012	11.3153	12.117	13.8728	15.1293	49.2201	13.1086	3.7548	1.2106e-29	4.9311e-13
TraesCS1A01G266100LC	Histidyl-tRNA synthetase	gi|670018474|emb|CDJ26638.1|unnamed protein product [Triticum aestivum]	sp|Q9DF67|VSP2_PROJR	Snake venom serine protease 2	-	4.27426	4.81457	5.05448	3.02823	8.8058	8.33154	10.8818	11.1921	4.29289	9.80281	0.437924	1.51036e-06	4.59663e-05	4.25772	5.56251	4.17682	7.67616	8.5783	10.5024	11.4112	11.5995	5.4183	10.5228	0.514908	0.000343298	0.000926192
TraesCS1A01G266300	NAC domain-containing 82-like	gi|473789966|gb|EMS46324.1|NAC domain-containing protein 78 [Triticum urartu]	tr|A0A061FNG1|A0A061FNG1_THECC	NAC domain protein,	-	44.8442	52.2064	57.7783	35.7976	98.1476	78.587	91.1441	96.6742	47.6566	91.1382	0.522905	1.59403e-07	0.000745903	35.1408	52.0283	30.7109	55.0541	71.1231	69.8823	82.2093	83.2978	43.2335	76.6281	0.564199	2.38763e-05	0.00267766
TraesCS1A01G267700	Beta-galactosidase 7	gi|474275902|gb|EMS61058.1|Beta-galactosidase 7 [Triticum urartu]	tr|A0A1D5SSR4|A0A1D5SSR4_WHEAT	Beta-galactosidase	-	1.26539	1.94048	1.54026	2.23305	4.67908	5.21103	6.8442	5.2034	1.74479	5.48443	0.318136	5.00689e-06	4.73258e-09	3.07756	3.16196	2.15633	4.35318	5.13534	8.27095	5.60444	5.71541	3.18726	6.18154	0.515609	0.00409448	0.000752394
TraesCS1A01G267900	potassium channel AKT2	gi|93138733|gb|ABE99811.1|inwardly rectifying potassium channel AKT2 [Hordeum vulgare] gi|326499398|dbj|BAJ86010.1| predicted protein [Hordeum vulgare subsp. vulgare]	tr|O24538|O24538_VICFA	Potassium channel	-	3.51747	6.46554	3.7013	4.1475	10.8669	10.8754	11.9915	14.5271	4.45795	12.0652	0.369487	6.81213e-07	6.74494e-08	3.28978	3.48961	2.752	6.69124	7.37159	9.08469	8.96349	8.59692	4.05566	8.50417	0.476902	0.00102963	6.75749e-05
TraesCS1A01G268500	patellin-3-like isoform X2	gi|326489342|dbj|BAK01654.1|predicted protein, partial [Hordeum vulgare subsp. vulgare]	tr|A0A0K9P5H6|A0A0K9P5H6_ZOSMR	Phosphatidylinositol transfer protein	-	8.10809	8.1009	7.07291	8.1011	4.08507	4.2484	4.34408	5.45729	7.84575	4.53371	1.73054	1.13369e-11	0.00694972	8.05282	7.97033	8.59983	8.9498	4.87381	4.78443	4.39864	3.80833	8.39319	4.4663	1.87923	9.21534e-11	0.00143302
TraesCS1A01G270700	Subtilisin-like protease	gi|474448427|gb|EMS68738.1|Subtilisin-like protease [Triticum urartu]	tr|M7ZZZ8|M7ZZZ8_TRIUA	Subtilisin-like protease	-	33.1929	30.8708	37.4263	18.4967	59.8263	53.4575	51.8274	55.4331	29.9967	55.1361	0.544048	0.00424803	0.00187327	16.2023	33.9657	16.8273	21.3612	53.4822	48.9293	58.9929	56.5041	22.0891	54.4771	0.405475	6.82866e-08	8.10282e-07
TraesCS1A01G270900	postacrosomal sheath WW domain-binding -like	gi|475581806|gb|EMT18948.1|hypothetical protein F775_28211 [Aegilops tauschii]	AT5G17210.1	transmembrane protein, putative (DUF1218)	-	71.2956	82.6949	111.248	23.6179	209.238	173.235	156.978	218.371	72.2142	189.455	0.381167	0.0047215	1.54796e-07	27.4176	135.945	35.9172	45.5092	195.432	119.332	264.863	250.585	61.1974	207.553	0.294852	0.0011789	6.8269e-12
TraesCS1A01G271700	postacrosomal sheath WW domain-binding -like	gi|326494000|dbj|BAJ85462.1|predicted protein [Hordeum vulgare subsp. vulgare]	AT5G17210.1	transmembrane protein, putative (DUF1218)	-	2.41258	3.1234	2.79398	0.884038	12.8935	10.2389	11.2589	13.963	2.3035	12.0886	0.190552	2.13033e-16	3.37239e-16	1.65484	5.18439	2.22013	3.61741	12.6034	9.31881	16.0049	14.8245	3.16919	13.1879	0.24031	2.57844e-09	3.67854e-13
TraesCS1A01G275400	serine threonine- kinase Nek5	gi|474265601|gb|EMS60705.1|Serine/threonine-protein kinase Nek4 [Triticum urartu]	tr|A0A0K9PI42|A0A0K9PI42_ZOSMR	Kinase	-	7.3644	5.17319	7.56144	7.66682	3.69444	4.58696	4.49571	3.44651	6.94146	4.05591	1.71144	1.88614e-05	0.00887315	12.701	10.8126	11.8635	10.8568	4.13247	4.0859	4.10256	4.39634	11.5585	4.17932	2.76564	1.94374e-19	4.46382e-08
TraesCS1A01G276500	cell division homolog 2- chloroplastic	gi|473939570|gb|EMS50261.1|Cell division protein ftsZ-like protein 2-1, chloroplastic [Triticum urartu]	tr|M8CD06|M8CD06_AEGTA	Cell division protein ftsZ	-	1.16276	1.0636	1.83595	0.790228	2.96015	1.9796	3.3655	3.09062	1.21314	2.84897	0.425816	0.00546118	0.00016222	0.946241	1.71505	0.657118	1.43785	2.68761	3.31043	2.43915	2.70261	1.18907	2.78495	0.426961	0.00022812	0.000106659
TraesCS1A01G277400	cytochrome P450 94C1	gi|326489991|dbj|BAJ94069.1|predicted protein [Hordeum vulgare subsp. vulgare] gi|326495564|dbj|BAJ85878.1| predicted protein [Hordeum vulgare subsp. vulgare] gi|326525577|dbj|BAJ88835.1| predicted protein [Hordeum vulgare subsp. vulgare]	tr|A0A0F7J2F5|A0A0F7J2F5_GOSBA	Cytochrome P450	-	2.99691	3.24217	2.35643	2.98797	10.801	12.6981	11.5637	11.5504	2.89587	11.6533	0.248502	2.34099e-17	3.08962e-13	4.22109	5.34158	3.56859	4.25093	14.1746	12.7796	14.2746	15.0063	4.34555	14.0588	0.309099	2.23821e-26	3.18049e-10
TraesCS1A01G279500	LOL1 isoform X1	gi|146330993|gb|ABQ23215.1|LSD1-type zinc finger protein [Triticum aestivum] gi|475600225|gb|EMT24478.1| hypothetical protein F775_26150 [Aegilops tauschii]	tr|F8RP38|F8RP38_PEA	Zinc finger protein LSD1	LSD	88.284	45.5577	60.8591	89.4953	39.2407	46.6188	34.1548	21.9299	71.049	35.486	2.00217	0.000603484	0.000305061	123.905	66.0174	130.9	41.0081	39.0084	44.7739	32.1468	30.8953	90.4577	36.7061	2.46438	0.000458944	8.27012e-07
TraesCS1A01G279800	predicted protein	gi|326507986|dbj|BAJ86736.1|predicted protein [Hordeum vulgare subsp. vulgare]	tr|Q9SH89|Q9SH89_ARATH	O-fucosyltransferase family protein	-	1.07201	0.448162	0.676511	0.497629	2.27318	1.72579	4.1452	4.91524	0.673578	3.26485	0.206312	7.90495e-06	3.08683e-13	0.52238	1.23711	0.688971	1.601	1.98484	2.42661	3.90777	3.93266	1.01237	3.06297	0.330518	0.0002392	1.12484e-07
TraesCS1A01G280600	guanylyl cyclase	gi|473967867|gb|EMS51295.1|hypothetical protein TRIUR3_28549 [Triticum urartu]	tr|Q2EN85|Q2EN85_WHEAT	Guanylyl cyclase	-	31.0749	20.8248	19.1037	23.0469	63.5852	73.5845	75.3786	52.5198	23.5126	66.267	0.354815	1.16767e-05	2.2584e-08	28.9554	38.4161	30.8231	38.1567	56.4015	79.2698	56.7772	61.1625	34.0878	63.4028	0.537639	9.19603e-05	0.00117631
TraesCS1A01G283000	predicted protein	gi|326489651|dbj|BAK01806.1|predicted protein [Hordeum vulgare subsp. vulgare]	tr|A0A1J3JWL2|A0A1J3JWL2_NOCCA	Kinesin light chain 3	-	1.15018	1.90306	1.28195	1.00502	2.80226	2.14488	2.81155	2.76946	1.33505	2.63204	0.507232	0.00282964	0.00151759	1.23084	1.99226	1.27176	1.87508	2.35171	3.26722	2.52429	2.89725	1.59248	2.76012	0.576963	0.00595736	0.00954696
TraesCS1A01G284900	chitinase 1	gi|475498798|gb|EMT04102.1|Chitinase 2 [Aegilops tauschii]	tr|A0A059PZ93|A0A059PZ93_9POAL	Chitinase	-	1.53571	1.58035	1.60805	2.63011	17.2144	19.9121	15.7448	16.2135	1.83856	17.2712	0.106452	1.58978e-24	7.90838e-29	5.83431	2.31293	6.03145	1.89011	15.5287	20.9767	20.0884	18.0053	4.0172	18.6498	0.215402	0.000256541	1.13669e-15
TraesCS1A01G285400	probable monofunctional riboflavin biosynthesis RIBA chloroplastic	gi|473912987|gb|EMS49653.1|Riboflavin biosynthesis protein ribBA, chloroplastic [Triticum urartu]	tr|D6RUS9|D6RUS9_NICBE	GTP cyclohydrolase II/3,4-dihydroxy-2-butanone 4-phosphate synthase	-	50.22	31.9559	34.669	54.31	21.6231	26.9002	25.2374	19.9657	42.7887	23.4316	1.82611	7.52014e-05	0.00207107	57.5546	40.8572	66.5391	36.4869	25.7005	23.5173	23.6261	23.6496	50.3594	24.1233	2.08758	1.8658e-05	8.4932e-05
TraesCS1A01G287000	predicted protein	gi|326491287|dbj|BAK05743.1|predicted protein [Hordeum vulgare subsp. vulgare]	tr|A0A061EIE5|A0A061EIE5_THECC	SacI domain-containing protein / WW domain-containing protein isoform 4	-	4.71433	6.82783	22.9843	3.66164	220.955	270.676	215.075	187.683	9.54702	223.597	0.0426974	5.70645e-19	2.984e-56	4.08399	5.31001	7.76106	4.80092	273.661	227.786	232.401	262.209	5.489	249.014	0.0220429	1.5029e-98	3.65223e-74
TraesCS1A01G292200	calcium-dependent kinase	gi|164472662|gb|ABY59013.1|calcium-dependent protein kinase [Triticum aestivum]	tr|B2KTA8|B2KTA8_WHEAT	Calcium-dependent protein kinase	-	1.40322	1.05894	1.25941	0.85011	2.60504	2.1056	2.30635	2.37213	1.14292	2.34728	0.486912	0.000365089	0.000635552	1.27306	1.34119	1.31571	0.881892	2.58652	2.14349	3.30521	2.99753	1.20296	2.75819	0.436142	0.00218767	3.84595e-05
TraesCS1A01G299100	alanine--glyoxylate aminotransferase 2 homolog mitochondrial-like	gi|475608329|gb|EMT26999.1|Alanine--glyoxylate aminotransferase-2-like protein, mitochondrial [Aegilops tauschii]	tr|A0A0K9P7B1|A0A0K9P7B1_ZOSMR	Aminotransferase like protein	-	0.855258	1.01213	1.66315	0.971512	3.76843	2.37241	6.10689	10.7754	1.12551	5.75577	0.195545	2.99027e-05	3.69224e-15	1.36394	1.36241	1.47523	2.23963	2.70253	4.42507	3.74839	3.15723	1.6103	3.50831	0.458997	0.00211168	0.00030938
TraesCS1A01G304200	probable leucine-rich repeat receptor kinase At5g49770	gi|475627590|gb|EMT33703.1|Putative LRR receptor-like serine/threonine-protein kinase [Aegilops tauschii]	tr|A0A0K9NJI5|A0A0K9NJI5_ZOSMR	Protein kinase-like protein	-	2.28832	1.6571	1.48964	0.536907	3.9771	3.25776	3.09483	5.52482	1.49299	3.96363	0.376673	0.00569711	8.84405e-07	1.62193	2.79225	2.05228	2.76035	3.61544	3.2105	5.65747	5.56907	2.3067	4.51312	0.51111	0.00904094	0.000741618
TraesCS1A01G304300	KRTCAP2 homolog	gi|326503254|dbj|BAJ99252.1|predicted protein [Hordeum vulgare subsp. vulgare] gi|326518959|dbj|BAJ92640.1| predicted protein [Hordeum vulgare subsp. vulgare]	sp|P86229|KTAP2_CANLF	Keratinocyte-associated protein 2	-	4.23276	6.68387	5.84038	2.80579	11.6404	8.21312	9.70903	12.5116	4.8907	10.5185	0.464961	0.0019059	0.000201774	2.79321	6.49965	3.19543	6.21094	10.8961	10.5185	11.5637	12.5543	4.67481	11.3832	0.410678	4.3085e-06	6.26299e-06
TraesCS1A01G305500	myb-related 2	gi|944070201|gb|KQK05685.1|hypothetical protein BRADI_2g21880 [Brachypodium distachyon]	tr|M8AGL4|M8AGL4_TRIUA	Myb family transcription factor APL	G2-like	32.0087	35.7389	26.4169	29.8081	13.5494	13.4064	14.6627	13.0382	30.9931	13.6642	2.2682	7.7952e-24	1.50573e-05	27.7632	38.7708	22.9892	37.1543	13.8496	13.2618	11.9422	14.2135	31.6694	13.3168	2.37816	2.41123e-39	3.94227e-06
TraesCS1A01G306100	GPN-loop GTPase 1	gi|357159627|ref|XP_003578507.1|PREDICTED: GPN-loop GTPase 1 [Brachypodium distachyon] gi|944055565|gb|KQJ91203.1| hypothetical protein BRADI_4g36230 [Brachypodium distachyon]	tr|M7ZP87|M7ZP87_TRIUA	GPN-loop GTPase 1-like protein	-	0.0509082	0.209551	0.0761517	0.177933	1.16642	0.806941	1.01829	0.608915	0.128636	0.900141	0.142906	8.29255e-05	5.97435e-08	0.0721659	0.331757	0.168868	0.29995	1.04562	1.05359	0.823821	0.826894	0.218185	0.937482	0.232735	9.85251e-05	5.01027e-06
TraesCS1A01G306400	CENH3	gi|336041548|gb|AEH95351.1|centromeric histone 3 [Triticum aestivum] gi|833654843|gb|AKM28567.1| centromeric histone H3 [Triticum urartu]	tr|M7ZNN7|M7ZNN7_TRIUA	Histone H3	-	3.31553	5.00019	2.47979	2.74723	2.01501	0.679579	1.43593	1.73215	3.38568	1.46567	2.30999	1.50931e-05	0.000373202	1.62069	2.40072	1.25149	2.43252	0.948327	0.295766	0.655251	0.844101	1.92636	0.685861	2.80867	3.52172e-06	0.000128662
TraesCS1A01G309300	VQ motif family	gi|357128885|ref|XP_003566100.1|PREDICTED: uncharacterized protein LOC100826333 [Brachypodium distachyon] gi|944070162|gb|KQK05646.1| hypothetical protein BRADI_2g21400 [Brachypodium distachyon]	tr|A0A059Q2W5|A0A059Q2W5_9POAL	Sigma factor binding protein 1	-	0	0.127715	0.0464122	0	4.42944	4.37708	3.20411	6.18526	0.0435319	4.54897	0.0095696	4.00577e-23	1.32462e-38	0	0	0	0	0.637277	1.42186	1.63181	1.09957	0	1.19763	0	1.68781e-11	1.40401e-16
TraesCS1A01G311000	plastidic phosphate translocator 1	gi|475590918|gb|EMT21600.1|hypothetical protein F775_29369 [Aegilops tauschii]	tr|A0A061GQT5|A0A061GQT5_THECC	Nucleotide-sugar transporter family protein	-	3.83721	4.36129	7.49618	2.90252	10.094	9.9859	10.9762	13.6092	4.6493	11.1663	0.416367	0.00103222	1.09681e-05	4.05933	4.81047	4.21748	3.86186	11.4918	10.4136	14.1723	13.4041	4.23729	12.3705	0.342533	5.2518e-11	2.84839e-08
TraesCS1A01G312400	probable glycerol-3-phosphate dehydrogenase [NAD(+)] cytosolic	gi|326488569|dbj|BAJ93953.1|predicted protein, partial [Hordeum vulgare subsp. vulgare]	tr|A0A1D5RUN3|A0A1D5RUN3_WHEAT	Glycerol-3-phosphate dehydrogenase [NAD(+)]	-	0.480164	0.449199	0.489722	0.228852	0	0.172978	0.203054	0.0696152	0.411984	0.111412	3.69785	0.00551497	0.00337139	1.26851	0.885002	0.72398	0.82873	0.137934	0.161321	0.117731	0.0322282	0.926556	0.112304	8.25046	6.31774e-10	1.37625e-09
TraesCS1A01G315300	rhamnose biosynthetic enzyme expressed	gi|475531723|gb|EMT08126.1|Putative rhamnose biosynthetic enzyme 1 [Aegilops tauschii]	tr|A0A0U2UX37|A0A0U2UX37_PLAOV	Udp-glucose 4,6-dehydratase	-	35.6477	35.89	41.5795	41.018	11.1187	9.25735	8.8422	13.5757	38.5338	10.6985	3.60179	6.34025e-33	5.02506e-12	20.1117	18.95	17.2162	16.8807	10.7943	10.4661	9.28754	8.33912	18.2897	9.72176	1.88131	2.62299e-09	0.00165848
TraesCS1A01G321700	cyclic nucleotide-gated ion channel	gi|326489330|dbj|BAK01648.1|predicted protein [Hordeum vulgare subsp. vulgare] gi|326533510|dbj|BAK05286.1| predicted protein [Hordeum vulgare subsp. vulgare]	tr|A0A0K9PRG4|A0A0K9PRG4_ZOSMR	Cyclic nucleotide-gated channel	-	4.16143	2.50942	3.27106	3.35829	1.23798	1.32345	1.41793	1.85996	3.32505	1.45983	2.2777	1.01547e-09	8.34044e-05	2.17929	1.63137	2.65528	2.04759	1.15165	0.90121	0.965097	0.900203	2.12838	0.979539	2.17284	8.00393e-06	0.000393395
TraesCS1A01G323000	disease resistance RGA2-like	gi|474363118|gb|EMS63352.1|hypothetical protein TRIUR3_07040 [Triticum urartu]	AT3G14470.2	NB-ARC domain-containing disease resistance protein	-	0.331344	0.278979	0.563232	0.157923	1.75196	1.67112	2.41007	1.51323	0.332869	1.83659	0.181243	1.44374e-08	4.68934e-13	0.533753	1.13417	0.519576	1.12403	1.83228	1.95927	1.52329	2.0238	0.827884	1.83466	0.451247	0.00106312	0.000403254
TraesCS1A01G323800	PREDICTED: uncharacterized protein LOC100838594 isoform X2	gi|960477671|ref|XP_014756319.1|PREDICTED: uncharacterized protein LOC100838594 isoform X2 [Brachypodium distachyon]	tr|Q6EP30|Q6EP30_ORYSJ	Ferredoxin-like	-	0.795524	1.1461	0.654497	0.347561	2.73408	2.52196	3.25649	3.61581	0.735921	3.03208	0.242711	1.84798e-06	4.4006e-08	0.338313	1.15205	0.211107	0.364561	2.89085	1.6464	3.32567	2.76052	0.516509	2.65586	0.194479	2.06712e-05	9.98226e-10
TraesCS1A01G334700	-	-	tr|A5LFV4|A5LFV4_LOLRI	Cytochrome P450	-	2.75716	9.66324	13.3592	14.4551	0.88033	2.28018	1.04091	0.446085	10.0587	1.16188	8.65726	2.92029e-05	4.35863e-26	4.84309	1.70708	3.97643	2.06661	1.48362	1.27001	1.07772	1.18008	3.1483	1.25286	2.5129	0.000591492	1.922e-05
TraesCS1A01G338600LC	hypothetical protein TRIUR3_27015	gi|473895710|gb|EMS48963.1|hypothetical protein TRIUR3_27015 [Triticum urartu]	tr|Q6K9T9|Q6K9T9_ORYSJ	Metallo-beta-lactamase-like	-	0.107001	0.275278	0.240088	0.0467483	0.518614	0.402815	0.883489	1.04521	0.167279	0.712531	0.234767	0.00192625	4.48602e-07	0.0948009	0.135586	0.0177467	0.105075	0.50717	0.632708	1.28062	1.32325	0.0883022	0.935938	0.0943462	1.03555e-08	2.30353e-15
TraesCS1A01G339700LC	-	-	sp|A9MKP0|COAD_SALAR	Phosphopantetheine adenylyltransferase	-	0	0	0	0	0.603372	0.542645	0.557371	1.09194	0	0.698833	0	4.34085e-05	7.17524e-08	0	0	0	0	0.87894	0.632597	0.692496	1.07421	0	0.819562	0	2.1873e-07	3.37844e-09
TraesCS1A01G340000	periodic tryptophan 2 homolog	gi|326525335|dbj|BAK07937.1|predicted protein [Hordeum vulgare subsp. vulgare]	tr|I0YM64|I0YM64_COCSC	WD40 repeat-like protein	-	0.74649	0.97034	1.6015	0.617946	2.64865	1.52577	2.08348	3.41487	0.98407	2.41819	0.406944	0.00944805	1.50629e-05	0.320245	0.568971	0.351879	0.565863	2.04846	2.26511	2.33124	2.04503	0.45174	2.17246	0.207939	8.58319e-24	4.3984e-14
TraesCS1A01G343700	cold induced -like	gi|326500008|dbj|BAJ90839.1|predicted protein [Hordeum vulgare subsp. vulgare] gi|326516804|dbj|BAJ96394.1| predicted protein [Hordeum vulgare subsp. vulgare]	tr|A0A061GN98|A0A061GN98_THECC	Oxidative stress 3	-	1.96405	1.86157	2.51271	3.20652	8.24404	9.4215	9.42472	9.43802	2.38621	9.13207	0.2613	5.65461e-09	1.54872e-11	3.70002	2.61973	3.36035	4.77096	10.6567	12.3777	9.96709	9.53998	3.61276	10.6354	0.339694	1.14769e-07	2.49815e-08
TraesCS1A01G347100	Anthocyanidin 5,3-O-glucosyltransferase	gi|326495328|dbj|BAJ85760.1|predicted protein [Hordeum vulgare subsp. vulgare]	tr|A0A1D5RQ01|A0A1D5RQ01_WHEAT	Glycosyltransferase	-	0.640544	1.18649	1.05398	0.634329	2.37078	2.06449	1.92683	1.80473	0.878837	2.04171	0.430442	0.00565882	0.000449532	0.817215	1.08222	0.821572	1.36985	2.32767	1.98849	2.18829	1.70252	1.02271	2.05174	0.498461	0.00618714	0.00339199
TraesCS1A01G349000	ubiquitin domain-containing 1-like	gi|195621592|gb|ACG32626.1|ubiquitin domain containing 1 [Zea mays] gi|413946127|gb|AFW78776.1| ubiquitin domain containing 1 [Zea mays]	tr|A0A061FG33|A0A061FG33_THECC	Ubiquitin domain-containing protein	-	1.80287	2.41186	7.01181	1.26027	68.4756	58.7261	50.9898	59.2298	3.1217	59.3553	0.0525935	1.05787e-22	7.33833e-44	1.27785	2.34978	2.15292	2.59661	64.5175	56.1013	68.9259	60.1649	2.09429	62.4274	0.0335476	2.60395e-95	2.68456e-53
TraesCS1A01G349100	ER lumen retaining receptor	gi|357132864|ref|XP_003568048.1|PREDICTED: ER lumen protein-retaining receptor A-like [Brachypodium distachyon] gi|944069775|gb|KQK05259.1| hypothetical protein BRADI_2g19040 [Brachypodium distachyon]	tr|M7ZPW1|M7ZPW1_TRIUA	ER lumen protein-retaining receptor	-	6.23429	8.80557	9.46278	6.24856	19.2825	13.4181	15.2393	20.2748	7.6878	17.0537	0.4508	2.45565e-05	5.13875e-05	5.15523	6.24016	5.63626	6.76226	16.7545	13.5078	17.0204	16.6515	5.94848	15.9835	0.372163	1.36967e-13	2.18417e-07
TraesCS1A01G350600	WD repeat-containing 55	gi|475604721|gb|EMT25824.1|hypothetical protein F775_32494 [Aegilops tauschii]	tr|B9SFU6|B9SFU6_RICCO	WD-repeat protein, putative	-	0.403112	0.668335	0.88775	0.410942	1.77619	1.18919	1.22928	2.0358	0.592535	1.55762	0.380411	0.00224966	1.62708e-05	0.158733	0.340535	0.178289	0.307887	1.16765	1.37391	0.860721	0.992074	0.246361	1.09859	0.224253	2.8129e-09	5.63314e-10
TraesCS1A01G352500	uncharacterized membrane	gi|670418273|ref|XP_008649891.1|PREDICTED: uncharacterized protein LOC103630623 [Zea mays] gi|413946098|gb|AFW78747.1| hypothetical protein ZEAMMB73_933479 [Zea mays]	tr|A0A061E0E4|A0A061E0E4_THECC	Acid phosphatase/vanadium-dependent haloperoxidase-related protein	-	12.203	19.0364	14.9985	7.9462	38.9052	34.1887	33.5528	41.7737	13.546	37.1051	0.365072	2.63549e-08	8.91224e-08	8.42892	19.4167	9.43641	32.9731	40.5251	49.6369	42.1887	41.7196	17.5638	43.5176	0.403602	0.00293044	7.45804e-07
TraesCS1A01G355200	hexokinase-1 isoform X3	gi|326487217|dbj|BAJ89593.1|predicted protein [Hordeum vulgare subsp. vulgare] gi|326509617|dbj|BAJ87024.1| predicted protein [Hordeum vulgare subsp. vulgare]	tr|F2CW03|F2CW03_HORVV	Phosphotransferase	-	8.82655	8.73374	8.34728	4.30123	18.1556	16.9673	16.2557	16.8683	7.5522	17.0617	0.44264	1.38101e-05	1.61473e-05	6.7524	12.2754	6.29209	10.7234	18.2029	18.4429	18.1692	18.814	9.01082	18.4073	0.489525	1.536e-07	0.000129613
TraesCS1A01G357400	30S ribosomal chloroplastic	gi|326520954|dbj|BAJ92840.1|predicted protein [Hordeum vulgare subsp. vulgare]	tr|A0A1D1Y655|A0A1D1Y655_9ARAE	30S ribosomal protein S1	-	3.75752	5.63197	4.21555	3.99704	1.58365	2.07165	1.6529	1.40042	4.40052	1.67716	2.6238	4.32475e-13	5.75947e-06	3.1554	2.95735	2.41153	2.11232	1.22606	1.5396	1.15664	1.08556	2.65915	1.25196	2.12398	1.67625e-06	0.00101509
TraesCS1A01G359400	hypothetical protein F775_27488	gi|475570043|gb|EMT15908.1|hypothetical protein F775_27488 [Aegilops tauschii]	sp|B8ELG6|EFG_METSB	Elongation factor G	-	18.4791	20.3179	19.6622	11.149	33.6353	26.9373	30.6488	29.6899	17.4021	30.2278	0.575697	0.00475998	0.00584171	12.0452	22.2211	15.2513	18.4345	34.1925	29.8782	35.6369	35.895	16.988	33.9007	0.501113	4.61691e-06	0.000265036
TraesCS1A01G361000	DUF1230 family	gi|357128651|ref|XP_003565984.1|PREDICTED: uncharacterized protein ycf36 [Brachypodium distachyon] gi|944069660|gb|KQK05144.1| hypothetical protein BRADI_2g18310 [Brachypodium distachyon]	tr|G7IB80|G7IB80_MEDTR	DUF1230 family protein	-	12.2666	15.1477	10.5359	7.12256	24.9671	20.5099	23.6342	33.1936	11.2682	25.5762	0.440573	8.47111e-05	2.53029e-05	6.89939	12.0337	7.71789	16.2682	23.4443	35.5648	26.3604	29.9158	10.7298	28.8213	0.372287	7.63571e-07	1.19572e-07
TraesCS1A01G363200LC	-	-	tr|B9FZ87|B9FZ87_ORYSJ	Leucine-rich repeat receptor kinase-like protein	-	5.69309	9.54728	6.42648	4.28366	15.0509	11.1547	11.5249	15.1743	6.48763	13.2262	0.490513	0.00250169	0.000367027	2.83957	6.8323	2.65783	7.31608	9.8693	10.1303	12.2269	12.1039	4.91144	11.0826	0.443167	0.00128474	2.59497e-05
TraesCS1A01G365600LC	predicted protein	gi|326503310|dbj|BAJ99280.1|predicted protein [Hordeum vulgare subsp. vulgare]	tr|A0A097PP83|A0A097PP83_ACOCL	G-protein coupled receptor 1	-	36.4484	49.2289	61.9759	29.1113	117.438	99.7504	124.512	136.692	44.1911	119.598	0.369497	3.3433e-08	1.5318e-07	42.9895	71.3401	35.8931	82.3966	105.951	114.917	127.488	122.568	58.1548	117.731	0.493964	0.000103395	0.000211235
TraesCS1A01G365700LC	---NA---	No Blast Hit	AT2G39805.1	Integral membrane Yip1 family protein	-	11.8709	16.0843	21.9005	10.7184	42.8904	30.7335	43.0717	47.8026	15.1435	41.1245	0.368236	1.57804e-06	3.99244e-07	11.2185	21.9186	10.8943	24.7391	37.0419	34.9506	43.4893	45.4288	17.1926	40.2277	0.427383	2.45016e-05	1.12201e-05
TraesCS1A01G366500	cytochrome P450 89A2-like	gi|326510781|dbj|BAJ91738.1|predicted protein [Hordeum vulgare subsp. vulgare]	tr|B9S1Z5|B9S1Z5_RICCO	Cytochrome P450, putative	-	0.677522	1.55848	1.25195	0.174121	11.3792	8.49671	8.13867	10.2967	0.915517	9.57782	0.0955871	4.0191e-15	3.61718e-30	0.960435	2.3952	0.634564	5.21823	11.5546	16.6142	13.4094	11.564	2.30211	13.2855	0.173279	3.84177e-06	1.73842e-20
TraesCS1A01G371100	F-box At5g07610	gi|475531613|gb|EMT08110.1|hypothetical protein F775_14598 [Aegilops tauschii]	tr|M8B306|M8B306_AEGTA	F-box protein	-	0.485555	0.949368	0.544742	0.424273	1.66877	1.42385	1.73918	2.24566	0.600985	1.76936	0.339661	0.000548906	2.3805e-05	0.240908	0.597691	0.386553	0.413238	1.41923	1.90213	1.60424	1.9717	0.409597	1.72432	0.237541	8.00496e-08	3.00639e-08
TraesCS1A01G372300	AP2 ERF and B3 domain-containing Os05g0549800	gi|326507492|dbj|BAK03139.1|predicted protein [Hordeum vulgare subsp. vulgare]	AT1G25560.1	AP2/B3 transcription factor family protein	RAV	1.13804	1.59698	0.735109	0.316404	10.1656	9.14252	7.96488	9.73478	0.946636	9.25195	0.102317	5.53436e-23	2.40718e-27	0.403314	2.95906	0.20591	0.914364	14.5888	15.2176	16.3236	14.6659	1.12066	15.199	0.0737328	1.83689e-10	2.96857e-37
TraesCS1A01G379300	nucleolar 56-like	gi|474405810|gb|EMS66462.1|hypothetical protein TRIUR3_03326 [Triticum urartu]	tr|B9I3P0|B9I3P0_POPTR	Nucleolar family protein	-	1.42455	2.46898	3.12631	1.24476	5.79783	3.16424	4.60377	6.98006	2.06615	5.13647	0.402251	0.00417786	2.89473e-06	0.624421	1.49296	0.572022	1.21484	4.14607	3.65758	4.12018	4.45616	0.97606	4.095	0.238354	2.08068e-15	8.07377e-14
TraesCS1A01G381300	F-box FBD LRR-repeat At1g13570	gi|474425345|gb|EMS67696.1|hypothetical protein TRIUR3_33958 [Triticum urartu]	tr|C6L7Y5|C6L7Y5_HORBU	F-box protein	-	0.165291	0.793775	0.412086	0.288859	2.62189	1.26634	1.94785	1.75737	0.415003	1.89836	0.218611	6.12664e-05	1.93024e-08	0.273363	0.638317	0.328972	1.11817	1.78453	2.40273	2.15471	2.19665	0.589705	2.13465	0.276253	3.02336e-05	1.97296e-07
TraesCS1A01G382600LC	FANTASTIC FOUR 1	gi|475602960|gb|EMT25275.1|hypothetical protein F775_01498 [Aegilops tauschii]	tr|G7K296|G7K296_MEDTR	Fantastic four-like protein	-	1.70498	1.75453	1.22797	1.21391	0.50083	0.550518	0.469991	0.151061	1.47535	0.4181	3.52869	1.37736e-06	3.35837e-05	0.492336	1.55462	0.628399	0.868146	0.399079	0.140024	0.0851567	0.419601	0.885874	0.260965	3.39461	0.0018289	0.00102714
TraesCS1A01G384000	predicted protein, partial	gi|326523819|dbj|BAJ93080.1|predicted protein, partial [Hordeum vulgare subsp. vulgare] gi|326531656|dbj|BAJ97832.1| predicted protein, partial [Hordeum vulgare subsp. vulgare]	tr|F4JT13|F4JT13_ARATH	2-oxoglutarate (2OG) and Fe(II)-dependent oxygenase superfamily protein	-	1.98454	2.16235	1.4843	1.22405	4.98938	5.0886	6.19057	7.02807	1.71381	5.82415	0.294259	6.50693e-10	6.77666e-09	2.64774	3.04301	2.51701	4.66187	5.62543	6.98911	7.16287	7.36914	3.21741	6.78664	0.47408	0.000124693	0.000293068
TraesCS1A01G385500	O-acyltransferase WSD1-like	gi|326498679|dbj|BAK02325.1|predicted protein [Hordeum vulgare subsp. vulgare]	tr|A0A1E5WAU4|A0A1E5WAU4_9POAL	O-acyltransferase WSD1	-	0.996838	1.20421	0.55107	1.21186	0.343742	0.274796	0.322575	0.48384	0.990996	0.356238	2.78183	7.93309e-05	0.000751413	0.829421	0.721795	0.948856	1.30519	0.308144	0.0640696	0.233787	0.447986	0.951315	0.263497	3.61035	3.11858e-05	3.0114e-05
TraesCS1A01G388500	50S ribosomal mitochondrial	gi|357132610|ref|XP_003567922.1|PREDICTED: 50S ribosomal protein L21, mitochondrial [Brachypodium distachyon] gi|960463538|ref|XP_014753599.1| PREDICTED: 50S ribosomal protein L21, mitochondrial [Brachypodium distachyon] gi|944069465|gb|KQK04949.1| hypothetical protein BRADI_2g16970 [Brachypodium distachyon] gi|944069466|gb|KQK04950.1| hypothetical protein BRADI_2g16970 [Brachypodium distachyon] …	tr|B6TJJ8|B6TJJ8_MAIZE	50S ribosomal protein L21	-	0.678493	0.52366	1.30038	0.555807	3.21379	1.71403	2.52493	3.11093	0.764585	2.64092	0.289515	0.000120317	5.85871e-08	0.300566	0.337759	0.19693	0.52747	1.60798	2.006	1.48683	1.75329	0.340681	1.71352	0.198819	4.56749e-10	2.27863e-10
TraesCS1A01G389900	U-box domain-containing 25	gi|326516162|dbj|BAJ88104.1|predicted protein [Hordeum vulgare subsp. vulgare]	tr|B9HS21|B9HS21_POPTR	U-box domain-containing family protein	-	0	0.090098	0	0.0382517	0.50151	0.62451	0.346183	0.418891	0.0320874	0.472774	0.0678706	0.000122892	2.71008e-07	0.0620565	0	0.0580848	0.028659	0.380408	0.550069	0.560829	0.355529	0.0372001	0.461709	0.0805705	2.13271e-05	2.19527e-07
TraesCS1A01G390200	IAA19 - auxin-responsive Aux IAA family member	gi|326498751|dbj|BAK02361.1|predicted protein [Hordeum vulgare subsp. vulgare]	tr|A0A1D6RD34|A0A1D6RD34_WHEAT	Auxin-responsive protein	-	15.2148	16.9417	14.5309	13.2945	32.6601	42.9155	36.5852	38.0145	14.9955	37.5439	0.399412	1.32049e-08	1.33207e-06	16.0377	23.333	18.0653	16.0902	35.5032	34.7178	41.3511	41.6494	18.3816	38.3054	0.479869	1.70516e-05	0.000111673
TraesCS1A01G394400	DUF1421 domain family	gi|326493558|dbj|BAJ85240.1|predicted protein, partial [Hordeum vulgare subsp. vulgare]	tr|A0A061E4Z1|A0A061E4Z1_THECC	Structural constituent of cell wall	-	133.701	85.9028	92.1012	107.13	39.0147	42.696	43.1893	44.7947	104.709	42.4237	2.46817	3.09585e-15	1.17364e-06	127.533	136.68	94.2788	133.506	51.6272	54.6054	59.3408	57.4643	122.999	55.7594	2.20589	2.10606e-37	2.47912e-05
TraesCS1A01G395100	cytochrome P450	gi|326521276|dbj|BAJ96841.1|predicted protein [Hordeum vulgare subsp. vulgare]	tr|Q851G2|Q851G2_ORYSJ	Cytochrome P450 family protein, expressed	-	0.158278	0.0814393	0.0295953	0.0345755	15.0988	13.1715	14.5781	17.9851	0.0759721	15.2084	0.00499541	2.93641e-71	1.1567e-79	0.0560926	0.229214	0.0787539	0.59581	14.4104	20.9411	16.4619	15.6883	0.239968	16.8754	0.0142199	1.95824e-50	2.26457e-70
TraesCS1A01G399800	60S ribosomal L18a	gi|475601949|gb|EMT24993.1|60S ribosomal protein L18a [Aegilops tauschii]	tr|M8BT65|M8BT65_AEGTA	60S ribosomal protein L18a	-	24.4663	40.7074	36.1707	20.1797	63.5737	48.6579	51.0021	77.7645	30.381	60.2495	0.504253	0.005897	0.000443248	14.9914	25.9941	10.998	25.5976	49.0421	58.8997	51.495	50.8993	19.3952	52.584	0.368843	2.63861e-09	6.62142e-08
TraesCS1A01G403700	-	-	tr|W9S1A8|W9S1A8_9ROSA	Pectinesterase	-	1.20994	0.339575	0.740417	3.26782	0.0969317	0	0	0	1.38944	0.0242329	57.3369	3.89304e-06	3.47336e-10	4.44387	0.477874	5.32703	0.0720097	0.0868933	0.0813013	0	0.0812104	2.58019	0.0623512	41.3816	0.00562182	2.64837e-17
TraesCS1A01G403800	Chlorophyll a-b binding chloroplastic	gi|475614190|gb|EMT29002.1|Chlorophyll a-b binding protein, chloroplastic [Aegilops tauschii]	tr|A0A1D5RQT5|A0A1D5RQT5_WHEAT	Chlorophyll a-b binding protein, chloroplastic	-	120.227	94.031	147.725	304.927	4.62283	38.3366	15.0102	4.91264	166.728	15.7206	10.6057	0.000236885	7.00792e-37	454.871	160.02	546.028	144.758	33.0563	11.2715	18.7138	14.9969	326.419	19.5096	16.7312	5.77622e-10	1.15546e-50
TraesCS1A01G408300	cryptochrome mitochondrial	gi|326532036|dbj|BAK01394.1|predicted protein [Hordeum vulgare subsp. vulgare]	tr|A0A072U2J8|A0A072U2J8_MEDTR	DUF1645 family protein	-	15.7257	16.1828	10.5121	6.61285	36.1177	32.95	25.466	40.9892	12.2583	33.8807	0.361809	3.73096e-05	9.69258e-08	6.20004	12.8813	6.7161	15.9573	20.032	25.0631	25.6469	24.382	10.4387	23.781	0.438951	0.000181495	1.78829e-05
TraesCS1A01G410500	WRKY transcription factor	gi|1035787386|gb|ANJ45131.1|WRKY transcription factor, partial [Triticum aestivum]	tr|A0A191XX51|A0A191XX51_WHEAT	WRKY transcription factor	WRKY	4.24398	3.5433	5.7495	1.39938	9.9497	9.96371	7.26351	10.4079	3.73404	9.3962	0.397399	0.00713288	8.57172e-06	0.964852	5.39225	1.16872	1.46782	12.0822	5.09004	8.42279	8.80893	2.24841	8.60098	0.261413	0.00149285	5.95951e-11
TraesCS1A01G411600	CTP synthase	gi|475516362|gb|EMT05976.1|CTP synthase [Aegilops tauschii]	tr|M8AN68|M8AN68_AEGTA	CTP synthase	-	3.01425	2.03789	2.67084	2.21686	0.946165	0.93288	0.954496	0.602478	2.48496	0.859005	2.89284	8.81943e-15	3.63494e-08	2.59869	2.40716	2.2266	1.53596	0.911007	0.511428	0.718586	0.76922	2.1921	0.72756	3.01295	4.9866e-10	9.40679e-09
TraesCS1A01G412500	phospholipase A1-II 7-like	gi|475513093|gb|EMT05578.1|hypothetical protein F775_13080 [Aegilops tauschii]	tr|G7IKB6|G7IKB6_MEDTR	Phospholipase A1	-	4.29756	5.89662	6.09888	0	0.194214	0.0873335	0.410073	0.351475	4.07326	0.260774	15.6199	0.00634232	2.95146e-17	4.60811	11.6493	4.97113	9.08963	0.0870504	0.407242	0.0743004	0.488144	7.57954	0.264184	28.6904	7.71549e-26	8.40942e-29
TraesCS1A01G412600LC	hypothetical protein TRIUR3_28317	gi|473951380|gb|EMS50737.1|hypothetical protein TRIUR3_28317 [Triticum urartu]	AT1G11480.2	eukaryotic translation initiation factor-like protein	-	3.57816	2.78951	4.21707	3.12656	6.97528	8.33569	9.43195	11.9317	3.42783	9.16866	0.373863	9.46364e-05	5.50601e-06	4.22691	3.2975	2.22996	4.68499	7.10948	8.49526	9.43125	10.327	3.60984	8.84075	0.408318	9.98858e-05	2.73692e-05
TraesCS1A01G412700LC	hypothetical protein TRIUR3_28317	gi|473951380|gb|EMS50737.1|hypothetical protein TRIUR3_28317 [Triticum urartu]	AT5G53210.2	basic helix-loop-helix (bHLH) DNA-binding superfamily protein	-	1.82849	1.61283	2.06533	1.72814	4.14343	3.40109	4.6347	5.0585	1.8087	4.30943	0.419707	1.11324e-05	3.56378e-05	2.22172	2.35074	1.08928	3.02926	3.65537	4.90954	4.95674	5.06936	2.17275	4.64775	0.467484	0.00142996	0.000199727
TraesCS1A01G415100	oleosin 1-like	gi|242091457|ref|XP_002441561.1|hypothetical protein SORBIDRAFT_09g029350 [Sorghum bicolor] gi|241946846|gb|EES19991.1| hypothetical protein SORBI_009G241900 [Sorghum bicolor]	tr|A0A061FVM3|A0A061FVM3_THECC	Oleosin family protein	-	0.121147	0.748011	0.724879	0.529287	2.02843	2.01631	1.69063	3.47771	0.530831	2.30327	0.230468	0.00276137	9.07799e-06	0.515204	0.438605	0.88409	0.95173	2.00977	2.50725	2.69564	2.59389	0.697407	2.45164	0.284466	0.000505133	4.53899e-05
TraesCS1A01G419000	-	-	tr|G7IVT6|G7IVT6_MEDTR	Transcription factor radialis-like protein	MYB_related	83.1357	105.932	49.8089	60.8529	11.8907	16.9034	22.3733	25.684	74.9324	19.2129	3.90011	1.21725e-14	1.23793e-12	25.452	59.4094	18.6253	60.9799	13.0663	7.7213	9.83179	11.569	41.1166	10.5471	3.89839	7.92181e-10	1.26712e-11
TraesCS1A01G419100	-	-	tr|A0A160NTK3|A0A160NTK3_9LAMI	RADIALIS-like transcription factor	-	25.2756	53.4391	12.7862	16.3835	4.69775	7.43007	5.77187	8.13521	26.9711	6.50873	4.14384	4.75261e-08	2.51805e-13	4.23444	16.5713	4.63417	48.3775	3.41256	2.37773	2.72681	2.85008	18.4544	2.84179	6.49391	2.40346e-05	6.51779e-20
TraesCS1A01G419200	-	-	tr|M8B3P7|M8B3P7_TRIUA	DnaJ homolog subfamily C member 2	-	38.5865	100.68	16.8744	19.8983	5.38859	5.68182	6.7678	10.0882	44.0099	6.9816	6.3037	2.0043e-08	1.46698e-19	8.07035	40.4594	5.03589	118.162	4.33083	2.18191	4.40737	3.26921	42.9318	3.54733	12.1026	0.000431412	1.62756e-30
TraesCS1A01G419300	-	-	tr|A0A160NTK3|A0A160NTK3_9LAMI	RADIALIS-like transcription factor	MYB_related	4.63881	32.9815	1.57705	5.71154	0.743254	0.835561	0.588505	1.51323	11.2272	0.920137	12.2017	8.26048e-06	6.40245e-19	1.34506	7.17582	0.419658	27.6079	0.499712	0.311702	0.42652	0.622707	9.1371	0.46516	19.6429	6.39243e-05	9.20643e-20
TraesCS1A01G422900	Glucan endo-1,3-beta-glucosidase 13	gi|475553543|gb|EMT12040.1|Glucan endo-1,3-beta-glucosidase 13 [Aegilops tauschii]	tr|M8ANI3|M8ANI3_TRIUA	Glucan endo-1,3-beta-glucosidase 3	-	12.1291	10.795	10.3794	3.75557	24.3946	17.5515	16.9603	29.6544	9.26477	22.1402	0.418459	0.00687066	3.99241e-06	6.45417	14.2156	8.33671	6.15211	19.9404	17.9841	28.7592	28.7477	8.78964	23.8578	0.368417	0.000212813	5.2952e-08
TraesCS1A01G424500	-	-	tr|A0A098GMQ9|A0A098GMQ9_9ROSI	S-type anion channel	-	0	0	0	0	0.39108	0.593526	0.387068	0.530812	0	0.475622	0	2.44688e-09	6.0649e-15	0	0	0	0	0.525869	0.492026	0.467548	0.470998	0	0.48911	0	4.22516e-12	1.44529e-15
TraesCS1A01G425700	Uncharacterized WD repeat-containing	gi|475544015|gb|EMT10246.1|hypothetical protein F775_26358 [Aegilops tauschii]	tr|G7JKD3|G7JKD3_MEDTR	Transducin/WD40 repeat protein	-	2.94402	4.85563	3.77041	1.86767	8.63609	4.89027	6.88491	10.0334	3.35943	7.61118	0.441382	0.00526826	4.69689e-05	1.71507	2.97857	1.04345	2.6402	5.98948	6.82619	6.52624	6.0444	2.09432	6.34658	0.329992	2.11873e-09	1.47159e-08
TraesCS1A01G427400	TPR repeat-containing thioredoxin TTL1	gi|960470270|ref|XP_014754969.1|PREDICTED: TPR repeat-containing thioredoxin TTL1-like isoform X2 [Brachypodium distachyon]	tr|A0A1E5UK89|A0A1E5UK89_9POAL	TPR repeat-containing thioredoxin TTL1	-	0.291984	0.150235	0.895375	0.561293	2.75319	2.70751	3.13752	2.28172	0.474722	2.71998	0.174531	3.93323e-06	2.50738e-15	0.372517	0.190279	0.21308	0.267612	2.76793	3.08618	2.71689	3.10428	0.260872	2.91882	0.0893759	3.65041e-32	2.6202e-25
TraesCS1A01G427500	hypothetical protein TRIUR3_17822	gi|473968077|gb|EMS51308.1|hypothetical protein TRIUR3_17822 [Triticum urartu]	AT4G27610.9	intracellular protein transporter	-	0.858269	1.12855	2.17542	0.541629	4.07583	2.56971	3.815	5.62717	1.17597	4.02193	0.292389	0.00061562	1.44755e-08	1.01388	1.55365	0.442862	1.99779	4.18108	5.21601	4.43674	4.71732	1.25205	4.63779	0.269966	1.40222e-07	3.29718e-10
TraesCS1A01G431000	F-box domain containing expressed	gi|475527756|gb|EMT07528.1|hypothetical protein F775_21052 [Aegilops tauschii]	AT3G18330.1	F-box family protein	-	1.70008	1.74949	1.58943	0.974867	3.51134	2.44214	3.3116	3.26202	1.50346	3.13178	0.480068	0.00570437	0.00170454	0.903741	1.96191	0.845901	1.56513	2.43422	2.94513	3.11653	2.74572	1.31917	2.8104	0.469388	0.00184482	0.000948798
TraesCS1A01G431400	pathogenesis related	gi|1346809|sp|P16273.2|PRPX_HORVURecName: Full=Pathogen-related protein gi|499074|emb|CAA34641.1| pathogenesis related protein [Hordeum vulgare subsp. vulgare]	tr|B6TQA1|B6TQA1_MAIZE	Pathogen-related protein	-	9.05007	10.4662	9.73422	4.14222	26.7361	15.5065	20.2073	25.4297	8.34816	21.9699	0.379982	4.84985e-05	6.45665e-07	4.45964	7.30194	4.00268	9.08463	16.9541	16.8187	20.515	18.4544	6.21222	18.1856	0.341602	1.24799e-10	2.12534e-08
TraesCS1A01G444200	CCT motif family	gi|326509039|dbj|BAJ86912.1|predicted protein [Hordeum vulgare subsp. vulgare]	tr|A0A199UVU3|A0A199UVU3_ANACO	Zinc finger protein CONSTANS	-	1.63809	3.87712	4.12478	0.882667	12.8236	7.40011	10.4648	10.8634	2.63067	10.388	0.253242	4.72623e-05	3.14804e-13	2.22536	5.87129	2.10105	12.1896	17.7717	21.5317	14.819	15.1783	5.59683	17.3251	0.323047	0.00346372	4.52959e-10
TraesCS1A01G445700	Histone deacetylase HDT2	gi|109716218|gb|ABG43091.1|histone deacetylase HDAC2 [Triticum aestivum]	tr|Q2XTD2|Q2XTD2_SOLTU	Histone deacetylase-like protein-like	C2H2	2.86122	4.80214	6.27986	2.61916	11.4965	6.65446	8.67501	11.204	4.14059	9.50748	0.435509	0.00417843	1.28236e-05	1.09849	2.68836	1.22027	2.43062	7.38632	9.32793	7.34946	7.68285	1.85944	7.93664	0.234285	3.57929e-16	3.39295e-15
TraesCS1A01G447900LC	---NA---	No Blast Hit	sp|Q8R5G7|ARAP3_MOUSE	Arf-GAP with Rho-GAP domain, ANK repeat and PH domain-containing protein 3	-	1.23688	0.7637	1.41849	1.08078	0	0.0653524	0.0767153	0	1.12496	0.0355169	31.674	2.51918e-10	1.07121e-09	1.11047	0.119415	1.0941	0.431863	0.130281	0.121897	0.111199	0	0.688961	0.0908443	7.58398	0.00251787	4.88018e-05
TraesCS1A01G479900LC	Retrovirus-related Pol poly LINE-1	gi|475513928|gb|EMT05664.1|hypothetical protein F775_16727 [Aegilops tauschii]	tr|M7ZPX9|M7ZPX9_TRIUA	Retrovirus-related Pol polyprotein LINE-1	-	3.49639	5.26852	3.64241	2.29134	1.65062	1.18759	1.68451	1.89188	3.67466	1.60365	2.29144	1.30359e-05	0.0028778	5.2219	10.2172	2.1539	5.39541	1.38103	1.56905	0.841969	1.29071	5.74709	1.27069	4.52281	1.57061e-07	3.41091e-09
TraesCS1A01G494100LC	disease resistance RGA1	gi|474438412|gb|EMS68283.1|Disease resistance protein RGA2 [Triticum urartu]	AT5G40060.1	Disease resistance protein (NBS-LRR class) family	-	0.408313	0.42018	0.537064	0.282963	1.67503	0.881548	1.26406	1.31358	0.41213	1.28355	0.321085	1.78574e-06	1.23932e-07	0.189611	0.550526	0.270883	0.33183	1.12339	0.749294	1.80378	1.7464	0.335713	1.35571	0.247628	5.02504e-06	3.2363e-11
TraesCS1A01G540100LC	-	-	tr|A0A075W6Z9|A0A075W6Z9_AEGBI	30S ribosomal protein S4, chloroplastic	-	0.201779	0	0.150916	0	0.533445	0.479756	0.98555	1.36764	0.0881738	0.841598	0.104769	0.00457913	2.3983e-05	0.0715088	0	0.200796	0	0.398501	0.372855	1.29251	0.744877	0.0680763	0.702185	0.0969493	0.00807869	0.000166231
TraesCS1A01G546500LC	-	-	sp|Q8EP12|SYL_OCEIH	Leucine--tRNA ligase	-	0	0	0	0	0.560837	1.89147	0.59209	0.888093	0	0.983122	0	0.00138326	3.74374e-06	0	0	0	0	0.502756	1.6464	1.0728	0.587344	0	0.952325	0	0.000151138	5.2331e-06
TraesCS1A01G556500LC	FAR1-RELATED SEQUENCE 5	gi|474119983|gb|EMS56031.1|hypothetical protein TRIUR3_17933 [Triticum urartu]	sp|P11464|PSG1_HUMAN	Pregnancy-specific beta-1-glycoprotein 1	-	0	0.170403	0	0.289382	2.48071	1.44361	1.54056	0.924293	0.114946	1.59729	0.0719631	0.000636332	4.06315e-07	0	0.239803	0	0.108406	1.30812	2.57027	1.67479	1.7116	0.0870521	1.81619	0.0479311	1.98542e-06	2.58172e-08
TraesCS1A01G569000LC	transposon En Spm sub-class	gi|125605105|gb|EAZ44141.1|hypothetical protein OsJ_28767 [Oryza sativa Japonica Group]	tr|Q2R316|Q2R316_ORYSJ	Transposon protein, putative, CACTA, En/Spm sub-class	-	3.18857	3.28125	2.91479	0.154786	0	0	0	0	2.38485	0	#DIV/0!	5.09618e-07	3.617e-11	2.51112	4.10453	0.470082	0	0	0.130933	0	0	1.77143	0.0327332	54.1173	0.00323269	1.19669e-08
TraesCS1A01G580100LC	-	-	sp|A9AHQ3|SYE_BURM1	Glutamate--tRNA ligase	-	1.35222	1.57107	2.25111	0.952869	0	0	0	0	1.53182	0	#DIV/0!	1.91857e-22	6.90863e-25	2.47337	1.38972	2.74915	2.48441	0.0689175	0	0.0588233	0	2.27417	0.0319352	71.2118	1.69964e-22	7.7204e-30
TraesCS1A01G621500LC	---NA---	No Blast Hit	AT4G14096.2	F-box/RNI-like superfamily protein	-	1.29653	0.266844	0.969718	1.81264	5.94129	4.72679	6.393	4.96253	1.08643	5.5059	0.197322	0.000225433	3.82025e-07	1.47034	0.938801	1.54827	2.37663	6.14539	6.70822	5.07045	4.97768	1.58351	5.72543	0.276575	0.000235737	1.35601e-05
TraesCS1B01G000100	wheat leaf rust resistance	gi|475591952|gb|EMT21925.1|Putative disease resistance protein RGA1 [Aegilops tauschii]	AT5G17880.2	disease resistance protein (TIR-NBS-LRR class)	-	1.53559	2.03395	2.05823	1.36836	4.26064	2.95219	4.06665	4.00079	1.74903	3.82007	0.457854	1.41248e-06	8.00371e-05	1.42247	2.14674	1.22048	2.13999	3.35099	3.74217	3.52652	4.33292	1.73242	3.73815	0.463442	3.59753e-08	7.27378e-05
TraesCS1B01G000600	50S ribosomal chloroplastic	gi|326505850|dbj|BAJ91164.1|predicted protein [Hordeum vulgare subsp. vulgare] gi|326527411|dbj|BAK07980.1| predicted protein [Hordeum vulgare subsp. vulgare]	tr|B6TFW5|B6TFW5_MAIZE	50S ribosomal protein L28	-	45.0935	43.739	52.6412	70.152	18.795	28.615	21.4723	13.97	52.9064	20.7131	2.55425	1.18906e-06	1.20912e-06	44.919	26.5845	54.8797	21.5424	21.5422	17.2282	18.9005	17.9962	36.9814	18.9168	1.95495	0.00264697	0.00075241
TraesCS1B01G001600	hypothetical protein F775_18614	gi|475623636|gb|EMT32299.1|hypothetical protein F775_18614 [Aegilops tauschii]	sp|P40124|CAP1_MOUSE	Adenylyl cyclase-associated protein 1	-	4.0572	5.62113	5.59533	3.85642	9.52266	6.58788	8.84729	11.2996	4.78252	9.06436	0.527618	0.00187988	0.00123284	2.66526	4.61443	2.70476	5.24742	7.33262	8.71854	8.96759	8.63573	3.80797	8.41362	0.452596	3.6243e-07	2.50605e-05
TraesCS1B01G001700	Secologanin synthase	gi|326493524|dbj|BAJ85223.1|predicted protein [Hordeum vulgare subsp. vulgare]	tr|Q9FDZ1|Q9FDZ1_ORYSJ	Cytochrome P450	-	3.65851	3.96093	2.42278	1.73159	11.6199	11.4773	14.2352	18.6586	2.94345	13.9978	0.21028	7.90493e-15	2.04409e-16	2.8362	4.60829	2.0479	7.48468	8.39947	12.563	12.0515	12.8866	4.24427	11.4751	0.369866	0.00025988	1.12484e-07
TraesCS1B01G007100	LRR receptor-like serine threonine- kinase	gi|475591953|gb|EMT21926.1|Putative LRR receptor-like serine/threonine-protein kinase [Aegilops tauschii]	tr|A0A061FG24|A0A061FG24_THECC	Receptor protein kinase, putative	-	53.3995	49.8644	31.2631	18.6041	158.254	101.44	115.116	178.871	38.2828	138.42	0.27657	6.98486e-07	1.26557e-12	17.5541	74.5672	11.982	28.7745	93.9965	65.4088	129.964	134.61	33.2194	105.995	0.313406	0.00317783	7.12521e-11
TraesCS1B01G012000	disease resistance RGA4	gi|551485315|gb|AGY30895.1|PM3-1B [Triticum aestivum]	tr|C1K3M2|C1K3M2_WHEAT	Pm3-like disease resistance protein	-	0.595685	0.496236	1.11383	0.917078	2.09976	2.11324	2.43119	3.04792	0.780707	2.42303	0.322203	8.23157e-05	2.9353e-09	1.01532	0.559697	0.682174	0.807802	1.8655	1.82931	3.01239	2.87441	0.766248	2.3954	0.319883	2.88748e-05	1.4786e-09
TraesCS1B01G017300	-	-	AT3G24240.1	Leucine-rich repeat receptor-like protein kinase family protein	-	0	0	0	0	0.265055	0.619784	0.671581	0.527646	0	0.521016	0	3.06778e-05	2.73304e-08	0	0	0	0	0.190084	0.578018	0.121682	0.266479	0	0.289066	0	0.00127115	7.03052e-05
TraesCS1B01G018100LC	-	-	tr|M7ZRM7|M7ZRM7_TRIUA	Multiple C2 and transmembrane domain-containing protein 1	-	0.371568	0.669143	1.87587	3.65257	0.24558	0.220863	0.388897	0	1.64229	0.213835	7.68016	0.0010178	3.61661e-08	3.02866	0.470832	1.72554	0.304065	0.146765	0.13732	0.313171	0.137166	1.38227	0.183606	7.5285	0.00079023	1.10537e-07
TraesCS1B01G023000	disease resistance RPP13 3	gi|960489035|ref|XP_014758689.1|PREDICTED: putative disease resistance RPP13-like protein 3 isoform X2 [Brachypodium distachyon]	tr|N1R489|N1R489_AEGTA	Disease resistance protein RPM1	-	1.53634	1.70056	1.5836	1.46653	3.92512	2.03618	3.92164	4.06644	1.57176	3.48735	0.450703	0.000759293	5.6817e-05	1.73863	2.50533	1.32758	2.23132	3.20246	4.09376	3.53427	3.3171	1.95072	3.5369	0.551533	0.000184629	0.00266504
TraesCS1B01G025800	-	-	tr|W5ANI4|W5ANI4_WHEAT	Fatty acyl-CoA reductase	-	0.122446	0.504018	1.03792	0.035664	2.8055	1.35861	1.97456	2.66878	0.425011	2.20186	0.193023	0.00491294	1.47761e-11	0.0289292	0.206876	0	0.187042	0.483646	0.512857	1.40355	1.59712	0.105712	0.999292	0.105787	7.74862e-05	8.97495e-12
TraesCS1B01G032500	probable serine threonine- kinase WNK2	gi|473886555|gb|EMS48161.1|putative serine/threonine-protein kinase WNK2 [Triticum urartu]	tr|B9I3F6|B9I3F6_POPTR	Kinase family protein	-	1.16166	1.48573	1.27843	0.884538	2.79323	2.18329	2.25412	2.92448	1.20259	2.53878	0.473688	5.38145e-05	0.000291226	0.952749	1.62219	1.05692	1.85778	2.34664	2.35508	2.54003	2.40146	1.37241	2.4108	0.569275	0.00254595	0.00675066
TraesCS1B01G035700	Disease resistance RPP13	gi|473762578|gb|EMS45849.1|Disease resistance protein RPP13 [Triticum urartu]	AT5G41550.1	Disease resistance protein (TIR-NBS-LRR class) family	-	0.415548	0.626166	0.732603	0.44091	1.26861	1.29384	1.12529	1.36094	0.553807	1.26217	0.438774	0.000725343	0.000156353	0.431282	0.870438	0.383988	0.796701	1.28964	1.12986	1.63112	1.53402	0.620602	1.39616	0.444506	0.000298262	9.93159e-05
TraesCS1B01G036400	pumilio homolog 1-like	gi|473940071|gb|EMS50302.1|Pumilio-like protein 3 [Triticum urartu]	tr|M8CVF5|M8CVF5_AEGTA	Pumilio-like protein	-	0.055473	0.228341	0.352665	0.0484718	0.806602	0.417667	0.658016	0.751983	0.171238	0.658567	0.260016	0.00892267	5.69207e-06	0.0589777	0.120502	0.036802	0.0726324	0.438224	0.779042	0.411442	0.409564	0.0722284	0.509568	0.141744	4.54283e-06	1.41326e-08
TraesCS1B01G044200	disease resistance RGA1	gi|473942176|gb|EMS50371.1|Putative disease resistance protein RGA3 [Triticum urartu]	tr|A0A0U2S1F4|A0A0U2S1F4_ORYSA	NBS-LRR-like resistance protein	-	0.377481	0.39515	0.47704	0.244536	1.22737	0.892354	0.947601	0.991238	0.373552	1.01464	0.368162	7.38018e-08	7.1723e-07	0.447459	0.603207	0.263382	0.370685	0.868896	0.586884	1.17169	1.11479	0.421183	0.935565	0.450191	0.00635229	7.1689e-05
TraesCS1B01G048800	BRI1-KD interacting 130	gi|475557258|gb|EMT12806.1|hypothetical protein F775_27537 [Aegilops tauschii]	tr|T2DLB0|T2DLB0_PHAVU	BRI1-KD interacting protein	-	20.9811	22.4081	14.2545	11.3578	45.1553	48.8254	49.0908	53.3906	17.2503	49.1155	0.35122	3.57693e-09	1.29336e-08	16.6781	30.3539	15.278	34.2021	41.0402	46.0913	54.2769	53.5382	24.128	48.7366	0.49507	0.000359231	0.000157484
TraesCS1B01G050200	E3 ubiquitin- ligase XB3	gi|461682164|gb|AGH18690.1|putative E3 ubiquitin-protein ligase [Triticum monococcum]	tr|B9GJP4|B9GJP4_POPTR	Ankyrin repeat family protein	-	1.02234	0.933511	1.01234	0.641673	2.11907	1.87156	1.70801	2.17008	0.902465	1.96718	0.45876	4.76351e-05	0.000162941	1.15326	1.13646	1.13677	1.2066	2.36599	2.61816	2.40781	2.17936	1.15827	2.39283	0.48406	2.17526e-05	0.00032269
TraesCS1B01G051100	nuclear pore complex NUP43	gi|357145394|ref|XP_003573628.1|PREDICTED: nuclear pore complex protein NUP43 [Brachypodium distachyon] gi|944060247|gb|KQJ95837.1| hypothetical protein BRADI_3g19330 [Brachypodium distachyon] gi|944060248|gb|KQJ95838.1| hypothetical protein BRADI_3g19330 [Brachypodium distachyon]	tr|A0A199UI59|A0A199UI59_ANACO	Nuclear pore complex protein NUP43	-	1.11757	1.15005	1.53976	0.976525	2.74721	2.14439	3.31072	4.12745	1.19598	3.08244	0.387996	0.00136637	5.81148e-05	1.45917	1.83139	1.0536	1.80983	3.20616	2.99983	3.05385	2.95305	1.5385	3.05322	0.503893	0.00213889	0.00362013
TraesCS1B01G052900	hypothetical protein F775_09523	gi|475604148|gb|EMT25654.1|hypothetical protein F775_09523 [Aegilops tauschii]	tr|R7VZF5|R7VZF5_AEGTA	Ubiquitin carboxyl-terminal hydrolase 2	-	0.0786624	0.350778	0.568729	0.229115	2.51864	2.41062	2.23209	2.48811	0.306821	2.41236	0.127187	1.22404e-12	1.26301e-19	0.501792	0.379722	0.3827	0.514975	2.98279	3.37225	3.39454	3.02002	0.444797	3.1924	0.13933	1.19875e-32	2.49199e-20
TraesCS1B01G058800LC	FAR1-RELATED SEQUENCE 5-like	gi|1002272743|ref|XP_015640678.1|PREDICTED: protein FAR1-RELATED SEQUENCE 5-like [Oryza sativa Japonica Group]	tr|A0A061E1M0|A0A061E1M0_THECC	FAR1-related sequence 5	-	0.621573	1.20821	0.740386	0.56324	2.08958	1.51436	1.90617	2.056	0.783351	1.89153	0.414136	0.000248952	5.47755e-05	0.505829	1.20019	0.534547	1.29612	1.56401	1.95682	1.84718	1.75067	0.884172	1.77967	0.496817	0.00815639	0.0012591
TraesCS1B01G059800	nudix hydrolase 9	gi|326515782|dbj|BAK07137.1|predicted protein [Hordeum vulgare subsp. vulgare]	tr|A0A1D1XH06|A0A1D1XH06_9ARAE	Nudix hydrolase 9	-	3.91822	4.24274	4.17714	2.93826	7.26652	5.35329	6.47449	7.3913	3.81909	6.6214	0.57678	0.00255571	0.00835862	2.36267	4.55211	2.50244	3.86682	6.53709	6.72156	5.69792	6.45498	3.32101	6.35289	0.522756	0.000112653	0.0010552
TraesCS1B01G061600	F-box LRR-repeat 14	gi|473801973|gb|EMS46599.1|hypothetical protein TRIUR3_22568 [Triticum urartu]	tr|A0A0K9PXK8|A0A0K9PXK8_ZOSMR	F-box/LRR-repeat protein	-	2.42079	3.39312	2.71588	1.96938	6.76769	4.36644	6.25172	7.25543	2.62479	6.16032	0.426081	1.31075e-05	3.01297e-05	1.53832	2.81062	1.27373	3.25158	4.31931	5.33704	4.95309	4.43743	2.21856	4.76172	0.465917	0.00058208	0.000196326
TraesCS1B01G067800	F-box	gi|474381198|gb|EMS64597.1|hypothetical protein TRIUR3_12507 [Triticum urartu]	tr|C6L7Y7|C6L7Y7_HORBU	F-box protein	-	1.90072	2.15156	2.4736	0.89685	3.71847	3.1032	4.08484	5.15317	1.85568	4.01492	0.462196	0.00723742	0.000277055	1.18554	2.17453	1.23576	1.84161	2.94299	4.018	2.69136	3.17151	1.60936	3.20596	0.501989	0.00196127	0.00130644
TraesCS1B01G068200	prostaglandin E synthase 3	gi|475624272|gb|EMT32541.1|hypothetical protein F775_31652 [Aegilops tauschii]	tr|B4FLE3|B4FLE3_MAIZE	Prostaglandin E synthase 3	-	61.9416	97.6227	92.0717	37.9356	172.804	119.5	149.467	182.885	72.3929	156.164	0.463569	0.00281017	4.66674e-05	26.0255	69.2564	29.913	57.7212	128.811	111.86	135.23	141.481	45.729	129.345	0.353542	3.22954e-07	8.0997e-09
TraesCS1B01G075200	glutamyl tRNA reductase	gi|354681874|dbj|BAL04917.1|glutamyl tRNA reductase [Triticum aestivum]	tr|A0A1D5SNF8|A0A1D5SNF8_WHEAT	Glutamyl-tRNA reductase	-	614.967	497.209	545.918	814.468	161.438	346.755	239.892	160.199	618.14	227.071	2.72223	2.56164e-06	4.82113e-08	923.995	624.78	977.571	563.801	357.923	272.993	260.922	252.796	772.537	286.159	2.69968	1.04816e-07	4.19106e-08
TraesCS1B01G075700	Wall-associated receptor kinase 2	gi|326530416|dbj|BAJ97634.1|predicted protein [Hordeum vulgare subsp. vulgare]	sp|P93194|RPK1_IPONI	Receptor-like protein kinase	-	0.356636	0.464868	0.408999	0.311625	1.19427	1.20597	2.05713	2.82486	0.385532	1.82056	0.211766	2.50733e-07	3.99543e-12	0.202222	0.482038	0.173507	0.575909	1.27719	0.720514	2.72531	2.68574	0.358419	1.85219	0.193511	4.45757e-05	9.48248e-14
TraesCS1B01G078900	interactor of constitutive active ROPs chloroplastic	gi|326509277|dbj|BAJ91555.1|predicted protein [Hordeum vulgare subsp. vulgare]	tr|A0A1E5UXR9|A0A1E5UXR9_9POAL	Interactor of constitutive active ROPs 2, chloroplastic	-	0.613517	0.546031	0.421663	0.159377	1.44662	0.985621	0.979587	1.45444	0.435147	1.21657	0.357685	0.00120777	3.58608e-06	0.317324	0.600322	0.286014	0.727308	0.956228	0.808898	1.30811	1.54253	0.482742	1.15394	0.418341	0.00307713	6.02264e-05
TraesCS1B01G079000	ribosome biogenesis regulatory homolog	gi|326488977|dbj|BAJ98100.1|predicted protein [Hordeum vulgare subsp. vulgare]	tr|R7W7X2|R7W7X2_AEGTA	Ribosome biogenesis regulatory protein-like protein	-	1.16906	2.20557	2.51383	1.06408	4.42135	2.66378	4.32785	5.20483	1.73813	4.15445	0.418378	0.00651927	6.26665e-05	0.794085	1.65772	0.549368	2.20035	2.61666	4.86053	2.72607	3.12884	1.30038	3.33303	0.390151	0.00653561	1.44389e-05
TraesCS1B01G080300	Low temperature-induced	gi|475514050|gb|EMT05681.1|Low temperature-induced protein [Aegilops tauschii]	AT2G38905.1	Low temperature and salt responsive protein family	-	0.0285019	0.0293303	0.0213175	0	0.175819	0.225891	0.132583	0.18182	0.0197874	0.179028	0.110527	0.00799094	0.000641253	0.0202017	0.0206378	0.0189088	0.0186592	0.0675475	0.252802	0.172962	0.147303	0.0196019	0.160154	0.122394	0.00689063	0.00133089
TraesCS1B01G080800	-	-	tr|D7MBL1|D7MBL1_ARALL	Protease inhibitor/seed storage/lipid transfer protein family protein	-	6.26066	7.40902	10.1455	4.46758	0.0919523	0	0.242691	0.332818	7.0707	0.166865	42.3737	1.60319e-31	2.30945e-30	2.21873	3.32439	0.553795	0.751416	0	0.231375	0.351782	0.0770386	1.71208	0.165049	10.3732	5.06242e-05	1.95939e-08
TraesCS1B01G085800	rRNA biogenesis rrp5	gi|473895110|gb|EMS48920.1|rRNA biogenesis protein rrp5 [Triticum urartu]	tr|A0A0K9NRY1|A0A0K9NRY1_ZOSMR	Polyribonucleotide nucleotidyltransferase	-	0.14577	0.5278	0.613774	0.0990673	1.48916	0.654665	1.12511	1.55413	0.346603	1.20577	0.287454	0.00855785	1.37331e-10	0.0612263	0.132914	0.0608895	0.166119	0.733577	0.977676	0.833629	0.860987	0.105287	0.851467	0.123654	8.6431e-29	8.33603e-24
TraesCS1B01G088600	leucoanthocyanidin dioxygenase	gi|326493828|dbj|BAJ85376.1|predicted protein [Hordeum vulgare subsp. vulgare] gi|326502874|dbj|BAJ99065.1| predicted protein [Hordeum vulgare subsp. vulgare]	tr|A0A061FM72|A0A061FM72_THECC	2-oxoglutarate (2OG) and Fe(II)-dependent oxygenase superfamily protein	-	0.226954	0.23355	0.976039	0.446198	2.60001	0.899356	3.14079	5.06726	0.470685	2.92685	0.160816	0.000628654	3.97851e-13	0.442369	0	0.188208	0.0371447	2.37557	1.38394	3.29011	3.30936	0.16693	2.58974	0.0644582	3.19551e-06	1.63905e-20
TraesCS1B01G091500	ocs element-binding factor 1	gi|165974310|dbj|BAF99131.1|basic region/leucine zipper protein [Triticum aestivum]	tr|Q53UC7|Q53UC7_WHEAT	BZIP transcription factor	-	3.37042	1.66482	3.32751	2.35603	6.77192	6.73144	6.08317	7.41771	2.67969	6.75106	0.396929	0.00207958	0.000102902	3.82224	3.70951	3.84593	4.32472	9.69168	7.6729	9.6357	7.96293	3.9256	8.7408	0.449112	0.000329503	0.000369549
TraesCS1B01G091900	cysteine-rich receptor kinase 2	gi|326518772|dbj|BAJ92547.1|predicted protein [Hordeum vulgare subsp. vulgare]	tr|B9SPH8|B9SPH8_RICCO	Kinase, putative	-	0.0914057	0.156771	0.387402	0.0798695	0.832352	1.15909	1.36062	1.02042	0.178862	1.09312	0.163625	7.45116e-06	4.92804e-11	0.410317	0.882473	0.181922	0.777921	1.56451	2.25205	1.64352	1.28223	0.563158	1.68558	0.334104	0.000758165	1.25758e-06
TraesCS1B01G094600	nitrogen regulatory P-II homolog	gi|326491991|dbj|BAJ98220.1|predicted protein [Hordeum vulgare subsp. vulgare]	tr|M7YHT3|M7YHT3_TRIUA	Nitrogen regulatory protein P-II-like protein	-	30.3144	33.8392	29.8977	13.7381	57.0507	49.1913	53.7767	57.1133	26.9474	54.283	0.496423	0.00258142	0.000304469	19.3013	37.7246	18.6114	30.9459	48.626	50.5856	60.9046	62.744	26.6458	55.715	0.478252	1.28718e-05	8.57777e-05
TraesCS1B01G095000	hypothetical protein TRIUR3_30853	gi|474113455|gb|EMS55736.1|hypothetical protein TRIUR3_30853 [Triticum urartu]	tr|A0A061E964|A0A061E964_THECC	Dentin sialophosphoprotein-related, putative isoform 1	-	203.545	178.237	167.509	183.048	52.8646	52.7042	45.5188	49.5491	183.085	50.1591	3.65008	3.14665e-43	1.01936e-12	173.796	182.857	141.62	186.638	41.2976	40.2752	44.0717	43.1704	171.228	42.2037	4.05717	6.30783e-111	9.34641e-15
TraesCS1B01G098600	CBL-interacting kinase 17	gi|374430475|gb|AEZ51506.1|CBL-interacting protein kinase 17 [Hordeum vulgare subsp. spontaneum]	tr|W5AC07|W5AC07_WHEAT	Non-specific serine/threonine protein kinase	-	47.2493	74.8075	94.8614	41.401	19.2532	16.6896	22.2036	31.1699	64.5798	22.329	2.89219	1.6482e-12	9.05314e-09	30.1935	56.735	18.8601	59.0789	16.4622	24.0932	20.6476	20.9891	41.2169	20.548	2.00588	4.27025e-05	0.000376898
TraesCS1B01G100100	low temprature induced	gi|125550776|gb|EAY96485.1|hypothetical protein OsI_18385 [Oryza sativa Indica Group] gi|222630128|gb|EEE62260.1| hypothetical protein OsJ_17047 [Oryza sativa Japonica Group]	tr|Q5MJ27|Q5MJ27_PENAM	Low temperature and salt responsive protein	-	21.6584	25.6877	42.0075	12.1889	110.959	81.1713	69.8412	112.111	25.3856	93.5207	0.271444	1.70881e-06	1.36467e-11	8.06585	23.1251	4.62719	6.729	128.467	72.174	123.017	119.252	10.6368	110.727	0.0960626	3.28484e-14	7.32195e-32
TraesCS1B01G100400	transcription factor APG-like	gi|326523485|dbj|BAJ92913.1|predicted protein [Hordeum vulgare subsp. vulgare]	tr|A0A0H3YC53|A0A0H3YC53_SALMI	Basic helix-loop-helix transcription factor	bHLH	0.0455946	0.0234599	0.102305	0.0398401	21.5363	21.5008	16.8402	21.9416	0.0527998	20.4547	0.0025813	1.06578e-101	4.49074e-104	0.145425	0.0495215	0.0453726	0.149246	34.4158	37.7784	33.3716	33.4947	0.0973913	34.7651	0.00280141	9.71886e-186	6.29638e-115
TraesCS1B01G108400	-	-	tr|M8CW49|M8CW49_AEGTA	GDSL esterase/lipase	-	7.49666	9.42277	10.7734	6.87804	3.49192	2.46145	2.96416	3.62941	8.64272	3.13674	2.75532	5.11763e-24	5.56476e-07	6.22441	8.87902	5.71946	5.43363	3.68021	3.28506	2.99676	3.00464	6.56413	3.24167	2.02492	6.63239e-09	0.000963838
TraesCS1B01G109400	-	-	tr|U5GAR5|U5GAR5_POPTR	Kinase family protein	-	1.30927	1.03936	1.17509	1.9285	3.23058	3.43909	2.94078	4.38486	1.36306	3.49883	0.389576	0.0045898	1.12074e-05	1.48478	1.40849	1.36494	1.05305	3.84165	2.2949	4.99413	4.63991	1.32782	3.94265	0.336782	0.000207191	1.40817e-07
TraesCS1B01G111900LC	F-box At5g49610 isoform X2	gi|475535047|gb|EMT08682.1|hypothetical protein F775_14575 [Aegilops tauschii]	tr|M8CCC9|M8CCC9_AEGTA	F-box protein	-	1.91398	3.46013	2.63092	2.53123	5.74382	4.63275	4.8848	5.81612	2.63407	5.26937	0.499882	0.0050411	0.00140116	1.72325	2.73432	1.64728	2.77696	4.33168	5.46762	4.7785	4.01019	2.22045	4.647	0.477825	0.000121476	0.000521675
TraesCS1B01G116900LC	nuclease HARBI1	gi|357140537|ref|XP_003571822.1|PREDICTED: putative nuclease HARBI1 [Brachypodium distachyon] gi|960474743|ref|XP_014755716.1| PREDICTED: putative nuclease HARBI1 [Brachypodium distachyon]	tr|Q8LNR6|Q8LNR6_ORYSJ	Transposon protein, putative, CACTA, En/Spm sub-class, expressed	-	0.412085	0.371055	0.423791	0.180038	1.13483	0.89814	0.910532	1.47869	0.346742	1.10555	0.313638	0.00497148	0.000151982	0.29208	0.372981	0.136693	0.3035	1.09869	1.59909	0.972499	1.14093	0.276313	1.2028	0.229725	1.31239e-05	8.05056e-07
TraesCS1B01G119400	serine threonine- phosphatase 1 regulatory subunit 10-like	gi|473726514|gb|EMS45038.1|hypothetical protein TRIUR3_16001 [Triticum urartu]	AT1G56210.1	Heavy metal transport/detoxification superfamily protein	-	3.81171	2.58059	2.96343	2.84857	1.54692	1.55022	1.70311	1.1198	3.05107	1.48001	2.06152	8.16851e-07	0.00235059	2.73723	2.79631	1.83003	1.51037	1.03013	0.926768	1.04834	1.29602	2.21848	1.07532	2.0631	0.000119873	0.00359792
TraesCS1B01G120600	40S ribosomal S4	gi|326500636|dbj|BAJ94984.1|predicted protein [Hordeum vulgare subsp. vulgare] gi|473930078|gb|EMS49926.1| 40S ribosomal protein S4 [Triticum urartu] gi|475619516|gb|EMT30796.1| 40S ribosomal protein S4 [Aegilops tauschii]	tr|F2DIR3|F2DIR3_HORVV	40S ribosomal protein S4	-	51.4549	75.049	81.767	38.1375	139.35	88.8548	114.812	154.558	61.6021	124.394	0.495218	0.0061394	0.000259017	18.087	51.3935	17.762	39.2543	103.218	121.105	96.1856	108.719	31.6242	107.307	0.294708	2.73937e-08	1.23444e-11
TraesCS1B01G125600	-	-	sp|Q83ET0|RPOC_COXBU	DNA-directed RNA polymerase subunit beta'	-	0.330155	0.728037	0.987732	0.370911	4.4473	3.51376	2.78636	4.73879	0.604209	3.87155	0.156064	5.73032e-11	3.37239e-16	0.100289	0.648877	0.469354	0.741053	1.8257	1.28987	3.87984	3.23849	0.489893	2.55847	0.191479	8.3827e-05	5.17501e-12
TraesCS1B01G127900	formin 7	gi|326495492|dbj|BAJ85842.1|predicted protein [Hordeum vulgare subsp. vulgare]	tr|B9STR1|B9STR1_RICCO	Leucine aminopeptidase, putative	-	2.96972	2.6393	2.0048	1.07841	11.8446	9.15474	9.72386	13.3626	2.17306	11.0215	0.197166	3.10109e-16	3.2057e-18	2.09122	4.80334	2.49471	3.83784	9.186	10.6331	11.4032	10.6212	3.30678	10.4609	0.316109	1.27026e-13	3.44477e-10
TraesCS1B01G133900	alliin lyase precursor	gi|474077425|gb|EMS54596.1|Tryptophan aminotransferase 1 [Triticum urartu]	tr|F2FB37|F2FB37_MAIZE	Tryptophan aminotransferase	-	1.39698	1.23929	1.22499	0.926023	0.382056	0.0381782	0.0672244	0.0384122	1.19682	0.131468	9.10353	2.50776e-10	1.04394e-10	1.12673	0.627847	3.45148	0.883015	0.228327	0.178027	0	0.0355657	1.52227	0.11048	13.7787	6.88897e-06	8.54911e-16
TraesCS1B01G135800	-	-	tr|Q68HV7|Q68HV7_TRITD	Metallothionein	-	223.526	244.174	212.154	153.613	476.41	350.249	512.867	467.423	208.367	451.738	0.461256	5.98647e-09	4.12642e-05	168.561	238.58	173.156	289.139	356.569	468.346	436.516	452.693	217.359	428.531	0.507219	7.28233e-07	0.000286131
TraesCS1B01G137600	UDP-glycosyltransferase 73E1-like	gi|326520439|dbj|BAK07478.1|predicted protein [Hordeum vulgare subsp. vulgare] gi|326520996|dbj|BAJ92861.1| predicted protein [Hordeum vulgare subsp. vulgare]	tr|A0A1D5SKX2|A0A1D5SKX2_WHEAT	Glycosyltransferase	-	1.01224	3.25	3.17977	1.83974	0.178406	0.06418	0.075339	0.0322866	2.32044	0.0875529	26.5033	2.2408e-20	2.17333e-25	4.0178	2.81453	7.14524	4.24115	0.447804	0.149638	0.0546021	0.269047	4.55468	0.230272	19.7795	7.04617e-17	6.39273e-33
TraesCS1B01G138100	Auxin-responsive IAA15	gi|475617010|gb|EMT29956.1|Auxin-responsive protein IAA15 [Aegilops tauschii]	tr|W4ZYX4|W4ZYX4_WHEAT	Auxin-responsive protein	-	6.25979	4.27257	6.35399	5.46975	18.8007	19.3891	26.0287	22.7167	5.58903	21.7338	0.257158	3.60541e-15	8.91531e-13	8.73786	8.78773	8.56002	11.3742	18.6198	19.0267	25.8416	23.5328	9.36496	21.7552	0.43047	2.4018e-07	9.58418e-06
TraesCS1B01G138600	3 -N-debenzoyl-2 -deoxytaxol N-benzoyltransferase-like	gi|326511617|dbj|BAJ91953.1|predicted protein [Hordeum vulgare subsp. vulgare]	tr|A0A1E5UPB1|A0A1E5UPB1_9POAL	3'-N-debenzoyl-2'-deoxytaxol N-benzoyltransferase	-	1.86971	2.23818	3.3676	2.43393	5.48098	3.74993	6.67389	8.51947	2.47735	6.10607	0.40572	0.00294208	8.35841e-06	1.24408	2.48662	0.911317	1.34893	3.25548	2.73573	7.1782	7.57825	1.49774	5.18691	0.288753	0.000366412	6.00451e-10
TraesCS1B01G139400	Ent-copalyl diphosphate synthase chloroplastic	gi|656323100|dbj|BAP01383.1|copalyl diphosphate synthase, partial [Triticum aestivum]	tr|A0A060Q0A7|A0A060Q0A7_WHEAT	Copalyl diphosphate synthase	-	0.0992866	0.0766292	0.129954	0.130134	1.15931	1.33771	1.12	1.24695	0.109001	1.21599	0.0896394	1.17829e-14	9.76311e-19	0.140746	0.161757	0.230541	0.113749	0.960817	0.843944	0.66946	1.13622	0.161698	0.90261	0.179145	5.98102e-08	1.45665e-10
TraesCS1B01G139500	Heat shock 70 kDa 4L	gi|474311645|gb|EMS61926.1|Heat shock 70 kDa protein 4L [Triticum urartu]	tr|Q9AQZ5|Q9AQZ5_ORYSJ	70 kDa heat shock protein	-	3.16931	7.07021	6.98695	2.46914	11.9724	8.34346	11.2323	13.9615	4.9239	11.3774	0.432778	0.00992253	8.11655e-06	1.23314	2.92874	1.32331	2.84383	8.40395	8.40371	8.63754	8.4434	2.08225	8.47215	0.245776	4.50676e-16	1.03716e-14
TraesCS1B01G142000	HXK7_ORYSJ ame: Full=Hexokinase-7 ame: Full=Hexokinase-6	gi|475568808|gb|EMT15586.1|Hexokinase-7 [Aegilops tauschii]	tr|N1R3B4|N1R3B4_AEGTA	Phosphotransferase	-	0.616416	0.724951	0.395174	0.269309	2.17284	1.5354	1.22889	1.47459	0.501463	1.60293	0.312841	0.000925698	6.0653e-06	0.280868	0.892675	0.438154	0.749442	1.25217	1.23667	1.84065	2.1455	0.590285	1.61875	0.364655	0.00180325	5.30685e-05
TraesCS1B01G142700	polygalacturonase PG1	gi|474007771|gb|EMS52449.1|Polygalacturonase [Triticum urartu]	AT3G57510.1	Pectin lyase-like superfamily protein	-	0.116559	0.119947	0.0697426	0.0814787	1.43803	1.47805	0.867523	1.1711	0.0969318	1.23868	0.0782543	9.98282e-14	9.02003e-21	0.0330461	0.067519	0.108259	0.0457843	0.57089	0.585842	0.675894	0.843358	0.0636521	0.668996	0.0951457	6.59175e-11	1.58382e-13
TraesCS1B01G147200	bidirectional sugar transporter SWEET3a	gi|357134259|ref|XP_003568735.1|PREDICTED: bidirectional sugar transporter SWEET3a [Brachypodium distachyon] gi|944071540|gb|KQK07024.1| hypothetical protein BRADI_2g32230 [Brachypodium distachyon]	tr|A0A1D5SK60|A0A1D5SK60_WHEAT	Bidirectional sugar transporter SWEET	-	17.4106	12.8829	28.8963	5.28841	0.657553	0.197124	2.35255	5.5533	16.1196	2.19013	7.36008	0.00436095	4.63789e-22	25.6797	12.6668	15.6208	6.73031	0.196485	0.18384	0.614924	0.550905	15.1744	0.386539	39.2571	8.12711e-24	1.99921e-47
TraesCS1B01G150200	probable lactoylglutathione chloroplastic	gi|473822509|gb|EMS47073.1|putative lactoylglutathione lyase, chloroplast [Triticum urartu]	tr|K3Z7G1|K3Z7G1_SETIT	Lactoylglutathione lyase	-	78.1755	88.0148	76.6826	86.1105	164.765	153.007	149.638	136.066	82.2459	150.869	0.545147	0.00462639	0.00183114	93.9016	87.2872	78.1349	86.771	153.606	153.344	153.339	154.552	86.5237	153.71	0.562901	0.000556697	0.00285792
TraesCS1B01G160800	midasin	gi|960476434|ref|XP_010234790.2|PREDICTED: midasin [Brachypodium distachyon] gi|944061359|gb|KQJ96949.1| hypothetical protein BRADI_3g27912 [Brachypodium distachyon]	tr|A0A0Q3LXC1|A0A0Q3LXC1_BRADI	Midasin	-	1.25977	2.06795	1.29235	0.618563	4.06834	2.44931	3.0469	4.12743	1.30966	3.423	0.382606	0.000580979	2.38686e-07	0.264365	1.03895	0.358543	0.944325	2.67589	3.09162	2.68172	2.66386	0.651546	2.77827	0.234515	5.21379e-08	1.2983e-15
TraesCS1B01G162000	F-box domain containing	gi|357146490|ref|XP_003574011.1|PREDICTED: uncharacterized protein LOC100825429 [Brachypodium distachyon] gi|944061383|gb|KQJ96973.1| hypothetical protein BRADI_3g28050 [Brachypodium distachyon]	tr|A0A061EM39|A0A061EM39_THECC	F-box family protein	-	12.8973	14.9183	9.42194	18.6078	3.65637	6.29941	5.97621	3.2288	13.9613	4.79019	2.91456	5.21556e-07	3.4641e-08	18.6725	15.3474	25.4037	13.3523	3.87007	3.87965	3.43805	4.2813	18.194	3.86727	4.70461	2.28251e-15	2.92266e-16
TraesCS1B01G164000	Uncharacterized conserved expressed	gi|326517208|dbj|BAJ99970.1|predicted protein [Hordeum vulgare subsp. vulgare]	tr|G7K9S8|G7K9S8_MEDTR	Plant/T7N9-9 protein	-	3.60447	3.61412	4.17057	1.64208	9.14911	5.93316	9.401	11.0301	3.25781	8.87834	0.366939	2.26241e-05	1.98111e-07	3.60291	5.50988	4.51687	5.14298	8.85872	12.5012	10.3447	10.2127	4.69316	10.4794	0.447848	1.06738e-07	2.574e-05
TraesCS1B01G166600	o-succinylbenzoate synthase	gi|474397580|gb|EMS65804.1|hypothetical protein TRIUR3_07861 [Triticum urartu]	sp|Q8G1L5|UVRC_BRUSU	UvrABC system protein C	-	0.321851	0.220804	0.320963	0.749948	3.49807	4.33639	3.54329	2.56645	0.403391	3.48605	0.115716	1.36021e-07	4.1008e-13	0.076041	0.233048	0.854092	0.14047	2.88155	0.634379	3.90626	2.6931	0.325913	2.52882	0.128879	0.00404866	5.41071e-10
TraesCS1B01G170200	Ribonuclease 1	gi|20271131|gb|AAM18521.1|S-like RNase [Triticum aestivum]	tr|Q4ADQ2|Q4ADQ2_9CARY	Ribonuclease	-	2.40432	12.627	68.7682	0.869328	1.09592	0.591373	1.77405	1.71888	21.1672	1.29506	16.3446	0.00551848	1.4136e-37	78.6258	28.5753	1.43007	78.7555	1.57188	1.65456	1.39755	1.40787	46.8467	1.50797	31.0661	2.50631e-06	3.17855e-57
TraesCS1B01G171500	serine threonine- kinase tricorner isoform X2	gi|721659453|ref|XP_003571874.2|PREDICTED: serine/threonine-protein kinase tricorner-like isoform X2 [Brachypodium distachyon]	tr|B9H8P7|B9H8P7_POPTR	Kinase family protein	-	1.58896	1.48141	1.6252	0.937477	0.227391	0.129161	0.183205	0.465663	1.40826	0.251355	5.60267	8.65443e-18	3.69985e-15	0.644934	0.727691	0.261284	1.09358	0.0858282	0.281067	0.265557	0.270725	0.681872	0.225794	3.01988	0.000125749	6.22214e-06
TraesCS1B01G173400	uncharacterized membrane At1g06890-like	gi|326515088|dbj|BAK03457.1|predicted protein [Hordeum vulgare subsp. vulgare]	tr|B9H7W1|B9H7W1_POPTR	Transporter-related family protein	-	0.227165	0.350652	0.722092	0.248119	1.30121	1.66536	1.08313	1.58499	0.387007	1.40867	0.274731	0.00321727	9.4936e-06	0.523287	0.657948	0.0376766	0.632048	1.34591	2.64453	2.02951	1.00631	0.46274	1.75657	0.263434	0.00537307	6.83088e-07
TraesCS1B01G174800	40S ribosomal S17-4	gi|474389635|gb|EMS65249.1|40S ribosomal protein S17-4 [Triticum urartu]	tr|Q8H7V0|Q8H7V0_ORYSJ	40S ribosomal protein S17, putative, expressed	-	8.34174	11.6396	10.9976	5.92998	24.2959	15.1273	18.0206	26.3814	9.22724	20.9563	0.440308	0.000703294	6.20886e-05	4.40932	6.75676	4.03332	7.49736	17.2004	20.1691	17.9224	16.2843	5.67419	17.8941	0.317099	6.66806e-14	1.15394e-08
TraesCS1B01G175600	Domain found in Egl- and Pleckstrin family expressed	gi|326516830|dbj|BAJ96407.1|predicted protein [Hordeum vulgare subsp. vulgare]	AT1G43020.1	electron protein, putative (Protein of unknown function, DUF547)	-	0.267973	0.441219	0.200426	0.0234153	1.18074	1.08314	1.259	1.32483	0.233258	1.21193	0.192468	6.91246e-07	5.08488e-11	0.341884	0.485089	0.195557	0.543841	1.31249	1.26764	1.46356	1.48386	0.391593	1.38189	0.283375	1.10611e-08	5.85039e-08
TraesCS1B01G176000	Cytokinin dehydrogenase 3	gi|288188596|gb|ADB81911.1|cytokinin oxidase/dehydrogenase 8 [Triticum aestivum]	tr|I3VIX1|I3VIX1_HORVV	Cytokinin oxidase/dehydrogenase	-	1.16607	1.38616	3.51863	1.19457	0.212604	0.20714	0.149634	0.144283	1.81636	0.178415	10.1805	9.22989e-17	7.87131e-22	0.726743	0.494954	0.200068	0.210589	0.190586	0.208041	0.0948917	0.103904	0.408088	0.149356	2.73232	0.00737257	0.00133309
TraesCS1B01G178500	thioredoxin YLS8	gi|326494354|dbj|BAJ90446.1|predicted protein [Hordeum vulgare subsp. vulgare]	tr|A0A1D1Z388|A0A1D1Z388_9ARAE	Thioredoxin	-	5.04694	10.0987	10.2757	3.91997	17.1313	15.3331	18.4338	19.1534	7.33534	17.5129	0.418854	0.00136015	1.32537e-05	2.58353	4.39883	1.98415	5.13964	12.4777	13.1254	9.01165	10.4886	3.52654	11.2758	0.312751	4.80674e-08	7.88492e-09
TraesCS1B01G179800	GEM 8	gi|474091531|gb|EMS54898.1|hypothetical protein TRIUR3_20004 [Triticum urartu]	tr|A0A061E267|A0A061E267_THECC	GRAM domain-containing protein / ABA-responsive protein-related	-	0.080658	0.37351	0.241306	0.493348	0	0	0	0	0.297206	0	#DIV/0!	9.67023e-06	1.16518e-07	0.200092	0.905251	0.187286	0.422431	0	0	0.0271927	0	0.428765	0.00679816	63.0707	5.41544e-07	4.96173e-09
TraesCS1B01G180200	Subtilisin-like protease	gi|326521868|dbj|BAK04062.1|predicted protein [Hordeum vulgare subsp. vulgare]	tr|M8BE43|M8BE43_AEGTA	Subtilisin-like protease	-	0.26266	0.491444	0.767947	0.333833	0.126254	0.0567736	0.155505	0.0952026	0.463971	0.108434	4.27884	9.34992e-06	1.19026e-05	0.304641	0.622434	0.253461	0.875403	0.0377264	0.176493	0.0483011	0.0881477	0.513985	0.0876669	5.86293	3.42853e-06	1.8075e-07
TraesCS1B01G180700	nucleolar complex 2 homolog	gi|473895889|gb|EMS48993.1|hypothetical protein TRIUR3_31254 [Triticum urartu]	tr|A0A1D1XP02|A0A1D1XP02_9ARAE	Nucleolar complex protein 2	-	1.26616	2.32869	1.63206	1.57715	4.0833	2.41264	3.67174	4.10299	1.70101	3.56766	0.476786	0.00564055	0.000424741	1.05019	1.85312	1.10808	1.48145	3.08583	3.66381	2.65202	2.92379	1.37321	3.08136	0.44565	9.14265e-06	7.85193e-05
TraesCS1B01G182000	-	-	tr|A0A1D5SHE2|A0A1D5SHE2_WHEAT	Alpha-galactosidase	-	0.641963	1.06716	0.664815	0.431494	2.48048	2.42651	2.13631	3.54394	0.701357	2.64681	0.264982	1.81961e-06	1.96431e-08	0.385012	1.0727	0.32761	1.06684	2.10656	2.044	2.59714	2.77089	0.71304	2.37965	0.299641	1.83226e-05	2.88108e-07
TraesCS1B01G189400	nonspecific lipid-transfer precursor	gi|326508012|dbj|BAJ86749.1|predicted protein [Hordeum vulgare subsp. vulgare]	tr|Q9FEK9|Q9FEK9_TRITD	Lipid transfer protein	-	30.5794	20.7507	31.9866	38.3373	401.091	428.688	432.925	377.953	30.4135	410.164	0.0741496	4.95344e-43	1.59277e-42	118.894	118.091	150.389	98.3553	568.214	708.043	485.138	478.863	121.432	560.065	0.216818	3.12292e-12	1.6702e-17
TraesCS1B01G194700	AC091680_31 glutathione S-transferase	gi|475600239|gb|EMT24481.1|hypothetical protein F775_43770 [Aegilops tauschii]	tr|Q6WSC2|Q6WSC2_ORYSI	Glutathione S-transferase	-	6.24777	11.8899	16.0671	2.09396	33.3363	28.7602	26.3159	43.1317	9.07468	32.886	0.275943	0.00153561	7.87734e-12	1.57721	6.56897	2.2144	2.85753	17.3084	8.03398	23.8334	24.3278	3.30453	18.3759	0.17983	1.17861e-06	1.59109e-18
TraesCS1B01G199200	predicted protein	gi|326532628|dbj|BAJ89159.1|predicted protein [Hordeum vulgare subsp. vulgare]	tr|A0A1D1YV73|A0A1D1YV73_9ARAE	UDP-N-acetylglucosamine--peptide N-acetylglucosaminyltransferase subunit	-	2.62733	2.70369	1.58473	0.851645	7.39404	4.73551	4.75067	7.16368	1.94185	6.01097	0.323051	0.000105794	2.31082e-08	1.20143	2.66951	1.12453	2.41358	4.38539	3.32012	5.85748	5.22491	1.85226	4.69698	0.394352	0.000198337	4.65035e-06
TraesCS1B01G200300	tubulin-folding cofactor D	gi|721660086|ref|XP_010234910.1|PREDICTED: tubulin-folding cofactor D isoform X2 [Brachypodium distachyon] gi|944061862|gb|KQJ97452.1| hypothetical protein BRADI_3g30790 [Brachypodium distachyon]	tr|A0A199UTR6|A0A199UTR6_ANACO	Tubulin-folding cofactor D	-	1.07725	1.1582	1.20255	0.533868	3.92479	2.45937	3.48532	3.78218	0.992968	3.41292	0.290944	4.83688e-11	2.72425e-10	0.501429	1.6299	0.522671	1.18943	3.16269	3.48205	3.46918	3.3001	0.960858	3.35351	0.286523	1.2192e-07	7.09108e-11
TraesCS1B01G202700	probable aquaporin NIP5-1	gi|357146977|ref|XP_003574178.1|PREDICTED: aquaporin NIP3-1 [Brachypodium distachyon] gi|944061810|gb|KQJ97400.1| hypothetical protein BRADI_3g30540 [Brachypodium distachyon]	sp|P47865|AQP1_BOVIN	Aquaporin-1	-	12.8971	9.76086	12.7084	11.6868	0.240538	0.270411	0.222199	0.272068	11.7633	0.251304	46.8089	1.99302e-65	2.82657e-47	4.54645	5.68222	2.44463	3.5292	0.646883	0.403502	0.414102	0.453432	4.05063	0.47948	8.44796	9.02033e-20	9.77799e-17
TraesCS1B01G203200	probable receptor kinase At4g10390	gi|326511659|dbj|BAJ91974.1|predicted protein [Hordeum vulgare subsp. vulgare] gi|326513658|dbj|BAJ87848.1| predicted protein [Hordeum vulgare subsp. vulgare]	tr|D7LY50|D7LY50_ARALL	Kinase family protein	-	5.76432	6.05292	11.1302	5.91055	0.518341	0.326321	0.656671	0.844252	7.21451	0.586396	12.3031	3.6133e-32	3.75813e-27	3.16847	2.2147	2.14622	1.80983	0.650525	0.739088	1.15015	0.694835	2.33481	0.80865	2.88729	2.53038e-06	2.38591e-05
TraesCS1B01G205500	probable membrane-associated kinase regulator 6	gi|1002301408|ref|XP_015614127.1|PREDICTED: uncharacterized protein LOC4349229 [Oryza sativa Japonica Group] gi|78708954|gb|ABB47929.1| expressed protein [Oryza sativa Japonica Group] gi|113639769|dbj|BAF27074.1| Os10g0534400 [Oryza sativa Japonica Group] gi|215740484|dbj|BAG97140.1| unnamed protein product [Oryza sativa Japonica Group] gi|218184932|gb|EEC67359.1| hypothetical protein OsI_34459 […	tr|G7IDW5|G7IDW5_MEDTR	Membrane-associated kinase regulator-like protein, putative	-	0.0916348	0	0.137073	0.0800696	1.45354	2.17874	2.77069	1.02298	0.0771943	1.85649	0.0415809	2.42989e-07	7.56984e-14	0.454645	0.199054	0.364755	0.11998	1.88212	0.812768	1.8536	1.69137	0.284609	1.55997	0.182445	0.000573709	1.30948e-06
TraesCS1B01G206600	abscisic acid receptor PYR1-like	gi|326506676|dbj|BAJ91379.1|predicted protein [Hordeum vulgare subsp. vulgare] gi|326508244|dbj|BAJ99389.1| predicted protein [Hordeum vulgare subsp. vulgare]	tr|G7IB92|G7IB92_MEDTR	Abscisic acid receptor	-	15.876	14.283	11.3053	10.0512	7.12092	6.78095	5.88153	8.18701	12.8789	6.9926	1.84178	1.95046e-09	0.00479245	13.0719	11.2202	12.2984	13.6919	7.35977	8.71306	6.1536	5.19392	12.5706	6.85509	1.83377	3.95694e-06	0.00486735
TraesCS1B01G209200	TPR domain	gi|326512610|dbj|BAJ99660.1|predicted protein [Hordeum vulgare subsp. vulgare]	AT4G17940.1	Tetratricopeptide repeat (TPR)-like superfamily protein	-	1.1982	0.968807	0.640123	1.4209	2.56433	2.98455	5.2154	6.41516	1.05701	4.29486	0.24611	0.000430831	6.15665e-09	0.545958	1.42534	1.07881	0.16809	4.12426	3.6058	4.44352	3.98091	0.80455	4.03862	0.199214	8.01272e-05	5.31984e-11
TraesCS1B01G210400	lysine-specific demethylase JMJ706	gi|326515028|dbj|BAJ99875.1|predicted protein, partial [Hordeum vulgare subsp. vulgare]	tr|A0A199VZ18|A0A199VZ18_ANACO	Lysine-specific demethylase	-	3.68543	3.38706	4.00465	2.89624	6.84273	5.32738	6.49086	8.24335	3.49335	6.72608	0.519373	0.0001909	0.00110662	2.07003	4.14551	1.98368	1.91197	5.71295	3.495	7.40805	8.26567	2.5278	6.22041	0.406371	0.00430634	2.37744e-06
TraesCS1B01G211700	Abscisic acid 8 -hydroxylase 4	gi|326509403|dbj|BAJ91618.1|predicted protein [Hordeum vulgare subsp. vulgare]	tr|B9GRL1|B9GRL1_POPTR	Cytochrome P450 family protein	-	2.04416	2.72014	2.74146	1.90935	0.931755	0.558652	0.42626	1.20846	2.35378	0.781282	3.01271	2.88281e-09	1.30313e-06	0.724435	0.535915	0.374108	0.830631	0.111368	0.130251	0.166349	0.260211	0.616272	0.167045	3.68926	1.15597e-05	0.000112991
TraesCS1B01G211800	D-xylose-proton symporter-like 2	gi|474097227|gb|EMS55132.1|D-xylose-proton symporter-like 2 [Triticum urartu]	tr|D7LWW1|D7LWW1_ARALL	Sugar transporter family protein	-	8.76436	10.4656	12.1827	7.36923	21.8589	15.465	18.8847	20.4387	9.69545	19.1618	0.505977	4.09766e-05	0.000513163	7.29622	12.0637	7.59721	12.1791	17.799	15.7063	19.6242	21.8238	9.78405	18.7383	0.522142	4.29591e-05	0.000714823
TraesCS1B01G214500	MADS-box transcription factor 56	gi|474402996|gb|EMS66203.1|MADS-box transcription factor 56 [Triticum urartu]	tr|A0A072TND6|A0A072TND6_MEDTR	MADS-box transcription factor	MADS2	4.40622	1.64006	3.71626	1.22876	0.74354	0.222902	1.3519	0.299024	2.74783	0.654342	4.19937	0.000537207	7.19522e-07	1.26252	1.35765	1.61708	1.96398	0.0740598	0.277175	1.07461	0.761379	1.55031	0.546806	2.8352	0.00658439	0.00250231
TraesCS1B01G217600	STRICTOSIDINE SYNTHASE-LIKE 5-like	gi|326532460|dbj|BAK05159.1|predicted protein [Hordeum vulgare subsp. vulgare]	tr|R7W666|R7W666_AEGTA	Adipocyte plasma membrane-associated protein	-	1.10795	0.969127	0.414334	0.387246	3.4661	2.15134	2.73155	4.28488	0.719664	3.15847	0.227852	4.51967e-06	4.73502e-10	0.235589	1.00281	0.330767	0.145067	2.97586	2.53867	3.3244	3.06754	0.428558	2.97662	0.143975	6.58777e-08	6.87506e-15
TraesCS1B01G220000	probable glucuronosyltransferase Os03g0107900	gi|326514612|dbj|BAJ96293.1|predicted protein [Hordeum vulgare subsp. vulgare]	AT5G37000.1	glycosyltransferase family exostosin protein	-	0.474958	0.342134	0.426283	0.622521	3.05542	2.67262	3.04894	2.689	0.466474	2.8665	0.162733	8.46152e-13	3.91858e-14	0.23565	0.790993	0.850763	0.528595	2.62644	2.52763	2.52998	2.38454	0.6015	2.51714	0.238961	6.39034e-07	1.16768e-09
TraesCS1B01G221900	-	-	tr|B9GQ99|B9GQ99_POPTR	U-box domain-containing family protein	-	0.618442	1.06069	0.740083	0.0360259	2.47064	1.79719	1.70692	2.43286	0.613811	2.1019	0.292027	0.00865495	2.66768e-07	0.175337	0.65678	0.246173	0.620803	1.5308	0.609485	2.05718	1.73509	0.424773	1.48314	0.286401	0.00310167	6.80995e-07
TraesCS1B01G222900LC	---NA---	No Blast Hit	tr|I7J6A8|I7J6A8_9VIRI	Cytochrome c oxidase subunit 3	-	2.22941	1.98831	2.11209	1.42856	9.16832	9.65909	18.0448	12.9182	1.93959	12.4476	0.15582	4.49076e-12	2.52425e-16	2.42293	1.93714	2.16925	1.65411	13.7372	19.4445	13.2284	16.6794	2.04586	15.7724	0.129712	1.60689e-21	1.82184e-20
TraesCS1B01G225300	glucuronosyltransferase PGSIP8	gi|326495180|dbj|BAJ85686.1|predicted protein, partial [Hordeum vulgare subsp. vulgare]	tr|M4E4H5|M4E4H5_BRARP	Hexosyltransferase	-	0.644675	1.01091	1.14803	0.348716	3.27341	2.89529	1.87071	2.93752	0.788084	2.74423	0.287178	3.61111e-05	5.40652e-09	0.282865	1.06697	0.183296	0.381851	1.91585	1.40682	2.19413	2.42518	0.478746	1.9855	0.241121	7.55087e-05	1.69955e-10
TraesCS1B01G227200	hypothetical protein SORBIDRAFT_01g029680	gi|242040271|ref|XP_002467530.1|hypothetical protein SORBIDRAFT_01g029680 [Sorghum bicolor]	AT2G17260.1	glutamate receptor 2	-	1.09245	0.876881	1.01318	0.973669	2.09871	1.71432	2.06321	2.31719	0.989046	2.04836	0.482848	0.00102279	0.000832324	1.40925	2.02504	0.985671	1.4876	3.00329	3.27835	2.87278	2.71008	1.47689	2.96612	0.497919	0.00011598	0.000629435
TraesCS1B01G227300	VAN3-binding isoform X1	gi|475562051|gb|EMT13914.1|hypothetical protein F775_04288 [Aegilops tauschii]	AT4G17350.1	auxin canalization protein (DUF828)	-	0.0481716	0	0	0.0841839	4.45732	4.46685	3.98865	5.45453	0.0330889	4.59184	0.00720602	5.94732e-30	1.81981e-46	0	0.0348804	0.0319581	0.0315363	4.87097	7.08549	4.51482	6.04616	0.0245937	5.62936	0.00436882	5.1765e-37	1.7834e-52
TraesCS1B01G230100	cyclin-P4-1-like	gi|475621855|gb|EMT31645.1|hypothetical protein F775_30140 [Aegilops tauschii]	tr|A0A103Y107|A0A103Y107_CYNCS	Cyclin-like protein	-	1.23688	1.27283	1.66519	0.504363	0.145332	0.326762	0.306861	0.263012	1.16982	0.260492	4.4908	2.4558e-05	9.15273e-05	1.51959	0.65678	1.0394	0.647795	0.130281	0.426639	0.111199	0.243521	0.965889	0.22791	4.23802	0.000724025	0.00037707
TraesCS1B01G233600	two-component response regulator-like PRR37	gi|475530770|gb|EMT07953.1|hypothetical protein F775_21580 [Aegilops tauschii]	tr|Q6ETM8|Q6ETM8_ORYSJ	CONSTANS-like protein	-	25.5246	26.5978	27.7932	27.4872	12.7664	11.0442	11.3599	12.9088	26.8507	12.0198	2.23386	8.58884e-28	2.7668e-05	22.1335	22.6779	19.4965	17.5531	9.73677	7.9204	10.0472	11.341	20.4652	9.76135	2.09656	6.86875e-11	0.000132152
TraesCS1B01G234300	D-3-phosphoglycerate dehydrogenase chloroplastic-like	gi|326501108|dbj|BAJ98785.1|predicted protein [Hordeum vulgare subsp. vulgare] gi|326504920|dbj|BAK06751.1| predicted protein [Hordeum vulgare subsp. vulgare]	tr|A0A1D5SHA7|A0A1D5SHA7_WHEAT	D-3-phosphoglycerate dehydrogenase	-	2.45441	3.17025	6.97578	0.45851	0.716002	0.764678	0.771649	0.863847	3.26474	0.779044	4.1907	0.000119098	9.94845e-13	6.13077	2.40229	2.72882	4.66531	0.534877	0.525477	0.582081	0.724848	3.9818	0.591821	6.72804	8.79182e-17	1.41408e-21
TraesCS1B01G238700	FAM91A1 isoform X1	gi|475608503|gb|EMT27059.1|hypothetical protein F775_01370 [Aegilops tauschii]	tr|A0A199W2Z0|A0A199W2Z0_ANACO	Protein FAM91A1	-	0.213814	0.220029	0.732258	0.344159	0.178505	0.187295	0.167513	0.0538409	0.377565	0.146788	2.57217	0.00626042	0.00050608	0.646075	0.260749	0.515137	0.257852	0.168908	0.0998137	0.242811	0.216021	0.419953	0.181888	2.30885	0.00529317	0.000767039
TraesCS1B01G244200	serine arginine-rich-splicing factor SR34	gi|475579629|gb|EMT18386.1|Pre-mRNA-splicing factor SF2 [Aegilops tauschii]	AT5G51300.3	splicing factor-like protein	-	4.24649	5.39684	3.50957	2.72725	7.39079	5.82238	7.40757	7.85589	3.97004	7.11916	0.557656	0.00905664	0.00385686	2.19719	4.59686	2.19743	3.64183	6.0551	6.66982	5.19686	5.42395	3.15833	5.83643	0.54114	0.00295456	0.00174709
TraesCS1B01G250000	DNA-directed RNA polymerases I and III subunit rpac1	gi|475576015|gb|EMT17430.1|DNA-directed RNA polymerases I and III subunit rpac1 [Aegilops tauschii]	tr|A0A0K9NUV6|A0A0K9NUV6_ZOSMR	DNA-directed RNA polymerase	-	0.690506	0.829004	1.33416	0.553078	3.60029	1.77859	2.70347	3.80839	0.851688	2.97269	0.286505	0.000140779	1.28146e-07	0.122355	0.374989	0.190874	0.301366	2.27285	2.76455	2.01755	1.57191	0.247396	2.15671	0.11471	6.35226e-12	1.15541e-14
TraesCS1B01G251900	Annexin D3	gi|326498153|dbj|BAJ94939.1|predicted protein, partial [Hordeum vulgare subsp. vulgare]	tr|W5A6S2|W5A6S2_WHEAT	Annexin	-	8.74561	5.516	10.508	4.5851	2.78445	1.96759	4.27819	6.11892	7.33867	3.78729	1.93771	0.00116083	0.00203528	8.71824	8.25276	7.67365	14.4798	2.05036	2.87761	4.8697	4.66569	9.78112	3.61584	2.70507	1.44014e-07	6.6699e-07
TraesCS1B01G254400	sm LSM5	gi|357133866|ref|XP_003568543.1|PREDICTED: sm-like protein LSM5 [Brachypodium distachyon] gi|573943993|ref|XP_006654352.1| PREDICTED: sm-like protein LSM5 [Oryza brachyantha] gi|1002266830|ref|XP_015637744.1| PREDICTED: sm-like protein LSM5 [Oryza sativa Japonica Group] gi|54287604|gb|AAV31348.1| putative snRNA associated protein [Oryza sativa Japonica Group] gi|113578983|dbj|BAF17346.1| Os05g038…	tr|A0A061DMN8|A0A061DMN8_THECC	Small nuclear ribonucleoprotein family protein	-	4.81083	5.14479	5.29142	3.13214	11.8872	6.42942	8.29327	11.5085	4.59479	9.52959	0.482161	0.00898788	0.000715518	2.00579	4.98611	1.87742	4.44632	6.85569	7.87867	7.56886	8.98418	3.32891	7.82185	0.425591	0.000435892	5.05541e-05
TraesCS1B01G254500	probable folate-biopterin transporter 7	gi|474379841|gb|EMS64501.1|hypothetical protein TRIUR3_18640 [Triticum urartu]	AT1G64890.1	Major facilitator superfamily protein	-	6.27362	9.2567	8.97045	5.15937	13.4149	14.1852	14.5058	13.4629	7.41503	13.8922	0.533756	0.00260671	0.0017816	5.52561	6.41313	4.43748	6.82506	11.4061	12.3428	12.7214	12.9761	5.80032	12.3616	0.469221	4.09473e-12	9.15172e-05
TraesCS1B01G255300	-	-	tr|G7K296|G7K296_MEDTR	Fantastic four-like protein	-	3.25067	1.43363	2.19973	0.270515	0.0454701	0	0.0480039	0.0822886	1.78864	0.0439406	40.7057	2.92801e-11	1.92649e-20	1.93831	0.859309	1.36925	1.04716	0.0407611	0.0381379	0.0695819	0.0380953	1.30351	0.0466441	27.9458	4.36071e-13	4.00385e-16
TraesCS1B01G255400	FANTASTIC FOUR 3-like	gi|475602960|gb|EMT25275.1|hypothetical protein F775_01498 [Aegilops tauschii]	tr|G7K296|G7K296_MEDTR	Fantastic four-like protein	-	0.469148	0.697354	0.311903	0.273292	0.0918736	0	0.0484967	0	0.437924	0.0350926	12.4791	1.47813e-05	1.05283e-05	0.221683	0.226469	0.242078	0.136504	0	0.0385294	0	0	0.206684	0.00963236	21.4572	0.000764548	0.00138902
TraesCS1B01G260000	cyclin-P3-1	gi|473899237|gb|EMS49132.1|hypothetical protein TRIUR3_24170 [Triticum urartu]	tr|B9H885|B9H885_POPTR	Cyclin family protein	-	18.0774	9.08309	16.0598	9.6407	4.78664	5.38111	6.11933	4.73732	13.2153	5.2561	2.51427	5.73125e-09	6.6658e-06	30.9798	22.492	20.2698	25.3917	8.44777	7.90412	6.86709	8.39657	24.7833	7.90389	3.13559	3.98616e-18	2.48342e-09
TraesCS1B01G268100	-	-	AT3G16210.1	F-box family protein	-	1.96889	0.962404	1.36215	1.16127	0	0.0390109	0.0915874	0.11775	1.36368	0.062087	21.964	1.23996e-15	1.94546e-15	0.558207	0.677181	0.293896	0.483361	0.0388844	0.036382	0.0331891	0.0726827	0.503161	0.0452845	11.1111	6.13671e-07	5.07843e-06
TraesCS1B01G269700LC	Elongation factor 2	gi|326514130|dbj|BAJ92215.1|predicted protein [Hordeum vulgare subsp. vulgare]	tr|M8C044|M8C044_AEGTA	Elongation factor 2	-	0.615326	1.12344	1.17282	0.971268	0.262379	0.314628	0.544766	0.474835	0.970714	0.399152	2.43194	4.33164e-06	0.0002809	1.20992	1.16417	0.539905	1.32545	0.39201	0.22007	0.374745	0.439647	1.05986	0.356618	2.97198	1.07831e-07	5.63934e-06
TraesCS1B01G270900LC	molybdate-anion transporter	gi|326527985|dbj|BAJ89044.1|predicted protein [Hordeum vulgare subsp. vulgare]	tr|A0A0K9PJ16|A0A0K9PJ16_ZOSMR	Major facilitator superfamily domain-containing protein	-	1.73398	2.18091	2.36736	1.92399	4.31736	3.77376	3.91778	4.38947	2.05156	4.09959	0.50043	0.000204007	0.000902562	1.81427	2.5111	1.35122	2.59469	3.6963	4.15011	3.2477	3.27167	2.06782	3.59145	0.575762	0.00705179	0.00867626
TraesCS1B01G273000	glycine-rich 2-like	gi|326523669|dbj|BAJ93005.1|predicted protein [Hordeum vulgare subsp. vulgare]	tr|A0A088FZS5|A0A088FZS5_CICAR	Cold shock protein	-	11.0743	17.591	18.0948	10.6691	31.2792	21.6947	26.6556	30.2508	14.3573	27.4701	0.522653	0.00300194	0.000991899	9.05689	12.9534	8.77865	11.9717	22.5216	22.3316	20.6398	20.7971	10.6902	21.5725	0.495545	2.64582e-11	0.000252624
TraesCS1B01G273100	glycine-rich 2-like	gi|474091493|gb|EMS54889.1|Glycine-rich protein 2 [Triticum urartu]	tr|A0A088FZS5|A0A088FZS5_CICAR	Cold shock protein	-	3.21528	3.62384	4.96229	2.09596	10.5241	6.18861	8.19051	11.1915	3.47434	9.02369	0.385025	0.000117424	1.81846e-06	2.09807	3.62154	2.03151	3.34115	8.30537	7.92177	7.39861	8.25204	2.77307	7.96945	0.347962	2.47694e-14	7.61236e-08
TraesCS1B01G273200	KH domain-containing At1g09660 At1g09670-like	gi|475569459|gb|EMT15768.1|KH domain-containing protein [Aegilops tauschii]	tr|N1QWT5|N1QWT5_AEGTA	KH domain-containing protein	-	9.80939	14.4152	11.8944	10.0649	23.281	22.0274	29.2797	26.2512	11.546	25.2098	0.457995	2.1982e-07	4.24997e-05	11.0875	12.3223	10.8956	15.0573	24.5978	26.3105	31.6428	29.7102	12.3407	28.0653	0.439713	1.13589e-11	9.82496e-06
TraesCS1B01G274200	-	-	tr|M8CC01|M8CC01_AEGTA	Gibberellin 20 oxidase 2	-	0.147906	0	0.368744	0.172318	9.99274	10.4718	11.5358	3.73478	0.172242	8.93377	0.0192799	6.15426e-22	8.64433e-52	1.11822	0.28559	0.94853	0.258209	18.0326	37.9714	13.696	13.8321	0.652638	20.883	0.0312521	1.61868e-15	2.03475e-56
TraesCS1B01G276500	Bowman-Birk type wound-induced protease inhibitor	gi|475581909|gb|EMT18976.1|hypothetical protein F775_28600 [Aegilops tauschii]	tr|Q93VC0|Q93VC0_ZEAMP	Wound-induced protease inhibitor	-	5.45706	3.97776	4.93181	1.19208	21.2396	15.1374	26.5482	44.7839	3.88968	26.9273	0.144451	9.95763e-09	3.75386e-19	5.47949	7.57346	3.77118	2.82826	20.6566	44.7048	31.4293	24.174	4.9131	30.2412	0.162464	3.1901e-10	2.28906e-18
TraesCS1B01G276800	Bowman-Birk type wound-induced protease inhibitor	gi|475561469|gb|EMT13777.1|hypothetical protein F775_32017 [Aegilops tauschii]	tr|Q5YF94|Q5YF94_ZEADI	Wound-induced protease inhibitor	-	1.56785	0.86049	4.6124	0.182663	6.07926	7.1242	13.2737	7.83463	1.80585	8.57794	0.210523	0.00862623	2.10059e-12	2.29662	0.908206	0.970803	0.684277	9.16538	10.4297	6.97722	7.87142	1.21498	8.61093	0.141097	5.25801e-09	9.6806e-18
TraesCS1B01G278300	dnaJ homolog 1-like	gi|475620683|gb|EMT31204.1|hypothetical protein F775_43183 [Aegilops tauschii]	tr|A0A0K9NML3|A0A0K9NML3_ZOSMR	Chaperone protein dnaJ	-	1.43971	0.998436	1.17044	1.44944	0.220648	0.347271	0.27662	0.224614	1.2645	0.267288	4.73087	2.15456e-12	4.10784e-09	2.81731	1.85832	1.10048	2.27435	0.37087	0.763405	0.485376	0.346615	2.01261	0.491566	4.09429	5.86742e-09	1.10142e-09
TraesCS1B01G279500	Deoxycytidine kinase	gi|357133560|ref|XP_003568392.1|PREDICTED: uncharacterized protein LOC100842339 [Brachypodium distachyon] gi|944070615|gb|KQK06099.1| hypothetical protein BRADI_2g24390 [Brachypodium distachyon]	tr|M8CV53|M8CV53_AEGTA	Deoxycytidine kinase	-	0.598205	1.02599	1.31242	0.5924	2.84667	1.13785	3.17226	3.49807	0.882253	2.66371	0.331211	0.00411131	8.47763e-07	0.310932	1.09732	0.529149	1.35763	2.23682	3.33091	1.9092	2.4733	0.823756	2.48756	0.331151	0.000667272	5.7549e-07
TraesCS1B01G280000	NRT1 PTR FAMILY -like	gi|326529639|dbj|BAK04766.1|predicted protein [Hordeum vulgare subsp. vulgare]	sp|O80436|PTR29_ARATH	Protein NRT1/ PTR FAMILY 5.5	-	0.691158	0.474164	0.48822	0.0335516	3.01154	2.73887	2.25056	3.06184	0.421774	2.7657	0.152501	6.72468e-09	8.24193e-16	0.244941	1.05652	0.356634	1.25688	2.60866	4.79642	2.66671	3.09009	0.728744	3.29047	0.221471	1.08577e-05	2.40235e-12
TraesCS1B01G281600	postacrosomal sheath WW domain-binding -like	gi|326494000|dbj|BAJ85462.1|predicted protein [Hordeum vulgare subsp. vulgare]	AT5G17210.1	transmembrane protein, putative (DUF1218)	-	1.41714	1.53935	0.942155	0.619143	3.67714	3.74383	3.25946	5.33626	1.12945	4.00417	0.282068	1.11363e-05	9.33605e-08	1.50667	1.31117	1.04463	1.18546	3.54511	3.72431	4.88386	3.77828	1.26198	3.98289	0.316851	8.43867e-07	9.48039e-07
TraesCS1B01G283800LC	RNA polymerase II-associated 3	gi|326507188|dbj|BAJ95671.1|predicted protein [Hordeum vulgare subsp. vulgare]	tr|W9SLT6|W9SLT6_9ROSA	Mitochondrial substrate carrier family protein ucpB	-	2.21705	2.90074	1.75295	1.99259	6.14035	5.19603	6.68878	6.97049	2.21583	6.24891	0.354595	6.42258e-10	1.45069e-07	1.18978	3.07306	2.60548	2.71623	5.35433	6.48458	6.1504	6.22011	2.39614	6.05235	0.395902	5.84967e-05	1.97147e-06
TraesCS1B01G286300	cytochrome P450 94C1	gi|326489991|dbj|BAJ94069.1|predicted protein [Hordeum vulgare subsp. vulgare] gi|326495564|dbj|BAJ85878.1| predicted protein [Hordeum vulgare subsp. vulgare] gi|326525577|dbj|BAJ88835.1| predicted protein [Hordeum vulgare subsp. vulgare]	tr|A0A0F7J2F5|A0A0F7J2F5_GOSBA	Cytochrome P450	-	0.154859	0	0.14478	0.202972	6.92575	6.781	8.30219	11.3915	0.125653	8.35011	0.015048	3.01875e-46	2.64484e-57	0.192083	0.420492	0.256843	0.557595	6.05559	7.69759	9.11038	8.37499	0.356753	7.80964	0.0456811	1.55645e-53	4.40378e-42
TraesCS1B01G288600	LOL1 isoform X1	gi|146330993|gb|ABQ23215.1|LSD1-type zinc finger protein [Triticum aestivum] gi|475600225|gb|EMT24478.1| hypothetical protein F775_26150 [Aegilops tauschii]	tr|F8RP38|F8RP38_PEA	Zinc finger protein LSD1	LSD	86.69	56.606	62.0925	89.0235	42.9502	49.8173	38.5657	27.6957	73.603	39.7572	1.85131	0.00018465	0.00164331	126.051	76.8382	122.63	51.7985	45.1051	47.0863	40.555	37.1099	94.3295	42.4641	2.22139	0.000177689	1.71209e-05
TraesCS1B01G289700	Universal stress A	gi|475442457|gb|EMT01474.1|Universal stress protein A-like protein [Aegilops tauschii]	tr|A0A061GWU4|A0A061GWU4_THECC	Adenine nucleotide alpha hydrolases-like superfamily protein	-	0.12261	1.13556	0.550222	0.642813	3.88975	3.40109	4.50575	2.73754	0.612802	3.63353	0.168652	5.99592e-06	8.22581e-10	0.347616	0.17756	0.488053	0.561878	4.74609	3.5344	2.89353	4.52621	0.393777	3.92506	0.100324	7.04653e-11	4.48806e-14
TraesCS1B01G290000	hypothetical protein TRIUR3_22405	gi|474207684|gb|EMS58756.1|hypothetical protein TRIUR3_22405 [Triticum urartu]	tr|G7L5L1|G7L5L1_MEDTR	Plant/T7H20-70 protein	-	92.2443	55.0854	79.2367	129.452	51.1137	38.1047	41.2192	39.2298	89.0046	42.4168	2.09833	2.45572e-05	0.000112925	229.825	148.361	268.154	119.772	55.8676	80.4745	45.7058	55.7223	191.528	59.4425	3.22207	2.14883e-07	1.11049e-10
TraesCS1B01G295500	Coatomer subunit zeta-1	gi|474379028|gb|EMS64426.1|Coatomer subunit zeta-1 [Triticum urartu]	sp|P53600|COPZ_YEAST	Coatomer subunit zeta	-	1.88694	3.19823	3.32071	1.35783	9.58582	4.83834	7.69326	9.29344	2.44093	7.85271	0.310839	5.12785e-05	1.66108e-07	1.88814	4.66152	1.54639	2.25263	7.10246	4.75842	8.30743	8.27695	2.58717	7.11132	0.36381	0.00079994	4.52691e-06
TraesCS1B01G296400	predicted protein	gi|326491287|dbj|BAK05743.1|predicted protein [Hordeum vulgare subsp. vulgare]	AT1G09050.2	arginine-glutamic acid dipeptide repeat protein	-	1.06286	0.182291	1.4574	1.0835	32.1576	34.8176	26.039	25.002	0.946511	29.5041	0.0320807	1.02507e-34	2.50117e-44	2.0089	1.1544	1.64529	1.73954	39.0429	33.7807	32.3688	34.3969	1.63703	34.8973	0.0469099	2.546e-59	1.68275e-41
TraesCS1B01G301400	CTD small phosphatase	gi|326519640|dbj|BAK00193.1|predicted protein [Hordeum vulgare subsp. vulgare] gi|326529107|dbj|BAK00947.1| predicted protein [Hordeum vulgare subsp. vulgare]	tr|B6T395|B6T395_MAIZE	CTD small phosphatase-like protein	-	7.39462	5.49578	5.7355	4.54688	16.9548	13.7832	16.5937	19.3274	5.79319	16.6648	0.347631	1.87864e-12	5.22223e-08	5.19266	10.312	4.54236	10.0854	12.4945	12.4495	19.3437	18.8556	7.53312	15.7858	0.477208	0.00305124	0.000139499
TraesCS1B01G307600	RETICULATA-RELATED chloroplastic-like	gi|475492918|gb|EMT03680.1|hypothetical protein F775_21560 [Aegilops tauschii]	AT2G40400.2	DUF399 family protein, putative (DUF399 and DUF3411)	-	50.8455	40.1173	30.6671	38.9925	22.6106	22.8987	25.9541	24.0973	40.1556	23.8902	1.68084	1.17383e-07	0.00980953	40.6829	42.8624	41.2891	35.9656	20.0724	22.6635	24.1234	23.0056	40.2	22.4662	1.78935	1.95801e-10	0.0030968
TraesCS1B01G308200	probable WRKY transcription factor 33	gi|475560487|gb|EMT13570.1|Putative WRKY transcription factor 33 [Aegilops tauschii]	tr|K7UPF2|K7UPF2_MAIZE	WRKY transcription factor	WRKY	1.25891	0.89451	1.16576	0.52382	2.08672	2.18553	1.715	2.72475	0.96075	2.178	0.441115	0.00761659	0.000263789	0.446147	1.47585	0.318166	0.883031	2.48627	1.77239	2.6678	2.54497	0.780799	2.36786	0.32975	0.00047074	1.76498e-07
TraesCS1B01G308700LC	---NA---	No Blast Hit	sp|P32494|NGG1_YEAST	Chromatin-remodeling complexes subunit NGG1	-	4.04661	5.63394	5.05617	4.15987	10.1946	9.31951	11.4492	11.8821	4.72415	10.7114	0.44104	1.89881e-08	3.86048e-05	4.42036	7.30798	5.2113	7.44884	9.13887	12.1047	10.1757	10.3689	6.09712	10.4471	0.58362	0.00235353	0.00844692
TraesCS1B01G308800	B3 domain-containing	gi|475608328|gb|EMT26998.1|B3 domain-containing protein [Aegilops tauschii]	tr|M8BYY5|M8BYY5_AEGTA	B3 domain-containing protein	B3	0.899072	1.33641	0.946403	0.960179	2.02476	1.66263	2.38543	2.36319	1.03551	2.109	0.490998	0.00871657	0.00210699	0.684452	1.01267	0.839468	1.37338	2.07813	2.31358	1.66149	1.99139	0.977493	2.01114	0.486038	0.00311107	0.0014527
TraesCS1B01G308900	alanine--glyoxylate aminotransferase 2 homolog mitochondrial-like	gi|475608329|gb|EMT26999.1|Alanine--glyoxylate aminotransferase-2-like protein, mitochondrial [Aegilops tauschii]	tr|Q0WWF1|Q0WWF1_ARATH	Aminotransferase like protein	-	0.256577	0.616081	0.60769	0.336293	2.14801	1.28788	4.69455	8.35431	0.45416	4.12119	0.110201	2.035e-06	6.93692e-22	0.272787	0.495424	0.312068	1.06382	1.68908	5.84742	3.17171	2.99937	0.536025	3.4269	0.156417	9.07746e-07	1.86352e-16
TraesCS1B01G308900LC	-	-	sp|Q8S397|NHX4_ARATH	Sodium/hydrogen exchanger 4	-	3.80857	6.1345	4.83015	1.73629	17.6568	16.2735	17.8705	23.2394	4.12738	18.76	0.220009	5.27464e-12	5.37066e-13	1.87788	5.39556	0.988704	6.17913	12.0347	15.7888	14.6265	13.815	3.61032	14.0663	0.256665	3.89658e-05	1.72601e-10
TraesCS1B01G309000LC	-	-	sp|P49260|PLA2R_RABIT	Secretory phospholipase A2 receptor	-	9.08574	10.317	9.72461	5.06456	42.5184	36.7492	36.1434	40.5969	8.54799	39.002	0.219168	1.60429e-26	4.84293e-15	4.10817	13.8383	2.39029	12.1013	26.7301	31.4939	31.1594	32.4996	8.10951	30.4707	0.266141	5.39802e-05	6.15038e-12
TraesCS1B01G317200	centromeric histone 3	gi|336041546|gb|AEH95350.1|centromeric histone 3 [Triticum aestivum]	tr|M7ZNN7|M7ZNN7_TRIUA	Histone H3	-	4.68747	5.96617	3.32138	2.58687	1.95669	1.27093	1.43453	2.06563	4.14047	1.68194	2.46172	5.51372e-06	0.000823863	3.5847	3.12617	2.86426	2.7457	0.877024	0.911759	0.914917	1.00181	3.08021	0.926379	3.325	8.45244e-08	3.59819e-05
TraesCS1B01G322400	plastidic phosphate translocator 1	gi|475590918|gb|EMT21600.1|hypothetical protein F775_29369 [Aegilops tauschii]	tr|A0A061GQT5|A0A061GQT5_THECC	Nucleotide-sugar transporter family protein	-	3.40786	4.69569	5.8321	2.57399	10.6382	7.46176	8.92035	13.6793	4.12741	10.1749	0.405646	0.000418334	6.76456e-06	2.78389	4.43328	3.10388	3.55448	9.26274	7.64201	10.0481	10.5333	3.46888	9.37154	0.370151	2.07739e-10	4.41118e-07
TraesCS1B01G324300	glucan endo-1,3-beta-glucosidase GVI	gi|326514066|dbj|BAJ92183.1|predicted protein [Hordeum vulgare subsp. vulgare]	tr|Q65X69|Q65X69_ORYSJ	'putative beta-1,3-glucanase	-	14.8495	15.3089	11.4093	8.09193	4.37786	4.15123	3.62963	5.05936	12.4149	4.30452	2.88416	6.03476e-22	2.44016e-08	12.8789	21.7979	11.5173	21.3519	5.09756	5.56775	4.31452	4.52497	16.8865	4.8762	3.46305	3.54626e-32	2.90412e-11
TraesCS1B01G332200	-	-	AT5G54000.2	2-oxoglutarate (2OG) and Fe(II)-dependent oxygenase superfamily protein	-	0	0	0	0	1.16409	1.4566	1.30911	0.503775	0	1.1084	0	5.08658e-09	1.82182e-16	0	0	0	0.0375998	1.86022	3.09895	1.47158	2.24741	0.00939994	2.16954	0.00433269	9.65226e-18	6.10485e-28
TraesCS1B01G334100	cyclic nucleotide-gated ion channel 4-like	gi|66933062|gb|AAY58304.1|cyclic nucleotide-gated ion channel 4 [Hordeum vulgare subsp. vulgare]	tr|A0A0K9PRG4|A0A0K9PRG4_ZOSMR	Cyclic nucleotide-gated channel	-	1.1596	1.2828	1.21422	1.84918	0.689773	0.620351	0.485474	0.878436	1.37645	0.668509	2.05899	7.20641e-05	0.00319366	0.9041	1.09155	1.19242	1.5183	0.320621	0.36427	0.527773	0.470881	1.17659	0.420886	2.79551	1.28743e-08	4.9804e-05
TraesCS1B01G344500LC	-	-	tr|G7K1H6|G7K1H6_MEDTR	NB-ARC domain disease resistance protein	-	8.12495	12.5416	6.0769	5.32463	0	0	0.944877	0	8.01703	0.236219	33.939	0.00115961	0.00236446	11.5177	5.88316	12.1281	19.9467	1.60463	0	0	0	12.3689	0.401157	30.833	3.41676e-05	1.87085e-05
TraesCS1B01G344900	inositol-tetrakisphosphate 1-kinase 1	gi|326501176|dbj|BAJ98819.1|predicted protein, partial [Hordeum vulgare subsp. vulgare] gi|326506914|dbj|BAJ91498.1| predicted protein, partial [Hordeum vulgare subsp. vulgare]	tr|A0A1D5RXV2|A0A1D5RXV2_WHEAT	Inositol-tetrakisphosphate 1-kinase	-	1.62419	2.10472	1.61971	0.788445	5.61917	5.91178	5.03686	5.70817	1.53426	5.56899	0.275501	1.41452e-09	1.30597e-09	0.85274	0.827591	1.31697	1.41773	5.79758	6.09142	5.19178	5.28517	1.10376	5.59149	0.1974	1.63332e-15	4.47145e-14
TraesCS1B01G346000	BAG family molecular chaperone regulator chloroplastic	gi|474162724|gb|EMS57317.1|hypothetical protein TRIUR3_05939 [Triticum urartu]	tr|A0A199V6R0|A0A199V6R0_ANACO	BAG family molecular chaperone regulator 8, chloroplastic	-	0.416664	0.696758	0.389545	0.227548	1.65231	1.27962	1.72016	1.37053	0.432629	1.50566	0.287336	0.000222753	6.29495e-06	0.369156	0.678826	0.449189	0.647841	1.60463	2.38678	1.58031	1.23051	0.536253	1.70056	0.315339	0.000155257	8.24903e-06
TraesCS1B01G346200	PLASMODESMATA CALLOSE-BINDING PROTEIN 3-like	gi|326495094|dbj|BAJ85643.1|predicted protein [Hordeum vulgare subsp. vulgare] gi|326510799|dbj|BAJ91747.1| predicted protein [Hordeum vulgare subsp. vulgare] gi|326527857|dbj|BAK08162.1| predicted protein [Hordeum vulgare subsp. vulgare] gi|326528823|dbj|BAJ97433.1| predicted protein [Hordeum vulgare subsp. vulgare]	tr|B6TW10|B6TW10_MAIZE	Glucan endo-1,3-beta-glucosidase 1	-	0.394415	0.456613	1.17998	0.258477	1.39029	2.6961	2.20165	1.96567	0.572372	2.06343	0.277388	0.00374386	2.50774e-07	0.524166	0.321289	0.359787	0.580971	2.37579	1.6034	1.59565	1.74721	0.446553	1.83051	0.24395	1.13307e-06	4.02434e-08
TraesCS1B01G346700	probable magnesium transporter NIPA6 isoform X1	gi|960463840|ref|XP_014753657.1|PREDICTED: probable magnesium transporter NIPA6 isoform X1 [Brachypodium distachyon] gi|944069941|gb|KQK05425.1| hypothetical protein BRADI_2g20020 [Brachypodium distachyon]	AT4G13800.8	magnesium transporter NIPA (DUF803)	-	1.80452	1.11894	2.80313	2.6886	0.795105	1.70519	0.721034	0.959284	2.10379	1.04515	2.0129	0.00652419	0.00160409	3.06635	2.1107	3.29985	2.25669	0.968626	1.28249	0.967146	0.819874	2.6834	1.00953	2.65806	2.19826e-07	2.29086e-06
TraesCS1B01G347600	Gibberellin 2-beta-dioxygenase	gi|327179113|gb|AEA30107.1|gibberellin 2-oxidase [Triticum aestivum] gi|1001621769|emb|CFV04436.1| GA2ox-B4 [Triticum aestivum]	tr|F2VSI2|F2VSI2_WHEAT	Gibberellin 2-oxidase	-	0	0.0614185	0.0892787	0.208605	4.89139	1.98669	1.47145	1.04702	0.0898254	2.34914	0.0382376	6.84734e-08	2.96306e-22	0.0423029	0.0864323	0	0.156291	4.05479	3.26447	2.57555	3.48115	0.0712566	3.34399	0.0213088	2.99556e-23	7.75029e-31
TraesCS1B01G351100	flower locus T3	gi|755671527|gb|AJK31596.1|flowering locus T3 B1 [Triticum aestivum] gi|755671529|gb|AJK31597.1| flowering locus T3 B1 [Triticum aestivum] gi|755671531|gb|AJK31598.1| flowering locus T3 B1 [Triticum aestivum] gi|755671535|gb|AJK31600.1| flowering locus T3 B1 [Triticum aestivum] gi|755671539|gb|AJK31602.1| flowering locus T3 B1 [Triticum aestivum] gi|755671541|gb|AJK31603.1| flowering locus T3 B1 …	tr|A0A199VMT2|A0A199VMT2_ANACO	Protein FLOWERING LOCUS T	-	2.14806	2.7922	2.70586	1.38302	0.597775	0.44801	0.631087	0.631057	2.25729	0.576982	3.91223	1.59403e-07	3.99351e-05	1.68278	4.33869	0.900045	2.29442	0.446557	0.752075	0.914763	0.751234	2.30398	0.716157	3.21715	0.000477715	0.000290022
TraesCS1B01G351600	alpha,alpha-trehalose-phosphate synthase [UDP-forming] 1-like	gi|357128755|ref|XP_003566035.1|PREDICTED: alpha,alpha-trehalose-phosphate synthase [UDP-forming] 1-like [Brachypodium distachyon] gi|960468255|ref|XP_014754572.1| PREDICTED: alpha,alpha-trehalose-phosphate synthase [UDP-forming] 1-like [Brachypodium distachyon] gi|944069875|gb|KQK05359.1| hypothetical protein BRADI_2g19640 [Brachypodium distachyon] gi|944069876|gb|KQK05360.1| hypothetical protei…	tr|K7V516|K7V516_MAIZE	Trehalose-6-phosphate synthase	-	5.86619	7.53643	4.86194	5.24951	2.50391	2.36408	2.52151	3.23553	5.87852	2.65626	2.21308	1.40995e-19	2.91842e-05	5.95627	7.59562	6.51757	10.3783	2.26117	2.19702	2.44959	2.68999	7.61194	2.39944	3.17238	2.95216e-38	2.85719e-10
TraesCS1B01G352300	periodic tryptophan 2 homolog	gi|326525335|dbj|BAK07937.1|predicted protein [Hordeum vulgare subsp. vulgare]	tr|I0YM64|I0YM64_COCSC	WD40 repeat-like protein	-	0.235203	0.625267	0.7623	0.171265	2.10724	0.745636	1.2491	1.93803	0.448509	1.51	0.297025	0.00698148	3.09068e-08	0.0972464	0.326421	0.104026	0.205305	1.09934	1.17347	1.17621	0.998504	0.18325	1.11188	0.16481	6.02861e-14	4.29028e-14
TraesCS1B01G361400	anthocyanidin 5,3-O-glucosyltransferase-like	gi|326526231|dbj|BAJ97132.1|predicted protein [Hordeum vulgare subsp. vulgare]	tr|A0A1D5SHH2|A0A1D5SHH2_WHEAT	Glycosyltransferase	-	1.58603	2.7059	2.77831	1.67762	5.70104	3.80409	3.72773	4.89242	2.18697	4.53132	0.482633	0.00961679	0.000677528	0.739577	1.57153	0.719933	1.28424	3.33016	2.468	3.85553	4.28335	1.07882	3.48426	0.309627	3.12344e-07	3.53581e-08
TraesCS1B01G361500	anthocyanidin 5,3-O-glucosyltransferase-like	gi|514747682|ref|XP_004961427.1|PREDICTED: anthocyanidin 5,3-O-glucosyltransferase-like [Setaria italica] gi|944250387|gb|KQL14650.1| hypothetical protein SETIT_021955mg [Setaria italica]	tr|A0A1D5SAK4|A0A1D5SAK4_WHEAT	Glycosyltransferase	-	2.86713	3.9633	10.53	1.60786	17.8372	11.0903	13.1181	21.2246	4.74208	15.8176	0.299798	0.00670631	1.91961e-10	1.48622	5.70137	1.56144	1.45678	13.0151	3.85884	18.7262	19.8729	2.55145	13.8683	0.183978	0.000169056	3.88197e-19
TraesCS1B01G361600	Anthocyanidin 5,3-O-glucosyltransferase	gi|326504148|dbj|BAK02860.1|predicted protein [Hordeum vulgare subsp. vulgare]	tr|A0A1D5SAK3|A0A1D5SAK3_WHEAT	Glycosyltransferase	-	2.79227	2.91568	3.8083	1.32757	5.9707	5.07688	5.11914	7.46553	2.71095	5.90806	0.458857	0.0059686	0.000155031	1.04777	3.35982	0.762774	1.63982	4.08726	3.0351	7.33716	7.76118	1.70255	5.55518	0.306479	0.00170836	2.77023e-09
TraesCS1B01G362200	respiratory burst oxidase homolog A-like	gi|171903616|gb|ACB56485.1|respiratory burst oxidase-like protein F2 [Hordeum vulgare subsp. vulgare] gi|326503196|dbj|BAJ99223.1| predicted protein [Hordeum vulgare subsp. vulgare]	tr|A0A199VPU8|A0A199VPU8_ANACO	Respiratory burst oxidase	-	20.5448	17.3123	21.8741	20.6023	9.18408	8.57549	9.62426	7.02518	20.0834	8.60225	2.33467	3.07491e-16	5.91957e-06	19.3944	23.2288	19.0782	15.4357	11.7093	8.30546	12.9553	12.822	19.2843	11.448	1.68451	1.63407e-05	0.00933484
TraesCS1B01G363800	ER lumen retaining receptor	gi|357132864|ref|XP_003568048.1|PREDICTED: ER lumen protein-retaining receptor A-like [Brachypodium distachyon] gi|944069775|gb|KQK05259.1| hypothetical protein BRADI_2g19040 [Brachypodium distachyon]	tr|M7ZPW1|M7ZPW1_TRIUA	ER lumen protein-retaining receptor	-	10.6144	10.9887	12.1953	7.65451	21.8632	19.0547	19.542	24.5251	10.3632	21.2463	0.487768	7.58859e-07	0.000275078	7.93125	9.76925	8.27206	9.12566	20.7103	21.5988	21.471	20.3473	8.77455	21.0319	0.417203	7.98439e-16	4.31289e-06
TraesCS1B01G363900	ubiquitin domain-containing 1-like	gi|413946126|gb|AFW78775.1|hypothetical protein ZEAMMB73_124051 [Zea mays]	tr|A0A061FG33|A0A061FG33_THECC	Ubiquitin domain-containing protein	-	2.19876	2.74753	3.28904	0.823397	33.0782	33.5454	30.5015	32.1229	2.26468	32.312	0.070088	1.61842e-43	2.37059e-39	2.05938	2.10383	1.66709	2.62186	30.459	31.459	30.4454	31.3658	2.11304	30.9323	0.0683118	4.66108e-119	3.05844e-40
TraesCS1B01G364000	STICHEL-like 3 isoform X1	gi|326530674|dbj|BAK01135.1|predicted protein, partial [Hordeum vulgare subsp. vulgare]	tr|W9SN49|W9SN49_9ROSA	DNA polymerase III subunit	-	0.162321	0.176864	0.199961	0.191894	0.732045	0.68107	0.750631	0.822293	0.18276	0.74651	0.244819	2.57101e-12	2.05464e-10	0.358687	0.428654	0.449752	0.40631	0.792006	1.03039	1.04941	1.07859	0.410851	0.987601	0.416009	7.42835e-06	2.76047e-05
TraesCS1B01G366400	hexokinase-2-like isoform X2	gi|326487217|dbj|BAJ89593.1|predicted protein [Hordeum vulgare subsp. vulgare] gi|326509617|dbj|BAJ87024.1| predicted protein [Hordeum vulgare subsp. vulgare]	tr|F2CW03|F2CW03_HORVV	Phosphotransferase	-	11.087	13.2398	14.0474	7.37423	30.2952	33.0166	34.2349	31.5366	11.4371	32.2708	0.35441	2.44603e-12	2.14298e-08	9.52965	14.8876	7.71215	19.1748	39.2824	39.384	37.685	37.9045	12.8261	38.564	0.332592	1.54986e-11	1.10022e-09
TraesCS1B01G374000	30S ribosomal chloroplastic	gi|326520954|dbj|BAJ92840.1|predicted protein [Hordeum vulgare subsp. vulgare]	tr|A0A0K9Q0H5|A0A0K9Q0H5_ZOSMR	30S ribosomal protein S1-like	-	3.7268	5.38548	4.15143	4.95395	1.67704	2.23095	1.77049	1.51749	4.55442	1.79899	2.53165	1.36129e-10	1.09638e-05	3.56883	2.6124	4.1558	2.38789	1.65996	1.87548	1.71089	1.3465	3.18123	1.64821	1.93011	0.000474019	0.00316794
TraesCS1B01G374500	aldehyde dehydrogenase	gi|73913050|gb|AAZ91463.1|delta-1-pyrroline-5-carboxylate dehydrogenase [Triticum turgidum]	tr|A8J5Z8|A8J5Z8_CHLRE	Aldehyde dehydrogenase	-	3.63915	4.33722	3.79112	1.44391	12.3206	8.50541	10.3729	10.7783	3.30285	10.4943	0.314728	2.75083e-07	5.53339e-10	2.85573	8.65803	2.1433	7.39036	10.986	15.0548	11.6804	11.9947	5.26185	12.429	0.423353	0.00634552	2.54897e-06
TraesCS1B01G375500	predicted protein	gi|326515024|dbj|BAJ99873.1|predicted protein [Hordeum vulgare subsp. vulgare]	tr|A0A061GKL9|A0A061GKL9_THECC	Alpha/beta-Hydrolases superfamily protein	-	0.746779	1.22957	0.7261	0.783034	4.34339	2.95928	4.65491	4.04928	0.871372	4.00172	0.217749	3.55436e-09	2.16715e-10	0.635166	0.919243	0.743144	2.68889	2.77271	5.18854	4.28001	3.96976	1.24661	4.05275	0.307596	0.00177292	2.9468e-07
TraesCS1B01G384800LC	-	-	sp|P67270|GCH1L_SALTY	GTP cyclohydrolase 1 type 2 homolog	-	0.454331	0.701304	0.63714	0	0	0	0	0	0.448194	0	#DIV/0!	0.000434374	1.16518e-07	1.24784	0.493461	0.640503	0.669227	0	0	0	0	0.762757	0	#DIV/0!	4.42933e-10	8.52283e-12
TraesCS1B01G388300	-	-	tr|A0A096UJV2|A0A096UJV2_WHEAT	Chlorophyll a-b binding protein, chloroplastic	-	0.0764581	0.314721	0.343112	0.467659	0.0673778	0.0605965	0	0	0.300488	0.0319936	9.39212	0.00725441	0.00844548	0.758693	0.442898	1.21738	0.150163	0.1208	0.0565131	0	0	0.642282	0.0443283	14.4892	0.000380717	3.88734e-06
TraesCS1B01G388400	-	-	tr|A0A199VAW8|A0A199VAW8_ANACO	Pectate lyase	-	1.13783	0.3903	0.851018	1.87798	0.222822	0.50099	0.294049	0.100812	1.06428	0.279668	3.80552	0.00931225	0.00434408	2.50904	2.01394	2.76782	0.910429	0.399493	0.186892	0.255735	0.280024	2.05031	0.280536	7.30854	2.12284e-06	8.80836e-08
TraesCS1B01G388700LC	-	-	tr|A0A140A0F5|A0A140A0F5_9ARAE	Maturase K	-	12.1714	7.08661	15.6315	5.1777	4.44561	2.34814	2.86815	3.25645	10.0168	3.22959	3.10157	5.39206e-08	5.48187e-08	15.6647	6.60985	6.48107	13.0007	3.22613	4.20224	4.42736	5.02523	10.4391	4.22024	2.47357	2.88726e-05	1.05299e-05
TraesCS1B01G391100	hypothetical protein F775_00060	gi|475543354|gb|EMT10138.1|hypothetical protein F775_00060 [Aegilops tauschii]	tr|M8B215|M8B215_AEGTA	Heat stress transcription factor A-9	-	4.02485	6.17454	5.83178	3.95811	12.2373	7.58037	11.2128	12.6837	4.99732	10.9285	0.457272	4.42805e-05	4.08228e-05	3.75805	5.95772	2.57164	5.70739	9.06931	11.0873	11.0857	10.0113	4.4987	10.3134	0.436199	7.36041e-07	6.89899e-06
TraesCS1B01G391900	threonine chloroplastic-like	gi|326490820|dbj|BAJ90077.1|predicted protein [Hordeum vulgare subsp. vulgare]	tr|B6TPP7|B6TPP7_MAIZE	Threonine synthase	-	1.0174	0.606143	0.961197	0.374315	2.50097	1.69756	2.04253	2.34844	0.739765	2.14737	0.344497	0.000746246	1.77289e-05	0.683167	0.426503	0.355246	0.315501	2.96109	3.9579	2.13023	2.29302	0.445104	2.83556	0.156972	3.09351e-09	7.75935e-14
TraesCS1B01G392000	AP2 ERF and B3 domain-containing Os05g0549800	gi|326507492|dbj|BAK03139.1|predicted protein [Hordeum vulgare subsp. vulgare]	AT1G25560.1	AP2/B3 transcription factor family protein	RAV	0	0	0	0	1.08705	1.01675	0.734479	0.826251	0	0.916131	0	4.88218e-10	8.5478e-16	0.0349727	0.107183	0	0.0323023	2.37771	2.73528	2.06272	2.40435	0.0436145	2.39502	0.0182105	1.37569e-22	6.89913e-29
TraesCS1B01G392200	AP2 ERF and B3 domain-containing Os05g0549800	gi|326507492|dbj|BAK03139.1|predicted protein [Hordeum vulgare subsp. vulgare]	AT1G25560.1	AP2/B3 transcription factor family protein	RAV	0.146249	0.0501666	0.109384	0	1.11696	1.23636	0.771019	1.51605	0.07645	1.1601	0.0658995	3.83231e-08	1.56955e-13	0.034553	0.105897	0.129366	0.159573	1.46342	1.29718	1.67639	2.01558	0.107347	1.61314	0.0665455	4.37258e-14	1.58221e-17
TraesCS1B01G392300	AP2 ERF and B3 domain-containing Os05g0549800	gi|326507492|dbj|BAK03139.1|predicted protein [Hordeum vulgare subsp. vulgare]	AT1G25560.1	AP2/B3 transcription factor family protein	RAV	0.103723	0.160106	0.116366	0	2.0566	2.67166	2.21946	3.10158	0.0950488	2.51232	0.037833	7.83732e-17	2.00159e-25	0	0.18776	0.17203	0.237663	3.27754	3.14328	4.02139	4.28846	0.149363	3.68267	0.0405584	1.96889e-27	3.2714e-30
TraesCS1B01G396700	adenylate isopentenyltransferase-like	gi|359828729|gb|AEV76969.1|isopentenyltransferase 8, partial [Triticum aestivum]	tr|A0A0K9P8X8|A0A0K9P8X8_ZOSMR	tRNA dimethylallyltransferase	-	0.598458	0.0724532	0.526595	1.10738	0.0930678	0.0279003	0.0818784	0.112285	0.57622	0.0787829	7.31403	0.0001863	8.11532e-08	0.698646	0.178432	0.653932	0	0.0556197	0.0260202	0.0712099	0.0259911	0.382753	0.0447102	8.56074	0.0080339	1.80945e-06
TraesCS1B01G398800	guanine nucleotide-binding subunit beta A	gi|326496084|dbj|BAJ90663.1|predicted protein [Hordeum vulgare subsp. vulgare] gi|326501832|dbj|BAK06408.1| predicted protein [Hordeum vulgare subsp. vulgare] gi|326504384|dbj|BAJ91024.1| predicted protein [Hordeum vulgare subsp. vulgare]	sp|P17343|GBB1_CAEEL	Guanine nucleotide-binding protein subunit beta-1	-	1.33262	1.24668	2.08403	0.476359	4.32377	2.78443	2.78955	5.55468	1.28492	3.86311	0.332614	0.00401966	1.13238e-06	0.386403	0.263163	0.401859	0.475865	3.15822	4.07428	2.98154	2.99639	0.381823	3.30261	0.115613	3.49609e-17	2.95795e-17
TraesCS1B01G398900LC	hypothetical protein TRIUR3_32703	gi|473809184|gb|EMS46795.1|hypothetical protein TRIUR3_32703 [Triticum urartu]	AT2G06050.3	oxophytodienoate-reductase 3	-	15.0878	13.2652	25.856	16.5115	11.6178	8.24273	9.60776	10.0453	17.6801	9.87841	1.78977	1.0718e-05	0.00749957	19.2077	13.2583	17.0066	14.5764	7.75314	9.63616	8.3954	8.21943	16.0122	8.50103	1.88356	1.40929e-05	0.00345085
TraesCS1B01G399000LC	---NA---	No Blast Hit	AT4G36690.4	U2 snRNP auxilliary factor, large subunit, splicing factor	-	15.2343	11.6537	22.6875	14.254	8.19759	9.93689	9.53238	6.7727	15.9574	8.60989	1.85338	4.06959e-05	0.00471277	18.5379	12.1047	12.8794	18.1815	7.56164	8.56973	8.81758	6.17127	15.4259	7.78006	1.98275	2.49343e-06	0.00145751
TraesCS1B01G401000	nucleolar 56-like	gi|474405810|gb|EMS66462.1|hypothetical protein TRIUR3_03326 [Triticum urartu]	tr|B9I3P0|B9I3P0_POPTR	Nucleolar family protein	-	4.67605	6.56871	8.85444	3.6319	15.6326	8.02963	12.8611	16.6016	5.93278	13.2812	0.446704	0.00845203	3.41373e-05	2.49889	5.18628	2.3882	4.68905	11.9028	12.234	11.9361	12.3025	3.6906	12.0939	0.305164	2.60738e-15	2.00737e-10
TraesCS1B01G402200	Disease resistance RPS2	gi|475582848|gb|EMT19262.1|Disease resistance protein RPS2 [Aegilops tauschii]	tr|A0A1I9W089|A0A1I9W089_POPTO	CC-NBS-LRR family disease resistance protein	-	0.638802	0.774755	1.00675	0.438569	2.51311	1.93471	2.95031	3.42014	0.714719	2.70457	0.264264	1.35746e-09	1.25144e-10	0.824694	1.13985	0.363253	1.59812	2.23483	2.07414	2.67665	3.01509	0.98148	2.50018	0.392564	0.00149643	4.16043e-06
TraesCS1B01G404200	cyclin-D1-binding 1 homolog	gi|326497807|dbj|BAJ94766.1|predicted protein [Hordeum vulgare subsp. vulgare]	tr|A0A1D1XHV2|A0A1D1XHV2_9ARAE	Cyclin-D1-binding protein 1	-	2.69975	4.19567	3.58515	2.69602	8.54541	6.06968	7.20191	9.09441	3.29415	7.72785	0.426269	8.76647e-06	3.20224e-05	1.36681	2.63306	1.5352	3.17416	4.96187	6.59731	6.50128	5.57297	2.17731	5.90836	0.368513	5.66411e-07	1.0466e-06
TraesCS1B01G405100LC	---NA---	No Blast Hit	AT4G16340.2	guanyl-nucleotide exchange factors;GTPase binding;GTP binding protein	-	3.2939	2.71171	1.84771	2.15863	7.40191	6.13483	7.43133	7.4857	2.50299	7.11344	0.351867	0.000146968	1.95463e-05	4.2024	3.33909	2.18524	2.80332	7.5461	5.72141	8.99496	8.14694	3.13251	7.60235	0.412045	0.0023882	0.000212066
TraesCS1B01G405300	-	-	tr|A0A075W2V9|A0A075W2V9_AEGBI	30S ribosomal protein S14, chloroplastic	-	1.76345	2.21798	3.37063	2.91057	1.55402	0.465872	0.63802	0.312485	2.56566	0.7426	3.45497	0.000474418	0.00140116	1.38879	0.85126	1.68988	0.897921	0.309575	0.434478	0.132116	0.144664	1.20696	0.255208	4.72932	0.00298423	0.0066729
TraesCS1B01G409800	ribosomal L35A	gi|474426729|gb|EMS67750.1|60S ribosomal protein L35a-1 [Triticum urartu]	tr|H9B8G0|H9B8G0_MISSI	60S ribosomal protein L35a-like protein	-	1.08816	1.67968	2.7129	1.26777	7.51163	3.88088	4.30256	9.2555	1.68713	6.23764	0.270475	0.00190827	6.76257e-07	0.257091	0.787923	0.601593	0.712381	4.15484	4.42366	4.52458	4.15092	0.589747	4.3135	0.136721	4.60495e-09	4.14232e-10
TraesCS1B01G410800	predicted protein	gi|326521592|dbj|BAK00372.1|predicted protein [Hordeum vulgare subsp. vulgare]	tr|F4JT13|F4JT13_ARATH	2-oxoglutarate (2OG) and Fe(II)-dependent oxygenase superfamily protein	-	1.76703	1.71448	0.944009	0.970521	4.69376	4.0613	5.71858	5.73676	1.34901	5.0526	0.266993	4.31787e-11	1.77562e-11	2.0039	2.85141	1.94264	3.9662	4.62644	5.65344	5.94024	5.34892	2.69104	5.39226	0.499056	0.000187882	0.000420423
TraesCS1B01G411100LC	-	-	tr|S5T3L2|S5T3L2_HORVU	Chitinase	-	1.04634	0.922934	1.30432	0.435375	4.25913	1.69804	2.24823	5.99943	0.927244	3.55121	0.261107	0.00119657	1.96716e-09	0.529738	0.649408	0.264445	0.42405	3.42443	1.36264	3.35962	2.8326	0.46691	2.74482	0.170106	4.04674e-08	2.78454e-13
TraesCS1B01G411200LC	-	-	tr|Q43184|Q43184_SOLTU	Endochitinase (Chitinase)	-	5.11992	3.09925	5.25597	1.84213	15.9243	7.79729	7.93883	21.0536	3.82932	13.1785	0.290573	0.00124973	1.61166e-09	0.996175	2.83496	1.73164	2.10311	8.32716	3.56172	14.0119	12.3038	1.91647	9.55116	0.200653	1.11734e-05	6.50328e-14
TraesCS1B01G413900	predicted protein	gi|326502602|dbj|BAJ98929.1|predicted protein [Hordeum vulgare subsp. vulgare]	tr|Q9M9C4|Q9M9C4_ARATH	Core-2/I-branching beta-1,6-N-acetylglucosaminyltransferase family protein	-	0.218726	0.0450167	0.0654368	0	0.88665	0.866752	0.752917	1.32554	0.0822949	0.957964	0.0859061	4.76574e-07	8.36963e-12	0.031006	0	0	0.0572769	1.96979	2.03703	2.41868	2.26083	0.0220707	2.17158	0.0101634	1.72555e-23	9.1977e-32
TraesCS1B01G416600	histone	gi|721630912|ref|XP_010230326.1|PREDICTED: histone H2B.3 [Brachypodium distachyon] gi|944066797|gb|KQK02281.1| hypothetical protein BRADI_2g00530 [Brachypodium distachyon]	tr|W4ZZH1|W4ZZH1_WHEAT	Histone H2B	-	5.08925	3.85897	2.50422	5.26612	10.622	10.1898	11.8992	11.1066	4.17964	10.9544	0.381549	0.00176539	1.09414e-05	4.7463	6.10943	5.15333	3.9455	12.3786	9.40415	14.0873	10.8768	4.98864	11.6867	0.426864	0.00049389	6.72182e-05
TraesCS1B01G418000	U-box domain-containing 25	gi|326516162|dbj|BAJ88104.1|predicted protein [Hordeum vulgare subsp. vulgare]	tr|B9HS21|B9HS21_POPTR	U-box domain-containing family protein	-	0	0	0.0420062	0	2.82111	4.00607	3.63146	2.50794	0.0105016	3.24165	0.00323957	2.03412e-20	3.0668e-36	0.0398077	0	0.260819	0.0367681	3.23884	3.6946	2.68871	2.1977	0.0843488	2.95496	0.0285448	3.08312e-17	1.33634e-28
TraesCS1B01G418500	Glutamate receptor	gi|326512306|dbj|BAJ99508.1|predicted protein [Hordeum vulgare subsp. vulgare]	tr|K3XV44|K3XV44_SETIT	Glutamate receptor	-	0	0.0231353	0	0.0196445	0.128777	0.0534537	0.10458	0.107563	0.0106949	0.0985933	0.108475	0.00253821	3.85873e-05	0.00796741	0.0081394	0.00745748	0.00735904	0.0532805	0.124629	0.113691	0.0746938	0.00773083	0.0915737	0.084422	0.000206034	2.05596e-05
TraesCS1B01G422400	DUF1421 domain family	gi|326493558|dbj|BAJ85240.1|predicted protein, partial [Hordeum vulgare subsp. vulgare]	tr|A0A061E4Z1|A0A061E4Z1_THECC	Structural constituent of cell wall	-	118.066	89.4305	59.3304	90.2229	23.087	34.8191	34.7529	34.2042	89.2624	31.7158	2.81445	2.84082e-11	1.93394e-08	75.503	80.392	56.5825	120.788	23.6744	34.065	27.003	23.4042	83.3164	27.0366	3.08161	6.0615e-20	7.66611e-10
TraesCS1B01G422900LC	-	-	sp|Q9CLA8|NQRD_PASMU	Na(+)-translocating NADH-quinone reductase subunit D	-	0.711674	0.457724	1.33071	0	0	0	0	0	0.625027	0	#DIV/0!	0.0015568	5.11453e-07	1.45022	0.579727	0.23607	1.92187	0	0	0	0	1.04697	0	#DIV/0!	4.19862e-07	2.2211e-11
TraesCS1B01G424700LC	disease resistance RGA3	gi|326523985|dbj|BAJ97003.1|predicted protein [Hordeum vulgare subsp. vulgare]	tr|M8BE05|M8BE05_AEGTA	Disease resistance protein RGA2	-	17.8285	22.5033	17.3973	12.9617	39.7074	28.8669	38.4214	44.2598	17.6727	37.8139	0.46736	8.02113e-07	7.71175e-05	15.697	19.2631	14.0455	23.6169	31.084	42.6216	36.0636	34.7584	18.1556	36.1319	0.502482	1.26496e-06	0.000296196
TraesCS1B01G425700	40S ribosomal S27a	gi|357134520|ref|XP_003568865.1|PREDICTED: ubiquitin-40S ribosomal protein S27a-like [Brachypodium distachyon] gi|326525663|dbj|BAJ88878.1| predicted protein [Hordeum vulgare subsp. vulgare] gi|944071869|gb|KQK07353.1| hypothetical protein BRADI_2g34750 [Brachypodium distachyon]	tr|F6K2D4|F6K2D4_DESAN	Ubiquitin	-	3.00119	3.49125	4.97733	3.42053	9.08418	6.51523	7.58734	9.57261	3.72258	8.18984	0.454536	0.00544071	0.000624413	2.12719	2.17311	1.47165	2.22104	7.83417	7.52289	7.03865	8.18886	1.99825	7.64614	0.261341	1.27066e-11	4.00967e-09
TraesCS1B01G427700	60S ribosomal L18a	gi|721635512|ref|XP_010231018.1|PREDICTED: 60S ribosomal protein L18a-like protein [Brachypodium distachyon] gi|944069376|gb|KQK04860.1| hypothetical protein BRADI_2g16440 [Brachypodium distachyon]	tr|B6T286|B6T286_MAIZE	60S ribosomal protein L18A	-	23.9396	22.5078	22.1373	13.787	45.9328	37.8602	43.5824	51.6284	20.5929	44.7509	0.460167	1.43323e-07	6.29149e-05	18.8962	30.1774	15.6655	26.8568	38.1673	37.6413	48.3519	45.1512	22.899	42.3279	0.54099	0.000140849	0.00158109
TraesCS1B01G430400LC	Retrotransposon gag	gi|474022971|gb|EMS52954.1|hypothetical protein TRIUR3_31004 [Triticum urartu]	sp|P27958|POLG_HCVH	Genome polyprotein	-	3.50335	3.38668	6.19336	0.463818	0.187108	0.378623	0.271611	0.42327	3.3868	0.315153	10.7465	8.97965e-09	2.20485e-19	6.69691	3.72822	3.2398	7.88832	0.503194	0.196171	0.286328	0.391904	5.38831	0.344399	15.6455	1.11926e-23	2.11566e-28
TraesCS1B01G430600LC	RNA-binding ARP1	gi|475592405|gb|EMT22056.1|hypothetical protein F775_15534 [Aegilops tauschii]	tr|A0A061G9K2|A0A061G9K2_THECC	RNA-binding family protein, putative	-	0.290302	0.407373	0.542816	0.0115302	0.0465138	0	0.0306911	0.063133	0.313005	0.0350845	8.92147	0.000459532	2.50323e-10	0.59858	0.391743	0.315152	0.993447	0.0729693	0.0487667	0.0266921	0.0487122	0.574731	0.0492851	11.6614	7.48993e-14	3.26203e-17
TraesCS1B01G433200	-	-	tr|Q36812|Q36812_WHEAT	Cab-1 gene upstream region	-	4.2898	2.15064	3.53755	9.89959	0	0.697407	0.0511666	0	4.96939	0.187143	26.5539	0.00789749	1.19528e-22	11.6944	3.34512	13.5	1.44019	0.347573	0.0813013	0.148332	0.162421	7.49493	0.184907	40.5335	3.38278e-11	9.56458e-32
TraesCS1B01G433300	Chlorophyll a-b binding chloroplastic	gi|475614190|gb|EMT29002.1|Chlorophyll a-b binding protein, chloroplastic [Aegilops tauschii]	tr|W5AJ04|W5AJ04_WHEAT	Chlorophyll a-b binding protein, chloroplastic	-	189.089	170.284	233.57	422.095	14.8208	86.5484	35.3391	12.4464	253.76	37.2887	6.80528	0.000688399	7.80769e-26	495.353	190.883	602.622	175.863	64.2003	29.4171	37.7482	32.7011	366.18	41.0167	8.92759	2.38498e-11	2.51827e-33
TraesCS1B01G433800	ABC transporter C family member 2-like	gi|357166028|ref|XP_003580573.1|PREDICTED: ABC transporter C family member 2-like [Brachypodium distachyon] gi|721694704|ref|XP_010240439.1| PREDICTED: ABC transporter C family member 2-like [Brachypodium distachyon] gi|721694709|ref|XP_010240440.1| PREDICTED: ABC transporter C family member 2-like [Brachypodium distachyon] gi|944049013|gb|KQJ84654.1| hypothetical protein BRADI_5g22077 [Brachypod…	tr|G7IP56|G7IP56_MEDTR	Multidrug resistance protein ABC transporter family protein	-	2.21235	2.04229	1.60602	1.08028	4.04256	3.01685	5.00941	4.92919	1.73523	4.2495	0.408337	0.000113565	1.41056e-05	1.66032	2.96828	1.38138	2.492	4.06084	4.7133	4.7384	5.35659	2.12549	4.71728	0.450576	3.67732e-06	6.98222e-05
TraesCS1B01G434100	Subtilisin-like protease	gi|326497905|dbj|BAJ94815.1|predicted protein [Hordeum vulgare subsp. vulgare]	tr|R7WBB0|R7WBB0_AEGTA	Subtilisin-like protease	-	1.90987	4.58117	4.24424	4.56225	13.5976	13.8843	16.1066	13.2572	3.82438	14.2114	0.269107	5.28788e-07	7.29583e-13	1.63611	1.20382	0.492234	1.42123	15.8473	14.3501	12.3125	12.7008	1.18835	13.8027	0.0860954	1.37098e-27	2.70476e-38
TraesCS1B01G436700	50S ribosomal L12- chloroplastic	gi|475461585|gb|EMT02061.1|50S ribosomal protein L12-1, chloroplastic [Aegilops tauschii]	tr|A0A072U545|A0A072U545_MEDTR	50S ribosomal protein L7/L12	-	8.54469	5.78489	10.0908	18.4692	1.28801	3.74245	1.20289	0.268956	10.7224	1.62558	6.59606	0.00174378	6.00791e-17	11.8736	4.47749	14.6194	2.87056	2.66451	1.24652	2.88072	2.73928	8.46026	2.38276	3.55062	0.000751407	6.32589e-09
TraesCS1B01G437900LC	anaphase-promoting complex subunit 1 isoform X2	gi|960468802|ref|XP_014754685.1|PREDICTED: anaphase-promoting complex subunit 1 isoform X2 [Brachypodium distachyon]	tr|Q654Z6|Q654Z6_ORYSJ	Receptor protein kinase-like	-	0.890894	1.65022	3.73143	0	0.157018	0.141215	0.165768	0	1.56814	0.116	13.5184	0.00330948	6.98408e-06	2.14694	0.774099	1.41849	2.2163	0.281514	0	0.240281	0.394654	1.63896	0.229112	7.15351	0.000102896	6.69487e-05
TraesCS1B01G439400	disease resistance RPP13 3	gi|326516418|dbj|BAJ92364.1|predicted protein [Hordeum vulgare subsp. vulgare]	AT1G17600.1	Disease resistance protein (TIR-NBS-LRR class) family	-	0	0.0321663	0.0467574	0.0409692	0.303002	0.161026	0.152673	0.14955	0.0299732	0.191563	0.156467	0.00293486	1.23385e-05	0.0221551	0	0	0.0511585	0.135811	0.173279	0.136995	0.323092	0.0183284	0.192294	0.0953142	0.000191267	6.38244e-08
TraesCS1B01G439600	timeless homolog	gi|474385259|gb|EMS64925.1|hypothetical protein TRIUR3_18342 [Triticum urartu]	tr|A0A1J3GNC7|A0A1J3GNC7_NOCCA	Topoisomerase 1-associated factor 1	-	0.0569136	0.0520603	0.0709458	0.0497306	0.101702	0.127802	0.155171	0.115979	0.0574126	0.125164	0.4587	0.00461717	0.000411043	0.0459422	0.0641049	0.0471972	0.0517491	0.149868	0.170605	0.115126	0.115555	0.0522484	0.137788	0.379193	3.74975e-06	4.11897e-06
TraesCS1B01G440500	WRKY transcription factor	gi|475514270|gb|EMT05704.1|Putative WRKY transcription factor 41 [Aegilops tauschii]	tr|A3FBG2|A3FBG2_WHEAT	WRKY transcription factor	WRKY	3.2909	3.2724	3.23573	2.0032	7.10354	6.97471	6.17495	7.28281	2.95056	6.884	0.428611	4.59881e-07	2.32747e-05	0.786249	4.71224	1.32467	1.28298	5.63762	4.4549	6.45741	6.85233	2.02653	5.85056	0.346383	0.00982727	5.96058e-08
TraesCS1B01G441900	CTP synthase	gi|475516362|gb|EMT05976.1|CTP synthase [Aegilops tauschii]	tr|M8AN68|M8AN68_AEGTA	CTP synthase	-	15.9548	7.04408	8.31468	9.6464	3.49232	5.87377	4.64458	3.30372	10.24	4.3286	2.36566	2.15841e-05	8.75408e-06	10.05	10.5092	8.26295	6.46919	4.79763	3.99434	3.6785	3.89488	8.82283	4.09133	2.15647	2.46235e-08	8.32786e-05
TraesCS1B01G447300LC	retrotransposon unclassified	gi|475546244|gb|EMT10649.1|Nitrate transporter [Aegilops tauschii]	tr|Q2R446|Q2R446_ORYSJ	Retrotransposon protein, putative, unclassified	-	0.737143	2.02285	0.735109	0.429406	0	0	0	0	0.981126	0	#DIV/0!	0.00104203	0.00037834	1.39327	2.13502	1.3041	3.86065	0	0	0	0	2.17326	0	#DIV/0!	9.32747e-08	8.63082e-09
TraesCS1B01G447400LC	retrotransposon unclassified	gi|475592946|gb|EMT22239.1|hypothetical protein F775_52309 [Aegilops tauschii]	AT2G02520.1	RNA-directed DNA polymerase (reverse transcriptase)-related family protein	-	1.03478	2.24803	0.945933	0.301394	0	0	0	0	1.13253	0	#DIV/0!	4.33044e-07	1.61986e-09	1.62986	1.41529	0.839051	3.08609	0	0	0	0	1.74257	0	#DIV/0!	4.9527e-11	1.13622e-12
TraesCS1B01G449000	-	-	tr|A0A160NTK3|A0A160NTK3_9LAMI	RADIALIS-like transcription factor	MYB_related	40.0795	91.1163	20.3413	31.2688	5.58626	7.77913	5.61219	10.7619	45.7015	7.43486	6.14692	4.70245e-11	2.10129e-19	10.1456	39.2375	7.46136	80.1883	6.78468	1.96487	4.27427	4.37828	34.2582	4.35052	7.8745	5.17129e-06	3.43524e-22
TraesCS1B01G449100	-	-	tr|G7IVT6|G7IVT6_MEDTR	Transcription factor radialis-like protein	MYB_related	102.054	169.464	52.6735	69.4597	31.4025	39.7727	46.7861	54.9806	98.4128	43.2355	2.2762	3.49794e-05	2.31268e-05	38.4089	120.615	31.4743	214.237	26.1516	20.884	26.3021	26.6207	101.184	24.9896	4.04904	1.87215e-05	1.63722e-13
TraesCS1B01G449200	-	-	tr|A0A160NTK3|A0A160NTK3_9LAMI	RADIALIS-like transcription factor	MYB_related	124.506	195.833	63.7469	82.6114	21.7655	35.1385	31.9249	51.1743	116.674	35.0008	3.33347	4.32544e-08	1.48183e-10	31.5684	101.44	35.0547	172.695	16.3128	10.7739	16.7902	19.7301	85.1895	15.9017	5.35724	4.13601e-08	1.641e-18
TraesCS1B01G449300	-	-	tr|A0A160NTK3|A0A160NTK3_9LAMI	RADIALIS-like transcription factor	MYB_related	17.9227	42.7458	17.0321	17.1346	4.45953	6.51738	6.57163	6.38918	23.7088	5.98443	3.96175	1.0975e-10	1.07847e-10	7.47254	23.0542	8.67292	44.4487	3.99769	2.49361	3.26999	2.80218	20.9121	3.14087	6.65806	2.8805e-08	5.35101e-17
TraesCS1B01G449400	-	-	tr|A0A160NTK3|A0A160NTK3_9LAMI	RADIALIS-like transcription factor	MYB_related	19.4799	33.4836	15.2634	13.8415	2.76675	2.43174	3.51839	5.00708	20.5171	3.43099	5.97994	4.56589e-22	1.07708e-19	6.37249	22.5268	7.57415	34.8016	1.63469	0.527411	0.962251	2.0546	17.8188	1.29474	13.7624	3.88388e-13	1.26789e-34
TraesCS1B01G455900	late embryogenesis abundant Lea14-A-like	gi|326489615|dbj|BAK01788.1|predicted protein [Hordeum vulgare subsp. vulgare] gi|326513786|dbj|BAJ87911.1| predicted protein [Hordeum vulgare subsp. vulgare] gi|326517146|dbj|BAJ99939.1| predicted protein [Hordeum vulgare subsp. vulgare]	tr|A0A0K9PIU3|A0A0K9PIU3_ZOSMR	Late embryogenesis abundant protein Lea14	-	69.7668	83.4403	109.663	64.6562	183.457	174.258	179.16	154.104	81.8817	172.745	0.474004	5.84805e-05	8.34044e-05	50.86	76.0908	50.905	52.0242	180.865	148.727	155.799	154.253	57.47	159.911	0.359387	9.65843e-14	1.65151e-08
TraesCS1B01G456200	S-type anion channel SLAH2	gi|474412894|gb|EMS66940.1|S-type anion channel SLAH2 [Triticum urartu]	tr|A0A098GMQ9|A0A098GMQ9_9ROSI	S-type anion channel	-	0	0	0.0241787	0	2.36452	1.79346	1.71431	1.70134	0.00604466	1.89341	0.00319248	7.5096e-22	1.6824e-36	0	0	0	0	2.09411	2.9868	1.78739	1.38433	0	2.06315	0	3.99864e-24	5.08554e-39
TraesCS1B01G459900	Uncharacterized WD repeat-containing	gi|475544015|gb|EMT10246.1|hypothetical protein F775_26358 [Aegilops tauschii]	tr|A0A061DJK9|A0A061DJK9_THECC	Transducin/WD40 repeat-like superfamily protein	-	2.5004	4.10861	4.04188	2.50198	8.74271	4.66654	7.05375	9.10084	3.28822	7.39096	0.444898	0.00188315	6.00735e-05	1.31489	3.29978	1.97988	2.79861	6.72224	7.15408	5.76484	6.2826	2.34829	6.48094	0.362338	8.07861e-08	2.39202e-07
TraesCS1B01G462400	predicted protein	gi|326505798|dbj|BAJ91138.1|predicted protein [Hordeum vulgare subsp. vulgare] gi|326506582|dbj|BAJ91332.1| predicted protein [Hordeum vulgare subsp. vulgare]	AT4G27610.9	intracellular protein transporter	-	1.13177	1.40986	1.73753	0.572541	3.6745	2.64374	3.46362	3.60992	1.21293	3.34794	0.36229	0.00023446	1.1891e-05	0.717744	1.25082	0.434699	1.75484	3.38807	4.09463	3.65495	3.51832	1.03953	3.66399	0.283714	7.9372e-07	1.88515e-08
TraesCS1B01G465700	probable E3 ubiquitin ligase SUD1	gi|475527755|gb|EMT07527.1|hypothetical protein F775_09848 [Aegilops tauschii]	tr|N1QWJ7|N1QWJ7_AEGTA	E3 ubiquitin-protein ligase MARCH6	-	0.420611	0.459336	0.78326	0.262519	1.15736	0.918423	1.14998	1.24576	0.481432	1.11788	0.430664	0.00344196	4.56134e-05	0.371132	0.546962	0.318906	0.376512	0.990038	1.08494	0.983938	0.747836	0.403378	0.951688	0.423855	1.1841e-05	3.05324e-05
TraesCS1B01G466400LC	-	-	tr|K3XRC4|K3XRC4_SETIT	Pectate lyase	-	3.03736	4.10241	4.68546	0	0.16729	0	0.0883062	0	2.95631	0.0638991	46.2653	2.18205e-05	9.90307e-12	4.30568	3.43642	2.14099	8.32665	0	0	0	0	4.55244	0	#DIV/0!	2.58053e-14	9.05911e-19
TraesCS1B01G466500LC	FAR1-RELATED SEQUENCE 5	gi|475447060|gb|EMT01583.1|hypothetical protein F775_24720 [Aegilops tauschii]	tr|N1R2U9|N1R2U9_AEGTA	Protein FAR1-RELATED SEQUENCE 5	-	3.33017	2.60858	4.83277	1.91096	1.79584	1.53632	1.61847	1.03049	3.17062	1.49528	2.12042	5.61975e-05	0.00135577	4.93212	3.34706	2.96773	4.55552	1.09942	1.21236	1.47461	1.54128	3.95061	1.33192	2.96611	3.5974e-11	7.52811e-07
TraesCS1B01G466600LC	---NA---	No Blast Hit	AT5G63160.1	BTB and TAZ domain protein 1	-	10.1827	14.4082	25.2279	0.834146	1.12167	0.378293	0.296045	0.761223	12.6632	0.639309	19.8077	7.2507e-09	1.70554e-27	13.307	11.7509	8.33873	19.6863	0.879823	0.470401	0.536398	0.704813	13.2707	0.647859	20.484	1.19865e-31	5.06059e-29
TraesCS1B01G470800	-	-	tr|A0A1D1XRA6|A0A1D1XRA6_9ARAE	Sigma factor sigB regulation protein rsbQ	-	8.54566	7.84699	7.32571	9.01798	3.53367	3.07382	3.57769	4.29827	8.18409	3.62086	2.26026	4.80732e-13	9.93367e-05	11.9277	10.5668	11.426	12.9965	4.15438	4.61584	5.00858	5.04749	11.7293	4.70657	2.4921	4.2506e-17	5.02326e-06
TraesCS1B01G471200	light stress-responsive one-helix -like	gi|474369524|gb|EMS63762.1|hypothetical protein TRIUR3_28507 [Triticum urartu]	sp|Q3YY58|XNI_SHISS	Flap endonuclease Xni	-	0.372419	0.431149	0.626724	0.203385	1.51788	1.4758	1.68908	1.18787	0.408419	1.46766	0.27828	0.000224842	1.84296e-06	0.197974	0.505619	0.432375	0.24381	1.36069	0.825807	1.91472	1.89036	0.344944	1.49789	0.230286	0.000103133	5.63481e-08
TraesCS1B01G476400	flavonoid 3 -hydroxylase	gi|326500898|dbj|BAJ95115.1|predicted protein [Hordeum vulgare subsp. vulgare]	tr|Q7G602|Q7G602_ORYSJ	Flavonoid 3'-hydroxylase	-	0.108752	0.410345	0.352468	0.633508	2.26812	0.890636	1.73686	1.06953	0.376268	1.49129	0.252311	0.0064658	6.41884e-08	0.0770814	0	0.168346	0	1.03093	0.348324	0.782165	0.883218	0.0613568	0.76116	0.0806096	0.000305836	1.25302e-11
TraesCS1B01G477900	probable pectinesterase pectinesterase inhibitor 21	gi|944252735|gb|KQL16998.1|hypothetical protein SETIT_022417mg [Setaria italica]	tr|A0A1D6REH3|A0A1D6REH3_WHEAT	Pectinesterase	-	0.765903	0.788163	0.751855	0.711066	0.168736	0.151753	0.0222673	0.114512	0.754247	0.114317	6.59785	3.69397e-08	9.51994e-07	0.678575	0.58924	0.635146	1.00282	0.0756306	0.21229	0.0645532	0.106026	0.726445	0.114625	6.33757	1.52503e-07	1.39499e-06
TraesCS1B01G479100	guanine nucleotide-binding alpha-1 subunit	gi|318085641|gb|ADV39994.1|heterotrimeric G protein alpha subunit [Triticum aestivum]	tr|A0A192GRM5|A0A192GRM5_MORAL	Guanine nucleotide-binding protein subunit alpha-like protein	-	1.48552	2.26119	2.75451	1.2169	4.03637	3.1641	4.01657	4.59015	1.92953	3.9518	0.488267	0.00745521	0.000649548	1.03098	2.39778	0.677548	2.2692	3.56947	4.392	4.34044	3.74731	1.59388	4.0123	0.397247	0.00057377	3.81503e-06
TraesCS1B01G531600LC	ammonium transporter	gi|326514332|dbj|BAJ96153.1|predicted protein [Hordeum vulgare subsp. vulgare] gi|326526087|dbj|BAJ93220.1| predicted protein [Hordeum vulgare subsp. vulgare] gi|326533142|dbj|BAJ93543.1| predicted protein [Hordeum vulgare subsp. vulgare]	tr|A0A1D5SUT1|A0A1D5SUT1_WHEAT	Ammonium transporter	-	1.15903	0.975863	1.18211	0.736548	3.40462	3.00629	2.74477	4.90115	1.01339	3.51421	0.288369	8.88411e-08	4.31548e-09	0.995765	2.08538	0.722327	0.896738	2.77458	2.20662	5.04424	4.56388	1.17505	3.64733	0.322168	0.000610247	3.74004e-08
TraesCS1B01G536100LC	-	-	tr|A0A0K9Q0P2|A0A0K9Q0P2_ZOSMR	Nodulin-like / Major Facilitator Superfamily protein	-	6.78684	5.05232	4.96808	6.05645	3.30854	1.71666	2.21665	1.72718	5.71592	2.24226	2.54918	5.67184e-07	0.000228525	6.44799	7.52821	4.78993	5.86111	1.7111	2.6683	1.16838	2.55871	6.15681	2.02662	3.03797	5.27937e-09	1.05036e-05
TraesCS1B01G625700LC	-	-	tr|B1PT17|B1PT17_PENAM	Heat shock transcription factor	HSF	0.823475	0.600248	0.744215	0.389753	3.65862	2.39302	2.17066	4.67856	0.639423	3.22522	0.198257	6.60842e-09	8.67992e-14	0.583666	1.16769	0.637363	0.718799	2.46658	1.54701	3.3546	3.49589	0.776879	2.71602	0.286036	8.51023e-06	5.65717e-09
TraesCS1B01G649100LC	retrotransposon Ty1-copia subclass	gi|474139819|gb|EMS56514.1|hypothetical protein TRIUR3_09578 [Triticum urartu]	tr|A0A151RLR0|A0A151RLR0_CAJCA	Retrovirus-related Pol polyprotein from transposon TNT 1-94	-	0.730077	0.375648	0.364032	0.340232	0.193012	0.231448	0.181127	0.077622	0.452497	0.170802	2.64925	0.00124973	0.00295172	0.620961	0.634366	0.242175	0.557615	0.153798	0.197863	0.32818	0.21561	0.513779	0.223863	2.29506	0.00134841	0.00791099
TraesCS1B01G650600LC	-	-	AT3G24255.3	RNA-directed DNA polymerase (reverse transcriptase)-related family protein	-	5.33794	6.20012	7.03614	6.46529	14.9969	15.0792	13.4725	18.6695	6.25987	15.5545	0.402447	3.69637e-07	2.84519e-06	4.23297	4.47742	5.85543	3.28696	10.1037	10.3129	13.3634	12.6816	4.4632	11.6154	0.384247	0.000564797	9.16794e-07
TraesCS1B01G710300LC	-	-	tr|Q6ATT7|Q6ATT7_ORYSJ	Cytochrome P450, putative	-	0	0	0	0	0.470464	0.604449	0.567636	0.608153	0	0.562675	0	5.97674e-05	3.12643e-07	0	0.331342	0.050597	0	0.662738	0.789203	1.33703	0.732012	0.0954847	0.880247	0.108475	0.000599289	7.824e-07
TraesCS1B01G735900LC	Disease resistance RPP8	gi|475553054|gb|EMT11920.1|Disease resistance protein RPP8 [Aegilops tauschii]	tr|M8A530|M8A530_TRIUA	Disease resistance protein RPM1	-	0	0.0742109	0	0	0.762605	0.228617	0.369005	0.632551	0.0185527	0.498195	0.0372399	0.00129554	1.36391e-05	0	0	0	0.188844	0.284845	0.426423	0.437625	0.692163	0.0472111	0.460264	0.102574	0.00601763	0.000100234
TraesCS1B01G750000LC	-	-	tr|A0A160NTK3|A0A160NTK3_9LAMI	RADIALIS-like transcription factor	MYB_related	13.0847	20.3898	6.71069	8.00328	2.47087	1.03702	2.26075	3.42823	12.0471	2.29921	5.23966	4.15823e-10	4.50817e-12	4.50461	15.5651	5.3324	18.9677	0.738326	0.828974	1.51245	2.34613	11.0925	1.35647	8.17744	1.94932e-09	4.57937e-16
TraesCS2A01G000600	methylecgonone reductase-like	gi|475497035|gb|EMT03965.1|Putative NAD(P)H-dependent oxidoreductase 1 [Aegilops tauschii]	tr|Q6TY49|Q6TY49_HYDMC	Reductase 1	-	10.2384	8.56843	10.61	2.96412	24.7303	18.8196	18.6489	30.7877	8.09524	23.2466	0.348233	0.000593871	2.72775e-08	6.73225	14.559	6.21954	9.00427	20.0254	14.1323	23.3304	27.7776	9.12877	21.3164	0.428251	0.00086543	7.04228e-06
TraesCS2A01G000700	PREDICTED: uncharacterized protein LOC100843116	gi|357163653|ref|XP_003579802.1|PREDICTED: uncharacterized protein LOC100843116 [Brachypodium distachyon] gi|944045785|gb|KQJ81426.1| hypothetical protein BRADI_5g00640 [Brachypodium distachyon]	tr|A0A199W3S8|A0A199W3S8_ANACO	Histone deacetylase complex subunit SAP30	-	0.750765	0.563344	0.655107	0.587677	1.81941	1.63629	1.85531	1.57149	0.639224	1.72063	0.371506	2.43474e-07	2.12156e-06	1.10861	1.41567	1.02728	1.07515	2.40942	2.35841	2.20416	2.09017	1.15668	2.26554	0.510553	8.16787e-05	0.00104433
TraesCS2A01G002600LC	Disease resistance RPM1	gi|475618008|gb|EMT30311.1|Disease resistance protein RPM1 [Aegilops tauschii]	sp|P54687|BCAT1_HUMAN	Branched-chain-amino-acid aminotransferase, cytosolic	-	0	0	0	0	3.51828	2.3315	3.32336	4.18891	0	3.34052	0	4.49741e-09	6.89166e-14	0	0	0	0	3.48592	5.90191	2.69198	4.49906	0	4.14472	0	6.35692e-12	6.50254e-17
TraesCS2A01G002700	-	-	tr|A0A1E5VE12|A0A1E5VE12_9POAL	3'-N-debenzoyl-2'-deoxytaxol N-benzoyltransferase	-	0.0891545	0.0917458	0	0.155805	24.277	16.9935	24.2613	31.8848	0.0841763	24.3541	0.00345634	5.40865e-75	1.65903e-90	0.0315957	0	0	0	11.5153	7.41346	18.4551	16.1597	0.00789892	13.3859	0.000590093	2.27601e-48	2.40055e-81
TraesCS2A01G002800	-	-	tr|Q10S01|Q10S01_ORYSJ	Cytochrome P450 family protein, expressed	-	0.400902	0.45381	0.989496	1.47128	0.176645	0.0635466	0.0559467	0.0639361	0.828872	0.0900186	9.20778	5.74693e-07	1.11119e-09	1.27869	0.174172	0.851095	0.0787369	0.0316703	0	0.0810949	0.118396	0.595674	0.0577904	10.3075	0.00154682	1.16108e-08
TraesCS2A01G003100	disease resistance RGA4	gi|474372346|gb|EMS63942.1|Putative disease resistance protein RGA3 [Triticum urartu]	tr|C1KAE3|C1KAE3_HORVU	NBS-LRR disease resistance protein-like protein	-	0.855965	1.13991	0.819083	0.857924	2.26293	1.87555	2.31291	2.64989	0.918221	2.27532	0.403557	2.62728e-08	5.73665e-06	1.16878	0.802083	0.559515	1.40092	1.6507	2.18645	2.02852	2.44423	0.982825	2.07748	0.473086	0.00791752	0.000188814
TraesCS2A01G003900	disease resistance RGA4	gi|473970852|gb|EMS51437.1|Disease resistance protein RGA2 [Triticum urartu]	tr|C1KAE3|C1KAE3_HORVU	NBS-LRR disease resistance protein-like protein	-	18.1829	11.6314	14.7022	15.0292	62.3614	61.1483	72.9231	83.0756	14.8864	69.8771	0.213037	8.86242e-18	4.40309e-14	12.5394	18.5035	11.7369	19.9467	61.7265	69.3775	80.1881	82.7246	15.6816	73.5042	0.213343	1.54205e-25	1.58832e-14
TraesCS2A01G004200LC	disease resistance RGA4	gi|475467648|gb|EMT02244.1|Putative disease resistance protein RGA4 [Aegilops tauschii]	AT5G01730.6	SCAR family protein 4	-	0	0.184436	0	0	0.947649	1.84659	2.58452	2.57249	0.046109	1.98781	0.0231959	1.17311e-05	3.89658e-09	0	0	0.118903	0	1.8406	2.91441	2.41695	2.1172	0.0297257	2.32229	0.0128002	8.02196e-09	3.8385e-12
TraesCS2A01G004700	G patch domain-containing 8	gi|473970850|gb|EMS51435.1|G patch domain-containing protein 8 [Triticum urartu]	tr|A0A103Y2Y0|A0A103Y2Y0_CYNCS	G-patch domain-containing protein	-	8.39607	8.6401	7.50618	6.53399	20.0003	16.2718	21.5115	22.0204	7.76909	19.951	0.389409	2.60856e-14	1.07067e-06	7.53175	8.50176	7.74597	9.70495	18.1881	20.5569	17.3375	19.6138	8.37111	18.9241	0.442353	4.59603e-11	2.11566e-05
TraesCS2A01G004800	tRNA (adenine-N(1)-)-methyltransferase non-catalytic subunit TRM6	gi|326489025|dbj|BAK01496.1|predicted protein [Hordeum vulgare subsp. vulgare]	tr|A0A1E5UU09|A0A1E5UU09_9POAL	tRNA (Adenine(58)-N(1))-methyltransferase non-catalytic subunit trm6	-	0.176062	0.603932	0.570624	0.205122	2.9479	1.72096	2.26588	3.13543	0.388935	2.51755	0.15449	5.32356e-11	1.05857e-18	0.180253	0.269133	0.0778691	0.20491	2.30263	3.1666	2.22918	2.31091	0.183041	2.50233	0.0731483	9.59758e-35	1.28071e-30
TraesCS2A01G004900	disease resistance RGA4	gi|473970852|gb|EMS51437.1|Disease resistance protein RGA2 [Triticum urartu]	tr|C1KAE3|C1KAE3_HORVU	NBS-LRR disease resistance protein-like protein	-	0.320115	0.276712	0.507579	0.257337	1.65873	1.60342	1.56652	2.07272	0.340436	1.72535	0.197314	1.39287e-16	4.02484e-15	0.390256	0.417223	0.29732	0.603556	1.55776	1.57108	1.95123	2.25945	0.427089	1.83488	0.232761	2.40182e-16	4.14262e-13
TraesCS2A01G005200	Hexokinase- chloroplastic	gi|326531884|dbj|BAK01318.1|predicted protein [Hordeum vulgare subsp. vulgare]	tr|A0A1D5TQF2|A0A1D5TQF2_WHEAT	Phosphotransferase	-	0.61305	0.841157	0.764198	0.892795	3.96178	4.04891	4.04947	4.07373	0.7778	4.03347	0.192836	3.35509e-17	2.45109e-14	1.27459	1.27251	0.813421	1.5251	4.90752	4.80316	4.24384	4.40551	1.22141	4.59001	0.266101	1.21801e-16	1.11119e-10
TraesCS2A01G006200LC	disease resistance RGA4	gi|474425414|gb|EMS67701.1|Putative disease resistance protein RGA4 [Triticum urartu]	tr|C1KAE3|C1KAE3_HORVU	NBS-LRR disease resistance protein-like protein	-	0.0509508	0	0.0381077	0.0890407	3.54708	2.18056	2.5597	2.92523	0.0445248	2.80315	0.0158839	3.38123e-20	4.86205e-32	0.108339	0.0368927	0.101406	0.133423	2.37474	2.18426	3.05756	3.61128	0.0950151	2.80696	0.0338498	6.03472e-22	9.00758e-28
TraesCS2A01G006800	disease resistance RGA4	gi|473970852|gb|EMS51437.1|Disease resistance protein RGA2 [Triticum urartu]	AT5G38350.1	Disease resistance protein (NBS-LRR class) family	-	0.412388	0.410228	0.442094	0.26425	3.14957	2.34232	3.19719	2.99243	0.38224	2.92038	0.130887	1.47765e-41	1.13804e-23	0.370239	0.637021	0.346543	0.512953	2.38903	2.19464	3.54991	3.41007	0.466689	2.88591	0.161713	9.93524e-24	2.95767e-20
TraesCS2A01G006800LC	---NA---	No Blast Hit	AT1G02205.3	Fatty acid hydroxylase superfamily	-	0.469952	0.644815	1.40597	0.41064	4.00335	4.2212	4.95514	4.6218	0.732843	4.45037	0.16467	1.30459e-06	1.18493e-09	1.22135	1.36114	0.831404	1.3332	4.45501	2.89466	4.33062	5.55154	1.18677	4.30796	0.275484	4.43204e-05	2.63247e-06
TraesCS2A01G007000	disease resistance RGA3	gi|474372346|gb|EMS63942.1|Putative disease resistance protein RGA3 [Triticum urartu]	AT5G38350.1	Disease resistance protein (NBS-LRR class) family	-	0.88667	1.04489	1.25146	0.937215	5.65862	4.88508	5.79433	5.82732	1.03006	5.54134	0.185887	2.79045e-50	9.6234e-19	1.49005	1.82252	1.17647	1.64779	5.5697	4.71444	7.94569	7.54946	1.53421	6.44482	0.238053	2.43156e-18	1.00807e-14
TraesCS2A01G007300	PREDICTED: uncharacterized protein LOC100822706	gi|357165787|ref|XP_003580493.1|PREDICTED: uncharacterized protein LOC100822706 [Brachypodium distachyon] gi|944045967|gb|KQJ81608.1| hypothetical protein BRADI_5g01763 [Brachypodium distachyon]	AT5G15320.2	ATP synthase E chain	-	22.0634	26.0834	29.0748	15.9509	43.7471	34.3481	38.3653	45.7639	23.2932	40.5561	0.574344	0.00759546	0.00678569	13.5904	19.8747	15.77	13.0685	38.4904	40.0903	37.9002	47.9964	15.5759	41.1193	0.378797	1.47368e-08	2.96419e-07
TraesCS2A01G008600LC	disease resistance RPP13 1	gi|474436178|gb|EMS68188.1|Disease resistance protein RGA2 [Triticum urartu]	AT1G66570.3	sucrose-proton symporter 7	-	4.14033	5.0254	4.76412	3.43225	0.935542	0.925522	0.641989	0.931194	4.34053	0.858562	5.05558	2.55565e-17	1.20321e-09	1.12869	4.38162	0.633873	3.75303	0.251597	0.863153	0.644238	0.548665	2.4743	0.576914	4.28887	0.000837501	4.11448e-06
TraesCS2A01G013000	Cytochrome P450 85A1	gi|474033163|gb|EMS53012.1|Cytochrome P450 85A1 [Triticum urartu]	tr|A0A072U639|A0A072U639_MEDTR	Cytochrome P450 family protein	-	5.55487	7.81444	5.69515	5.1083	2.56675	2.01162	1.81943	2.18985	6.04319	2.14691	2.81483	3.22017e-26	9.72478e-08	3.76025	4.911	2.74666	3.54123	2.2352	1.86069	1.58517	1.99685	3.73979	1.91947	1.94834	1.22729e-09	0.00137201
TraesCS2A01G019600LC	disease resistance RPP13 1	gi|474314587|gb|EMS62026.1|hypothetical protein TRIUR3_05645 [Triticum urartu]	tr|Q948D3|Q948D3_ORYSJ	NB-ARC domain containing protein	-	0	0	0.606074	0.283225	1.99947	1.28445	1.357	2.06772	0.222325	1.67716	0.13256	0.00437313	8.7671e-06	0.11487	0	0.107519	0	0.768174	1.31769	2.40409	2.1538	0.0555973	1.66094	0.0334734	7.67171e-06	1.19669e-08
TraesCS2A01G019700	disease resistance RPP13 1	gi|475607279|gb|EMT26654.1|hypothetical protein F775_16812 [Aegilops tauschii]	AT3G14470.2	NB-ARC domain-containing disease resistance protein	-	0.176886	0.182027	0.264597	0.231842	1.48085	3.15427	1.97478	1.48102	0.213838	2.02273	0.105717	4.69109e-06	2.577e-11	0.438809	0.12808	0.11735	0.231602	2.30564	1.63429	2.0872	2.41604	0.22896	2.11079	0.108471	8.39878e-09	1.5854e-11
TraesCS2A01G019700LC	Anthocyanin 3 -O-beta-glucosyltransferase	gi|474314586|gb|EMS62025.1|UDP-glycosyltransferase 73B4 [Triticum urartu]	tr|A0A1D5U7X0|A0A1D5U7X0_WHEAT	Glycosyltransferase	-	1.91363	2.03079	1.74435	1.30634	0.948579	0.521344	0.584173	0.190742	1.74878	0.56121	3.11608	3.45882e-06	5.24482e-05	1.22919	1.77534	1.6266	2.07492	0.519654	0.574614	0.846762	0.573972	1.67651	0.628751	2.66642	6.94663e-07	0.000499538
TraesCS2A01G020000	Disease resistance RGA2	gi|475589650|gb|EMT21232.1|Disease resistance protein RGA2 [Aegilops tauschii]	tr|A0A0U2RTH9|A0A0U2RTH9_ORYSA	NBS-LRR-like resistance protein	-	0.0816304	0.126004	0.0915809	0.142656	0.539519	0.646958	0.759445	1.20421	0.110468	0.787533	0.140271	3.66312e-05	2.70155e-08	0.0578584	0.0886611	0.0812331	0.213762	0.451403	0.331849	0.990738	0.843761	0.110379	0.654438	0.168662	0.000447341	7.66968e-07
TraesCS2A01G023000	-	-	tr|R4WM32|R4WM32_9POAL	Cytochrome P450	-	0	0	0.0297887	0.0348015	0.0350981	0.189394	0.500229	0.476386	0.0161476	0.300277	0.0537756	0.00865495	3.39916e-06	0.0846888	0.057678	0.0792687	0.0260741	0.157317	0.441578	0.37597	0.382273	0.0619274	0.339284	0.182524	0.00547772	0.000281728
TraesCS2A01G024700	Cysteine-rich receptor kinase 6	gi|475584717|gb|EMT19850.1|Cysteine-rich receptor-like protein kinase 6 [Aegilops tauschii]	sp|P93194|RPK1_IPONI	Receptor-like protein kinase	-	5.96327	5.43344	6.17911	1.73688	15.1083	12.2585	11.7604	13.8196	4.82817	13.2367	0.364757	0.000413063	2.60858e-07	2.46556	8.23102	1.56598	3.04995	9.96146	5.83098	13.8636	13.8962	3.82813	10.888	0.35159	0.00981277	6.48053e-08
TraesCS2A01G029100	-	-	tr|M7ZVY8|M7ZVY8_TRIUA	Glycosyltransferase	-	5.04575	7.98831	3.04813	5.9351	0.513059	0.769036	1.35412	0.773748	5.50432	0.852491	6.45675	4.98118e-09	1.30324e-09	5.91473	5.62085	3.9912	1.27049	0.459926	0.286885	0.130854	0.143282	4.19932	0.255237	16.4527	1.36961e-08	1.93456e-12
TraesCS2A01G032500	ATP sulfurylase 2-like	gi|326505840|dbj|BAJ91159.1|predicted protein [Hordeum vulgare subsp. vulgare] gi|326510029|dbj|BAJ87231.1| predicted protein [Hordeum vulgare subsp. vulgare]	tr|A4S3B3|A4S3B3_OSTLU	ATP sulfurylase (Sulfate adenylyltransferase)	-	127.445	126.413	139.665	174.045	73.6776	79.5838	78.1664	61.1062	141.892	73.1335	1.94018	7.86945e-08	0.000573969	149.316	97.7525	143.905	80.4527	66.6215	58.8611	64.539	62.4432	117.856	63.1162	1.86729	0.000238574	0.00110679
TraesCS2A01G032800	predicted protein	gi|326488779|dbj|BAJ98001.1|predicted protein [Hordeum vulgare subsp. vulgare]	sp|Q5XKE5|K2C79_HUMAN	Keratin, type II cytoskeletal 79	-	14.5995	32.9871	19.3464	5.68515	92.437	59.4889	81.7171	88.5781	18.1546	80.5553	0.225368	2.31348e-06	1.34027e-15	5.17396	16.5464	7.58007	20.6739	66.191	108.732	65.5912	70.7664	12.4936	77.82	0.160544	8.50476e-12	1.00948e-22
TraesCS2A01G035700	arginase	gi|525333924|gb|AGR45902.1|arginase protein [Triticum aestivum] gi|649947777|gb|AIC73640.1| arginase [Triticum turgidum] gi|649947779|gb|AIC73641.1| arginase [Triticum aestivum]	tr|A0A060L0E4|A0A060L0E4_TRITU	Arginase	-	5.59503	4.63115	5.95864	3.4541	19.0255	13.6885	17.2567	21.774	4.90973	17.9362	0.273733	3.42815e-17	1.37266e-11	5.00019	7.53009	4.19602	7.2461	17.1032	22.7452	20.298	20.2502	5.9931	20.0992	0.298176	1.19444e-23	1.01692e-10
TraesCS2A01G036300	acetyl- cytosolic 1-like	gi|357166522|ref|XP_003580738.1|PREDICTED: acetyl-CoA acetyltransferase, cytosolic 1-like [Brachypodium distachyon] gi|944046025|gb|KQJ81666.1| hypothetical protein BRADI_5g02170 [Brachypodium distachyon]	tr|A0A0R4UXQ1|A0A0R4UXQ1_ARAHY	3-ketoacyl-CoA thiolase	-	0.255395	0.262817	0.11461	0.178529	1.17033	0.566753	0.950421	1.01826	0.202838	0.926441	0.218943	0.000698131	6.6658e-06	0.108612	0.258898	0.169434	0.468153	0.645618	0.86835	0.964348	0.905091	0.251274	0.845852	0.297067	0.00275381	0.000213252
TraesCS2A01G042600	disease resistance RGA1	gi|475520413|gb|EMT06480.1|Disease resistance protein RGA2 [Aegilops tauschii]	tr|Q9LG50|Q9LG50_ORYSJ	NBS-LRR disease resistance protein-like	-	0.891094	0.546669	1.62774	2.29097	0.604051	0.434605	0.829026	0.423603	1.33912	0.572821	2.33776	0.00374111	0.000106928	2.35633	1.10433	1.37561	1.11064	0.690406	0.671307	0.612393	0.746469	1.48673	0.680144	2.1859	0.000216642	0.000306383
TraesCS2A01G047500	flowering-promoting factor 1 5	gi|475569759|gb|EMT15843.1|hypothetical protein F775_18646 [Aegilops tauschii]	tr|A0A199W3W7|A0A199W3W7_ANACO	Flowering-promoting factor 1-like protein 1	-	13.64	20.2343	6.62453	11.7637	7.49304	4.91378	8.2402	5.93267	13.0656	6.64492	1.96626	0.000792537	0.00310979	13.9367	18.2138	12.4572	21.1064	5.87742	10.2128	9.79426	7.19326	16.4285	8.26943	1.98666	4.25053e-08	0.00208198
TraesCS2A01G052500	vacuolar amino acid transporter 1-like	gi|475589413|gb|EMT21150.1|Vacuolar amino acid transporter 1 [Aegilops tauschii]	tr|B9HLH9|B9HLH9_POPTR	Amino acid transporter family protein	-	43.7318	25.6672	32.3777	48.6428	17.4022	22.0746	20.1029	19.0076	37.6049	19.6468	1.91404	2.89946e-05	0.000851195	41.6767	26.2501	40.2559	16.1117	19.1217	19.5522	17.3395	16.5655	31.0736	18.1447	1.71254	0.00801809	0.00664919
TraesCS2A01G058600	counting factor 45-1	gi|475554946|gb|EMT12334.1|hypothetical protein F775_01025 [Aegilops tauschii]	tr|A0A1D1XLA5|A0A1D1XLA5_9ARAE	Mitochondrial distribution and morphology protein 34	-	3.3729	1.85117	4.54086	1.57185	9.31331	6.95027	7.11273	10.2203	2.83419	8.39916	0.337438	0.00271381	1.88115e-05	3.66568	4.5589	3.13272	4.12182	9.59225	8.80874	11.3712	10.4591	3.86978	10.0578	0.384753	2.23881e-05	6.71698e-05
TraesCS2A01G060200	THO complex subunit 4D-like	gi|357147822|ref|XP_003574500.1|PREDICTED: THO complex subunit 4D-like [Brachypodium distachyon] gi|944062748|gb|KQJ98338.1| hypothetical protein BRADI_3g36320 [Brachypodium distachyon]	tr|A0A061ET42|A0A061ET42_THECC	RNA-binding family protein	-	2.17633	2.5932	2.46303	1.32615	4.44136	3.17733	3.84966	5.04638	2.13968	4.12869	0.518247	0.00544277	0.00168796	1.2178	2.65406	1.42482	2.62456	4.41122	3.51353	3.62996	3.67874	1.98031	3.80836	0.51999	0.00373135	0.00142226
TraesCS2A01G062400LC	-	-	AT1G18620.4	LONGIFOLIA protein	-	0.363804	0.561566	0.13605	0	4.32807	2.30665	2.87694	4.35147	0.265355	3.46578	0.0765643	6.41117e-07	2.15317e-11	0.257859	1.44884	0	0.357254	3.44876	2.55456	3.18893	3.89471	0.515987	3.27174	0.157711	0.000203092	6.98606e-08
TraesCS2A01G066200	40S ribosomal S6	gi|473961308|gb|EMS51115.1|40S ribosomal protein S6 [Triticum urartu] gi|473961309|gb|EMS51116.1| 40S ribosomal protein S6 [Triticum urartu] gi|475548112|gb|EMT11003.1| 40S ribosomal protein S6 [Aegilops tauschii]	tr|M8C7A0|M8C7A0_AEGTA	40S ribosomal protein S6	-	22.107	30.5566	31.8488	16.7508	55.7849	37.4338	45.4983	66.0895	25.3158	51.2016	0.494434	0.00259798	0.000275119	10.1184	22.3867	8.49671	23.8719	40.7924	48.4175	40.7031	42.5814	16.2184	43.1236	0.376092	1.11615e-05	9.82955e-08
TraesCS2A01G066700	ribulose-1,5-bisphosphate carboxylase oxygenase small subunit	gi|326492692|dbj|BAJ90202.1|predicted protein [Hordeum vulgare subsp. vulgare] gi|326498503|dbj|BAJ98679.1| predicted protein [Hordeum vulgare subsp. vulgare] gi|326506242|dbj|BAJ86439.1| predicted protein [Hordeum vulgare subsp. vulgare] gi|326515130|dbj|BAK03478.1| predicted protein [Hordeum vulgare subsp. vulgare]	tr|A0A1D5TMY6|A0A1D5TMY6_WHEAT	Ribulose bisphosphate carboxylase small chain	-	7172.64	6269.86	7022.66	9561.53	3322.22	4685.86	3589.36	2450.85	7506.67	3512.07	2.13739	8.02814e-06	5.45187e-05	9065.05	5298.8	9826.7	4179.12	4941.09	3879.55	3961.35	3853.45	7092.42	4158.86	1.70538	0.00814087	0.00618182
TraesCS2A01G066800	Ribulose bisphosphate carboxylase small chain chloroplastic	gi|475591677|gb|EMT21850.1|Ribulose bisphosphate carboxylase small chain PW9, chloroplastic [Aegilops tauschii]	tr|A0A0U2V4D5|A0A0U2V4D5_WHEAT	Ribulose bisphosphate carboxylase small chain	-	5720.56	4774.99	5490.48	7519.3	2660.2	3634.38	2907.65	1856.86	5876.33	2764.77	2.12543	1.3444e-05	6.26707e-05	7224.13	4259.19	8037.53	3834.97	3866.83	2825.76	3287.83	3129.3	5838.96	3277.43	1.78157	0.00307118	0.00267277
TraesCS2A01G067700	DSBA-like thioredoxin domain containing	gi|326491935|dbj|BAJ98192.1|predicted protein [Hordeum vulgare subsp. vulgare] gi|326493720|dbj|BAJ85321.1| predicted protein [Hordeum vulgare subsp. vulgare] gi|326504198|dbj|BAJ90931.1| predicted protein [Hordeum vulgare subsp. vulgare] gi|326511459|dbj|BAJ87743.1| predicted protein [Hordeum vulgare subsp. vulgare] gi|326520669|dbj|BAJ92698.1| predicted protein [Hordeum vulgare subsp. vulgare]	tr|A0A0K9NNS3|A0A0K9NNS3_ZOSMR	Thioredoxin superfamily protein	-	21.8521	24.5897	30.9603	10.5561	59.1797	50.2667	50.2465	60.2788	21.9895	54.9929	0.399861	0.000105529	1.0735e-06	19.0772	42.2584	17.208	35.5318	64.1384	49.3743	67.8612	70.765	28.5189	63.0347	0.452431	0.000254754	1.79686e-05
TraesCS2A01G068500	-	-	tr|A0A1D5TL02|A0A1D5TL02_WHEAT	Glycosyltransferase	-	0.283668	0.743051	0.462904	0.0225334	2.27254	1.20585	1.51148	2.94057	0.378039	1.98261	0.190677	0.00063686	1.74673e-13	0.0731127	0.392127	0.119758	0.20259	0.814877	0.857741	1.07806	0.894861	0.196897	0.911385	0.216042	9.18588e-07	3.95435e-09
TraesCS2A01G069600	INO80 complex subunit C	gi|326506504|dbj|BAJ86570.1|predicted protein [Hordeum vulgare subsp. vulgare]	tr|A0A199VP38|A0A199VP38_ANACO	INO80 complex subunit C	-	1.14667	2.02285	1.71525	0.572541	5.91856	2.98601	3.80999	5.61675	1.36433	4.58283	0.297704	0.00224407	1.29538e-05	1.27716	1.30473	1.41277	1.71584	3.49395	5.81173	2.9822	3.9911	1.42763	4.06975	0.35079	0.0028356	0.000244518
TraesCS2A01G070100	Anthocyanidin 5,3-O-glucosyltransferase	gi|475573263|gb|EMT16694.1|Anthocyanidin 5,3-O-glucosyltransferase [Aegilops tauschii]	tr|A0A1D5TRD2|A0A1D5TRD2_WHEAT	Glycosyltransferase	-	12.0994	12.7529	8.61077	9.9957	4.32961	4.03915	3.63283	5.8181	10.8647	4.45492	2.43881	2.58218e-15	5.25196e-06	5.76924	8.76102	6.08108	8.32912	3.76538	3.52306	3.06554	3.16721	7.23511	3.38029	2.14038	2.631e-20	0.000189808
TraesCS2A01G072400	thylakoid lumenal kDa chloroplastic	gi|326513886|dbj|BAJ87961.1|predicted protein [Hordeum vulgare subsp. vulgare]	tr|M8B0U2|M8B0U2_AEGTA	Thylakoid lumenal 15.0 kDa protein 2, chloroplastic	-	26.6796	17.7189	21.4972	32.9116	10.8665	12.5447	12.3898	8.68853	24.7018	11.1224	2.22091	2.1198e-06	3.17782e-05	35.9769	17.7274	36.3813	12.2997	11.7248	11.9645	10.8843	10.8918	25.5963	11.3663	2.25194	0.00102243	1.50796e-05
TraesCS2A01G073700	F-box FBD LRR-repeat At5g22660-like	gi|475505495|gb|EMT04728.1|hypothetical protein F775_52651 [Aegilops tauschii]	AT1G67390.1	F-box family protein	-	3.94415	4.91113	3.59894	3.92885	2.08544	1.31289	1.83471	1.9814	4.09577	1.80361	2.27087	1.00798e-13	0.000129292	3.60626	3.88402	2.35497	4.41538	1.96294	1.80747	1.80841	1.71809	3.56516	1.82423	1.95434	1.22479e-09	0.00282804
TraesCS2A01G079500	2-oxoglutarate mitochondrial-like	gi|326531426|dbj|BAJ94174.1|predicted protein [Hordeum vulgare subsp. vulgare]	tr|B9HTM3|B9HTM3_POPTR	2-oxoglutarate dehydrogenase E1 component family protein	-	1.94303	2.83739	3.72309	1.40675	5.78911	5.11847	5.26813	4.98752	2.47757	5.29081	0.468278	0.00499471	0.000112552	1.74444	2.62625	1.70645	2.20486	4.82412	4.25379	4.32966	4.61792	2.0705	4.50637	0.459461	3.24046e-10	6.07906e-05
TraesCS2A01G081300	Transcription factor bHLH47	gi|473849334|gb|EMS47464.1|Transcription factor bHLH47 [Triticum urartu]	tr|D6MK24|D6MK24_9ASPA	Transcription factor	-	1.03647	1.25049	4.277	2.24852	76.2825	96.1377	97.5911	134.574	2.20312	101.146	0.0217815	7.70351e-39	7.44138e-77	1.29194	0.828127	0.924724	0.538151	135.354	119.008	137.868	130.275	0.895735	130.626	0.00685724	1.27881e-141	1.03005e-109
TraesCS2A01G081900	pseudo-response regulator	gi|379025488|dbj|BAL63521.1|pseudo-response regulator [Triticum polonicum] gi|379025734|dbj|BAL63644.1| pseudo-response regulator [Triticum turgidum subsp. durum]	tr|H7CGJ1|H7CGJ1_9POAL	Pseudo-response regulator	-	8.12017	7.88374	7.75261	7.61557	3.56526	4.66752	4.38792	4.12412	7.84302	4.1862	1.87354	1.78261e-13	0.00138254	6.8435	8.28455	5.70119	5.16571	3.96105	3.69553	3.20192	3.70199	6.49873	3.64012	1.78531	5.9953e-08	0.00360326
TraesCS2A01G082500LC	hypothetical protein SORBIDRAFT_10g021246, partial	gi|242096052|ref|XP_002438516.1|hypothetical protein SORBIDRAFT_10g021246, partial [Sorghum bicolor]	tr|A0A1J3FWP0|A0A1J3FWP0_NOCCA	LINE-1 reverse transcriptase-like protein	-	9.95441	13.0123	13.4819	8.58053	25.6054	20.6828	25.0298	28.5327	11.2573	24.9627	0.450964	7.14652e-07	7.73287e-05	8.58105	13.7339	6.8717	13.7381	17.0027	20.3828	22.9477	23.1408	10.7312	20.8685	0.514229	0.000401861	0.00098789
TraesCS2A01G087100	probable phosphatase 2C 32	gi|326495692|dbj|BAJ85942.1|predicted protein [Hordeum vulgare subsp. vulgare]	tr|A0A072UWX1|A0A072UWX1_MEDTR	Protein phosphatase 2C-like protein	-	4.62748	5.19002	7.31095	1.77185	11.4548	12.8156	10.4727	14.6355	4.72507	12.3446	0.382763	0.0024507	8.2413e-07	3.20618	5.98606	3.27693	5.85466	12.1169	10.9912	10.7628	12.5528	4.58096	11.6059	0.394708	6.46578e-10	1.27328e-06
TraesCS2A01G088300	-	-	tr|M8C5F3|M8C5F3_AEGTA	Isoflavone reductase-like protein	-	4.10592	2.5821	3.26593	3.78704	0.832783	0.878099	0.924665	0.987419	3.43525	0.905742	3.79275	1.32206e-17	3.73284e-10	7.80677	3.37416	6.03162	1.856	1.02971	0.91527	0.900862	0.986424	4.76714	0.958066	4.97579	1.5345e-07	3.89323e-15
TraesCS2A01G092000	Cysteine-rich receptor kinase 19	gi|474046568|gb|EMS53514.1|Cysteine-rich receptor-like protein kinase 26 [Triticum urartu]	AT3G59700.1	lectin-receptor kinase	-	6.15741	9.32248	8.68129	4.88555	23.4509	20.8663	21.5972	23.1388	7.26168	22.2633	0.326173	8.67828e-15	4.38225e-09	4.26395	11.5818	4.13191	8.61808	18.6182	15.1706	24.9106	24.5593	7.14894	20.8147	0.343457	1.89592e-05	1.20998e-08
TraesCS2A01G092000LC	wound-induced 1-like	gi|326501034|dbj|BAJ98748.1|predicted protein, partial [Hordeum vulgare subsp. vulgare]	tr|T2DMY0|T2DMY0_PHAVU	Wound-induced protein 1-like protein	-	1.48025	2.5388	2.30652	1.61679	0.217409	0.48882	0.573812	0.196726	1.98559	0.369192	5.3782	6.87352e-07	7.96751e-06	1.39891	1.69706	0.982033	1.69587	0.584683	0.364704	0.415871	0.45537	1.44347	0.455157	3.17137	0.000188447	0.00338864
TraesCS2A01G092400	D-alanine--D-alanine ligase	gi|721608653|ref|XP_003559752.2|PREDICTED: uncharacterized protein LOC100840063 [Brachypodium distachyon] gi|944079157|gb|KQK14509.1| hypothetical protein BRADI_1g16770 [Brachypodium distachyon]	tr|M7ZUU8|M7ZUU8_TRIUA	D-alanine--D-alanine ligase	-	20.3557	20.0559	16.245	17.2	7.34703	7.41423	8.43136	6.40633	18.4642	7.39974	2.49525	1.76973e-23	1.19471e-06	27.8579	36.5659	33.6173	59.9535	7.33887	6.30637	6.89182	6.36327	39.4987	6.72508	5.87333	8.39624e-44	2.41085e-22
TraesCS2A01G092700	ACT domain-containing ACR2	gi|475570318|gb|EMT15995.1|hypothetical protein F775_21043 [Aegilops tauschii]	tr|D7M3X3|D7M3X3_ARALL	ACT domain-containing protein	-	0.0459556	0.0945826	0.154672	0.100389	1.47817	0.946969	0.983356	1.37419	0.0988999	1.19567	0.0827149	1.92609e-14	9.34096e-20	0.0488589	0.149741	0.0762199	0.240684	1.30694	1.39267	1.1465	0.831274	0.128876	1.16935	0.110212	4.72452e-13	1.41009e-17
TraesCS2A01G093700	probable phosphatase 2C 33	gi|326500662|dbj|BAJ94997.1|predicted protein [Hordeum vulgare subsp. vulgare]	tr|B6TFE7|B6TFE7_MAIZE	Protein phosphatase 2C-like	-	9.77305	7.78197	8.6625	10.5263	5.0036	5.49559	4.45851	3.74628	9.18596	4.67599	1.96449	1.99363e-07	0.000534944	10.524	7.58589	13.6173	6.49675	4.46557	4.50316	4.49758	4.5445	9.55601	4.50271	2.12228	6.14233e-05	6.6955e-05
TraesCS2A01G099400	ABSCISIC ACID-INSENSITIVE 5 2	gi|514737244|ref|XP_004958762.1|PREDICTED: ABSCISIC ACID-INSENSITIVE 5-like protein 2 [Setaria italica] gi|835930339|ref|XP_012699293.1| PREDICTED: ABSCISIC ACID-INSENSITIVE 5-like protein 2 [Setaria italica]	tr|B4F809|B4F809_MAIZE	BZIP transcription factor	-	2.29812	3.81437	1.94062	2.13763	0.261315	0.352521	0.310361	0.354682	2.54768	0.31972	7.96849	4.4427e-15	4.5749e-12	2.83738	3.05967	2.01643	3.30018	0.234252	0.219177	0.149957	0.492597	2.80342	0.273996	10.2316	2.0575e-19	5.88548e-15
TraesCS2A01G100800	cyclic dof factor 3-like	gi|473968286|gb|EMS51340.1|Dof zinc finger protein DOF5.2 [Triticum urartu]	tr|M8BAI0|M8BAI0_AEGTA	Dof zinc finger protein	Dof	73.4805	75.6162	62.5333	65.5026	34.1321	33.6859	37.0197	37.4742	69.2832	35.578	1.94736	2.23588e-26	0.000575656	61.8735	76.526	52.7969	72.8789	30.3965	30.6328	36.0592	35.1352	66.0188	33.0559	1.99719	2.82953e-41	0.000319253
TraesCS2A01G102200	predicted protein	gi|326518008|dbj|BAK07256.1|predicted protein [Hordeum vulgare subsp. vulgare]	tr|Q9LJV8|Q9LJV8_ARATH	Glycine-rich protein	-	0.0129131	0.132885	0.144872	0.135401	0.77381	0.675461	0.883006	0.535442	0.106518	0.71693	0.148575	6.47854e-08	1.77496e-14	0.274579	0.102852	0.128503	0.405781	0.632467	1.12626	0.71397	0.648307	0.227929	0.780251	0.292122	0.00152757	4.53659e-08
TraesCS2A01G106900	hypothetical protein TRIUR3_19930	gi|474313191|gb|EMS61978.1|hypothetical protein TRIUR3_19930 [Triticum urartu] gi|475498197|gb|EMT04073.1| hypothetical protein F775_11885 [Aegilops tauschii]	tr|A0A061E739|A0A061E739_THECC	B12D protein	-	0.209406	0.861969	1.56621	0.548931	5.35156	1.8256	3.40935	4.17452	0.796629	3.69026	0.215874	0.00588817	5.60645e-06	0	0.454883	0.277849	0.137091	10.4218	6.81031	5.50665	9.74023	0.217456	8.11975	0.0267811	3.5026e-16	1.95934e-24
TraesCS2A01G107600	root peroxidase	gi|57635151|gb|AAW52717.1|peroxidase 3 [Triticum monococcum] gi|193074352|gb|ACF08082.1| class III peroxidase [Triticum aestivum]	tr|Q5I3F5|Q5I3F5_TRIMO	Peroxidase	-	17.0779	10.9839	6.43494	1.63922	0.741085	1.4868	0.421283	0.722165	9.034	0.842834	10.7186	7.4919e-09	7.30213e-26	6.60249	28.3853	22.0589	1.82103	0.204411	0.382513	0.741505	0.620889	14.7169	0.48733	30.1991	1.52908e-07	3.86254e-47
TraesCS2A01G109900	60S ribosomal L18	gi|473742212|gb|EMS45435.1|60S ribosomal protein L18-2 [Triticum urartu]	tr|B6SJ08|B6SJ08_MAIZE	60S ribosomal protein L18	-	8.50286	12.3397	14.8389	7.33447	31.3171	15.2057	20.6385	29.5547	10.754	24.179	0.444766	0.00621276	4.95962e-05	3.09061	7.57759	3.32673	6.20881	18.4288	20.5464	18.4492	19.0747	5.05093	19.1248	0.264104	6.04196e-15	8.38597e-12
TraesCS2A01G110500	60S ribosomal L22-2	gi|474323352|gb|EMS62348.1|60S ribosomal protein L22-2 [Triticum urartu]	tr|B9RFC4|B9RFC4_RICCO	60S ribosomal protein L22, putative	-	16.356	23.2363	25.8737	13.027	49.3633	30.285	35.3487	47.3218	19.6233	40.5797	0.483574	0.00340985	0.000254997	8.20737	20.3325	8.73838	15.6352	33.1598	37.4449	32.1092	34.6246	13.2284	34.3346	0.385277	6.19681e-07	5.57131e-07
TraesCS2A01G112600	Universal stress A	gi|473986471|gb|EMS51704.1|Universal stress protein A-like protein [Triticum urartu]	tr|Q4VSM2|Q4VSM2_HORVV	Universal stress protein	-	54.564	62.0794	46.295	56.9842	18.9258	22.9715	14.295	14.48	54.9807	17.6681	3.11187	4.30877e-15	1.33544e-09	43.5626	49.1808	36.7202	50.8097	19.9314	11.6151	12.6561	17.1454	45.0683	15.337	2.93854	1.44887e-18	9.63624e-09
TraesCS2A01G114600	-	-	tr|A0A1E5VNW3|A0A1E5VNW3_9POAL	Flowering-promoting factor 1-like protein 1	-	5.79402	8.63523	6.57501	5.5865	1228.06	977.468	1399.94	1775.42	6.64769	1345.22	0.00494171	9.95141e-282	5.3291e-121	3.39866	7.95673	4.24152	14.3878	858.608	668.23	1107.76	1138.78	7.49617	943.344	0.00794638	9.13816e-89	6.92427e-108
TraesCS2A01G114700	formin BNI1-like isoform X2	gi|474309976|gb|EMS61865.1|hypothetical protein TRIUR3_20002 [Triticum urartu]	tr|A0A061EN74|A0A061EN74_THECC	Uveal autoantigen with coiled-coil domains and ankyrin repeats isoform 2	-	0.226112	0.465367	0.42279	0.592723	27.0991	22.2213	30.2396	48.5914	0.426748	32.0378	0.0133201	1.72502e-48	1.20899e-63	0.240397	0.491173	0.225011	0.148027	12.057	7.18649	22.9453	23.1213	0.276152	16.3275	0.0169133	7.1026e-26	2.41327e-49
TraesCS2A01G116100	MYB DNA-binding domain superfamily	gi|475594802|gb|EMT22828.1|Two-component response regulator ARR2 [Aegilops tauschii]	tr|W9RG69|W9RG69_9ROSA	Two-component response regulator	G2-like	0.20853	0.119217	0.173296	0.0607372	0.571712	0.440719	0.538903	0.812936	0.140445	0.591068	0.237612	0.000193491	1.05118e-06	0.0492676	0.0335541	0.061486	0.0606743	0.329468	0.188384	0.359326	0.5132	0.0512455	0.347594	0.147429	7.19703e-05	3.95543e-07
TraesCS2A01G117100	hypothetical protein TRIUR3_12173	gi|474431554|gb|EMS67979.1|hypothetical protein TRIUR3_12173 [Triticum urartu]	sp|Q3IYU1|TRUB_RHOS4	tRNA pseudouridine synthase B	-	6.99781	8.88323	7.52609	5.48977	0.900254	0.566753	0.546492	0.610956	7.22422	0.656114	11.0106	1.38442e-59	1.64518e-26	4.19966	3.40266	3.25314	2.90924	0.847374	0.755087	0.654379	0.791955	3.44117	0.762198	4.5148	5.18454e-16	6.30297e-11
TraesCS2A01G119400	probable nucleolar 5-2	gi|474386577|gb|EMS65034.1|hypothetical protein TRIUR3_04158 [Triticum urartu]	tr|A0A0K9PAK6|A0A0K9PAK6_ZOSMR	Nucleolar protein	-	1.1982	2.28991	3.43106	0.89741	7.18013	3.5272	5.35076	9.2542	1.95414	6.32807	0.308806	0.00206565	2.8059e-09	0.291177	0.594926	0.363389	0.5603	3.81325	5.2126	4.29348	3.96827	0.452448	4.3219	0.104687	9.28606e-35	6.3858e-25
TraesCS2A01G122200	endo-1,4-beta-xylanase A-like	gi|474267778|gb|EMS60749.1|Endo-1,4-beta-xylanase Z [Triticum urartu]	tr|Q84R74|Q84R74_ORYSJ	Endo-1,4-beta-xylanase, putative, expressed	-	2.46042	2.32253	2.69808	1.79427	4.744	4.9703	5.24932	5.84159	2.31883	5.2013	0.445817	1.0501e-08	3.73607e-05	3.04201	3.24163	2.25822	2.76129	5.02725	5.12761	6.13702	5.88674	2.82579	5.54466	0.509641	1.80435e-05	0.000577795
TraesCS2A01G122400	-	-	tr|D8U7V9|D8U7V9_VOLCA	Splicing factor U2AF, large subunit	-	6.00612	4.12046	3.36912	4.26408	1.87454	0.694185	1.22233	0.698439	4.43995	1.12237	3.95586	1.80277e-08	2.75465e-07	4.78918	5.34558	4.64869	4.42349	2.66889	2.12719	1.01244	1.6629	4.80174	1.86785	2.57072	2.71531e-06	0.000192713
TraesCS2A01G122900	sex determination tasselseed 2	gi|326489374|dbj|BAK01670.1|predicted protein [Hordeum vulgare subsp. vulgare]	tr|Q2EFH6|Q2EFH6_PENAM	Short-chain dehydrogenase/reductase	-	2.54691	2.13557	2.68099	2.14304	6.06828	5.98086	5.92376	7.07058	2.37663	6.26087	0.3796	1.70801e-05	1.87362e-05	2.60752	1.57097	2.50322	1.97614	5.51436	6.90256	5.53354	5.91981	2.16446	5.96757	0.362705	0.000273824	6.51694e-06
TraesCS2A01G125500	nucleolar 56-like	gi|326524544|dbj|BAK00655.1|predicted protein [Hordeum vulgare subsp. vulgare]	tr|B9I3P0|B9I3P0_POPTR	Nucleolar family protein	-	0.982857	2.76196	3.81691	0.924874	8.8945	3.59519	6.2601	10.0981	2.12165	7.21197	0.294185	0.00462715	5.82802e-10	0.107174	0.930648	0.275867	0.371216	4.86764	4.80585	4.10371	4.10274	0.421226	4.46999	0.0942344	2.09915e-15	4.29685e-26
TraesCS2A01G125600	zn-dependent including glyoxylase	gi|326496328|dbj|BAJ94626.1|predicted protein [Hordeum vulgare subsp. vulgare]	tr|Q6K9T9|Q6K9T9_ORYSJ	Metallo-beta-lactamase-like	-	0.620225	1.51585	2.14547	0.541947	4.64581	3.4409	3.82278	4.26566	1.20587	4.04379	0.298204	0.000624615	2.45201e-07	0.824262	1.0666	1.28585	1.16736	3.06227	3.55285	2.45692	3.26267	1.08602	3.08368	0.352183	0.000106133	2.30589e-05
TraesCS2A01G127100	EARLY RESPONSIVE TO DEHYDRATION 15-like	gi|326505606|dbj|BAJ95474.1|predicted protein [Hordeum vulgare subsp. vulgare]	tr|B6T027|B6T027_MAIZE	Early response to dehydration 15-like protein	-	24.5547	31.7456	37.0408	18.0107	60.466	62.3839	53.282	62.5456	27.8379	59.6694	0.466537	0.000113263	6.03562e-05	33.5333	49.2823	37.1231	74.0812	102.507	113.548	101.344	106.272	48.505	105.918	0.457949	1.08347e-05	2.17098e-05
TraesCS2A01G130700	ankyrin repeat domain-containing 2A	gi|473892187|gb|EMS48819.1|Protein TANC2 [Triticum urartu]	tr|A0A061SA58|A0A061SA58_9CHLO	Ankyrin repeat domain-containing protein	-	5.76432	10.4514	10.8809	6.35598	24.0683	12.7265	19.4083	20.4653	8.36315	19.1671	0.436329	0.00238033	5.86935e-05	4.96116	8.74523	5.37206	10.153	17.781	22.0132	16.7499	16.3141	7.30787	18.2146	0.40121	1.16333e-06	4.76631e-06
TraesCS2A01G134000	magnesium-chelatase subunit chloroplastic	gi|14861035|gb|AAK72401.1|Mg-chelatase subunit XANTHA-F [Hordeum vulgare subsp. vulgare]	tr|A0A0B2Q2C3|A0A0B2Q2C3_GLYSO	Magnesium-chelatase subunit H	-	312.284	295.913	335.911	498.117	142	252.282	160.332	110.29	360.556	166.226	2.16908	0.000191614	3.80673e-05	541.774	324.357	520.97	303.904	232.279	166.379	175.575	168.546	422.751	185.694	2.2766	1.51438e-05	7.62695e-06
TraesCS2A01G134100	PREDICTED: uncharacterized protein LOC100832736	gi|357121675|ref|XP_003562543.1|PREDICTED: uncharacterized protein LOC100832736 [Brachypodium distachyon] gi|944079535|gb|KQK14887.1| hypothetical protein BRADI_1g19260 [Brachypodium distachyon]	AT2G41770.1	transmembrane protein, putative (DUF288)	-	0.607163	1.10762	0.949516	0.506419	2.31047	1.22488	1.93854	2.24471	0.792679	1.92965	0.410789	0.00256737	6.60599e-05	0.704206	1.17903	0.677445	0.867247	1.98398	1.50952	1.73061	1.85423	0.856982	1.76959	0.484283	0.000947999	0.0011845
TraesCS2A01G134300	Beta-glucosidase 26	gi|474273890|gb|EMS60983.1|Beta-glucosidase 26 [Triticum urartu]	tr|B5A496|B5A496_HORVV	Beta-glucosidase	-	0.521173	0.371299	0.239878	0.140122	4.20416	4.06698	2.94652	1.72627	0.318118	3.23598	0.0983063	5.94514e-11	4.4521e-22	0.284153	0.841833	0.425548	0.761123	3.26204	5.09674	3.27083	3.37429	0.578164	3.75097	0.154137	1.30763e-15	1.6556e-17
TraesCS2A01G136100	lipase precursor	gi|475487509|gb|EMT03305.1|Lipase [Aegilops tauschii]	tr|N1QRV7|N1QRV7_AEGTA	Lipase	-	0.342664	0.528935	0.427149	0.648737	4.27789	3.66629	4.27718	5.37374	0.486871	4.39878	0.110683	2.03179e-19	5.30479e-20	1.05246	1.61277	0.795658	1.79464	3.69952	5.44543	5.46814	5.14419	1.31388	4.93932	0.266004	1.63321e-11	3.93449e-10
TraesCS2A01G136500	-	-	tr|M9QX03|M9QX03_ORYSI	Terpene synthase	-	43.2577	88.4369	38.9209	36.5393	293.088	206.24	254.044	314.986	51.7887	267.089	0.1939	1.28227e-14	8.75826e-20	16.4596	43.7923	18.4536	75.2259	157.124	220.556	185.771	180.588	38.4828	186.01	0.206886	1.11235e-07	5.78719e-19
TraesCS2A01G139100	BREAST CANCER SUSCEPTIBILITY 1	gi|475593069|gb|EMT22261.1|Protein BREAST CANCER SUSCEPTIBILITY 1-like protein [Aegilops tauschii]	tr|M8CGF6|M8CGF6_AEGTA	Protein BREAST CANCER SUSCEPTIBILITY 1-like protein	-	2.00277	1.64559	1.41665	2.14342	0.547263	0.504487	0.483873	0.420919	1.80211	0.489136	3.68427	5.29153e-16	5.44468e-10	1.61761	1.19162	1.50378	1.58557	0.57644	0.677048	0.55482	0.378265	1.47465	0.546643	2.69764	2.22804e-09	3.07828e-06
TraesCS2A01G139200	DETOXIFICATION 19-like	gi|326519142|dbj|BAJ96570.1|predicted protein [Hordeum vulgare subsp. vulgare]	tr|W5B3C9|W5B3C9_WHEAT	Protein DETOXIFICATION	-	7.01495	5.47936	5.97365	8.1605	2.01096	2.21047	1.92645	1.95444	6.65712	2.02558	3.28652	2.22584e-15	4.01635e-09	6.58952	4.80403	7.3733	6.41835	2.00301	2.96733	2.08005	1.93441	6.2963	2.2462	2.80309	1.40435e-09	3.13739e-07
TraesCS2A01G139300	-	-	tr|A0A1D5UCB0|A0A1D5UCB0_WHEAT	Protein DETOXIFICATION	-	4.76381	2.85966	4.89913	3.12193	1.74919	2.04508	1.47733	1.4245	3.91113	1.67403	2.33636	0.000250873	0.00898567	4.92409	2.15588	3.55547	3.76843	1.41124	1.46713	1.20454	1.17239	3.60097	1.31382	2.74083	0.000368867	0.00164438
TraesCS2A01G141900LC	DNA repair rhp54	gi|475480285|gb|EMT02828.1|Helicase ARIP4 [Aegilops tauschii]	tr|R7VYT1|R7VYT1_AEGTA	DNA repair protein rhp54	-	7.04054	8.99401	8.30732	10.925	3.79752	3.27101	3.41624	3.14586	8.81673	3.40766	2.58733	5.43939e-12	3.34426e-06	7.95856	7.64693	6.80495	8.30449	2.4453	3.36461	2.94656	2.59906	7.67873	2.83888	2.70484	3.09133e-19	1.4431e-06
TraesCS2A01G142000LC	-	-	AT1G10760.3	Pyruvate phosphate dikinase, PEP/pyruvate binding domain-containing protein	-	0.276359	1.13756	1.65358	1.8111	0.121769	0.219027	0.257109	0.110185	1.21965	0.177022	6.8898	0.000507031	0.000109585	1.37115	1.10059	1.19173	0.723689	0	0.306401	0	0.204039	1.09679	0.12761	8.59486	9.10533e-05	4.94456e-05
TraesCS2A01G147100	probable arginine N-methyltransferase 3	gi|473891428|gb|EMS48725.1|putative protein arginine N-methyltransferase 3 [Triticum urartu]	tr|C1E5H4|C1E5H4_MICCC	Protein arginine methyltransferase	-	0.338728	0.906289	1.08938	0.355173	2.05965	1.2349	2.06413	2.53896	0.672393	1.97441	0.340554	0.00437419	3.3055e-06	0.096034	0.318848	0.11236	0.110876	1.92663	1.5022	1.25617	1.80062	0.15953	1.6214	0.0983898	1.56478e-14	8.6604e-18
TraesCS2A01G152900	Transcription factor MYB86	gi|475626488|gb|EMT33356.1|Transcription factor MYB86 [Aegilops tauschii]	tr|A0A0D3Q1Y6|A0A0D3Q1Y6_9POAL	MYB transcription factor	MYB	0.360308	0.37078	1.21269	1.10192	0.158759	0.107085	0.188556	0.0718276	0.761423	0.131557	5.78778	4.60862e-05	9.28095e-07	1.2769	0.456564	0.746989	0.383307	0.142317	0.432766	0.151841	0.166262	0.715941	0.223297	3.20623	0.00479359	0.000458461
TraesCS2A01G153300	catalytic hydrolase	gi|474403063|gb|EMS66233.1|Uncharacterized protein C24B11.05 [Triticum urartu]	tr|B9I993|B9I993_POPTR	Haloacid dehalogenase-like hydrolase family protein	-	5.67623	8.1777	3.72502	3.48789	2.00085	1.36411	0.732507	0.93445	5.26671	1.25798	4.18664	7.64246e-10	4.03139e-12	1.50547	4.00401	0.971803	5.92167	1.53327	0.947375	1.16054	1.24373	3.10074	1.22123	2.53903	0.00354322	3.07899e-05
TraesCS2A01G157800	Transcription factor bHLH47	gi|474236856|gb|EMS59614.1|Transcription factor bHLH47 [Triticum urartu]	tr|D6MK24|D6MK24_9ASPA	Transcription factor	bHLH	31.3894	38.3995	32.0415	21.4105	96.8861	107.126	98.7465	129.939	30.8102	108.174	0.28482	7.5096e-22	5.37259e-12	24.2916	37.6298	23.4275	51.4263	111.396	102.866	133.037	125.512	34.1938	118.203	0.28928	5.17937e-15	4.67091e-12
TraesCS2A01G158000	hypothetical protein TRIUR3_34017	gi|473933171|gb|EMS50034.1|hypothetical protein TRIUR3_34017 [Triticum urartu]	tr|A0A118JU91|A0A118JU91_CYNCS	Lipase/lipooxygenase, PLAT/LH2	-	2.34742	3.64812	4.1922	0.586044	34.9557	19.06	36.3243	47.4836	2.69345	34.4559	0.0781709	5.75016e-15	3.21843e-39	1.01866	3.57291	0.603863	12.8587	37.3909	54.6369	40.7005	39.1899	4.51354	42.9795	0.105016	0.00131342	1.46116e-33
TraesCS2A01G158100	hypothetical protein TRIUR3_34017	gi|473933171|gb|EMS50034.1|hypothetical protein TRIUR3_34017 [Triticum urartu]	tr|G7LHY7|G7LHY7_MEDTR	Lipase/lipooxygenase, PLAT/LH2 family protein, putative	-	0	0.220029	0.0799592	0.186829	1.31895	0.677831	0.547034	1.19347	0.121704	0.934322	0.130259	0.0062481	3.85873e-05	0.151548	0.46446	0.0709246	0.209965	1.01345	0.94823	0.937097	1.0261	0.224224	0.981219	0.228516	0.00469326	0.000559206
TraesCS2A01G158300	developmentally-regulated G- 3	gi|475556417|gb|EMT12643.1|Developmentally-regulated GTP-binding protein 1 [Aegilops tauschii]	tr|A0A087SR24|A0A087SR24_AUXPR	GTPase obg	-	18.1645	24.5231	25.3851	14.3187	44.4972	27.3836	35.7107	45.0478	20.5978	38.1598	0.539779	0.00838751	0.00173182	11.4573	20.9155	11.4979	19.4194	31.0248	34.0373	31.6494	32.1537	15.8225	32.2163	0.491134	1.94113e-07	0.000158296
TraesCS2A01G158400	sphinganine C(4)-monooxygenase 1-like	gi|326531198|dbj|BAK04950.1|predicted protein [Hordeum vulgare subsp. vulgare]	tr|A0A1D1YWN8|A0A1D1YWN8_9ARAE	Sphingoid base hydroxylase 2	-	0.235886	0.323655	0.294044	0.206115	1.73226	1.24633	1.49961	1.88096	0.264925	1.58979	0.166641	1.50931e-05	5.58123e-08	0.0557307	0.569338	0.365147	0.360327	2.1119	1.22046	2.17369	1.39326	0.337636	1.72483	0.19575	6.583e-05	1.09119e-07
TraesCS2A01G158600	-	-	sp|P83472|ICI_LUMTE	Chymotrypsin inhibitor	-	1.47906	0.913227	1.76997	0.516955	3.9102	5.62665	7.84339	7.78406	1.1698	6.29108	0.185946	0.000147483	1.78561e-07	0.629	1.28516	1.96248	2.32389	6.30947	11.1509	12.3663	14.6329	1.55013	11.1149	0.139464	1.93021e-08	5.05651e-13
TraesCS2A01G161500	WRKY transcription	gi|1035787257|gb|ANJ45124.1|WRKY transcription factor, partial [Triticum aestivum]	tr|A0A191XX48|A0A191XX48_WHEAT	WRKY transcription factor	WRKY	6.23766	6.70111	7.63885	5.63009	16.4906	14.342	14.4442	19.841	6.55193	16.2794	0.402466	2.83231e-09	3.55867e-06	2.52638	10.0258	2.50111	3.36558	14.7287	6.58641	16.0378	17.0549	4.60473	13.6019	0.338535	0.00725383	1.6389e-08
TraesCS2A01G163300	TPA: hydrolase	gi|326500270|dbj|BAK06224.1|predicted protein [Hordeum vulgare subsp. vulgare]	tr|G7INW6|G7INW6_MEDTR	Alpha/beta-hydrolase superfamily protein	-	1.2887	2.33656	2.75388	1.07243	5.94866	5.20404	5.08121	7.29116	1.86289	5.88127	0.316751	6.95978e-06	5.71079e-08	2.17479	2.71052	2.44272	4.01746	7.61108	8.48203	6.70319	6.52431	2.83637	7.33015	0.386946	3.79755e-07	2.73015e-06
TraesCS2A01G164600LC	---NA---	No Blast Hit	AT1G08060.3	ATP-dependent helicase family protein	-	0	0	0	0.0468718	0.850882	0.680218	2.62004	0.470515	0.0117179	1.15541	0.0101418	5.12135e-07	6.36532e-18	0.114062	0	0.106761	0.0351174	3.09343	4.99574	0.976566	1.02971	0.0639851	2.52386	0.0253521	2.28848e-09	2.92084e-27
TraesCS2A01G164700LC	---NA---	No Blast Hit	tr|B9HJT6|B9HJT6_POPTR	Cullin family protein	-	0	0	0	0	0.760625	0.684071	3.53325	0.688263	0	1.41655	0	0.000916249	7.17524e-08	0	0.124996	0	0	4.22749	5.74176	1.28037	1.65688	0.0312491	3.22662	0.00968475	3.13333e-08	2.05623e-16
TraesCS2A01G168400	peroxisomal (S)-2-hydroxy-acid oxidase GLO4-like	gi|357121902|ref|XP_003562656.1|PREDICTED: peroxisomal (S)-2-hydroxy-acid oxidase GLO4 isoform X1 [Brachypodium distachyon] gi|944079779|gb|KQK15131.1| hypothetical protein BRADI_1g20870 [Brachypodium distachyon] gi|944079781|gb|KQK15133.1| hypothetical protein BRADI_1g20870 [Brachypodium distachyon]	tr|A0A0B0PC36|A0A0B0PC36_GOSAR	Peroxisomal (S)-2-hydroxy-acid oxidase	-	6.08813	10.1161	8.56392	4.49006	20.8205	14.1655	16.0568	21.2003	7.31455	18.0608	0.404996	2.04544e-05	2.8773e-06	4.03805	10.7579	3.33495	12.7981	15.4433	18.5778	18.3785	19.2993	7.73224	17.9247	0.431373	0.00675816	7.69661e-06
TraesCS2A01G169700	transmembrane 87A	gi|326487151|dbj|BAJ89560.1|predicted protein [Hordeum vulgare subsp. vulgare] gi|326510299|dbj|BAJ87366.1| predicted protein [Hordeum vulgare subsp. vulgare] gi|326522765|dbj|BAJ88428.1| predicted protein [Hordeum vulgare subsp. vulgare] gi|326524586|dbj|BAK00676.1| predicted protein [Hordeum vulgare subsp. vulgare]	tr|A0A1E5V9S7|A0A1E5V9S7_9POAL	Transmembrane protein 87A	-	0.306602	0.394391	0.487299	0.0669765	1.55359	1.24535	1.01619	1.61971	0.313817	1.35871	0.230967	5.93095e-05	2.31374e-08	0.271643	0.38851	0.203406	0.200721	0.817453	0.396587	1.62802	1.27332	0.26607	1.02884	0.258611	0.00284097	1.73723e-06
TraesCS2A01G170200	STRICTOSIDINE SYNTHASE-LIKE 4-like	gi|475510892|gb|EMT05328.1|Adipocyte plasma membrane-associated protein [Aegilops tauschii]	tr|M8BF29|M8BF29_AEGTA	Adipocyte plasma membrane-associated protein	-	5.07809	3.93857	3.81677	1.90165	14.2186	12.0342	12.835	16.7955	3.68377	13.9708	0.263676	8.53567e-12	7.55442e-13	4.52126	9.20149	5.17784	8.58133	12.509	16.4928	16.749	17.7857	6.87048	15.8841	0.432538	8.58772e-07	5.85917e-06
TraesCS2A01G172700	acidic leucine-rich nuclear phospho 32-related 1-like	gi|475558983|gb|EMT13238.1|Acidic leucine-rich nuclear phosphoprotein 32-related protein 1 [Aegilops tauschii]	tr|A0A1D1YIB8|A0A1D1YIB8_9ARAE	Acidic leucine-rich nuclear phosphoprotein 32-related protein	-	7.71594	7.08808	9.00838	6.18302	12.7368	12.4691	12.5186	13.626	7.49886	12.8376	0.584131	0.00337457	0.00856365	6.29595	8.14884	6.39241	8.05752	12.1016	15.2733	10.7606	11.6158	7.22368	12.4378	0.580783	0.00235578	0.0066729
TraesCS2A01G173200	Pectinesterase QRT1	gi|475599258|gb|EMT24197.1|Pectinesterase QRT1 [Aegilops tauschii]	tr|A0A1D5TMY1|A0A1D5TMY1_WHEAT	Pectinesterase	-	9.44805	8.91723	7.61007	8.40217	1.57652	1.90523	2.00245	2.05065	8.59438	1.88371	4.56247	3.02351e-36	1.25617e-13	6.45888	6.71975	6.15678	7.39308	1.89906	2.23138	1.6963	1.5272	6.68212	1.83849	3.63458	1.26852e-26	5.02354e-10
TraesCS2A01G174300	MADS-box transcription factor 18	gi|108795021|gb|ABG21009.1|MADS2 [Triticum aestivum] gi|161158780|emb|CAM59048.1| MIKC-type MADS-box transcription factor WM7 [Triticum aestivum]	tr|Q5K6A6|Q5K6A6_ELAGV	MADS box transcription factor	MADS2	7.22884	2.74853	3.01818	1.62352	0.0255837	0	0	0	3.65477	0.00639592	571.422	1.48921e-32	2.90077e-51	37.4503	25.4357	51.4823	37.6887	0.0458684	0.0429165	0.0783003	0	38.0143	0.0417713	910.057	1.04682e-93	2.23461e-117
TraesCS2A01G174500	-	-	tr|A0A1E5W4Q6|A0A1E5W4Q6_9POAL	PI-PLC X domain-containing protein	-	5.27391	7.3079	7.22511	6.02272	2.25476	1.90368	2.23467	3.6225	6.45741	2.5039	2.57894	1.84914e-14	5.69207e-06	3.81209	3.74314	3.98381	5.43534	1.89751	1.7368	2.14771	2.04327	4.24359	1.95632	2.16917	3.864e-10	0.00046807
TraesCS2A01G176000	LONGIFOLIA 1-like	gi|326507184|dbj|BAJ95669.1|predicted protein [Hordeum vulgare subsp. vulgare]	tr|A0A072UUU5|A0A072UUU5_MEDTR	Longifolia protein	-	0.318394	0.455067	1.32298	0.618245	6.14161	9.99554	5.91611	4.16095	0.678672	6.55355	0.103558	2.42161e-10	1.56048e-30	3.48539	4.48281	3.54396	3.28874	26.8991	19.1669	22.1363	22.6063	3.70023	22.7021	0.16299	4.55972e-38	2.49109e-23
TraesCS2A01G177200	NADPH HC toxin reductase	gi|326496583|dbj|BAJ94753.1|predicted protein [Hordeum vulgare subsp. vulgare] gi|326516818|dbj|BAJ96401.1| predicted protein [Hordeum vulgare subsp. vulgare] gi|326528963|dbj|BAJ97503.1| predicted protein [Hordeum vulgare subsp. vulgare]	tr|M8CBI3|M8CBI3_AEGTA	Dihydroflavonol-4-reductase	-	19.9321	12.3563	7.54374	3.98692	5.39647	2.80732	4.02154	8.76081	10.9548	5.24654	2.088	0.00820002	0.000352715	18.4255	19.3014	23.7384	21.0668	3.60449	14.7326	6.92223	6.07262	20.633	7.83298	2.63412	6.91013e-05	4.01916e-07
TraesCS2A01G184600	Disease resistance RPM1	gi|474147744|gb|EMS56852.1|Disease resistance protein RPM1 [Triticum urartu]	tr|M7Z9X2|M7Z9X2_TRIUA	Disease resistance protein RPM1	-	0.469263	0.551888	0.664348	0.410038	1.00429	0.87665	1.18499	1.22949	0.523884	1.07386	0.487853	0.00698148	0.00173443	0.356364	0.728113	0.389149	0.757052	1.15184	0.929062	1.17524	1.32398	0.55767	1.14503	0.487035	0.00291755	0.00109961
TraesCS2A01G186300	auxin-responsive SAUR68-like	gi|473905228|gb|EMS49368.1|hypothetical protein TRIUR3_20652 [Triticum urartu]	tr|A0A061DYM7|A0A061DYM7_THECC	SAUR-like auxin-responsive protein family, putative	-	0.415009	0.142357	0.258665	1.20877	57.1135	65.1248	75.869	67.4544	0.5062	66.3904	0.0076246	1.59712e-56	1.50623e-91	3.62787	0.701171	1.97317	0.724511	68.7933	80.4704	75.2271	72.1585	1.75668	74.1623	0.023687	4.08319e-22	2.16071e-70
TraesCS2A01G188000	UDP-galactose transporter 2-like	gi|475618258|gb|EMT30396.1|hypothetical protein F775_27931 [Aegilops tauschii]	tr|B9H5Z7|B9H5Z7_POPTR	Transporter-related family protein	-	5.42311	6.42084	7.7197	5.04439	13.515	12.1085	9.87374	13.7637	6.15201	12.3152	0.499545	0.00135222	0.000617657	5.6624	6.50243	4.71971	5.57362	13.4052	9.6547	14.8625	16.231	5.61454	13.5384	0.414714	3.88517e-06	5.42796e-06
TraesCS2A01G188100	ruvB-like 2	gi|475611938|gb|EMT28256.1|RuvB-like protein 2 [Aegilops tauschii]	tr|W5B1S5|W5B1S5_WHEAT	RuvB-like helicase	-	0.42823	0.484744	0.800716	0.0748367	1.96234	1.22181	1.43425	1.8098	0.447132	1.60705	0.278232	0.00181269	6.96372e-07	0.242818	0.434105	0.142049	0.392486	1.75912	1.42434	1.38597	1.5176	0.302864	1.52176	0.199023	3.1148e-09	9.64627e-10
TraesCS2A01G196300	F-box LRR-repeat At4g14096	gi|474369354|gb|EMS63715.1|hypothetical protein TRIUR3_10835 [Triticum urartu]	tr|Q53MC9|Q53MC9_ORYSJ	F-box domain containing protein, expressed	-	21.292	21.664	21.0837	18.2903	51.1103	57.6123	64.4767	57.8219	20.5825	57.7553	0.356375	2.33911e-18	2.4273e-08	24.9965	25.7967	18.9004	29.4096	55.7198	69.8666	57.8307	55.7954	24.7758	59.8031	0.41429	4.72906e-13	1.57639e-06
TraesCS2A01G198400	zinc- peroxisomal	gi|326533272|dbj|BAJ93608.1|predicted protein [Hordeum vulgare subsp. vulgare]	tr|A0A151TU43|A0A151TU43_CAJCA	Insulin-degrading enzyme	-	8.25908	8.13308	8.68802	3.85604	17.1621	12.8711	13.9611	14.8557	7.23405	14.7125	0.491693	0.00202377	0.000199278	5.25513	11.8157	6.31257	7.43725	13.2334	11.8641	15.4999	16.7422	7.70516	14.3349	0.537511	0.00660987	0.00104593
TraesCS2A01G203900	translation initiation factor IF-2	gi|326530272|dbj|BAJ97562.1|predicted protein [Hordeum vulgare subsp. vulgare]	tr|A0A109XNG5|A0A109XNG5_GOSHI	Cotton fiber expressed protein	-	8.04923	5.94559	5.90947	6.77445	0.870343	1.64377	2.29711	2.04761	6.66969	1.71471	3.88969	9.00346e-14	5.33251e-11	4.30513	7.22284	4.16064	5.65749	0.975261	0.948998	2.0311	1.71358	5.33652	1.41723	3.76545	6.92845e-15	3.83206e-10
TraesCS2A01G204900	organic cation carnitine transporter 2-like	gi|475618993|gb|EMT30622.1|Solute carrier family 22 member 3 [Aegilops tauschii]	tr|A0A072TPM4|A0A072TPM4_MEDTR	Organic cation/carnitine transporter	-	1.61678	1.38647	0.172748	0.706363	0	0	0.0179067	0	0.970591	0.00447667	216.811	7.88008e-11	2.35452e-19	0.163707	0.278734	0.127691	0.277212	0	0	0	0	0.211836	0	#DIV/0!	9.80017e-06	8.76046e-06
TraesCS2A01G205700	uncharacterized secreted	gi|226503235|ref|NP_001147369.1|uncharacterized protein LOC100280977 [Zea mays] gi|195610594|gb|ACG27127.1| uncharacterized secreted protein [Zea mays]	tr|Q6Z402|Q6Z402_ORYSJ	Membrane lipoprotein lipid attachment site-containing protein-like	-	0.69422	0.476265	0.749997	0.808805	1.49545	2.32307	2.15288	1.84524	0.682322	1.95416	0.349164	0.00933491	0.000238243	1.09345	0.167558	0.716428	0.706971	3.59518	4.50409	3.48469	2.7336	0.671102	3.57939	0.187491	2.60406e-05	3.24864e-11
TraesCS2A01G208100LC	---NA---	No Blast Hit	AT3G53680.1	Acyl-CoA N-acyltransferase with RING/FYVE/PHD-type zinc finger domain-containing protein	-	2.50131	2.61839	2.12885	2.22331	4.90256	6.11811	6.62016	5.77732	2.36797	5.85454	0.404467	6.23611e-06	1.01996e-05	2.81217	3.2476	2.05998	3.24681	5.68945	5.9927	6.51361	6.20889	2.84164	6.10116	0.465754	5.01915e-08	0.000156007
TraesCS2A01G210600	GRF zinc finger family	gi|474302053|gb|EMS61638.1|hypothetical protein TRIUR3_31562 [Triticum urartu]	tr|Q2QWQ9|Q2QWQ9_ORYSJ	GRF zinc finger family protein	-	0.391879	0.336057	0.635046	0	2.12959	0.72469	3.46354	6.66634	0.340745	3.24604	0.104973	0.000326906	6.38491e-17	0.185172	0.141877	0	0.0855163	0.877129	0.0482754	2.46617	2.16996	0.103141	1.39038	0.0741818	0.00219128	2.1497e-12
TraesCS2A01G215900	cysteine-rich receptor kinase 10	gi|357116708|ref|XP_003560120.1|PREDICTED: cysteine-rich receptor-like protein kinase 15 [Brachypodium distachyon] gi|944080528|gb|KQK15880.1| hypothetical protein BRADI_1g25497 [Brachypodium distachyon]	tr|D8L9R1|D8L9R1_WHEAT	Receptor-like protein kinase, putative,expressed	-	3.69476	4.12804	3.43454	1.06078	11.1866	8.26189	6.85025	11.5323	3.07953	9.45775	0.325609	0.000270673	3.26513e-09	2.3195	6.70741	2.15354	4.56122	8.73547	6.55424	10.0896	10.5608	3.93542	8.98503	0.437997	0.00351399	1.15321e-05
TraesCS2A01G218700	glutathione S-transferase GSTU6	gi|475583616|gb|EMT19517.1|hypothetical protein F775_19882 [Aegilops tauschii]	tr|Q6WSC2|Q6WSC2_ORYSI	Glutathione S-transferase	-	1.10178	0.784943	0.824058	0.296224	0.0746873	0.268681	0.157698	0.0675819	0.751752	0.142162	5.28799	0.000576771	0.000853603	0.480571	1.10463	0.618494	1.22066	0.133905	0.375863	0	0	0.856087	0.127442	6.71747	0.000428587	6.11128e-05
TraesCS2A01G218900	tyrosyl-DNA phosphodiesterase 1 isoform X1	gi|473786288|gb|EMS46186.1|Tyrosyl-DNA phosphodiesterase 1 [Triticum urartu]	tr|M7YHD2|M7YHD2_TRIUA	Tyrosyl-DNA phosphodiesterase 1	-	0.701024	0.828272	0.679671	0.249557	2.08211	1.31696	1.79957	2.09107	0.614631	1.82243	0.337259	4.50126e-05	1.08224e-06	0.312847	0.507601	0.24115	0.577918	1.25116	1.51608	1.24297	1.64857	0.409879	1.41469	0.28973	2.79564e-08	7.23953e-08
TraesCS2A01G219400	TBC domain containing	gi|326530121|dbj|BAK08340.1|predicted protein [Hordeum vulgare subsp. vulgare]	tr|A0A0K9NP90|A0A0K9NP90_ZOSMR	TBC1 domain family member	-	7.78591	5.74285	3.19778	4.64037	2.73657	3.17452	2.36568	2.11735	5.34173	2.59853	2.05567	8.7192e-05	0.000797684	16.4599	12.5137	13.6449	10.6363	2.38206	1.53019	2.24558	1.89399	13.3137	2.01296	6.61399	1.8418e-26	4.53992e-22
TraesCS2A01G222000	DEAD-box ATP-dependent RNA helicase 32	gi|473951214|gb|EMS50727.1|DEAD-box ATP-dependent RNA helicase 32 [Triticum urartu]	sp|P0A9P8|DEAD_SHIFL	ATP-dependent RNA helicase DeaD	-	0.314483	0.846399	0.796101	0.338206	1.57753	0.958623	1.49665	1.75539	0.573797	1.44705	0.396529	0.00852746	5.46954e-05	0.291486	0.613072	0.192586	0.570131	1.35683	1.30527	1.1581	1.4467	0.416819	1.31673	0.316557	2.13014e-06	4.77021e-07
TraesCS2A01G222500LC	---NA---	No Blast Hit	AT4G10265.1	Wound-responsive family protein	-	3.40114	5.54166	2.7558	4.70549	20.481	29.4265	28.8737	24.6347	4.10102	25.854	0.158623	4.68027e-13	1.32976e-16	7.03114	5.13066	6.39311	10.0197	27.5399	41.0606	34.3993	32.8536	7.14366	33.9633	0.210334	8.06248e-15	5.62884e-14
TraesCS2A01G222800	predicted protein	gi|326520790|dbj|BAJ92758.1|predicted protein [Hordeum vulgare subsp. vulgare]	tr|F4KC30|F4KC30_ARATH	BNR/Asp-box repeat family protein	-	0.142121	0.135002	0.12265	0.00955262	0.423898	0.485207	0.472947	0.514333	0.102331	0.474096	0.215845	3.233e-06	9.26362e-10	0.0619897	0.284975	0.116045	0.0787275	0.319544	0.290899	0.508626	0.548862	0.135434	0.416983	0.324796	0.00844747	6.51308e-06
TraesCS2A01G223200	tRNA wybutosine-synthesizing 2 3 4	gi|475612298|gb|EMT28363.1|hypothetical protein F775_09211 [Aegilops tauschii]	tr|A0A1E5WNA0|A0A1E5WNA0_9POAL	tRNA wybutosine-synthesizing protein 2/3/4	-	0.50578	1.06024	0.952727	0.409209	1.76634	1.2471	1.55107	2.16592	0.731988	1.68261	0.435031	0.00767631	0.00011976	0.358489	0.705328	0.248552	0.588651	1.55382	1.59229	1.64201	1.30007	0.475255	1.52205	0.312248	2.41473e-08	3.76667e-08
TraesCS2A01G223800	actin associated	gi|326504610|dbj|BAK06596.1|predicted protein [Hordeum vulgare subsp. vulgare] gi|326523593|dbj|BAJ92967.1| predicted protein [Hordeum vulgare subsp. vulgare]	tr|Q6K6F2|Q6K6F2_ORYSJ	Hydroxyproline-rich glycoprotein-like	-	2.45149	3.24353	3.07774	0.994543	5.47803	3.95523	7.16803	8.93635	2.44183	6.38441	0.382467	0.00548884	1.57473e-05	2.60637	3.10641	1.97488	2.80858	5.53321	6.21254	7.91064	7.36914	2.62406	6.75638	0.388383	7.08599e-07	1.13529e-05
TraesCS2A01G224300	DNA repair RAD16	gi|475626918|gb|EMT33517.1|hypothetical protein F775_52308 [Aegilops tauschii]	tr|A0A072VAY9|A0A072VAY9_MEDTR	DNA/RNA helicase	-	0.289449	0.264766	0.258583	0.0983571	0.991954	0.739183	1.01357	0.865528	0.227789	0.902559	0.252381	1.15314e-10	3.91456e-11	0.279242	0.448281	0.250702	0.431621	0.851116	1.13509	0.861988	1.05665	0.352461	0.976209	0.361051	7.35117e-10	4.09461e-07
TraesCS2A01G224400LC	-	-	AT1G78230.1	Outer arm dynein light chain 1 protein	-	0.526834	0.361431	0.656726	0.460343	0	0	0	0	0.501333	0	#DIV/0!	0.00321184	0.00505359	0.995765	0.890103	0.582522	2.0694	0	0	0	0	1.13445	0	#DIV/0!	5.52493e-06	1.14655e-06
TraesCS2A01G235000	CURVATURE THYLAKOID chloroplastic isoform X1	gi|473804006|gb|EMS46649.1|hypothetical protein TRIUR3_30562 [Triticum urartu]	tr|A0A061QRL8|A0A061QRL8_9CHLO	Protein curvature thylakoid chloroplastic-like	-	133.847	112.041	124.395	158.599	80.5913	76.1724	72.8812	57.953	132.221	71.8995	1.83896	6.539e-07	0.00174246	141.494	101.876	134.695	87.4116	73.7173	68.0779	62.8258	65.4909	116.369	67.528	1.72327	0.000203505	0.00571994
TraesCS2A01G236600LC	Farnesylcysteine lyase	gi|1035960387|gb|OAY81294.1|Farnesylcysteine lyase [Ananas comosus]	tr|A0A199VW96|A0A199VW96_ANACO	Farnesylcysteine lyase	-	7.98054	11.2628	10.1898	5.03076	21.2992	18.9748	22.0353	23.6366	8.61597	21.4865	0.400995	1.10339e-07	1.7587e-06	5.25245	8.54406	4.46248	10.4865	16.3915	19.2972	19.2564	18.6444	7.18636	18.3974	0.390619	2.10491e-08	5.68348e-07
TraesCS2A01G236700LC	phosphatase 2C 12	gi|474249894|gb|EMS60139.1|hypothetical protein TRIUR3_29776 [Triticum urartu]	sp|P19558|GAG_BIV29	Gag polyprotein	-	0.291705	0.690421	0.763613	0.178422	1.69661	1.43337	1.76401	1.09325	0.48104	1.49681	0.321377	0.00298274	1.23109e-06	0.558241	0.54917	0.425751	0.897553	2.14309	1.96205	1.86853	2.06754	0.607679	2.0103	0.302282	2.15092e-09	5.27598e-08
TraesCS2A01G239200	probable polyribonucleotide nucleotidyltransferase chloroplastic	gi|326533940|dbj|BAJ93743.1|predicted protein [Hordeum vulgare subsp. vulgare]	tr|A0A1D1ZG59|A0A1D1ZG59_9ARAE	Polyribonucleotide nucleotidyltransferase	-	5.02005	7.77079	6.28316	5.35877	2.35041	1.76379	1.7425	1.6459	6.10819	1.87565	3.25657	8.06414e-30	1.97595e-10	2.25168	3.7518	1.53841	3.18079	1.44269	1.80817	1.42611	1.22291	2.68067	1.47497	1.81744	2.68687e-06	0.00397165
TraesCS2A01G243500	small nuclear ribonucleo -associated B -like	gi|326521412|dbj|BAJ96909.1|predicted protein [Hordeum vulgare subsp. vulgare]	tr|W5B6E9|W5B6E9_WHEAT	Small nuclear ribonucleoprotein-associated protein	-	1.60562	2.20305	2.45897	0.668084	5.99663	3.15102	3.98342	6.8284	1.73393	4.98987	0.347491	0.00343176	2.62339e-06	0.270962	0.941157	0.355068	0.400435	3.38241	4.01243	3.29942	3.83859	0.491906	3.63321	0.135391	3.84504e-14	6.63222e-15
TraesCS2A01G246000	nuclear pore complex NUP54	gi|326534188|dbj|BAJ89444.1|predicted protein, partial [Hordeum vulgare subsp. vulgare]	tr|A0A0B2QWA7|A0A0B2QWA7_GLYSO	Nuclear pore complex protein Nup54	-	4.11456	4.50213	4.40186	2.54854	8.16976	5.40744	7.00178	8.30622	3.89177	7.2213	0.538929	0.00852249	0.00352324	2.17802	4.26152	1.93497	4.4326	5.55449	7.42983	5.79448	6.26792	3.20178	6.26168	0.511329	0.00381404	0.00113189
TraesCS2A01G248000	myosin-binding 7 isoform X1	gi|475574507|gb|EMT17001.1|hypothetical protein F775_14729 [Aegilops tauschii]	AT5G06560.1	myosin-binding protein (Protein of unknown function, DUF593)	-	2.81021	2.89188	2.39684	3.61868	1.21651	1.40666	1.12376	1.84773	2.9294	1.39867	2.09443	5.53968e-06	0.00177723	2.30633	2.53461	1.89706	1.64609	1.09052	0.947463	0.797827	0.691603	2.09602	0.881854	2.37684	1.44367e-06	0.000536316
TraesCS2A01G252700	187-kDa microtubule-associated AIR9-like	gi|475542139|gb|EMT09914.1|Protein phosphatase 1 regulatory subunit pprA [Aegilops tauschii]	sp|Q9BTT6|LRRC1_HUMAN	Leucine-rich repeat-containing protein 1	-	2.57381	2.66545	2.99767	4.72665	1.46564	1.40457	1.68175	1.25664	3.24089	1.45215	2.23179	1.01801e-06	2.6282e-05	3.07654	3.6365	2.42381	3.35211	1.47324	1.6646	1.45233	1.41715	3.12224	1.50183	2.07895	4.60985e-30	0.000160915
TraesCS2A01G252800	Ferredoxin--NADP embryo chloroplastic	gi|475622458|gb|EMT31879.1|Ferredoxin--NADP reductase, embryo isozyme, chloroplastic [Aegilops tauschii]	tr|A0A1D5UJS1|A0A1D5UJS1_WHEAT	Ferredoxin--NADP reductase	-	10.8045	11.8968	10.4649	6.70299	24.3745	19.9947	26.4616	27.9573	9.96728	24.697	0.403582	1.66278e-11	1.86561e-06	8.88332	14.2385	8.27894	14.2527	27.5689	35.2581	28.0113	28.3185	11.4134	29.7892	0.383137	1.0556e-13	1.94938e-07
TraesCS2A01G253600	60S ribosomal L4-1-like	gi|474183511|gb|EMS57823.1|60S ribosomal protein L4-1 [Triticum urartu]	tr|B6T3L6|B6T3L6_MAIZE	60S ribosomal protein L4	-	0	0	0	0.0440416	0.666255	0	0.468921	1.04498	0.0110104	0.545038	0.0202012	0.00585606	6.41934e-10	0.107174	0.072992	0	0.032997	0.358354	0.819603	0.305867	0.148852	0.0532909	0.408169	0.130561	0.00792094	7.33973e-05
TraesCS2A01G255100	Succinate dehydrogenase [ubiquinone] flavo mitochondrial	gi|326527549|dbj|BAK08049.1|predicted protein [Hordeum vulgare subsp. vulgare]	tr|A0A1D5UIU6|A0A1D5UIU6_WHEAT	Succinate dehydrogenase [ubiquinone] flavoprotein subunit, mitochondrial	-	0.489876	1.20627	1.13844	0.611499	6.44463	3.66064	3.55651	2.94367	0.861522	4.15136	0.207528	4.62857e-08	8.49481e-16	0.533226	0.633415	0.545527	0.629955	7.69835	5.79338	5.35573	5.08937	0.585531	5.98421	0.097846	5.77971e-46	5.92151e-32
TraesCS2A01G260700	60S ribosomal L13a-4	gi|473999607|gb|EMS52180.1|60S ribosomal protein L13a-4 [Triticum urartu]	tr|A0A072TPI5|A0A072TPI5_MEDTR	50S ribosomal protein L13	-	11.5366	17.4528	18.2897	8.35743	31.8899	19.1463	28.4839	33.6523	13.9091	28.2931	0.491609	0.00890879	0.000354777	5.38144	11.5664	3.13996	12.0067	20.0189	23.3222	20.3446	20.6753	8.02364	21.0902	0.380443	0.000359346	4.05184e-07
TraesCS2A01G261200	MADS box	gi|95981890|gb|ABF57930.1|MADS-box transcription factor TaAGL29 [Triticum aestivum]	tr|A0A059Q368|A0A059Q368_9POAL	MADS-box transcription factor	MADS2	15.2436	6.15164	5.75648	2.87289	0	0	0.0347594	0	7.50616	0.00868985	863.784	4.68944e-37	3.95616e-64	22.1385	24.429	41.8894	32.5555	0.0885449	0	0.0755759	0	30.2531	0.0410302	737.338	3.05264e-81	3.43412e-103
TraesCS2A01G264000	ribonuclease 1	gi|474114147|gb|EMS55779.1|Ribonuclease 3 [Triticum urartu]	tr|O04393|O04393_HORVU	Ribonuclease	-	5.03394	1.90851	1.91555	2.77807	0.233479	0.41996	0.492979	0.704223	2.90902	0.46266	6.28758	1.02537e-08	3.23091e-10	3.56798	4.41237	2.3436	3.06427	0.418599	0.39166	0.535932	0.52163	3.34705	0.466955	7.16783	1.04259e-16	3.19891e-12
TraesCS2A01G265900LC	---NA---	No Blast Hit	sp|P97570|PLPL9_RAT	85/88 kDa calcium-independent phospholipase A2	-	3.44927	4.90172	3.8083	6.60197	1.59219	2.08282	1.68091	1.70266	4.69032	1.76465	2.65794	3.15668e-05	0.000494642	9.54633	4.04368	5.99322	5.05388	2.07607	3.15651	1.66124	2.06156	6.15928	2.23885	2.75109	0.000134491	6.67465e-05
TraesCS2A01G266900	glycine-rich family	gi|475621843|gb|EMT31644.1|hypothetical protein F775_26831 [Aegilops tauschii]	tr|H6WX59|H6WX59_MEDSA	Glycine-rich protein	-	6.73893	8.55783	14.3701	5.51256	26.6605	27.5	31.281	22.0662	8.79485	26.8769	0.327227	1.99089e-05	1.40574e-08	11.2806	14.1196	8.75126	7.88481	30.9222	32.5354	24.5562	29.1115	10.509	29.2813	0.358899	3.98933e-07	1.22724e-07
TraesCS2A01G267500	heterogeneous nuclear ribonucleo 1-like	gi|475552279|gb|EMT11758.1|DAZ-associated protein 1 [Aegilops tauschii]	tr|A0A061FF68|A0A061FF68_THECC	RNA-binding family protein, putative	-	2.45494	3.31225	3.95787	1.90676	7.11515	5.27488	6.72495	8.35233	2.90796	6.86683	0.423479	0.000127547	3.31315e-05	1.31469	3.75268	1.70105	1.9286	6.76616	5.242	7.504	9.18339	2.17425	7.17389	0.303079	2.76699e-06	2.51283e-09
TraesCS2A01G270200	probable WRKY transcription factor 17	gi|404363355|gb|AFR66647.1|WRKY51 [Triticum aestivum]	tr|A0A0B4LB88|A0A0B4LB88_9ASPA	WRKY transcription factor	-	2.56712	1.61806	2.97605	1.96274	5.23145	4.01826	4.3736	4.96405	2.28099	4.64684	0.49087	0.00627646	0.000655102	1.91052	2.41646	1.83082	1.42851	4.58828	3.15452	4.69516	4.73834	1.89658	4.29408	0.441673	0.00103627	5.7522e-05
TraesCS2A01G273800	Cytokinin-O-glucosyltransferase 2	gi|326497805|dbj|BAJ94765.1|predicted protein [Hordeum vulgare subsp. vulgare]	tr|M8BJN8|M8BJN8_AEGTA	Glycosyltransferase	-	0.0372476	0.0766604	0.111435	0	0.590833	0.265684	0.415838	0.683131	0.0563357	0.488871	0.115236	0.000406302	5.34385e-07	0.0264006	0	0	0.0243847	0.205973	0.110124	0.175805	0.275003	0.0126963	0.191726	0.066221	0.00221515	0.000203809
TraesCS2A01G277100	70 kDa peptidyl-prolyl isomerase	gi|474154024|gb|EMS57053.1|70 kDa peptidyl-prolyl isomerase [Triticum urartu]	tr|M7Z1T7|M7Z1T7_TRIUA	Peptidylprolyl isomerase	-	1.40166	3.96659	6.52594	0.642997	15.5943	9.83127	14.9637	15.7594	3.1343	14.0372	0.223285	0.00116052	1.81142e-15	0.769943	1.47163	0.674171	1.00938	7.58485	6.55282	7.25362	7.21815	0.981282	7.15236	0.137197	1.57082e-42	4.43201e-23
TraesCS2A01G278600	60S ribosomal L35	gi|475593360|gb|EMT22360.1|60S ribosomal protein L35-2 [Aegilops tauschii]	tr|W9QKR4|W9QKR4_9ROSA	50S ribosomal protein L29	-	21.2028	32.8144	30.8424	13.8586	62.2333	39.0333	47.1403	64.3004	24.6796	53.1768	0.464104	0.00333925	8.83898e-05	11.0049	19.3419	10.6329	16.7224	40.3575	50.4705	46.0412	40.6764	14.4255	44.3864	0.324999	2.84982e-17	2.9105e-09
TraesCS2A01G284500	neurofilament medium polypeptide	gi|474193778|gb|EMS58257.1|hypothetical protein TRIUR3_25346 [Triticum urartu]	tr|W5ZX13|W5ZX13_ATRCA	Heavy metal-associated protein	-	22.917	18.6024	25.9068	35.2598	5.49848	8.64234	5.15387	2.04595	25.6715	5.33516	4.81176	1.7425e-08	1.0577e-16	19.7151	7.47358	17.5635	4.1993	3.86954	1.98266	2.5164	2.6693	12.2379	2.75947	4.43485	1.21711e-05	2.23626e-14
TraesCS2A01G285300	ACT domain-containing ACR6-like	gi|326500948|dbj|BAJ95140.1|predicted protein [Hordeum vulgare subsp. vulgare]	sp|Q65SZ8|GLND_MANSM	Bifunctional uridylyltransferase/uridylyl-removing enzyme	-	44.6933	24.6489	22.7884	33.2789	13.142	12.3284	19.9577	21.5515	31.3524	16.7449	1.87236	6.96192e-05	0.00144442	17.9205	19.9686	18.8132	20.217	8.19231	6.71544	9.96263	9.85863	19.2298	8.68225	2.21484	2.49129e-15	3.75218e-05
TraesCS2A01G286100	cysteine-rich and transmembrane domain-containing A-like	gi|32488440|emb|CAE03282.1|OSJNBa0072K14.15 [Oryza sativa Japonica Group]	sp|C0R3B8|TSAD_WOLWR	tRNA N6-adenosine threonylcarbamoyltransferase	-	1.01562	0.696758	3.29166	2.66232	8.95002	8.98832	9.84247	6.47885	1.91659	8.56492	0.223772	0.000423933	7.8083e-10	4.67906	2.32875	2.69513	2.32711	9.89522	11.7607	10.272	9.12309	3.00751	10.2628	0.293051	3.47102e-05	7.44333e-08
TraesCS2A01G290500	probable phosphatase 2C 39	gi|474048284|gb|EMS53534.1|putative protein phosphatase 2C 39 [Triticum urartu]	tr|B6T998|B6T998_MAIZE	Protein phosphatase 2C containing protein	-	146.687	118.972	120.777	124.618	66.1853	54.4681	61.244	63.9459	127.764	61.4608	2.07878	3.94787e-23	0.000116346	94.7879	103.239	74.6485	67.8213	47.7679	53.3722	48.6618	48.3714	85.1241	49.5433	1.71817	9.02977e-08	0.00670234
TraesCS2A01G295200LC	---NA---	No Blast Hit	AT3G59580.3	Plant regulator RWP-RK family protein	-	7.83071	10.1095	8.62551	5.47392	16.4363	13.8793	16.4912	13.7373	8.00991	15.136	0.529196	0.00605363	0.00320282	7.66948	10.2062	8.3121	8.01596	14.6216	15.8906	16.032	16.924	8.55093	15.8671	0.53891	0.000863985	0.00369369
TraesCS2A01G295400	Beta- insoluble isoenzyme 2	gi|433359116|dbj|BAM74037.1|cell wall invertase [Triticum aestivum]	tr|Q9SPJ8|Q9SPJ8_MAIZE	Cell wall invertase	-	7.91351	5.06989	7.36966	7.1031	1.46529	2.00112	3.50927	3.31472	6.86404	2.5726	2.66813	3.74507e-08	6.6799e-07	13.2913	9.20822	12.9718	8.5673	2.21356	2.48078	3.59183	3.75111	11.0097	3.00932	3.65852	1.2831e-11	6.06577e-12
TraesCS2A01G295600	40S ribosomal S14	gi|357163353|ref|XP_003579705.1|PREDICTED: 40S ribosomal protein S14 [Brachypodium distachyon] gi|944046885|gb|KQJ82526.1| hypothetical protein BRADI_5g09460 [Brachypodium distachyon]	tr|A0A0K9PVQ7|A0A0K9PVQ7_ZOSMR	30S ribosomal protein S11	-	24.7811	29.6819	30.8909	18.4587	51.9101	34.88	46.11	48.0515	25.9532	45.2379	0.573704	0.00681205	0.00641859	15.3569	30.2982	14.3741	26.8615	38.1902	46.8426	43.9186	43.4909	21.7227	43.1106	0.503883	0.000101498	0.000371044
TraesCS2A01G296800	HVA22 g	gi|357163375|ref|XP_003579712.1|PREDICTED: putative HVA22-like protein g isoform X1 [Brachypodium distachyon] gi|944046902|gb|KQJ82543.1| hypothetical protein BRADI_5g09570 [Brachypodium distachyon]	tr|A0A1D5TAL0|A0A1D5TAL0_WHEAT	HVA22-like protein	-	1.18116	2.65198	1.84716	1.36048	6.62381	5.14868	4.92002	6.8927	1.7602	5.8963	0.298525	5.81111e-08	6.18104e-09	0.837188	1.94377	0.783607	2.77672	4.07166	4.40488	5.17674	4.36032	1.58532	4.5034	0.352028	0.000219444	7.23289e-07
TraesCS2A01G300300	-	-	tr|A0A1D5TG55|A0A1D5TG55_WHEAT	WAT1-related protein	-	0.0551967	0	0.12385	0	1.79973	1.88107	1.23245	1.71654	0.0447616	1.65745	0.0270063	5.98681e-12	1.28114e-20	0	0.159868	0	0.0361353	1.30812	1.34633	1.11652	1.87461	0.0490009	1.4114	0.034718	1.87099e-12	2.64837e-17
TraesCS2A01G305200	threonylcarbamoyladenosine tRNA methylthiotransferase	gi|475499431|gb|EMT04171.1|CDK5 regulatory subunit-associated protein 1-like protein 1 [Aegilops tauschii]	sp|B2V930|MIAB_SULSY	tRNA-2-methylthio-N(6)-dimethylallyladenosine synthase	-	0.755419	1.1056	1.18022	0.425384	2.89951	1.4768	2.22554	3.05202	0.866657	2.41347	0.359092	0.000435248	4.53258e-07	0.249867	0.632075	0.133643	0.703354	1.67094	2.53122	1.72049	1.62363	0.429735	1.88657	0.227786	1.93628e-06	6.66719e-13
TraesCS2A01G305400	zinc-finger homeodomain 8-like	gi|326491165|dbj|BAK05682.1|predicted protein [Hordeum vulgare subsp. vulgare] gi|326524824|dbj|BAK04348.1| predicted protein [Hordeum vulgare subsp. vulgare]	AT1G69600.1	zinc finger homeodomain 1	ZF-HD	7.76313	6.57482	6.62841	9.3046	3.5114	4.02916	3.73903	5.03992	7.56774	4.07988	1.8549	4.21256e-06	0.00485192	7.93707	5.12372	7.33794	6.20663	3.41911	3.8592	2.96464	3.29694	6.65134	3.38497	1.96496	2.39137e-05	0.00197202
TraesCS2A01G306000	hypothetical protein TRIUR3_10502	gi|473886791|gb|EMS48183.1|hypothetical protein TRIUR3_10502 [Triticum urartu]	tr|A0A0D9ZJF4|A0A0D9ZJF4_9ORYZ	Fatty acyl-CoA reductase	-	0	0.0919476	0.0668281	0	0.236218	0.495701	0.457198	0.356242	0.0396939	0.38634	0.102744	0.00203151	1.05283e-05	0	0.0646975	0	0.087742	0.352924	0.363233	0.271109	0.296859	0.0381099	0.321031	0.118711	0.00127344	0.000109343
TraesCS2A01G312400	Histone	gi|474106628|gb|EMS55473.1|Histone H2B.2 [Triticum urartu]	tr|A0A1D5RUC8|A0A1D5RUC8_WHEAT	Histone H2B	-	47.0332	41.1578	19.6429	25.1983	6.65579	10.4753	10.3803	7.11761	33.258	8.65727	3.84163	3.70434e-11	1.60782e-11	33.7014	68.112	24.2562	123.613	12.0686	26.3902	8.10188	10.7724	62.4207	14.3333	4.35495	7.49864e-06	1.89141e-14
TraesCS2A01G313500	3-oxoacyl-[acyl-carrier- ] synthase chloroplastic	gi|119784|sp|P23902.1|KASC1_HORVURecName: Full=3-oxoacyl-[acyl-carrier-protein] synthase I, chloroplastic; AltName: Full=Beta-ketoacyl-ACP synthase I; Short=KAS I; Flags: Precursor gi|167065|gb|AAA32968.1| beta-ketoacyl-ACP synthase I [Hordeum vulgare] gi|326525595|dbj|BAJ88844.1| predicted protein [Hordeum vulgare subsp. vulgare]	tr|A0A1D5TD10|A0A1D5TD10_WHEAT	3-oxoacyl-[acyl-carrier-protein] synthase	-	18.6185	17.3563	16.1861	22.355	6.17687	7.63839	5.99124	4.47139	18.629	6.06947	3.06929	1.237e-12	3.38999e-09	21.8596	16.8438	16.4789	10.9843	6.19472	5.47226	5.16924	5.78958	16.5416	5.65645	2.92438	4.79927e-10	1.31932e-08
TraesCS2A01G315700	-	-	tr|Q6TY49|Q6TY49_HYDMC	Reductase 1	-	1.18143	1.34375	1.20918	0.217332	3.78093	2.02052	2.63216	6.89205	0.987923	3.83141	0.257848	0.00312332	4.71553e-09	0.264437	0.54029	0.330016	0.732735	1.42452	1.28688	1.84477	2.01998	0.46687	1.64404	0.283977	8.57906e-05	5.68084e-06
TraesCS2A01G316700	glutathione-specific gamma-glutamylcyclotransferase 2	gi|357163821|ref|XP_003579857.1|PREDICTED: putative glutathione-specific gamma-glutamylcyclotransferase 2 [Brachypodium distachyon] gi|944047226|gb|KQJ82867.1| hypothetical protein BRADI_5g11710 [Brachypodium distachyon]	tr|W5API1|W5API1_WHEAT	Gamma-glutamylcyclotransferase	-	42.7785	52.1613	47.1599	39.1317	85.8024	72.8405	89.4955	84.0356	45.3078	83.0435	0.545592	1.98906e-07	0.00209116	40.9015	59.1273	34.8101	71.9102	82.4609	109.844	94.6453	98.1238	51.6873	96.2685	0.536907	0.000273824	0.00105688
TraesCS2A01G317200	catalytic phosphatase type 2C	gi|326529077|dbj|BAK00932.1|predicted protein, partial [Hordeum vulgare subsp. vulgare]	tr|U5FS16|U5FS16_POPTR	Phosphatase 2C family protein	-	15.7421	14.5369	17.333	11.335	33.3999	34.0263	30.9662	36.4804	14.7367	33.7182	0.437056	2.34326e-10	1.23106e-05	13.2846	16.3124	12.0669	8.12978	35.8854	26.308	38.1933	38.9237	12.4484	34.8276	0.35743	2.85337e-05	2.01697e-08
TraesCS2A01G317800	hepatoma-derived growth factor-related 2-like	gi|326496955|dbj|BAJ98504.1|predicted protein [Hordeum vulgare subsp. vulgare]	tr|B6EUC7|B6EUC7_ARATH	RING/FYVE/PHD zinc finger-containing protein	-	27.1512	33.8225	30.7662	6.51086	74.8384	72.3218	54.4135	73.2534	24.5627	68.7068	0.357501	0.00472837	2.9157e-08	7.09003	37.9892	7.5843	14.7011	51.4449	39.6088	71.3708	76.4161	16.8412	59.7102	0.282048	0.000855227	3.53291e-12
TraesCS2A01G318000	UPF0483 AGAP003155	gi|475567278|gb|EMT15239.1|hypothetical protein F775_04967 [Aegilops tauschii]	tr|A0A1D1XNC6|A0A1D1XNC6_9ARAE	Dihydrofolate reductase	-	6.38085	7.3871	7.99383	6.41186	20.5241	15.4242	19.8869	25.5677	7.04341	20.3507	0.346101	7.87125e-09	2.49943e-07	5.87944	9.47157	6.0323	8.98123	16.1303	21.9309	21.7272	22.142	7.59114	20.4826	0.370614	2.33225e-10	8.01258e-07
TraesCS2A01G318600	-	-	AT4G16280.4	flowering time control protein FCA	-	0.62714	0.86049	2.11076	0.54799	4.42128	2.07099	5.34836	8.00133	1.03659	4.96049	0.20897	0.000840102	3.9405e-10	0.81493	0.98389	0.554745	0.957988	1.40371	2.39497	2.96003	3.85854	0.827888	2.65431	0.311903	0.00158379	3.59819e-05
TraesCS2A01G321200	kelch domain-containing 4	gi|357164263|ref|XP_003579999.1|PREDICTED: kelch domain-containing protein 4 isoform X2 [Brachypodium distachyon] gi|944047583|gb|KQJ83224.1| hypothetical protein BRADI_5g13770 [Brachypodium distachyon]	tr|A0A1D1XUK3|A0A1D1XUK3_9ARAE	Kelch domain-containing protein 4	-	0.681901	2.10516	2.2487	0.568755	5.51751	2.23545	4.06595	5.19033	1.40113	4.25231	0.329498	0.00967531	4.32619e-08	0.351506	0.942622	0.205631	0.892832	3.18314	3.61977	2.90501	2.83766	0.598148	3.13639	0.190712	2.54734e-10	4.77822e-15
TraesCS2A01G323000	BTB POZ and TAZ domain-containing 2-like	gi|326502238|dbj|BAJ95182.1|predicted protein [Hordeum vulgare subsp. vulgare] gi|326528907|dbj|BAJ97475.1| predicted protein [Hordeum vulgare subsp. vulgare]	tr|G7JMM8|G7JMM8_MEDTR	BTB/POZ and TAZ domain protein	-	28.4613	4.3162	1.74778	6.59689	0.264012	0.237441	0.390215	0.286675	10.2805	0.294586	34.8983	7.96658e-08	2.93265e-44	11.127	9.58833	5.60493	11.0619	0.142003	0.177152	0.161605	0.132716	9.34552	0.153369	60.935	1.46832e-50	2.13145e-48
TraesCS2A01G327400	ribonuclease H2 subunit B	gi|326496467|dbj|BAJ94695.1|predicted protein [Hordeum vulgare subsp. vulgare]	-	-	-	0.510239	0.375049	0.327106	0.318459	236.769	245.579	298.111	251.966	0.382713	258.106	0.00148277	1.86485e-213	2.95178e-138	0.36165	0.422236	0.483577	0.190877	257.163	322.344	271.005	268.598	0.364585	279.777	0.00130312	1.03078e-257	2.60699e-142
TraesCS2A01G327500	F-box FBD LRR-repeat	gi|475545436|gb|EMT10494.1|hypothetical protein F775_24113 [Aegilops tauschii]	tr|A0A199VFH8|A0A199VFH8_ANACO	F-box protein	-	0.47982	0.583541	0.750369	0.457377	49.2411	51.1648	49.327	41.287	0.567777	47.755	0.0118894	2.02645e-135	3.99105e-85	0.340089	0.568523	0.405138	0.970919	63.3352	63.5151	58.7939	52.8808	0.571167	59.6313	0.00957832	1.63446e-181	3.817e-93
TraesCS2A01G327600	copper methylamine oxidase-like	gi|474355461|gb|EMS63127.1|Primary amine oxidase [Triticum urartu]	tr|A0A1D5T912|A0A1D5T912_WHEAT	Amine oxidase	-	21.2751	19.9166	16.7235	10.7909	8.48745	7.8093	8.79629	10.4311	17.1765	8.88102	1.93407	7.61213e-13	0.000711636	12.8842	19.1143	8.24493	23.1849	6.83421	6.87736	7.05802	7.32315	15.8571	7.02319	2.25782	8.39722e-10	1.81185e-05
TraesCS2A01G331700	ATP-dependent 6-phosphofructokinase 2	gi|326492478|dbj|BAK02022.1|predicted protein [Hordeum vulgare subsp. vulgare]	tr|W5ARV3|W5ARV3_WHEAT	ATP-dependent 6-phosphofructokinase	-	1.16854	1.33611	1.65086	0.605072	3.69951	3.15567	4.10699	3.10598	1.19015	3.51704	0.338394	1.04161e-05	5.61036e-07	1.16567	1.44154	1.00493	1.64333	3.62409	3.51882	2.83064	3.19535	1.31387	3.29223	0.399083	9.05645e-07	1.81134e-05
TraesCS2A01G337200	microtubule motor	gi|326499147|dbj|BAK06064.1|predicted protein [Hordeum vulgare subsp. vulgare]	tr|W9T250|W9T250_9ROSA	Dynein light chain	-	0.81095	0.596086	0.519887	0.404915	1.93974	1.74451	2.37117	3.23327	0.58296	2.32217	0.251041	0.000939173	9.37662e-06	0.410564	0.838853	0.691717	1.28933	2.74556	2.22636	2.1872	2.13833	0.807616	2.32436	0.347457	0.0032788	0.000437278
TraesCS2A01G339800	uncharacterized zinc finger At4g06634-like	gi|326522885|dbj|BAJ88488.1|predicted protein [Hordeum vulgare subsp. vulgare]	tr|D7M7L7|D7M7L7_ARALL	Zinc finger family protein	-	16.8044	18.1662	20.1858	13.497	31.8611	25.4257	32.3732	39.2521	17.1633	32.228	0.532559	0.00105417	0.00233606	13.3544	23.4753	13.7384	25.4473	32.0479	38.7678	28.0406	33.461	19.0039	33.0793	0.574493	0.00923877	0.00647867
TraesCS2A01G342100	wound stress precursor	gi|475606510|gb|EMT26418.1|hypothetical protein F775_24450 [Aegilops tauschii]	tr|A0A0B0N6Q8|A0A0B0N6Q8_GOSAR	Lipoxygenase domain-containing 1	-	17.428	16.4923	22.2415	12.0337	39.0937	41.196	38.2675	42.4689	17.0489	40.2565	0.423505	6.42194e-08	5.40902e-06	24.2303	25.6358	21.7902	18.3908	45.2987	47.5182	49.4701	46.9252	22.5118	47.303	0.475906	9.07999e-05	8.0101e-05
TraesCS2A01G344600	Glyceraldehyde-3-phosphate dehydrogenase chloroplastic	gi|326500100|dbj|BAJ90885.1|predicted protein [Hordeum vulgare subsp. vulgare] gi|326527749|dbj|BAK08149.1| predicted protein [Hordeum vulgare subsp. vulgare]	tr|A0A1D5T799|A0A1D5T799_WHEAT	Glyceraldehyde-3-phosphate dehydrogenase	-	665.036	551.071	664.465	985.278	390.465	561.264	407.036	307.88	716.463	416.661	1.71953	0.00166566	0.00600137	935.871	522.509	1051.71	507.064	524.922	411.176	450.944	413.599	754.288	450.16	1.6756	0.00748322	0.00856875
TraesCS2A01G347000	FLOWERING LOCUS T-like	gi|326503096|dbj|BAJ99173.1|predicted protein [Hordeum vulgare subsp. vulgare]	tr|A0A1E5W0N5|A0A1E5W0N5_9POAL	Protein FLOWERING LOCUS T	-	0.350886	0.481445	0.0874794	0.2044	1.54607	1.01967	1.41459	1.02592	0.281053	1.25156	0.224561	0.00944061	0.000423836	0.414504	0.508142	0.387975	0.382854	2.86431	2.07482	2.52365	2.41792	0.423369	2.47017	0.171392	4.82361e-07	4.84309e-08
TraesCS2A01G348200	PTI1-like tyrosine- kinase 3	gi|474410415|gb|EMS66797.1|PTI1-like tyrosine-protein kinase 3 [Triticum urartu]	tr|B9HA11|B9HA11_POPTR	Kinase family protein	-	28.7575	31.7517	25.4305	18.8098	60.6559	52.0138	50.9155	65.0966	26.1874	57.1705	0.458058	2.11774e-08	3.7482e-05	18.4267	36.0103	20.5431	30.8957	43.5605	37.7381	54.4864	56.1567	26.469	47.9854	0.551604	0.0041606	0.0019005
TraesCS2A01G350700	chitinase 5-like	gi|326527855|dbj|BAK08163.1|predicted protein [Hordeum vulgare subsp. vulgare]	tr|Q6JBP5|Q6JBP5_ZEADI	Chitinase	-	6.76262	4.38731	19.6821	1.28459	57.9106	97.6395	84.2525	65.9413	8.02916	76.436	0.105044	0.000364177	5.22641e-33	4.89745	9.47408	9.7532	3.07983	26.247	22.2216	28.0529	27.841	6.80114	26.0906	0.260674	9.66026e-05	8.98217e-13
TraesCS2A01G357100	TOO MANY MOUTHS	gi|326499566|dbj|BAJ86094.1|predicted protein [Hordeum vulgare subsp. vulgare]	tr|A0A061E290|A0A061E290_THECC	Leucine-rich repeat receptor-like protein kinase family protein, putative	-	0.920121	0.301275	0.0938437	0.621268	0	0.0331472	0.0194553	0	0.484127	0.0131506	36.814	5.70713e-06	3.95821e-09	0.326084	0.272555	0.138734	0.328566	0.0660795	0.0309135	0	0	0.266485	0.0242482	10.9899	0.000113522	0.000252489
TraesCS2A01G357400	NUCLEAR FUSION DEFECTIVE 4-like	gi|326519494|dbj|BAK00120.1|predicted protein [Hordeum vulgare subsp. vulgare]	tr|A0A0K9Q428|A0A0K9Q428_ZOSMR	Nodulin-like / Major Facilitator Superfamily protein	-	38.3756	13.6338	21.8159	28.4656	6.75123	8.04924	7.27457	7.48207	25.5727	7.38928	3.46079	3.73592e-10	2.23656e-11	50.9628	38.4492	56.817	27.6079	8.99481	17.6371	9.0517	8.76979	43.4592	11.1134	3.91054	3.6057e-09	5.27117e-14
TraesCS2A01G357500	calcium uptake 1 mitochondrial-like	gi|473909949|gb|EMS49497.1|Calcium uptake protein 1, mitochondrial [Triticum urartu]	tr|W9RLK8|W9RLK8_9ROSA	Calcium uptake protein 1	-	48.6447	18.907	25.4222	34.6694	18.1185	18.0978	19.0468	16.5343	31.9108	17.9493	1.77783	0.000682897	0.00383365	46.695	39.5941	39.2081	33.507	19.4905	28.971	19.9984	21.9301	39.751	22.5975	1.75909	8.12696e-06	0.0045095
TraesCS2A01G359400	-	-	tr|G7L1Q2|G7L1Q2_MEDTR	Nuclear transcription factor Y subunit B	NF-YB	9.51888	8.28854	5.47651	6.11373	3.3697	5.09391	4.08732	3.30863	7.34942	3.96489	1.85362	7.49178e-05	0.00665584	8.07314	10.8984	7.71838	15.8189	4.17761	2.82633	2.96229	4.26479	10.6272	3.55776	2.98705	4.09133e-13	1.20174e-07
TraesCS2A01G361100	Disease resistance RPP13	gi|474066905|gb|EMS54188.1|Putative late blight resistance protein-like protein R1B-14 [Triticum urartu]	AT5G40060.2	Disease resistance protein (NBS-LRR class) family	-	35.2479	53.7938	47.5875	21.925	96.8708	68.4185	98.1004	98.1356	39.6386	90.3813	0.43857	0.000225719	2.32379e-05	22.0191	50.1799	18.0336	52.9956	71.2644	64.2495	90.6355	93.2893	35.807	79.8597	0.448374	0.0030439	2.62199e-05
TraesCS2A01G361900	hypothetical protein TRIUR3_23853	gi|473961004|gb|EMS51091.1|hypothetical protein TRIUR3_23853 [Triticum urartu]	AT4G28760.2	methyl-coenzyme M reductase II subunit gamma, putative (DUF3741)	-	0.898141	0.795552	0.8163	0.317888	0.170318	0.171197	0.269713	0.145049	0.70697	0.189069	3.73922	2.02815e-09	1.82547e-08	0.596298	0.798507	0.38466	0.625194	0.170642	0.31932	0.222305	0.251813	0.601165	0.24102	2.49425	2.30084e-08	0.000126098
TraesCS2A01G363300	isocitrate dehydrogenase [NADP]-like	gi|475534734|gb|EMT08623.1|hypothetical protein F775_28010 [Aegilops tauschii]	AT5G11030.9	aberrant root formation protein	-	33.53	42.3056	38.1624	24.7124	73.7413	54.7656	63.0671	73.7008	34.6776	66.3187	0.522893	0.000205244	0.00146352	27.4854	45.8126	34.0438	39.8934	69.5595	72.6258	63.1066	70.8225	36.8088	69.0286	0.53324	2.86358e-05	0.00159525
TraesCS2A01G363600	#NAME?	gi|347809964|gb|AEP25125.1|glutaredoxin [Secale cereale x Triticum turgidum subsp. durum]	tr|G4XH75|G4XH75_9POAL	Glutaredoxin	-	105.93	111.933	134.251	74.0758	212.575	165.781	172.722	229.487	106.547	195.141	0.546001	0.00150975	0.00195991	67.5843	114.31	72.2659	108.208	175.345	146.791	199.905	206.071	90.5921	182.028	0.497682	5.48575e-06	0.000192144
TraesCS2A01G366700	DEAD-box ATP-dependent RNA helicase 13	gi|326526415|dbj|BAJ97224.1|predicted protein, partial [Hordeum vulgare subsp. vulgare]	tr|A0A0K9Q6C8|A0A0K9Q6C8_ZOSMR	ATP-dependent RNA helicase	-	0.607064	0.962051	1.05338	0.339486	2.07568	1.26055	1.75647	2.05248	0.740495	1.78629	0.414543	0.00336492	1.46927e-05	0.344222	0.509897	0.257753	0.596135	1.3236	1.64226	1.23616	1.20118	0.427002	1.3508	0.31611	9.04141e-10	1.48145e-08
TraesCS2A01G369500	hypothetical protein F775_07195	gi|475610833|gb|EMT27874.1|hypothetical protein F775_07195 [Aegilops tauschii]	AT5G61770.3	PETER PAN-like protein	-	8.78762	9.78426	8.72747	9.31496	16.2497	16.8977	19.0316	21.8259	9.15358	18.5012	0.494755	0.000853026	0.000891647	6.02432	12.8303	5.44761	9.71399	12.8598	15.8655	20.0098	17.5495	8.50405	16.5711	0.513184	0.00609185	0.00135004
TraesCS2A01G371000	(+)-neomenthol dehydrogenase	gi|475625079|gb|EMT32843.1|(+)-neomenthol dehydrogenase [Aegilops tauschii]	tr|C0LZ69|C0LZ69_CHEMJ	Short chain dehydrogenase/reductase	-	0.198277	0.0680133	0.247162	0	0.698917	1.51905	0.461165	0.73783	0.128363	0.854242	0.150266	0.00644609	3.33277e-06	0.0468452	0.0957129	0.0876942	0.216341	1.67076	1.27013	1.15867	1.75668	0.111648	1.46406	0.0762594	9.05475e-10	5.92878e-13
TraesCS2A01G372200	GWT1 family expressed	gi|326491667|dbj|BAJ94311.1|predicted protein [Hordeum vulgare subsp. vulgare] gi|326502334|dbj|BAJ95230.1| predicted protein [Hordeum vulgare subsp. vulgare]	tr|M7Z2U7|M7Z2U7_TRIUA	GPI-anchored wall transfer protein 1	-	0.296965	0.315782	0.422007	0.190289	0.915938	0.462871	0.792002	0.931414	0.306261	0.775556	0.394892	0.00146196	2.49331e-05	0.168387	0.286703	0.0853722	0.336981	0.672506	0.59996	0.614052	0.723532	0.219361	0.652513	0.336179	2.11042e-05	6.82054e-07
TraesCS2A01G375200	GEM 4	gi|475568000|gb|EMT15389.1|hypothetical protein F775_32204 [Aegilops tauschii]	tr|A0A061E267|A0A061E267_THECC	GRAM domain-containing protein / ABA-responsive protein-related	-	6.13144	1.16486	1.4816	4.45093	0.332509	0.747607	0.702076	0.376094	3.30721	0.539572	6.12932	2.15325e-05	1.71659e-10	4.74703	1.50266	2.06516	0.988071	0.298074	0.278891	0.127208	0.208935	2.32573	0.228277	10.1882	4.62052e-07	4.09691e-12
TraesCS2A01G378800LC	-	-	tr|M7ZJZ7|M7ZJZ7_TRIUA	Heat shock 70 kDa protein 4L	-	10.5978	5.89264	3.1322	2.38974	1.65695	2.30301	3.101	1.97637	5.50309	2.25933	2.43572	0.0025872	0.000135465	4.54326	8.97326	3.62879	11.8617	1.95796	2.08464	2.1322	2.01921	7.25175	2.0485	3.54002	1.78682e-09	1.14067e-08
TraesCS2A01G379000	gibberellin 2-beta-dioxygenase 8	gi|1001621759|emb|CFV04404.1|GA2ox-A6 [Triticum aestivum]	tr|A0A072UXE4|A0A072UXE4_MEDTR	Gibberellin 2-beta-dioxygenase	-	0	0	0	0	3.20524	1.68524	1.53575	1.29399	0	1.93005	0	1.09434e-13	1.48593e-25	0	0	0	0	2.8733	2.10935	2.18835	2.35488	0	2.38147	0	3.96465e-21	4.13335e-30
TraesCS2A01G381100LC	retrotransposon Ty1-copia subclass	gi|475617722|gb|EMT30227.1|hypothetical protein F775_02685 [Aegilops tauschii]	tr|Q2R2J8|Q2R2J8_ORYSJ	Retrotransposon protein, putative, Ty1-copia subclass	-	0.997841	1.55797	1.41543	0.721576	3.33541	2.26342	2.78501	4.14303	1.1732	3.13172	0.37462	0.000102934	4.63935e-06	0.853583	1.17098	0.776126	0.968614	2.2289	2.39065	2.57526	2.43879	0.942327	2.4084	0.391267	1.34681e-07	1.84091e-05
TraesCS2A01G382100LC	---NA---	No Blast Hit	sp|A0JNH6|C102A_BOVIN	Coiled-coil domain-containing protein 102A	-	2.25052	2.04871	3.17225	2.04212	4.72927	4.5963	5.03308	5.79784	2.3784	5.03912	0.471986	0.00746181	0.00141808	5.46026	4.57532	4.76625	8.10334	11.8296	14.971	9.68839	9.84169	5.7263	11.5827	0.494385	0.00824989	0.000592881
TraesCS2A01G384300	Beta-glucosidase 16	gi|473786877|gb|EMS46231.1|Beta-glucosidase 16 [Triticum urartu]	tr|B6SKX7|B6SKX7_MAIZE	Beta-glucosidase	-	24.3963	7.77862	7.15402	17.0601	5.74569	7.8363	7.84898	4.88485	14.0973	6.57895	2.14278	0.00354387	9.55579e-05	25.5695	20.5184	28.1159	21.8346	7.49959	11.7038	6.76347	6.85042	24.0096	8.20431	2.92646	2.42511e-10	6.35896e-09
TraesCS2A01G385100	ECERIFERUM 1-like	gi|473885839|gb|EMS48098.1|Protein WAX2 [Triticum urartu]	tr|A0A072TKE8|A0A072TKE8_MEDTR	Fatty acid hydroxylase superfamily protein	-	0.0543984	0.111959	0.105784	0.0285197	0.450617	0.388019	0.364387	0.320993	0.0751654	0.381004	0.197282	1.38374e-06	1.77507e-09	0.0385568	0.0945338	0.0938317	0.0641029	0.343788	0.225164	0.498838	0.489988	0.0727563	0.389445	0.186821	1.83976e-06	5.08688e-10
TraesCS2A01G389400	homeobox-leucine zipper HOX22-like	gi|983779666|gb|AMB42698.1|HDZipI-5 [Triticum aestivum]	tr|B9SVE1|B9SVE1_RICCO	Homeobox protein, putative	HD-ZIP	1.34297	3.05192	4.01779	1.61352	8.1857	5.63225	5.96079	8.6117	2.50655	7.09761	0.353154	0.000902806	3.88596e-07	0.634583	1.6207	0.556846	2.89401	7.38218	7.3207	8.45155	9.04769	1.42654	8.05053	0.177198	1.43435e-08	1.60434e-17
TraesCS2A01G391300	U-box domain-containing 57	gi|473802258|gb|EMS46603.1|U-box domain-containing protein 57 [Triticum urartu]	tr|D7LDA2|D7LDA2_ARALL	Kinase family protein	-	0.13133	0.225245	0.251021	0.0637528	0.66868	0.358515	0.543033	0.546886	0.167837	0.529278	0.317106	0.00153938	7.0226e-06	0.103427	0.0950941	0.0871272	0.114636	0.50721	0.399069	0.521472	0.430944	0.100071	0.464674	0.215358	3.53663e-08	1.20998e-08
TraesCS2A01G391500	cyclin-P4-1-like	gi|474372292|gb|EMS63928.1|hypothetical protein TRIUR3_31342 [Triticum urartu]	tr|Q6H3X9|Q6H3X9_ORYSJ	Cyclin-like	-	13.1734	13.0573	8.28119	11.299	5.19908	7.43007	6.50386	4.70447	11.4527	5.95937	1.9218	1.2477e-05	0.00215674	17.815	13.2254	16.782	17.1954	6.51216	6.33201	5.72182	5.4299	16.2545	5.99897	2.70954	1.88824e-13	4.34458e-07
TraesCS2A01G395600	hypothetical protein F775_16439	gi|475534315|gb|EMT08553.1|hypothetical protein F775_16439 [Aegilops tauschii]	tr|A7UMA9|A7UMA9_WHEAT	CsAtPR5	-	3.46505	3.81168	5.04919	2.89723	10.6874	6.86553	9.99068	11.9811	3.80579	9.88118	0.385155	3.01431e-07	7.22141e-07	2.73121	3.97978	2.43751	4.12623	9.27381	11.768	9.54694	9.32893	3.31868	9.97943	0.332552	4.48009e-19	3.836e-09
TraesCS2A01G396400	1-aminocyclopropane-1-carboxylate synthase	gi|475504695|gb|EMT04664.1|1-aminocyclopropane-1-carboxylate synthase [Aegilops tauschii]	tr|M8ATA9|M8ATA9_AEGTA	1-aminocyclopropane-1-carboxylate synthase	-	0.376413	0.430393	0.563062	0.621268	1.99026	1.65736	1.32296	2.10107	0.497784	1.76791	0.281566	7.47238e-05	4.71214e-07	0.237152	0.484543	0.749162	0.492849	1.9163	1.6075	2.42524	2.87174	0.490926	2.2052	0.222623	3.66951e-06	2.59782e-10
TraesCS2A01G400100	F-box PP2-A13-like	gi|475565617|gb|EMT14837.1|hypothetical protein F775_32014 [Aegilops tauschii]	tr|A0A1E5UY12|A0A1E5UY12_9POAL	F-box protein PP2-A13	-	9.47456	14.169	8.4628	4.88389	23.3662	18.6915	19.6585	31.9594	9.24756	23.4189	0.394876	0.000478112	1.2566e-06	4.6863	12.1414	4.6577	9.19243	14.7001	11.9908	19.8087	21.2372	7.66946	16.9342	0.452898	0.00421063	3.6807e-05
TraesCS2A01G412400	Serine carboxypeptidase-like 19	gi|326488573|dbj|BAJ93955.1|predicted protein [Hordeum vulgare subsp. vulgare]	tr|H2KW62|H2KW62_ORYSJ	Serine carboxypeptidase family protein, expressed	-	5.75281	7.27942	6.10346	6.3486	1.8213	1.60422	1.77412	2.22569	6.37107	1.85633	3.43207	1.17942e-40	1.47231e-10	6.94685	8.31561	6.51638	9.8478	4.78023	5.38601	3.14626	3.22485	7.90666	4.13434	1.91244	2.34428e-07	0.00127543
TraesCS2A01G412500	Serine carboxypeptidase-like 19	gi|473923098|gb|EMS49740.1|Serine carboxypeptidase-like 19 [Triticum urartu]	tr|H2KW62|H2KW62_ORYSJ	Serine carboxypeptidase family protein, expressed	-	0.358278	0.368691	1.31751	1.40877	3.02573	3.43108	4.40263	3.45211	0.863311	3.57789	0.241291	0.00212465	9.09677e-12	1.14274	0.756653	1.0696	1.11412	3.60865	3.39848	4.16719	4.21029	1.02078	3.84615	0.265403	2.79555e-11	7.1797e-11
TraesCS2A01G415900	Homeobox-leucine zipper HOX17	gi|357168125|ref|XP_003581495.1|PREDICTED: homeobox-leucine zipper protein HOX17-like [Brachypodium distachyon] gi|944048281|gb|KQJ83922.1| hypothetical protein BRADI_5g17570 [Brachypodium distachyon]	tr|B9MUS1|B9MUS1_POPTR	Homeobox-leucine zipper family protein	HD-ZIP	1.88188	0.645526	0.670247	2.2708	36.4845	46.5199	36.6418	37.301	1.36711	39.2368	0.0348426	4.68838e-29	3.36341e-54	1.58792	0.713765	1.48629	0.821334	50.1211	51.9295	37.9461	39.896	1.15233	44.9732	0.0256225	5.0396e-55	4.72718e-62
TraesCS2A01G418200	probable LRR receptor-like serine threonine- kinase At1g56130	gi|574959008|gb|AHG54199.1|LRR receptor-like protein kinase 1 [Triticum aestivum]	tr|Q4PLL4|Q4PLL4_9POAL	SHR5-receptor-like kinase	-	0.826198	0.456211	0.391864	0.669101	1.88235	2.06022	1.72478	1.18908	0.585843	1.7141	0.341778	0.00238996	7.26568e-07	0.842687	0.656602	0.828861	0.870688	2.08538	2.23417	2.10604	2.06802	0.79971	2.1234	0.376617	3.27202e-07	2.26253e-06
TraesCS2A01G419500	argonaute 2-like	gi|474366695|gb|EMS63517.1|Protein argonaute 2 [Triticum urartu]	tr|A0A061EB20|A0A061EB20_THECC	Argonaute family protein	-	1.21259	1.66964	1.11132	1.47741	0.662221	0.66325	0.834182	0.680933	1.36774	0.710147	1.926	5.21556e-07	0.00403732	0.847363	0.890388	0.781801	1.25226	0.472214	0.454449	0.426082	0.441331	0.942952	0.448519	2.10237	1.30334e-08	0.00188822
TraesCS2A01G425600	-	-	tr|D4IIJ1|D4IIJ1_HELAN	Kaurene synthase	-	0.247511	0.432998	0.296193	0.454172	1.78855	0.863119	1.1053	3.2368	0.357719	1.74844	0.204593	0.000151389	4.3608e-12	0.0877159	0.125453	0.0985224	0.729164	1.46646	1.46356	1.36849	1.22436	0.260214	1.38072	0.188463	0.000404812	1.57209e-12
TraesCS2A01G425900	hypothetical protein F775_17905	gi|475570167|gb|EMT15959.1|hypothetical protein F775_17905 [Aegilops tauschii]	AT4G11820.3	hydroxymethylglutaryl-CoA synthase / HMG-CoA synthase / 3-hydroxy-3-methylglutaryl coenzyme A synthase	-	11.4044	11.5607	13.2402	6.09804	22.6501	16.4582	22.9621	27.4175	10.5758	22.372	0.472728	0.00181532	0.000340669	7.11812	11.7088	5.53331	12.3692	16.4049	22.2688	16.5271	18.2224	9.18235	18.3558	0.500242	0.00145491	0.000847556
TraesCS2A01G427200	-	-	tr|A0A193H6V8|A0A193H6V8_AEGBI	Cold-responsive protein WCOR15	-	0.4136	1.70249	1.34049	4.6982	108.129	103.365	67.5309	75.7454	2.0387	88.6927	0.0229861	6.59687e-11	3.94041e-66	0.0977179	0.299482	0.365855	0.0902565	137.555	89.7761	110.436	109.728	0.213328	111.874	0.00190686	1.07612e-98	2.27709e-105
TraesCS2A01G428400	organic cation carnitine transporter 7 isoform X1	gi|326509965|dbj|BAJ87199.1|predicted protein [Hordeum vulgare subsp. vulgare]	tr|B9HG67|B9HG67_POPTR	Transporter-related family protein	-	0.778796	0.89216	1.132	0.44939	2.43444	2.11955	2.00277	3.31598	0.813087	2.46818	0.329427	1.85641e-06	2.57385e-08	0.510339	1.28743	0.3217	0.788825	1.70639	1.54227	2.65532	2.23488	0.727073	2.03472	0.357334	0.000505734	2.03194e-07
TraesCS2A01G435400	Importin subunit beta-1	gi|475623745|gb|EMT32350.1|Importin subunit beta-1 [Aegilops tauschii]	tr|M8C4X2|M8C4X2_AEGTA	Importin subunit beta-1	-	5.34313	6.75521	6.64146	3.89065	11.9284	7.94505	10.7467	12.9239	5.65761	10.886	0.519714	0.000944807	0.000921879	3.96747	5.58224	3.07212	7.06254	7.9193	9.55356	8.74945	9.05447	4.92109	8.8192	0.557998	0.00247019	0.00299003
TraesCS2A01G440500	-	-	tr|D7MKH4|D7MKH4_ARALL	Protease inhibitor/seed storage/lipid transfer protein family protein	-	0.576692	0.395636	0.431326	0	7.11484	7.76993	8.13727	2.75913	0.350913	6.44529	0.0544449	6.11196e-09	4.50192e-18	0	0	0	0	4.55573	4.54672	1.29615	3.40623	0	3.45121	0	8.79437e-10	9.77855e-16
TraesCS2A01G449100LC	increased DNA methylation 1-like	gi|473907792|gb|EMS49469.1|hypothetical protein TRIUR3_27716 [Triticum urartu]	tr|A0A061F875|A0A061F875_THECC	Acyl-CoA N-acyltransferase with RING/FYVE/PHD-type zinc finger protein, putative isoform 1	-	5.02067	7.49662	3.16608	4.98915	1.95194	3.12087	2.35838	3.02224	5.16813	2.61336	1.97758	0.000111128	0.00189516	3.41902	4.77591	4.24516	3.3513	1.90534	1.8191	1.42713	1.52634	3.94785	1.66948	2.36472	3.12489e-09	9.05505e-05
TraesCS2A01G453600	hypothetical protein TRIUR3_14351	gi|474407462|gb|EMS66617.1|hypothetical protein TRIUR3_14351 [Triticum urartu]	AT4G17670.1	senescence-associated family protein (DUF581)	-	0.730411	1.07377	1.17064	0.273526	1.931	3.4733	1.94153	3.24497	0.812086	2.6477	0.306714	0.00922422	3.36491e-05	0.887493	0.302217	0.207673	1.22959	2.80261	3.16212	2.67354	2.92747	0.656743	2.89143	0.227134	0.00012447	1.43558e-07
TraesCS2A01G456300	probable phosphatase 2C 25	gi|357165477|ref|XP_003580396.1|PREDICTED: probable protein phosphatase 2C 43 isoform X1 [Brachypodium distachyon] gi|721693931|ref|XP_010240309.1| PREDICTED: probable protein phosphatase 2C 43 isoform X1 [Brachypodium distachyon] gi|944048573|gb|KQJ84214.1| hypothetical protein BRADI_5g19410 [Brachypodium distachyon] gi|944048574|gb|KQJ84215.1| hypothetical protein BRADI_5g19410 [Brachypodium di…	tr|B9SXJ0|B9SXJ0_RICCO	Protein phosphatase 2c, putative	-	1.12238	0.845125	0.757565	0.908967	5.6209	5.77115	6.82552	6.59236	0.90851	6.20249	0.146475	2.43635e-34	7.19129e-22	0.329853	0.396439	0.381387	0.555568	6.24984	7.60799	7.38331	7.88244	0.415812	7.28089	0.05711	3.307e-80	4.27216e-41
TraesCS2A01G456600	MYB DNA-binding domain superfamily	gi|475576078|gb|EMT17444.1|Myb-like protein G [Aegilops tauschii]	tr|A0A060CYY7|A0A060CYY7_MAIZE	MYB-related transcription factor	MYB_related	0.097266	0.150139	0.0727482	0.0849901	0.814288	0.732333	1.10851	0.814381	0.101286	0.867379	0.116772	4.67766e-06	6.7445e-09	0.172352	0.140858	0	0.127353	0.653121	1.0065	0.36071	0.323156	0.110141	0.585872	0.187994	0.00560742	2.58909e-05
TraesCS2A01G459100	disease resistance At1g50180	gi|474396484|gb|EMS65736.1|Disease resistance protein RPP13 [Triticum urartu]	tr|B7UBD5|B7UBD5_SETIT	NBS-LRR disease resistance protein	-	0.0395696	0.0203598	0.0295953	0	0.401007	0.250885	0.2761	0.252423	0.0223812	0.295104	0.0758416	5.83547e-06	1.83563e-09	0	0.100281	0.0787539	0.0129524	0.437626	0.350968	0.653674	0.671937	0.0479968	0.528551	0.0908083	3.53024e-07	5.36469e-13
TraesCS2A01G460400	probable UDP-arabinose 4-epimerase 2	gi|326532196|dbj|BAK01474.1|predicted protein [Hordeum vulgare subsp. vulgare]	tr|B9SV82|B9SV82_RICCO	UDP-glucose 4-epimerase, putative	-	11.1561	11.0722	15.39	6.75869	30.2801	24.914	27.6774	38.8257	11.0942	30.4243	0.364651	2.14752e-07	6.62744e-08	10.3322	20.1411	10.7893	10.7118	29.9644	21.8058	48.8444	46.8575	12.9936	36.868	0.352435	0.000163909	1.12464e-08
TraesCS2A01G462400LC	ovarian cancer-associated gene 2 homolog isoform X1	gi|835999248|ref|XP_012702768.1|PREDICTED: ovarian cancer-associated gene 2 protein-like isoform X4 [Setaria italica]	tr|A0A1D1XNC6|A0A1D1XNC6_9ARAE	Dihydrofolate reductase	-	0.550969	0.907172	0.576921	0.385145	2.8161	2.70734	2.46044	3.60262	0.605052	2.89662	0.208882	1.26388e-05	8.41457e-08	0.624829	1.35642	0.657944	1.51494	2.78561	2.93214	3.04631	2.44072	1.03853	2.8012	0.370746	0.00139152	0.000297398
TraesCS2A01G462600	F-box kelch-repeat At5g60570-like	gi|475558843|gb|EMT13185.1|hypothetical protein F775_10092 [Aegilops tauschii]	tr|A0A0K9PAE6|A0A0K9PAE6_ZOSMR	Kelch repeat-containing protein	-	0.316205	0.232425	0.405427	0.0789419	1.23403	0.895023	0.8195	1.04459	0.25825	0.998285	0.258693	0.00131856	8.60445e-06	0.35219	0.0981253	0.209777	0.295725	0.999176	0.901486	1.15741	0.63367	0.238954	0.922936	0.258907	0.00113341	1.24525e-05
TraesCS2A01G463000	probable receptor kinase At1g30570	gi|475577274|gb|EMT17754.1|Putative receptor-like protein kinase [Aegilops tauschii]	tr|A7VM23|A7VM23_MARPO	Receptor-like kinase	-	0.0480387	0.19774	0.0718593	0.0209879	1.05834	0.913749	0.938545	1.11088	0.0846564	1.00538	0.0842036	3.47328e-13	2.07107e-17	0	0.121744	0.015935	0.141522	0.891812	0.852173	1.36043	1.2059	0.0698002	1.07758	0.0647752	7.02555e-14	7.71906e-21
TraesCS2A01G467500	invertase inhibitor	gi|326501068|dbj|BAJ98765.1|predicted protein, partial [Hordeum vulgare subsp. vulgare]	tr|B6UAQ7|B6UAQ7_MAIZE	Pectinesterase inhibitor domain containing protein	-	0	0	0.0613415	0	1.08412	1.36501	1.33529	2.02737	0.0153354	1.45295	0.0105547	5.37706e-09	2.74736e-15	0.058131	0	0.0544105	0.107385	3.75781	10.3661	3.09681	3.81481	0.0549815	5.25888	0.010455	8.68393e-18	3.90659e-36
TraesCS2A01G468000	-	-	tr|A0A072UG31|A0A072UG31_MEDTR	Zinc finger (Ran-binding) family protein	-	0.450274	0.926723	1.12258	0	3.70346	6.78039	3.35129	2.1543	0.624894	3.99736	0.156327	0.000893283	9.53547e-10	0	0.108679	0.0995739	0.589557	1.8971	0.554691	1.31563	1.32977	0.199452	1.2743	0.15652	0.00979394	0.000103975
TraesCS2A01G468800	soluble starch synthase III-1	gi|473732843|gb|EMS45219.1|Soluble starch synthase 3, chloroplastic/amyloplastic [Triticum urartu]	tr|B9H112|B9H112_POPTR	Starch synthase family protein	-	36.6706	38.7115	39.0631	27.4468	15.1548	14.7223	19.507	20.0099	35.473	17.3485	2.04473	5.81562e-31	0.000174942	27.3419	30.3609	20.9353	38.0421	14.1319	15.9722	16.369	16.2764	29.1701	15.6874	1.85946	5.62069e-20	0.00143855
TraesCS2A01G475400	-	-	AT3G24240.1	Leucine-rich repeat receptor-like protein kinase family protein	-	12.839	15.3024	13.0997	5.96091	28.505	22.3556	25.3512	29.1548	11.8005	26.3417	0.447978	0.000285412	2.32805e-05	6.05765	17.2055	4.37324	9.6848	22.0712	14.8437	27.8831	25.2683	9.33029	22.5166	0.414374	0.00562524	1.60878e-06
TraesCS2A01G475500	hypothetical protein F775_23334	gi|475584066|gb|EMT19666.1|hypothetical protein F775_23334 [Aegilops tauschii]	tr|A0A1D6B4W0|A0A1D6B4W0_WHEAT	GrpE protein homolog	-	0.163546	0.572217	0.611604	0.28581	1.4124	0.881398	1.29331	1.51278	0.408294	1.27497	0.320238	0.0016786	7.03573e-06	0.18547	0.663158	0.325499	0.342616	0.981899	1.03959	1.19096	0.700336	0.379186	0.978197	0.387638	0.00736954	0.0002819
TraesCS2A01G477700	type 1 non specific lipid transfer precursor	gi|473948411|gb|EMS50623.1|Non-specific lipid-transfer protein [Triticum urartu]	tr|M7YJJ9|M7YJJ9_TRIUA	Non-specific lipid-transfer protein	-	0.171172	0.176147	0.384074	0.448705	4.07276	8.54667	6.21071	5.18672	0.295024	6.00421	0.0491362	8.50814e-11	1.26301e-19	0.970591	0.247886	0.681354	0	4.86798	3.03647	7.61746	7.83544	0.474958	5.83933	0.0813377	3.20788e-06	3.99773e-16
TraesCS2A01G480200	chloroplastic-like isoform X1	gi|475517415|gb|EMT06093.1|Protein CutA 1, chloroplastic [Aegilops tauschii]	tr|A0A087SS38|A0A087SS38_AUXPR	Divalent-cation tolerance protein CutA	-	12.6221	16.7738	14.0669	5.40498	36.0947	26.9633	30.9126	35.5937	12.2169	32.3911	0.37717	4.34732e-05	3.0504e-07	5.98398	15.6763	6.71011	19.0985	28.3947	38.986	29.252	28.2657	11.8672	31.2246	0.38006	0.000309456	1.92822e-07
TraesCS2A01G480400	Disease resistance RPM1	gi|474438924|gb|EMS68329.1|Disease resistance protein RPM1 [Triticum urartu]	tr|G7IVT3|G7IVT3_MEDTR	NBS-LRR disease resistance protein	-	1.42856	1.51602	1.33558	1.77488	0.5311	0.619172	0.560696	0.533971	1.51376	0.561235	2.6972	4.82903e-11	1.17998e-05	1.62956	1.14754	0.607146	1.60742	0.423199	0.725934	0.376265	0.444962	1.24792	0.49259	2.53338	4.58731e-05	7.49733e-05
TraesCS2A01G485000	-	-	tr|D8LAK8|D8LAK8_WHEAT	Flowering Locus T-like protein, putative	-	0	0	0	0	1.2586	0.377308	0.941186	0.474525	0	0.762904	0	0.000729172	3.74374e-06	0	0	0	0	0.658149	1.40753	1.20375	0.966594	0	1.05901	0	7.51425e-07	1.38862e-08
TraesCS2A01G494900	indole-3-acetic acid-induced ARG7-like	gi|475492445|gb|EMT03631.1|hypothetical protein F775_19990 [Aegilops tauschii]	tr|A0A103XGS0|A0A103XGS0_CYNCS	Auxin responsive SAUR protein	-	1.59354	1.37748	2.00233	2.61776	0.561717	0.505182	0.652321	0.152483	1.89778	0.467926	4.05572	2.71803e-06	5.61036e-07	2.3945	0.83078	2.87556	0.542483	0.704963	0.518253	0.386813	0.705919	1.66083	0.578987	2.86851	0.00936779	0.000113559
TraesCS2A01G497700LC	-	-	tr|B9FZ87|B9FZ87_ORYSJ	Leucine-rich repeat receptor kinase-like protein	-	1.64309	2.02166	1.2022	0.873914	8.93953	7.21884	8.92261	9.48472	1.43522	8.64142	0.166086	4.93929e-31	7.92965e-20	1.26586	1.75874	0.663515	1.23936	7.44939	6.46836	10.1396	8.83461	1.23187	8.22298	0.149808	5.61613e-24	5.18474e-22
TraesCS2A01G499000	transcription factor IBH1	gi|326488221|dbj|BAJ93779.1|predicted protein [Hordeum vulgare subsp. vulgare]	tr|B9TBR8|B9TBR8_RICCO	Transcription factor, putative	bHLH	6.04335	7.77375	6.78001	3.69644	19.1723	21.4735	21.3183	19.9185	6.07339	20.4706	0.296688	2.31222e-13	5.51684e-10	4.71178	7.00144	7.08308	8.76995	29.2812	29.7791	30.4935	30.4151	6.89156	29.9922	0.229778	3.59793e-28	8.08852e-15
TraesCS2A01G501600	glucose-6-phosphate 1-epimerase	gi|474253768|gb|EMS60314.1|Putative glucose-6-phosphate 1-epimerase [Triticum urartu]	tr|G7IN18|G7IN18_MEDTR	Aldose 1-epimerase family protein	-	34.4108	26.2909	23.2684	25.1011	14.9197	12.7884	14.3864	12.7693	27.2678	13.7159	1.98804	6.89027e-13	0.000493905	27.0325	26.7309	25.3835	23.808	14.5817	13.056	14.0944	16.3807	25.7387	14.5282	1.77164	1.74397e-09	0.00469294
TraesCS2A01G503800	-	-	tr|S4X2P3|S4X2P3_GOSBA	Receptor-like kinase	-	1.93095	1.98707	1.74649	0.824003	5.57975	5.16053	5.01335	6.55286	1.62213	5.57662	0.29088	1.69122e-10	1.69414e-09	0.286457	1.69081	0.476663	0.881946	4.07957	3.61788	3.99678	3.51437	0.833969	3.80215	0.219342	7.15554e-07	1.73888e-12
TraesCS2A01G505400	-	-	sp|Q9JSN0|BIOH_NEIMA	Pimeloyl-[acyl-carrier protein] methyl ester esterase	-	0.291565	0.300039	0.218071	0	4.36795	3.69726	2.57694	2.78994	0.202419	3.35802	0.0602792	3.43064e-05	1.37165e-08	0	0.422236	0	0.190877	4.37626	1.72405	3.73528	5.81218	0.153278	3.91194	0.0391821	8.52325e-07	2.83015e-10
TraesCS2A01G507000	probable mediator of RNA polymerase II transcription subunit 37c	gi|721623172|ref|XP_010228795.1|PREDICTED: heat shock cognate 70 kDa protein-like [Brachypodium distachyon]	tr|Q943K7|Q943K7_ORYSJ	70 kDa heat shock protein	-	3.47439	1.92698	2.15988	2.77961	0.795263	1.51985	1.23838	0.989458	2.58521	1.13574	2.27624	1.73451e-05	0.000110167	3.42204	2.20537	3.11322	2.05301	1.28323	0.76708	1.06485	1.04939	2.69841	1.04114	2.59179	1.61248e-06	3.64412e-06
TraesCS2A01G507500	-	-	tr|M7ZPL3|M7ZPL3_TRIUA	Nuclease S1	-	0.746169	1.34375	4.18562	0.380331	7.0139	4.6817	13.3633	20.4778	1.66397	11.3842	0.146165	0.00855286	4.02952e-21	0.705164	0.720386	0.783789	1.22123	4.27355	5.69905	10.5655	9.59493	0.857641	7.53326	0.113847	9.99047e-15	1.92823e-23
TraesCS2A01G510400	probable isoaspartyl peptidase L-asparaginase 2	gi|326514732|dbj|BAJ99727.1|predicted protein [Hordeum vulgare subsp. vulgare]	tr|Q2HTR7|Q2HTR7_MEDTR	Isoaspartyl peptidase/L-asparaginase	-	4.84779	9.09153	4.43908	7.71973	1.43733	2.47761	2.25506	4.98559	6.52453	2.7889	2.33947	0.000317638	3.9248e-05	1.57351	3.14935	2.8855	12.3981	1.32427	1.23904	1.43579	1.57216	5.00161	1.39282	3.59101	0.000408761	1.95982e-09
TraesCS2A01G510500LC	---NA---	No Blast Hit	sp|C4LC41|DER_TOLAT	GTPase Der	-	9.18538	4.38035	1.50805	4.20881	0.0987135	0.621449	0.208429	0.893224	4.82065	0.455454	10.5843	1.18008e-07	5.70631e-16	4.28737	9.16539	0.891772	12.76	0.353962	0.413979	0.151059	0.24811	6.77614	0.291778	23.2236	6.90369e-11	3.8881e-25
TraesCS2A01G510700	probable isoaspartyl peptidase L-asparaginase 2	gi|326514732|dbj|BAJ99727.1|predicted protein [Hordeum vulgare subsp. vulgare]	tr|Q2HTR7|Q2HTR7_MEDTR	Isoaspartyl peptidase/L-asparaginase	-	33.1498	47.9091	21.0565	39.1893	7.46432	11.5426	12.444	19.5337	35.3262	12.7462	2.77151	2.97251e-07	6.42359e-08	13.8644	21.0029	11.36	51.1433	5.68039	5.26979	7.56021	7.10851	24.3426	6.40472	3.80073	1.92994e-07	2.3594e-12
TraesCS2A01G510800	probable isoaspartyl peptidase L-asparaginase 2	gi|326514732|dbj|BAJ99727.1|predicted protein [Hordeum vulgare subsp. vulgare]	tr|Q2HTR7|Q2HTR7_MEDTR	Isoaspartyl peptidase/L-asparaginase	-	38.0147	45.5528	26.9446	39.8658	5.42566	11.3607	9.42918	15.7356	37.5945	10.4878	3.5846	5.14423e-11	3.3979e-12	14.4344	19.4784	15.312	47.8307	4.04067	3.3839	6.04612	5.33826	24.2639	4.70224	5.16007	1.1566e-12	9.8645e-19
TraesCS2A01G513900	---NA---	No Blast Hit	tr|B6SR24|B6SR24_MAIZE	Glycine-rich cell wall structural protein	-	0	0.256475	0.186408	0.435553	2.30614	2.46909	2.14481	1.68927	0.219609	2.15233	0.102033	1.11372e-05	3.82429e-09	0.529955	2.43628	1.24009	0.652652	3.74085	5.71071	4.36929	5.06029	1.21474	4.72028	0.257345	0.000241471	6.30641e-08
TraesCS2A01G514500	mitochondrial glyco	gi|326520329|dbj|BAK07423.1|predicted protein [Hordeum vulgare subsp. vulgare]	tr|B6TKL5|B6TKL5_MAIZE	Mitochondrial glycoprotein	-	0	0.463818	0.809055	0.0787667	1.98595	1.14309	1.76116	2.73147	0.33791	1.90542	0.177342	0.00369232	1.04142e-07	0.0638925	0.0652717	0.17941	0.354083	2.20755	1.73234	1.45875	0.998311	0.165664	1.59924	0.103589	2.75415e-06	1.14071e-09
TraesCS2A01G517200LC	---NA---	No Blast Hit	AT5G26780.3	serine hydroxymethyltransferase 2	-	4.40918	5.0027	3.12865	4.643	0.697404	1.16483	1.15699	0.991661	4.29588	1.00272	4.28422	2.94421e-11	4.32087e-08	5.04833	3.92938	3.67518	6.29116	0.62518	0.752075	0.914763	0.667764	4.73601	0.739945	6.40049	2.33732e-16	7.79602e-12
TraesCS2A01G517300LC	---NA---	No Blast Hit	AT5G25520.3	SPOC domain / Transcription elongation factor S-II protein	-	5.09382	6.21258	2.82209	6.59397	1.16378	1.04665	1.57967	1.2035	5.18061	1.2484	4.1498	3.51264e-07	9.94938e-07	6.2848	4.7812	4.5058	5.68141	0.894221	0.976119	0.508831	0.835738	5.3133	0.803727	6.61083	8.75342e-13	4.51786e-10
TraesCS2A01G522200	hypothetical protein F775_00771	gi|475611392|gb|EMT28069.1|hypothetical protein F775_00771 [Aegilops tauschii]	AT3G16210.1	F-box family protein	-	0.315124	0.162142	0.324075	0.103257	0.971948	0.561938	1.06276	1.00512	0.22615	0.900442	0.251154	0.000836993	4.47051e-06	0.111678	0.114088	0.156795	0.154725	0.840174	1.31018	0.690556	0.697979	0.134322	0.884721	0.151824	1.20457e-06	4.10801e-09
TraesCS2A01G523200	programmed cell death 2-like	gi|326533228|dbj|BAJ93586.1|predicted protein [Hordeum vulgare subsp. vulgare]	tr|M8CYZ5|M8CYZ5_AEGTA	Programmed cell death protein 2-like protein	-	0.411552	0.649387	0.656667	0.335636	1.13638	0.869796	1.39115	1.50959	0.513311	1.22673	0.418438	0.00580362	0.000368803	0.291702	0.476798	0.182022	0.556819	0.845302	1.25733	0.924991	1.01284	0.376835	1.01012	0.37306	0.000536684	6.22451e-05
TraesCS2A01G523400	shikimate kinase chloroplastic	gi|326530582|dbj|BAJ97717.1|predicted protein [Hordeum vulgare subsp. vulgare]	tr|B6TNA7|B6TNA7_MAIZE	Shikimate kinase	-	1.79016	1.15444	1.14254	1.83536	0.71516	0.756685	0.677291	0.380661	1.48063	0.63245	2.3411	4.94626e-05	0.000234753	3.24823	1.3308	2.47028	1.26571	0.697665	0.758621	0.659856	0.66966	2.07875	0.69645	2.98478	2.34019e-05	2.81444e-07
TraesCS2A01G524400	hypothetical protein F775_24458	gi|475627536|gb|EMT33687.1|hypothetical protein F775_24458 [Aegilops tauschii]	sp|Q8DXX6|MUTS2_STRA5	Endonuclease MutS2	-	0.0559056	0.0575305	0.0418135	0.0488498	0.886791	1.28492	1.58635	1.87233	0.0510249	1.4076	0.0362496	3.61001e-10	9.45331e-17	0	0.202402	0.148356	0.146398	1.50158	1.03305	1.16856	0.866791	0.124289	1.14249	0.108787	1.54597e-07	3.05448e-10
TraesCS2A01G525200	anthocyanin 5-aromatic acyltransferase-like	gi|326524678|dbj|BAK04275.1|predicted protein [Hordeum vulgare subsp. vulgare]	tr|M8A766|M8A766_TRIUA	Anthocyanin 5-aromatic acyltransferase	-	0.046588	0.0958842	0.174223	0.325666	0.821103	0.553847	1.2136	0.742988	0.16059	0.832885	0.192812	0.00273385	2.0604e-06	0.36323	0.0674674	0.0927225	0	0.699265	0.619829	0.722497	1.10069	0.130855	0.78557	0.166573	0.00895894	5.67446e-07
TraesCS2A01G525300	probable receptor kinase At5g47070	gi|326500044|dbj|BAJ90857.1|predicted protein [Hordeum vulgare subsp. vulgare]	tr|C6ZRX7|C6ZRX7_SOYBN	Protein kinase	-	0.873815	0.709905	0.791144	0.602788	2.06695	1.74957	2.50303	3.33722	0.744413	2.41419	0.308349	2.24106e-05	5.61036e-07	0.81493	1.43194	0.610219	1.114	2.3252	1.73365	2.88392	2.58059	0.992773	2.38084	0.416984	0.000708979	0.000151298
TraesCS2A01G526500	acidic leucine-rich nuclear phospho 32 family member B	gi|474140078|gb|EMS56524.1|hypothetical protein TRIUR3_04691 [Triticum urartu]	AT4G24610.3	pesticidal crystal cry8Ba protein	-	49.9848	73.859	87.4934	59.3549	174.654	148.211	164.441	166.865	67.673	163.543	0.413795	1.09652e-07	2.28069e-06	76.0596	88.3317	78.1486	135.47	153.989	179.216	174.644	179.876	94.5024	171.931	0.549652	0.000607991	0.00170222
TraesCS2A01G528600	Heterogeneous nuclear ribonucleo U 1	gi|326490822|dbj|BAJ90078.1|predicted protein [Hordeum vulgare subsp. vulgare]	tr|M7ZAP4|M7ZAP4_TRIUA	Heterogeneous nuclear ribonucleoprotein U-like protein 1	-	0.789114	0.390987	0.524625	0.663983	0.206044	0.20847	0.163144	0.139831	0.592177	0.179372	3.30139	1.12154e-05	0.000177411	0.621458	0.550223	0.775578	0.554872	0.323235	0.172819	0.197065	0.194204	0.625533	0.221831	2.81987	5.03385e-05	0.000788873
TraesCS2A01G528800	sm LSM7	gi|475509345|gb|EMT05179.1|hypothetical protein F775_06742 [Aegilops tauschii]	tr|A0A061DVC4|A0A061DVC4_THECC	Small nuclear ribonucleoprotein family protein	-	12.0647	15.9927	14.9883	6.7898	33.3373	22.6891	25.9683	29.3505	12.4589	27.8363	0.447577	0.000543731	9.52666e-05	6.52218	13.0298	5.15512	15.3951	21.6463	23.7296	25.232	21.4385	10.0255	23.0116	0.435674	0.000666044	4.58197e-05
TraesCS2A01G535100	-	-	tr|M0YRS5|M0YRS5_HORVV	Serine/threonine-protein kinase	-	0.342343	0.430581	0.341399	0.0997122	1.54195	0.69338	0.884716	1.57725	0.303509	1.17432	0.258454	0.00097189	9.26965e-07	0.188726	0.495772	0.0252353	0.249022	0.901477	0.955925	0.51296	0.870604	0.239689	0.810241	0.295824	0.0099306	4.2283e-05
TraesCS2A01G536200	-	-	tr|W5AXV2|W5AXV2_WHEAT	Sulfotransferase	-	25.3955	16.7428	21.9577	28.3805	11.904	15.7971	12.5953	10.58	23.1191	12.7191	1.81767	8.61989e-05	0.00303158	31.2339	14.7369	42.6176	15.7608	12.5209	10.3838	12.4276	12.8544	26.0873	12.0467	2.16552	0.00193217	4.68323e-05
TraesCS2A01G539600	late blight resistance homolog R1B-19	gi|475611108|gb|EMT27978.1|hypothetical protein F775_17443 [Aegilops tauschii]	tr|A0A072TW71|A0A072TW71_MEDTR	Heavy metal transport/detoxification superfamily protein	-	1.77619	1.89812	1.73723	0.417852	4.57535	3.35686	2.89183	4.79377	1.45735	3.90445	0.373253	0.00677648	1.97654e-05	0.484207	2.57223	0.77047	1.16281	2.9682	2.77719	4.37597	4.7916	1.24743	3.72824	0.334589	0.00365412	1.48457e-06
TraesCS2A01G541400	ubiquinol oxidase chloroplastic chromoplastic	gi|475583084|gb|EMT19344.1|Alternative oxidase 4, chloroplastic/chromoplastic [Aegilops tauschii]	tr|A0A1D5TH41|A0A1D5TH41_WHEAT	Ubiquinol oxidase	-	79.5416	97.1695	89.0093	63.5864	376.277	341.936	364.813	345.052	82.3267	357.02	0.230594	1.52416e-72	4.08818e-16	80.6757	120.004	66.0429	129.024	427.371	453.114	406.439	413.787	98.9368	425.178	0.232695	1.57082e-42	2.31936e-16
TraesCS2A01G542900	predicted protein	gi|326524071|dbj|BAJ97046.1|predicted protein [Hordeum vulgare subsp. vulgare]	tr|Q2HVF3|Q2HVF3_MEDTR	Protein F12F1.11-, putative	-	1.46333	1.3983	1.79805	1.96363	5.84899	5.05321	4.64335	5.8343	1.65583	5.34496	0.309792	5.23414e-08	2.67177e-08	0.740846	0.908206	1.28285	0.957988	5.24326	5.29211	4.33434	4.39873	0.972472	4.81711	0.201879	8.66073e-14	1.44538e-13
TraesCS2A01G543800	hypothetical protein F775_20665	gi|475619219|gb|EMT30700.1|hypothetical protein F775_20665 [Aegilops tauschii]	tr|A0A1E5WL26|A0A1E5WL26_9POAL	PP2A regulatory subunit TAP46	-	2.36629	3.03863	3.7363	1.20171	7.66381	4.37592	5.77651	7.61206	2.58573	6.35708	0.406749	0.00203048	3.24409e-06	1.16113	2.636	0.992897	1.61533	5.40025	4.63415	6.12299	6.19684	1.60134	5.58856	0.286539	1.26256e-10	3.42218e-11
TraesCS2A01G544200	disease resistance RPP13 1	gi|474216503|gb|EMS59106.1|Putative disease resistance RPP13-like protein 1 [Triticum urartu]	tr|A0A0U2JSD1|A0A0U2JSD1_ORYSA	NBS-LRR-like resistance protein	-	0.407947	0.367329	0.419535	0.356461	1.48293	0.808292	1.32836	1.66715	0.387818	1.32168	0.293427	0.00106113	1.81398e-05	0.0722867	0.147694	0.270641	0.367219	1.57106	1.50765	1.27218	1.58126	0.21446	1.48304	0.144609	6.89509e-09	5.10856e-11
TraesCS2A01G544300	disease resistance RPP13 1	gi|474216503|gb|EMS59106.1|Putative disease resistance RPP13-like protein 1 [Triticum urartu]	AT3G44670.2	Disease resistance protein (TIR-NBS-LRR class) family	-	0.289832	0.671075	0.379355	0.189939	3.57575	1.60793	2.4942	2.71557	0.38255	2.59837	0.147227	1.02513e-07	5.58222e-12	0.154071	0.839451	0.240351	0.521792	1.94616	2.03514	2.29624	2.03287	0.438916	2.0776	0.211261	1.13855e-06	3.36319e-08
TraesCS2A01G544500	Cyclopropane-fatty-acyl-phospholipid synthase	gi|475522726|gb|EMT06798.1|Cyclopropane-fatty-acyl-phospholipid synthase [Aegilops tauschii]	tr|M8BJ75|M8BJ75_AEGTA	Cyclopropane-fatty-acyl-phospholipid synthase	-	0.0905792	0.249674	0.130655	0.226135	0.0883742	0.0666604	0.075241	0.0954442	0.174261	0.0814299	2.14001	0.000438049	0.00152729	0.183432	0.419288	0.210323	0.432035	0.0894442	0.0884702	0.0676186	0.109867	0.311269	0.08885	3.50331	3.10435e-12	6.94217e-09
TraesCS2A01G544600	disease resistance RGA4	gi|474379869|gb|EMS64511.1|hypothetical protein TRIUR3_25409 [Triticum urartu]	tr|A0A0U2QI75|A0A0U2QI75_ORYSA	NBS-LRR-like resistance protein	-	30.6878	46.6928	32.4611	39.839	14.8738	16.8513	15.7026	18.1781	37.4202	16.4014	2.28152	3.05533e-12	5.58356e-05	32.4712	52.0596	36.7915	49.5079	16.7967	18.7941	14.4843	15.3745	42.7075	16.3624	2.61011	8.87448e-25	1.46772e-06
TraesCS2A01G545500LC	homeodomain-like transcription factor superfamily	gi|326499327|dbj|BAK06154.1|predicted protein, partial [Hordeum vulgare subsp. vulgare]	tr|B6TUK0|B6TUK0_MAIZE	Trihelix transcription factor	Trihelix	0.823475	1.05926	1.30879	0.989374	2.53987	2.52898	3.11235	5.00688	1.04523	3.29702	0.317021	0.00204075	1.81433e-05	1.31325	2.38506	1.36578	1.48252	4.06578	4.79321	3.81731	4.63585	1.63665	4.32804	0.378151	6.47164e-05	6.00964e-05
TraesCS2A01G545700LC	hypothetical protein PSTG_19163	gi|909591736|gb|KNE87452.1|hypothetical protein PSTG_19163 [Puccinia striiformis f. sp. tritici PST-78]	AT3G44400.5	Disease resistance protein (TIR-NBS-LRR class) family	-	5.18089	5.96617	5.1666	2.58687	13.262	16.2288	12.2796	14.6561	4.72513	14.1066	0.334958	8.54077e-07	1.25141e-07	1.57377	3.7514	1.88223	3.87628	9.35493	7.2029	7.65203	5.73766	2.77092	7.48688	0.370104	0.000163737	6.96549e-06
TraesCS2A01G545800LC	---NA---	No Blast Hit	sp|O35550|RABE1_RAT	Rab GTPase-binding effector protein 1	-	4.52613	6.58891	3.13753	1.06107	13.5223	12.7738	11.5542	14.0845	3.82841	12.9837	0.294863	0.000279843	3.02711e-09	1.5649	2.95756	1.68446	3.90261	6.80223	6.85405	8.56002	6.9279	2.52738	7.28605	0.34688	2.56328e-06	1.37524e-06
TraesCS2A01G545900LC	hypothetical protein PSTG_19785, partial	gi|909587842|gb|KNE86848.1|hypothetical protein PSTG_19785, partial [Puccinia striiformis f. sp. tritici PST-78]	sp|Q5H6Q3|GLGB2_XANOR	1,4-alpha-glucan branching enzyme GlgB 2	-	0.419132	0.682914	0.531177	0.264502	1.52872	1.57786	1.3702	1.63395	0.474431	1.52768	0.310556	7.95879e-09	9.2872e-09	0.123781	0.387789	0.154478	0.480184	0.993313	0.697041	0.753622	0.859583	0.286558	0.82589	0.346969	0.000602973	9.81702e-07
TraesCS2A01G546000LC	retrotransposon Ty3-gypsy subclass	gi|326522028|dbj|BAK04142.1|predicted protein [Hordeum vulgare subsp. vulgare]	tr|Q10SG1|Q10SG1_ORYSJ	Retrotransposon protein, putative, unclassified	-	1.99936	5.45678	2.53565	0.683619	9.116	9.02525	7.76389	9.28851	2.66885	8.79842	0.303334	0.00236247	1.27417e-08	1.10905	2.51776	0.692046	2.73164	6.45514	3.79089	6.0372	5.71207	1.76262	5.49882	0.320545	0.000224118	2.24853e-07
TraesCS2A01G546900	phytol kinase	gi|90185112|sp|Q2N2K3.1|PHYK_WHEATRecName: Full=Probable phytol kinase, chloroplastic; Flags: Precursor gi|76443933|gb|ABA42674.1| phytol kinase [Triticum aestivum]	tr|D2D1G4|D2D1G4_LACSA	Phytol kinase	-	0.815212	0.803952	0.787558	1.03881	2.72392	1.48063	2.73351	2.16684	0.861383	2.27622	0.378426	0.00132665	1.91112e-05	1.90196	1.5249	1.98304	2.00134	4.61532	8.23491	4.71803	4.33856	1.85281	5.4767	0.338307	5.91034e-05	4.04054e-08
TraesCS2A01G548100	probable polyamine oxidase 4	gi|474438698|gb|EMS68313.1|putative polyamine oxidase 4 [Triticum urartu]	tr|B9H3J5|B9H3J5_POPTR	Amine oxidase family protein	-	7.71144	6.98675	6.73934	10.9862	5.20751	5.28128	4.40596	3.1414	8.10593	4.50904	1.79771	0.00049522	0.00508163	8.40656	7.43487	8.28559	4.77403	3.44322	4.55366	3.7584	3.1252	7.22526	3.72012	1.94221	8.94923e-05	0.00127659
TraesCS2A01G551000	vacuolar defense	gi|45862004|gb|AAS78780.1|putative vacuolar defense protein [Triticum aestivum]	sp|P83343|PR4_PRUPE	Pathogenesis-related protein PR-4	-	5.72809	4.26416	10.2092	2.23635	29.8573	29.6534	27.9495	43.2463	5.60945	32.6766	0.171665	1.25716e-09	1.68442e-19	5.9604	5.20659	2.9916	6.46272	21.2774	30.7179	29.5013	30.6836	5.15533	28.045	0.183823	2.37692e-22	3.13827e-18
TraesCS2A01G559500	tubulin-folding cofactor B	gi|326492738|dbj|BAJ90225.1|predicted protein [Hordeum vulgare subsp. vulgare] gi|326493820|dbj|BAJ85372.1| predicted protein [Hordeum vulgare subsp. vulgare]	tr|A0A1E5W2V2|A0A1E5W2V2_9POAL	Tubulin-folding cofactor B	-	1.3073	1.04152	1.04085	0.663276	3.93925	2.13904	2.74635	3.49724	1.01324	3.08047	0.328923	1.40661e-05	4.6006e-07	0.687474	1.37409	0.587521	1.46322	3.49798	3.58457	2.84347	3.39375	1.02808	3.32994	0.308737	2.15346e-08	3.4506e-08
TraesCS2A01G560800	-	-	tr|A0A1E5W4Q6|A0A1E5W4Q6_9POAL	PI-PLC X domain-containing protein	-	0.423542	0.0544815	0.237585	0.740175	0.0466552	0	0	0	0.363946	0.0116638	31.203	0.000343409	3.39916e-06	0.3002	0.268345	0.175617	0.138639	0	0	0	0	0.2207	0	#DIV/0!	0.000181832	0.000201305
TraesCS2A01G561300	GATA transcription factor 26-like	gi|475566891|gb|EMT15131.1|GATA transcription factor 28 [Aegilops tauschii]	tr|B9SYZ6|B9SYZ6_RICCO	GATA transcription factor, putative	GATA	1.46176	1.88031	2.95531	1.37706	4.22677	3.45743	4.38794	4.37104	1.91861	4.1108	0.466725	0.00311764	0.00017482	1.13321	1.96803	1.54556	2.78117	3.82513	3.39326	4.00409	3.54124	1.85699	3.69093	0.503123	0.00196273	0.000632704
TraesCS2A01G562200	-	-	tr|A0A059UJ35|A0A059UJ35_WHEAT	Cytochrome P450	-	85.8453	89.2103	68.3895	82.5119	23.8986	23.1942	24.111	24.9958	81.4892	24.0499	3.38834	5.5978e-43	2.8598e-11	61.3068	91.214	61.8702	95.412	16.5429	18.026	15.4793	15.8451	77.4507	16.4733	4.70158	4.70109e-106	2.2647e-17
TraesCS2A01G563100	30S ribosomal chloroplastic	gi|475587114|gb|EMT20459.1|30S ribosomal protein S17, chloroplastic [Aegilops tauschii]	tr|B7FMT1|B7FMT1_MEDTR	30S ribosomal protein S17	-	34.7216	45.9191	42.7608	52.7589	13.5172	21.3296	16.1516	11.7865	44.0401	15.6962	2.80578	1.35292e-09	9.09452e-08	37.7553	27.9685	42.4622	21.0878	15.7525	13.1928	15.2317	15.1341	32.3185	14.8278	2.17959	3.53767e-05	7.74433e-05
TraesCS2A01G566000	-	-	tr|B9SLE9|B9SLE9_RICCO	NAC domain-containing protein, putative	NAC	3.87747	2.81659	3.09911	4.84963	1.84249	1.71731	1.13173	1.48533	3.6607	1.54421	2.37059	2.02181e-06	6.02844e-05	6.70907	8.36781	5.44743	6.27145	1.53156	1.68587	1.02528	1.26299	6.69894	1.37643	4.86691	7.93283e-33	4.44021e-15
TraesCS2A01G566300	NAC domain-containing 7	gi|474368089|gb|EMS63655.1|NAC domain-containing protein 7 [Triticum urartu]	tr|B9SLE9|B9SLE9_RICCO	NAC domain-containing protein, putative	NAC	10.0202	7.74521	6.88399	7.76509	1.51831	1.25769	1.09673	1.37386	8.10361	1.31165	6.17819	5.9474e-39	7.55036e-19	4.49909	7.64942	2.79741	8.19239	1.07453	1.3405	1.284	1.27205	5.78458	1.24277	4.65457	2.95847e-17	2.91183e-13
TraesCS2A01G566400	NAC domain-containing 7	gi|474368088|gb|EMS63654.1|NAC domain-containing protein 7 [Triticum urartu]	tr|B9SLE9|B9SLE9_RICCO	NAC domain-containing protein, putative	NAC	3.26449	3.95659	2.27884	3.04265	1.15072	1.49486	1.24859	1.61971	3.13564	1.37847	2.27473	1.13078e-06	0.00117767	2.77658	2.36377	1.44382	2.65956	0.63039	0.965162	0.978288	0.696283	2.31093	0.817531	2.82672	4.2652e-07	0.000103735
TraesCS2A01G568300	RNA demethylase ALKBH5-like	gi|514755770|ref|XP_004963362.1|PREDICTED: uncharacterized protein LOC101767971 [Setaria italica] gi|944248383|gb|KQL12646.1| hypothetical protein SETIT_025142mg [Setaria italica]	tr|G5DX62|G5DX62_SILLA	2-oxoglutarate (2OG) and Fe(II)-dependent oxygenase-like protein	-	0.354974	0.426172	0.442493	0.361868	1.25127	1.21911	1.12835	1.41528	0.396377	1.2535	0.316216	0.00323946	0.000184475	0.167733	0.342708	0.156998	0.309851	1.96294	1.3556	1.31641	1.96561	0.244323	1.65014	0.148062	9.29017e-09	1.69955e-10
TraesCS2A01G568400	hypothetical protein F775_20975	gi|475571644|gb|EMT16307.1|hypothetical protein F775_20975 [Aegilops tauschii]	tr|A7UMA9|A7UMA9_WHEAT	CsAtPR5	-	2.19943	3.37284	4.87055	1.73343	8.47497	5.98139	7.40254	7.97821	3.04406	7.45928	0.408091	0.00135498	7.75142e-06	1.74232	3.27883	1.34471	3.16211	7.22254	6.18396	6.54269	6.90938	2.38199	6.71464	0.354746	1.24849e-08	1.19637e-07
TraesCS2A01G571300	cationic peroxidase SPC4-like	gi|326521510|dbj|BAK00331.1|predicted protein [Hordeum vulgare subsp. vulgare]	tr|A0A1D6RJM6|A0A1D6RJM6_WHEAT	Peroxidase	-	1.09599	0.620315	0.532822	0.478834	43.3175	39.0012	38.9507	58.1174	0.681991	44.8467	0.0152072	2.1648e-109	7.51001e-77	3.53454	5.19802	3.4901	5.45305	71.9486	87.0845	92.4113	82.0916	4.41893	83.384	0.0529949	1.223e-203	7.91849e-52
TraesCS2A01G571800	NRT1 PTR FAMILY -like	gi|475433023|gb|EMT01236.1|Peptide transporter PTR1 [Aegilops tauschii]	sp|O80436|PTR29_ARATH	Protein NRT1/ PTR FAMILY 5.5	-	0.336669	0.192475	0.251805	0.261492	3.23058	3.8838	3.01038	2.02837	0.26061	3.03828	0.0857756	1.08106e-15	9.61422e-24	1.6969	0.866763	1.63793	1.37141	4.49178	4.39626	6.43184	5.05419	1.39325	5.09352	0.273534	3.48688e-06	1.34753e-10
TraesCS2A01G576900	-	-	tr|A7UMA9|A7UMA9_WHEAT	CsAtPR5	-	5.98001	6.28382	3.87418	5.99803	0.148445	0.166881	0.235076	0.335808	5.53401	0.221553	24.9783	2.14595e-44	2.0807e-36	1.2238	2.46995	1.76013	1.68175	0.0332681	0.0622542	0.0851861	0.0932769	1.78391	0.0684963	26.0438	1.68563e-22	5.82183e-22
TraesCS2A01G581000	Peroxisomal membrane 2	gi|474369461|gb|EMS63743.1|Protein SYM1 [Triticum urartu]	tr|F4JI90|F4JI90_ARATH	Peroxisomal membrane (Mpv17/PMP22) family protein	-	851.344	919.511	844.018	1000.66	410.442	419.418	442.231	506.23	903.882	444.58	2.03311	1.04385e-16	0.000187515	625.297	590.636	657.152	761.983	373.355	326.513	368.637	361.688	658.767	357.548	1.84246	1.16202e-12	0.00158565
TraesCS2A01G582700	pentatricopeptide repeat-containing chloroplastic	gi|326528911|dbj|BAJ97477.1|predicted protein [Hordeum vulgare subsp. vulgare]	tr|Q1G1I8|Q1G1I8_MAIZE	Pentatricopeptide repeat protein	-	3.2837	3.76738	3.48018	3.72395	1.28063	2.07091	1.32599	1.11423	3.5638	1.44794	2.46129	6.54303e-09	5.11125e-06	2.85235	2.71157	2.81812	2.36927	1.4902	1.36331	1.04581	1.02134	2.68783	1.23016	2.18493	1.56338e-08	0.000102978
TraesCS2A01G584700	Elicitor-responsive 3	gi|326530872|dbj|BAK01234.1|predicted protein [Hordeum vulgare subsp. vulgare]	tr|A0A0K9PV75|A0A0K9PV75_ZOSMR	Calcium-dependent lipid-binding domain-containing protein	-	1.88543	1.7074	1.69221	1.05438	4.85162	4.8415	3.08722	6.01379	1.58486	4.69853	0.337309	0.000225314	1.84652e-06	0.962183	0.764519	0.700468	0.839341	2.681	2.22975	1.93236	2.95111	0.816628	2.44856	0.333514	0.000156619	2.88226e-05
TraesCS2A01G586000	hypothetical protein TRIUR3_30357	gi|474119838|gb|EMS56015.1|hypothetical protein TRIUR3_30357 [Triticum urartu]	AT1G67390.1	F-box family protein	-	0.44849	0.615367	0.627874	0.43208	1.22622	0.920521	1.15546	1.16458	0.530953	1.11669	0.475468	0.000387043	0.000612157	0.448296	0.707777	0.480638	0.752847	1.14465	1.00299	1.10881	1.09526	0.59739	1.08793	0.549108	0.00141851	0.00572632
TraesCS2A01G589200LC	probable cation transporter HKT7	gi|117583138|gb|ABK41857.1|putative sodium transporter HKT7-A2 [Triticum monococcum]	tr|A0A0U3RFT4|A0A0U3RFT4_BETPL	Sodium transporter	-	1.6178	1.66482	2.66201	1.41362	0.190089	0	0.150511	0.430012	1.83956	0.192653	9.54856	2.32539e-09	9.32698e-09	1.22312	0.702855	0.500866	0.211823	0.0852016	0	0	0.159259	0.659665	0.0611151	10.7938	0.00130211	0.000384196
TraesCS2A01G590600	protochlorophyllide reductase chloroplastic	gi|10720235|sp|Q41578.1|PORA_WHEATRecName: Full=Protochlorophyllide reductase A, chloroplastic; Short=PCR A; AltName: Full=NADPH-protochlorophyllide oxidoreductase A; Short=POR A; Flags: Precursor gi|510677|emb|CAA54042.1| protochlorophyilide reductase [Triticum aestivum]	tr|W9RXN6|W9RXN6_9ROSA	Protochlorophyllide reductase	-	1.27811	0.424278	0.185021	0.756544	101.26	170.145	120.155	53.0955	0.660989	111.164	0.00594607	7.93788e-23	2.54291e-109	13.5302	4.06009	13.0198	1.99737	254.765	317.633	205.524	196.035	8.15185	243.489	0.0334793	1.01426e-08	1.07639e-66
TraesCS2A01G592600	katanin p80 WD40 repeat-containing subunit B1 homolog	gi|721695794|ref|XP_010240609.1|PREDICTED: katanin p80 WD40 repeat-containing subunit B1 homolog isoform X1 [Brachypodium distachyon] gi|944049650|gb|KQJ85291.1| hypothetical protein BRADI_5g26190 [Brachypodium distachyon] gi|944049656|gb|KQJ85297.1| hypothetical protein BRADI_5g26190 [Brachypodium distachyon] gi|944049658|gb|KQJ85299.1| hypothetical protein BRADI_5g26190 [Brachypodium distachyon]	tr|A0A1D5TCX5|A0A1D5TCX5_WHEAT	Katanin p80 WD40 repeat-containing subunit B1 homolog	-	5.2768	3.88518	4.07879	4.59153	2.31533	2.71224	2.78328	2.35915	4.45808	2.5425	1.75342	2.12575e-07	0.00776914	5.94663	6.26684	5.19985	5.21794	2.56392	3.1496	2.96251	2.70595	5.65781	2.8455	1.98834	2.37449e-13	0.000642998
TraesCS2A01G658000LC	nuclease HARBI1 isoform X1	gi|835971390|ref|XP_012701284.1|PREDICTED: putative nuclease HARBI1 [Setaria italica]	tr|Q0GK11|Q0GK11_9POAL	Transposase	-	0.0317878	0.098135	0.0951002	0.138879	0.392176	0.226739	0.517538	0.481605	0.0909755	0.404515	0.224901	0.00881937	0.000166315	0.135184	0.161119	0.0632661	0.124862	0.200893	0.68137	0.428671	0.586731	0.121108	0.474416	0.255278	0.00445383	0.000126261
TraesCS2A01G684800LC	hypothetical protein F775_23061	gi|475627149|gb|EMT33582.1|hypothetical protein F775_23061 [Aegilops tauschii]	AT3G17500.1	F-box family protein	-	0.303751	0.432802	0.69903	0.428747	0.988346	0.999982	1.22819	1.21106	0.466083	1.1069	0.421072	0.00777235	0.000371329	0.331222	0.558313	0.418531	0.520082	1.0152	1.08803	0.677449	1.08681	0.457037	0.966872	0.472696	0.00896934	0.00226644
TraesCS2A01G705800LC	WAT1-related At5g64700-like	gi|475559241|gb|EMT13295.1|Auxin-induced protein 5NG4 [Aegilops tauschii]	tr|A0A1D5TCU1|A0A1D5TCU1_WHEAT	WAT1-related protein	-	1.25644	1.70435	1.66588	0.548931	3.67395	2.67051	3.45363	3.55214	1.2939	3.33756	0.387678	0.00065423	3.51252e-05	0.809584	1.65412	0.719881	1.98158	2.70697	2.57497	3.31169	2.86725	1.29129	2.86522	0.450678	0.00362734	0.000602354
TraesCS2A01G715300LC	-	-	tr|E7CWB5|E7CWB5_WHEAT	Lectin receptor kinase	-	4.78609	11.6094	7.22325	2.61377	20.6365	18.6273	15.3857	22.626	6.55812	19.3189	0.339467	0.000819632	2.57385e-08	1.21154	6.62164	1.9845	5.59514	13.7733	11.4971	15.3864	14.7655	3.8532	13.8556	0.278098	0.000101536	6.04408e-11
TraesCS2A01G715400LC	-	-	tr|A7VM22|A7VM22_MARPO	Receptor-like kinase	-	0.456116	1.59587	1.09166	0.31884	4.09986	4.41021	2.54608	3.63708	0.865621	3.67331	0.235652	0.000209109	1.33897e-08	0.129315	1.32107	0.121039	0.895809	3.09876	1.95537	3.383	2.42464	0.616808	2.71544	0.227148	0.00186665	4.08062e-08
TraesCS2A01G728300LC	-	-	tr|A0A059UJ35|A0A059UJ35_WHEAT	Cytochrome P450	-	9.68816	11.5591	6.51097	8.83349	1.60853	4.00607	2.09005	2.57512	9.14793	2.56994	3.55959	4.60434e-09	4.64928e-08	8.35961	12.6068	9.03553	13.6961	1.99654	3.11343	1.79879	1.86597	10.9245	2.19368	4.97999	1.12348e-24	1.92494e-12
TraesCS2A01G730000LC	-	-	tr|A0A1D1YY40|A0A1D1YY40_9ARAE	Retrovirus-related Pol polyprotein from transposon TNT 1-94	-	0.16403	0.105498	0.138018	0.0895799	0	0.0487504	0	0.0163497	0.124282	0.016275	7.63633	0.0011096	0.0018293	0.0871964	0.0890787	0.0272053	0.1745	0.0161975	0.0303102	0	0	0.0944951	0.0116269	8.12727	0.00600836	0.00689293
TraesCS2A01G730100LC	-	-	tr|A0A151T1G8|A0A151T1G8_CAJCA	Retrovirus-related Pol polyprotein from transposon TNT 1-94	-	0.202584	0.375249	0.363644	0.318628	0	0.0321113	0.0565418	0	0.315026	0.0221633	14.2139	1.5367e-05	2.3983e-05	0.201023	0.176025	0.188158	0.318298	0	0	0.0273192	0	0.220876	0.0068298	32.34	3.59784e-05	7.78719e-05
TraesCS2A01G756500LC	---NA---	No Blast Hit	AT1G16650.3	S-adenosyl-L-methionine-dependent methyltransferases superfamily protein	-	1.29261	0.7601	2.34789	0.64541	5.8582	3.2197	4.38079	4.85914	1.2615	4.57946	0.27547	0.00296355	9.4936e-06	1.17794	1.06966	0.612531	1.20889	3.06338	2.86624	3.11273	3.13571	1.01726	3.04452	0.334128	0.00297089	0.000895999
TraesCS2B01G000100	benzyl alcohol O-benzoyltransferase-like	gi|326516666|dbj|BAJ92488.1|predicted protein [Hordeum vulgare subsp. vulgare]	tr|M8A9R3|M8A9R3_TRIUA	3'-N-debenzoyl-2'-deoxytaxol N-benzoyltransferase	-	1.08816	3.04583	4.62279	0.760662	107.515	58.4375	110.713	180.517	2.37936	114.296	0.0208176	2.61182e-29	6.85976e-78	0.154255	1.73343	0.173259	4.98667	23.3474	19.4641	75.9543	72.4991	1.7619	47.8162	0.0368474	0.000335337	3.28972e-60
TraesCS2B01G000700	-	-	tr|A0A1E5VE12|A0A1E5VE12_9POAL	3'-N-debenzoyl-2'-deoxytaxol N-benzoyltransferase	-	0.0883787	0.181895	0.264405	0	3.93308	1.82115	4.00836	4.33411	0.13367	3.52417	0.0379293	9.73909e-19	3.79214e-32	0	0.159984	0.0293162	0.491796	1.43125	0.914536	2.97956	3.36043	0.170274	2.17144	0.0784152	2.03033e-05	3.39674e-20
TraesCS2B01G006900LC	---NA---	No Blast Hit	AT4G16900.3	Disease resistance protein (TIR-NBS-LRR class) family	-	107.883	111.018	98.7267	55.4984	446.474	307.865	299.906	394.456	93.2815	362.175	0.257559	1.74931e-16	7.49834e-14	46.062	154.233	41.6484	53.0305	262.51	266.708	287.12	290.74	73.7434	276.769	0.266444	3.5559e-06	1.30619e-13
TraesCS2B01G007400	L-type lectin-domain containing receptor kinase -like	gi|473911921|gb|EMS49596.1|L-type lectin-domain containing receptor kinase IX.1 [Triticum urartu]	tr|Q6YT83|Q6YT83_ORYSJ	Receptor protein kinase-related protein-like	-	52.3258	63.8159	41.775	46.0353	15.7394	16.8726	21.4753	24.2719	50.988	19.5898	2.60278	7.98928e-21	2.44777e-07	40.1395	65.9473	38.4566	64.0095	9.96791	10.6819	10.7122	11.7002	52.1382	10.7656	4.84306	5.5215e-95	3.13827e-18
TraesCS2B01G007600	disease resistance RPM1	gi|960491212|ref|XP_014751005.1|PREDICTED: disease resistance protein RPM1 [Brachypodium distachyon] gi|960491214|ref|XP_014751006.1| PREDICTED: disease resistance protein RPM1 [Brachypodium distachyon] gi|960491216|ref|XP_014751007.1| PREDICTED: disease resistance protein RPM1 [Brachypodium distachyon] gi|960491218|ref|XP_014751008.1| PREDICTED: disease resistance protein RPM1 [Brachypodium dist…	tr|Q2R8J2|Q2R8J2_ORYSJ	NBS-LRR disease resistance protein, putative, expressed	-	6.17261	10.0295	7.67134	3.04149	31.5739	23.9822	31.1529	44.1875	6.72873	32.7241	0.20562	4.06479e-12	1.24643e-17	2.99346	13.5093	2.64792	9.87459	16.6451	12.4866	26.4428	27.104	7.25632	20.6696	0.351062	0.00936153	1.21288e-08
TraesCS2B01G008000	cell number regulator 2	gi|326496983|dbj|BAJ98518.1|predicted protein, partial [Hordeum vulgare subsp. vulgare]	tr|A0A1D1Y102|A0A1D1Y102_9ARAE	Protein PLANT CADMIUM RESISTANCE 2	-	7.16907	9.52919	11.6176	12.6591	19.8743	25.0947	31.4033	25.1294	10.2437	25.3754	0.403687	0.00185848	6.98181e-06	9.84508	14.1672	13.4757	11.0489	31.2667	28.7025	27.6942	28.891	12.1342	29.1386	0.41643	1.25754e-06	7.54361e-06
TraesCS2B01G008100	cell number regulator 2	gi|475517470|gb|EMT06096.1|hypothetical protein F775_17543 [Aegilops tauschii]	tr|A0A1D1Y102|A0A1D1Y102_9ARAE	Protein PLANT CADMIUM RESISTANCE 2	-	0	0	0.104774	0.122405	0.86414	1.11024	1.69426	0.558522	0.0567949	1.05679	0.0537428	0.00143236	3.39916e-06	0	0.202867	0.278807	0.0917089	2.10262	1.65668	2.36138	1.65483	0.143346	1.94388	0.0737423	6.12073e-07	4.52885e-09
TraesCS2B01G012000	Anthocyanidin 5,3-O-glucosyltransferase	gi|475568835|gb|EMT15603.1|Anthocyanidin 5,3-O-glucosyltransferase [Aegilops tauschii]	tr|A0A1D5TJP9|A0A1D5TJP9_WHEAT	Glycosyltransferase	-	20.2151	18.2492	14.9284	14.858	7.13858	7.57689	6.484	6.89591	17.0627	7.02385	2.42925	7.18761e-22	3.79584e-06	12.0005	11.0705	10.6756	10.2481	5.33275	4.74683	5.78186	5.54973	10.9987	5.35279	2.05475	4.83571e-12	0.00026948
TraesCS2B01G012100	ABC transporter B family member 4	gi|473742129|gb|EMS45432.1|ABC transporter B family member 4 [Triticum urartu]	tr|G7ILW5|G7ILW5_MEDTR	ABC transporter B family-like protein	-	0.570455	0.731306	0.423045	0.464664	0.204491	0.180078	0.186652	0.208166	0.547367	0.194847	2.80922	3.44972e-16	1.02151e-06	0.332373	0.378053	0.307893	0.370291	0.152761	0.150077	0.146685	0.174894	0.347153	0.156104	2.22385	6.48115e-13	0.000411106
TraesCS2B01G013200	(+)-delta-cadinene synthase isozyme C2	gi|475575009|gb|EMT17144.1|(+)-delta-cadinene synthase isozyme C2 [Aegilops tauschii]	tr|M9QX03|M9QX03_ORYSI	Terpene synthase	-	0.0191566	0	0	0	0.337631	0.303649	0.614868	0.580469	0.00478915	0.459154	0.0104304	6.58761e-11	1.78886e-19	0	0	0	0	0.332932	0.0707968	0.529586	0.438449	0	0.342941	0	3.11938e-08	1.44529e-15
TraesCS2B01G017000LC	disease resistance RGA4	gi|474372346|gb|EMS63942.1|Putative disease resistance protein RGA3 [Triticum urartu]	AT5G46270.4	Disease resistance protein (TIR-NBS-LRR class) family	-	0.626456	0.468847	0.425951	0.447866	1.35505	1.85057	2.01338	2.58851	0.49228	1.95188	0.252208	3.5286e-05	2.67062e-07	0.807314	0.70103	0.604516	0.857521	1.93455	1.34702	2.53441	2.52284	0.742595	2.0847	0.356212	0.000620301	4.50212e-05
TraesCS2B01G017700LC	---NA---	No Blast Hit	tr|A0A061FJ39|A0A061FJ39_THECC	RING/U-box superfamily protein, putative	-	7.18598	7.39484	9.02936	6.02788	33.4359	36.2216	37.3048	39.194	7.40952	36.5391	0.202783	4.48396e-21	1.77496e-14	11.0016	9.78213	6.86497	10.9142	30.4274	34.4181	40.3128	38.8362	9.64072	35.9986	0.267808	7.09142e-16	8.19698e-11
TraesCS2B01G018500	disease resistance RGA3	gi|475467648|gb|EMT02244.1|Putative disease resistance protein RGA4 [Aegilops tauschii]	tr|C1KAE3|C1KAE3_HORVU	NBS-LRR disease resistance protein-like protein	-	0.656927	1.48431	1.47401	0.811111	7.72718	7.83231	11.2933	10.9778	1.10659	9.45765	0.117005	6.45106e-28	1.48422e-29	2.40908	2.29563	1.45905	3.76776	7.34437	5.62616	11.3048	10.5228	2.48288	8.69951	0.285404	3.20828e-07	7.45258e-12
TraesCS2B01G019400	disease resistance RGA4	gi|473970852|gb|EMS51437.1|Disease resistance protein RGA2 [Triticum urartu]	AT5G41740.3	Disease resistance protein (TIR-NBS-LRR class) family	-	0.723875	1.01579	1.08282	0.517513	7.42291	7.24953	7.53044	8.29097	0.834999	7.62347	0.10953	8.97947e-30	2.69824e-23	0.9795	1.33419	0.698523	1.59401	6.39426	5.49635	7.23257	7.53082	1.15156	6.6635	0.172816	1.61857e-21	2.59464e-16
TraesCS2B01G023900	Polycomb group EMBRYONIC FLOWER 2	gi|474128115|gb|EMS56299.1|Polycomb group protein EMBRYONIC FLOWER 2 [Triticum urartu]	tr|B9GK37|B9GK37_POPTR	Polycomb group protein VERNALIZATION 2	-	1.13774	1.52985	1.4069	0.874846	2.67364	2.4286	2.88614	2.96363	1.23733	2.738	0.451911	4.90775e-07	8.21693e-05	0.698888	1.27417	0.583711	1.57905	2.67239	3.41984	2.51622	2.73281	1.03396	2.83531	0.36467	2.42431e-06	1.77054e-07
TraesCS2B01G024200	disease resistance RPP13 1	gi|474445876|gb|EMS68600.1|hypothetical protein TRIUR3_15521 [Triticum urartu]	AT3G14470.2	NB-ARC domain-containing disease resistance protein	-	1.32101	2.01719	1.27487	1.11706	4.99449	3.5124	3.46895	5.23292	1.43253	4.30219	0.332978	1.09749e-06	1.8802e-07	0.755093	2.00562	0.763307	1.31118	3.06338	3.02373	3.96514	3.61812	1.2088	3.41759	0.353699	7.48731e-06	9.53552e-07
TraesCS2B01G029600	Disease resistance RGA2	gi|475589650|gb|EMT21232.1|Disease resistance protein RGA2 [Aegilops tauschii]	tr|A0A0U2RTH9|A0A0U2RTH9_ORYSA	NBS-LRR-like resistance protein	-	0.121956	0.167334	0.273643	0.0710424	0.788127	0.644369	0.699675	0.875229	0.158494	0.75185	0.210805	0.000403628	3.98282e-06	0.0864402	0.176612	0.080908	0.23952	0.32114	0.45071	0.603027	0.630288	0.14587	0.501291	0.290989	0.008162	0.00121742
TraesCS2B01G031100LC	Disease resistance RPM1	gi|475600137|gb|EMT24451.1|Disease resistance protein RPM1 [Aegilops tauschii]	sp|P02608|MLRS_RABIT	Myosin regulatory light chain 2, skeletal muscle isoform type 2	-	231.395	223.693	110.672	61.6153	38.2873	29.8134	39.3232	55.2326	156.844	40.6641	3.85705	9.72132e-10	1.97722e-13	113.734	244.439	71.0926	189.198	17.6546	21.238	16.6599	19.267	154.616	18.7049	8.26608	3.84737e-32	1.98339e-29
TraesCS2B01G034700	cysteine-rich receptor kinase 26	gi|944230771|gb|KQK95157.1|hypothetical protein SETIT_027728mg, partial [Setaria italica]	AT1G65790.1	receptor kinase 1	-	1.35346	0.971719	1.4125	0.467555	6.71252	3.91652	4.40715	7.85594	1.05131	5.72303	0.183698	1.21023e-10	3.97551e-17	0.937001	2.75773	0.981441	1.0303	5.9179	5.93256	8.53172	8.99347	1.42662	7.34391	0.194259	4.76776e-10	2.33315e-17
TraesCS2B01G036400	Cysteine-rich receptor kinase 6	gi|357157121|ref|XP_003577692.1|PREDICTED: cysteine-rich receptor-like protein kinase 25 [Brachypodium distachyon] gi|721677824|ref|XP_010237822.1| PREDICTED: cysteine-rich receptor-like protein kinase 25 [Brachypodium distachyon] gi|944053261|gb|KQJ88899.1| hypothetical protein BRADI_4g21990 [Brachypodium distachyon] gi|944053262|gb|KQJ88900.1| hypothetical protein BRADI_4g21990 [Brachypodium di…	sp|P93194|RPK1_IPONI	Receptor-like protein kinase	-	2.18776	2.36117	2.55421	0.373004	5.87786	4.69422	5.06361	6.9781	1.86904	5.65345	0.330601	0.00340985	1.0343e-07	0.642953	3.09097	0.708004	1.43225	3.79378	2.36642	5.07305	5.87005	1.46854	4.27583	0.343453	0.00945255	4.59848e-07
TraesCS2B01G036600	receptor kinase At4g00960	gi|475608139|gb|EMT26935.1|Putative cysteine-rich receptor-like protein kinase 23 [Aegilops tauschii]	AT2G37710.1	receptor lectin kinase	-	147.407	139.99	118.652	74.4259	377.221	342.115	347.028	396.549	120.119	365.728	0.328437	4.89964e-14	9.00933e-10	113.745	284.561	104.659	176.957	371.019	311.663	477.54	481.123	169.98	410.336	0.414247	0.000241669	1.02904e-06
TraesCS2B01G037100	amidase	gi|475594012|gb|EMT22566.1|Putative amidase [Aegilops tauschii]	tr|A0A0B0MGQ5|A0A0B0MGQ5_GOSAR	Glutamyl-tRNA (Gln) amidotransferase subunit A	-	0.48045	0.247207	0.239562	0.139938	0.8115	0.951947	0.949843	1.40474	0.276789	1.02951	0.268856	0.000819632	4.29683e-06	0.28378	0.49284	0.106247	0.288323	0.72746	0.710238	1.24182	0.975485	0.292797	0.913751	0.320434	0.00241666	7.92164e-05
TraesCS2B01G038600	-	-	tr|Q6WGQ3|Q6WGQ3_WHEAT	Chalcone synthase	-	0.221268	0.227699	0.264789	0.69603	1.44292	1.36784	1.46157	1.37623	0.352446	1.41214	0.249583	0.00122545	3.69202e-07	0.0940987	0	0.0880763	0.0289712	1.18861	0.490642	0.626616	0.620785	0.0527866	0.731664	0.0721459	2.77381e-06	7.99229e-11
TraesCS2B01G042200	-	-	tr|M7ZVY8|M7ZVY8_TRIUA	Glycosyltransferase	-	12.5602	8.17208	6.72742	9.48804	1.07115	1.25234	1.33816	1.03386	9.23693	1.17388	7.86874	7.09633e-32	6.28532e-24	13.124	12.0284	9.48852	4.13788	0.57613	0.449211	0.573703	0.658107	9.69469	0.564288	17.1804	6.35039e-26	9.79602e-39
TraesCS2B01G045600	disease resistance RGA3	gi|721696362|ref|XP_010240705.1|PREDICTED: putative disease resistance protein RGA3 [Brachypodium distachyon]	tr|A0A0U2RG68|A0A0U2RG68_ORYSA	NBS-LRR-like resistance protein	-	3.20722	4.47156	3.544	1.04865	10.5942	7.28121	7.06492	10.2793	3.06786	8.80489	0.348427	0.000739752	2.27974e-08	1.48126	4.04529	1.13937	2.32993	5.39417	3.94586	7.64559	7.45514	2.24897	6.11019	0.368068	0.000952368	1.01034e-07
TraesCS2B01G045800LC	hypothetical protein TRIUR3_06896	gi|474397841|gb|EMS65838.1|hypothetical protein TRIUR3_06896 [Triticum urartu]	sp|Q9W7R3|TEN4_DANRE	Teneurin-4	-	3.43078	3.27831	3.6046	1.71302	7.84627	4.98492	6.80159	9.70525	3.00668	7.33451	0.409936	0.000821329	3.74571e-05	1.38953	3.31223	1.02964	2.88772	6.25935	7.7282	6.77458	7.05616	2.15478	6.95457	0.309837	2.8637e-07	2.46755e-08
TraesCS2B01G046400LC	---NA---	No Blast Hit	sp|O94910|AGRL1_HUMAN	Adhesion G protein-coupled receptor L1	-	2.15854	4.35711	4.40865	1.5234	6.73081	10.9882	8.49617	15.6896	3.11192	10.4762	0.297047	0.000351531	2.95427e-09	0.764969	1.44274	0.991398	3.53279	7.41103	7.91591	10.412	9.37814	1.68297	8.77926	0.191699	4.0674e-08	3.8349e-15
TraesCS2B01G046500	ATP sulfurylase 2-like	gi|326505840|dbj|BAJ91159.1|predicted protein [Hordeum vulgare subsp. vulgare] gi|326510029|dbj|BAJ87231.1| predicted protein [Hordeum vulgare subsp. vulgare]	tr|A4S3B3|A4S3B3_OSTLU	ATP sulfurylase (Sulfate adenylyltransferase)	-	138.538	131.298	150.534	196.478	78.3732	87.6075	82.2899	68.5996	154.212	79.2175	1.94669	3.33942e-07	0.00052693	164.388	104.347	157.563	85.146	72.2083	66.2008	70.8427	68.4515	127.861	69.4258	1.84169	0.000449403	0.00146316
TraesCS2B01G048700	arginase	gi|345447290|gb|AEN92260.1|arginase [Triticum aestivum] gi|662165920|gb|AIE44771.1| arginase [Triticum aestivum]	tr|A0A060L0E4|A0A060L0E4_TRITU	Arginase	-	7.58655	8.46183	8.49302	4.70449	25.7071	17.4562	23.5422	30.5599	7.31147	24.3163	0.300682	4.02204e-14	1.33642e-10	6.66083	9.00194	5.71498	9.99737	22.2328	31.9085	27.5901	25.5127	7.84378	26.811	0.292558	8.94665e-23	2.08486e-11
TraesCS2B01G049200	acetyl- cytosolic 1-like	gi|357166522|ref|XP_003580738.1|PREDICTED: acetyl-CoA acetyltransferase, cytosolic 1-like [Brachypodium distachyon] gi|944046025|gb|KQJ81666.1| hypothetical protein BRADI_5g02170 [Brachypodium distachyon]	tr|A0A0R4UXQ1|A0A0R4UXQ1_ARAHY	3-ketoacyl-CoA thiolase	-	5.26472	7.23712	7.2582	3.33004	11.5294	8.99896	11.1119	11.3411	5.77252	10.7454	0.537211	0.00904532	0.00212493	2.72904	6.57161	2.91929	5.65863	10.4285	11.674	11.8681	12.9663	4.46965	11.7343	0.380906	3.08965e-07	2.92467e-07
TraesCS2B01G051600	Beta-glucosidase 16	gi|474255864|gb|EMS60351.1|Beta-glucosidase 16 [Triticum urartu]	tr|B6SKX7|B6SKX7_MAIZE	Beta-glucosidase	-	11.4533	8.85105	13.7921	8.30766	3.05912	3.20685	4.16555	4.54883	10.601	3.74509	2.83065	2.5957e-20	4.16035e-08	11.6598	11.5272	11.0162	10.3786	2.58511	3.28491	2.81773	3.15065	11.1455	2.9596	3.76587	1.68826e-34	1.21335e-12
TraesCS2B01G053500	L-type lectin-domain containing receptor kinase -like	gi|475522683|gb|EMT06785.1|Lectin-domain containing receptor kinase A4.3 [Aegilops tauschii]	tr|A0A061EQW9|A0A061EQW9_THECC	Receptor lectin kinase	-	2.36528	1.63336	3.00276	0.435108	6.49997	4.1685	7.00695	8.95888	1.85913	6.65858	0.279208	0.0013654	6.32093e-11	0.59559	2.23097	0.722648	1.42622	5.33511	3.9336	7.2817	7.00823	1.24386	5.88966	0.211193	2.49022e-08	1.97082e-15
TraesCS2B01G063000LC	ru large subunit-binding subunit chloroplastic	gi|475569550|gb|EMT15798.1|putative RuBisCO large subunit-binding protein subunit alpha, chloroplastic [Aegilops tauschii]	sp|B1YEP6|CH60_EXIS2	60 kDa chaperonin	-	25.2115	65.2608	51.3638	48.3616	6.52493	5.4281	4.71864	3.69011	47.5494	5.09045	9.34092	4.85717e-31	1.7333e-32	9.8663	13.7518	9.77518	9.04023	7.77943	4.04985	5.56661	5.84932	10.6084	5.8113	1.82547	1.72416e-05	0.00334973
TraesCS2B01G064700	-	-	tr|M9QVP7|M9QVP7_ORYSI	Terpene synthase	-	0.110393	0.227204	0.165133	0.289382	51.5599	62.7316	84.6794	99.9997	0.198028	74.7427	0.00264947	5.39809e-76	3.0829e-97	0	0.0799342	0	0.0722706	59.3887	21.8677	68.9268	73.0282	0.0380512	55.8028	0.000681886	5.5706e-53	1.33379e-97
TraesCS2B01G065400	hypothetical protein F775_25043	gi|475583207|gb|EMT19400.1|hypothetical protein F775_25043 [Aegilops tauschii]	sp|P37267|CBP4_YEAST	Assembly factor CBP4	-	6.17606	8.47409	5.74842	3.71765	15.9649	11.0949	13.0878	16.7443	6.02905	14.223	0.423895	0.000177024	5.28562e-05	4.3775	8.24834	3.91523	8.26619	11.9263	13.5934	12.8632	13.1729	6.20182	12.889	0.481173	0.000218138	0.000506619
TraesCS2B01G067300LC	terpene	gi|475607000|gb|EMT26561.1|Casbene synthase, chloroplastic [Aegilops tauschii]	tr|M9QVP7|M9QVP7_ORYSI	Terpene synthase	-	4.91428	9.50738	8.23322	11.1645	27.1965	35.6763	38.0389	43.7323	8.45486	36.161	0.233812	2.00354e-08	2.46555e-13	4.1798	11.8138	7.04213	10.9385	27.0199	14.2387	34.1959	39.4756	8.49355	28.7325	0.295607	0.000104695	7.51536e-10
TraesCS2B01G067600	UDP-glycosyltransferase 74F2-like	gi|475516931|gb|EMT06045.1|Putative UDP-glucosyltransferase [Aegilops tauschii]	tr|A0A1D5TMV0|A0A1D5TMV0_WHEAT	Glycosyltransferase	-	18.7744	20.4116	18.6234	17.7951	5.23448	6.76725	5.76054	6.70299	18.9011	6.11631	3.09028	4.72077e-38	1.3558e-09	10.8824	14.6311	7.30079	9.18346	2.95369	3.13601	3.21839	3.50449	10.4994	3.20314	3.27785	1.54711e-23	3.62599e-10
TraesCS2B01G068800	Sulfotransferase 16	gi|474370238|gb|EMS63801.1|Sulfotransferase 16 [Triticum urartu]	tr|A0A1D5UAJ5|A0A1D5UAJ5_WHEAT	Sulfotransferase	-	1.07326	1.34988	3.34467	1.2504	44.1371	32.9373	43.518	51.5868	1.75455	43.0448	0.0407611	3.55425e-45	1.66186e-54	3.16962	1.33839	3.08543	2.34208	45.7367	58.4827	53.9131	49.921	2.48388	52.0134	0.0477546	2.5574e-37	3.01257e-52
TraesCS2B01G068900	Sulfotransferase 16	gi|475604548|gb|EMT25770.1|Sulfotransferase 16 [Aegilops tauschii]	tr|A0A1D5TQR0|A0A1D5TQR0_WHEAT	Sulfotransferase	-	0	0	0.0805243	0	1.04364	0.511966	2.05335	1.45946	0.0201311	1.26711	0.0158875	1.37749e-05	1.03047e-10	0	0	0	0	1.53092	2.54648	2.54078	2.38466	0	2.25071	0	3.49864e-13	9.97152e-18
TraesCS2B01G069200LC	---NA---	No Blast Hit	AT1G63640.5	P-loop nucleoside triphosphate hydrolases superfamily protein with CH (Calponin Homology) domain-containing protein	-	1.82681	4.96832	3.7086	1.59625	10.4641	8.37673	8.98341	13.6306	3.02499	10.3637	0.291884	2.30229e-05	1.44574e-08	1.01735	3.77933	1.12538	4.44209	11.5451	12.1524	12.2296	8.18886	2.59104	11.029	0.23493	4.69315e-06	1.0341e-11
TraesCS2B01G077800LC	---NA---	No Blast Hit	AT1G59124.2	Disease resistance protein (CC-NBS-LRR class) family	-	0.195311	0	0.146079	0.170661	1.03269	0.773965	1.63536	1.71316	0.128013	1.2888	0.0993276	0.00607186	0.000113899	0.553735	0.141422	0.388721	0.511453	1.23433	2.59851	2.63385	1.44201	0.398833	1.97718	0.201718	0.00437614	0.000149161
TraesCS2B01G078200	40S ribosomal S6	gi|473961308|gb|EMS51115.1|40S ribosomal protein S6 [Triticum urartu] gi|473961309|gb|EMS51116.1| 40S ribosomal protein S6 [Triticum urartu] gi|475548112|gb|EMT11003.1| 40S ribosomal protein S6 [Aegilops tauschii]	tr|M8C7A0|M8C7A0_AEGTA	40S ribosomal protein S6	-	13.2969	17.7967	20.3174	11.8325	37.9567	23.1456	28.4601	40.5254	15.8109	32.522	0.48616	0.00206344	0.000233491	6.99618	12.4633	6.2237	10.3605	26.6794	29.5449	24.3668	27.4641	9.01093	27.0138	0.333568	1.14251e-16	4.25824e-09
TraesCS2B01G079100	ribulose-1,5-bisphosphate carboxylase oxygenase small subunit	gi|326492692|dbj|BAJ90202.1|predicted protein [Hordeum vulgare subsp. vulgare] gi|326498503|dbj|BAJ98679.1| predicted protein [Hordeum vulgare subsp. vulgare] gi|326506242|dbj|BAJ86439.1| predicted protein [Hordeum vulgare subsp. vulgare] gi|326515130|dbj|BAK03478.1| predicted protein [Hordeum vulgare subsp. vulgare]	tr|A0A1D5U6W5|A0A1D5U6W5_WHEAT	Ribulose bisphosphate carboxylase small chain	-	451.518	397.541	437.222	627.627	231.13	319.229	244.713	154.605	478.477	237.419	2.01532	9.32225e-05	0.000234424	555.743	324.864	608.807	253.401	309.745	230.316	246.128	243.499	435.704	257.422	1.69257	0.00997472	0.00717875
TraesCS2B01G079200	ribulose-1,5-bisphosphate carboxylase oxygenase small subunit	gi|475591677|gb|EMT21850.1|Ribulose bisphosphate carboxylase small chain PW9, chloroplastic [Aegilops tauschii]	tr|A0A0U2V4D5|A0A0U2V4D5_WHEAT	Ribulose bisphosphate carboxylase small chain	-	4638.83	3181.95	4674.71	6760.61	1615.54	2618.93	2097.04	883.551	4814.02	1803.77	2.66887	6.05903e-05	8.66823e-08	6591.08	3363.94	7007.79	2177.58	2741.54	1519.05	2162.98	2143.01	4785.1	2141.64	2.23431	0.00232637	1.12947e-05
TraesCS2B01G079800	-	-	tr|A0A0K9NNS3|A0A0K9NNS3_ZOSMR	Thioredoxin superfamily protein	-	0.977126	0.457057	1.12945	0.310474	4.14884	2.18245	2.64455	3.61248	0.718528	3.14708	0.228316	8.18286e-05	2.7787e-08	0.251844	1.80097	0.412521	0.523382	2.59641	1.96972	3.17444	4.00062	0.747178	2.9353	0.254549	0.00197092	1.30155e-07
TraesCS2B01G079900	DSBA-like thioredoxin domain containing	gi|326491935|dbj|BAJ98192.1|predicted protein [Hordeum vulgare subsp. vulgare] gi|326493720|dbj|BAJ85321.1| predicted protein [Hordeum vulgare subsp. vulgare] gi|326504198|dbj|BAJ90931.1| predicted protein [Hordeum vulgare subsp. vulgare] gi|326511459|dbj|BAJ87743.1| predicted protein [Hordeum vulgare subsp. vulgare] gi|326520669|dbj|BAJ92698.1| predicted protein [Hordeum vulgare subsp. vulgare]	tr|A0A072TFE0|A0A072TFE0_MEDTR	Thioredoxin protein	-	19.7253	26.3701	30.4943	4.69368	75.9717	51.5058	58.1263	84.1923	20.3208	67.449	0.301277	0.00160454	6.69667e-11	8.86296	25.8876	6.65994	19.4855	41.878	26.9464	69.351	65.2753	15.224	50.8627	0.299315	0.000350208	3.82794e-11
TraesCS2B01G080200	LRR receptor-like serine threonine- kinase	gi|475591667|gb|EMT21840.1|Putative LRR receptor-like serine/threonine-protein kinase [Aegilops tauschii]	tr|B9SZK5|B9SZK5_RICCO	Receptor-kinase, putative	-	6.18727	6.41086	7.72865	2.45238	18.3997	11.8969	15.6864	22.5663	5.69479	17.1373	0.332303	3.25021e-05	2.40953e-09	3.48123	9.08338	2.75062	4.88575	13.8571	8.95789	20.5297	19.0417	5.05024	15.5966	0.323804	0.000170988	4.86726e-10
TraesCS2B01G080300	LRR receptor-like serine threonine- kinase	gi|475618047|gb|EMT30323.1|Putative LRR receptor-like serine/threonine-protein kinase [Aegilops tauschii]	tr|B9SUC9|B9SUC9_RICCO	Receptor-kinase, putative	-	4.96484	5.19477	6.70063	3.61115	14.4211	10.7714	9.34125	10.3951	5.11785	11.2322	0.455641	0.000317983	5.02355e-05	3.63696	8.31461	2.39213	2.30608	10.5831	7.68791	12.6986	13.2903	4.16244	11.065	0.376181	0.006227	1.47735e-07
TraesCS2B01G080700	LRR receptor-like serine threonine- kinase	gi|475591664|gb|EMT21837.1|Putative LRR receptor-like serine/threonine-protein kinase [Aegilops tauschii]	tr|B9SUC9|B9SUC9_RICCO	Receptor-kinase, putative	-	2.57349	2.39699	2.05124	1.39517	6.72079	4.98735	6.52734	6.32108	2.10422	6.13914	0.342755	2.91797e-13	2.05059e-08	2.32999	5.37264	2.01886	2.90223	6.11382	4.72069	7.5362	8.12715	3.15593	6.62446	0.476405	0.00748322	9.83367e-05
TraesCS2B01G081000	LRR receptor-like serine threonine- kinase	gi|475591664|gb|EMT21837.1|Putative LRR receptor-like serine/threonine-protein kinase [Aegilops tauschii]	AT2G33170.2	Leucine-rich repeat receptor-like protein kinase family protein	-	1.97605	1.92357	1.51789	1.21333	8.37741	6.47608	6.186	7.06939	1.65771	7.02722	0.235898	8.47063e-16	2.07541e-12	2.42265	6.76743	1.98415	4.44037	8.98649	7.85551	12.0996	11.987	3.90365	10.2321	0.381509	0.000488208	5.7549e-07
TraesCS2B01G081000LC	---NA---	No Blast Hit	0	Unknown protein	-	2.45935	2.53083	4.49636	2.30814	8.348	5.05333	6.77938	7.33592	2.94867	6.87916	0.428638	0.004449	0.000133469	1.93683	2.44032	1.38987	2.98157	7.91521	9.69491	6.57164	6.45605	2.18715	7.65945	0.285549	2.12771e-09	3.77764e-09
TraesCS2B01G081100	LRR receptor-like serine threonine- kinase	gi|475591664|gb|EMT21837.1|Putative LRR receptor-like serine/threonine-protein kinase [Aegilops tauschii]	AT5G26150.1	protein kinase family protein	-	3.99194	3.16758	2.87778	1.42887	14.1138	10.673	12.4616	14.3435	2.86654	12.898	0.222247	6.36264e-16	5.95176e-15	4.39754	9.82074	3.89274	6.29729	14.1339	13.4021	19.6522	20.5245	6.10208	16.9282	0.360468	3.05911e-06	4.55081e-08
TraesCS2B01G082200	LRR receptor-like serine threonine- kinase	gi|944046302|gb|KQJ81943.1|hypothetical protein BRADI_5g03977 [Brachypodium distachyon]	AT3G25490.1	Protein kinase family protein	-	4.30411	5.43938	8.18913	2.0454	17.5008	11.3707	12.6803	20.7733	4.9945	15.5813	0.320546	0.000309114	6.14371e-09	1.92675	7.21725	2.55487	4.30077	13.3023	7.19985	18.1765	22.9134	3.99991	15.398	0.259768	0.000118623	2.70231e-12
TraesCS2B01G094800	lipopolysaccharide-induced tumor necrosis factor-alpha factor homolog	gi|326495248|dbj|BAJ85720.1|predicted protein, partial [Hordeum vulgare subsp. vulgare]	tr|A0A118JWF2|A0A118JWF2_CYNCS	LPS-induced tumor necrosis factor alpha factor	-	24.4297	23.0213	21.9672	13.0717	37.0096	33.2847	36.8374	42.5722	20.6225	37.426	0.551021	0.00266072	0.00344795	14.7862	27.3288	17.2088	24.0798	39.3568	34.6937	36.4611	37.3908	20.8509	36.9756	0.56391	0.000399925	0.00413871
TraesCS2B01G096700	glucuronyltransferase 43	gi|326527607|dbj|BAK08078.1|predicted protein [Hordeum vulgare subsp. vulgare]	tr|A0A1D5UEH9|A0A1D5UEH9_WHEAT	Glycosyltransferases	-	0.0509934	0.209902	0.457675	0.133673	1.30318	1.85907	2.03998	2.19576	0.213061	1.8495	0.115199	4.44191e-08	3.42129e-14	0.469864	0.51693	0.608943	0.300452	4.10893	3.27913	3.26642	3.38841	0.474047	3.51072	0.135028	1.0023e-16	3.55811e-17
TraesCS2B01G104400LC	FBD-associated F-box At3g50710	gi|474329864|gb|EMS62554.1|hypothetical protein TRIUR3_03583 [Triticum urartu]	tr|A0A072TI09|A0A072TI09_MEDTR	F-box/RNI/FBD-like domain protein	-	0.11563	0.237982	0.25945	0.404147	1.63036	0.733138	1.50607	1.84408	0.254302	1.42841	0.178032	0.00315413	3.01416e-05	0.245871	0.502357	0.0767116	0.075699	0.639416	1.19653	1.55932	1.28057	0.22516	1.16896	0.192615	0.0038293	0.000149161
TraesCS2B01G105300	abscisic acid receptor PYL4-like	gi|326522508|dbj|BAK07716.1|predicted protein [Hordeum vulgare subsp. vulgare]	tr|G7JKP6|G7JKP6_MEDTR	Abscisic acid receptor	-	10.3566	11.0014	7.14636	9.45823	5.82929	3.3362	4.78655	6.71329	9.49067	5.16633	1.83702	1.41248e-06	0.00442682	11.6976	11.418	12.5891	13.6477	5.96458	4.88931	6.44254	6.46246	12.3381	5.93972	2.07722	1.1903e-11	0.000331105
TraesCS2B01G108200	probable phosphatase 2C 33	gi|326500662|dbj|BAJ94997.1|predicted protein [Hordeum vulgare subsp. vulgare]	tr|B6TFE7|B6TFE7_MAIZE	Protein phosphatase 2C-like	-	29.5552	18.7016	19.2677	27.8305	10.773	13.4752	11.3952	9.52406	23.8387	11.2919	2.11114	9.94714e-07	0.000118345	35.4228	20.01	40.1163	16.6503	9.32437	12.2556	9.22192	9.19869	28.0499	10.0001	2.80495	7.28482e-06	2.2749e-08
TraesCS2B01G108300	-	-	sp|D3ZY60|PKHA8_RAT	Pleckstrin homology domain-containing family A member 8	-	1.77958	0.55494	1.04867	1.41362	0.190089	0.299175	0.225767	0.0860025	1.1992	0.200258	5.98827	9.42668e-07	6.47117e-08	2.10223	0.898092	1.21639	0.317735	0.255605	0.119578	0.109083	0.119444	1.13361	0.150927	7.51097	2.03333e-05	2.79213e-09
TraesCS2B01G109000	60S ribosomal L19-1	gi|326495300|dbj|BAJ85746.1|predicted protein [Hordeum vulgare subsp. vulgare]	tr|A0A1D5U807|A0A1D5U807_WHEAT	Ribosomal protein L19	-	29.358	42.6337	38.2094	21.7711	70.891	48.0658	59.7923	73.9267	32.993	63.1689	0.522298	0.00234794	0.000888596	16.77	35.6625	14.7997	30.9158	48.9018	61.6011	52.6787	55.6856	24.537	54.7168	0.448437	3.24168e-05	1.53555e-05
TraesCS2B01G112100LC	---NA---	No Blast Hit	AT3G14590.5	Calcium-dependent lipid-binding (CaLB domain) family protein	-	4.00902	3.7955	4.67762	1.33116	9.68016	7.56205	8.57849	9.52647	3.45332	8.83679	0.390789	0.000636516	7.04503e-06	2.33006	4.81877	2.50009	5.61657	8.93103	9.3045	10.1639	9.88608	3.81637	9.57138	0.398727	3.93182e-06	5.30735e-06
TraesCS2B01G113500	guanine nucleotide-binding -like NSN1	gi|474105643|gb|EMS55428.1|Guanine nucleotide-binding protein-like 3-like protein [Triticum urartu]	tr|A0A072VI64|A0A072VI64_MEDTR	Guanine nucleotide-binding-like protein	-	3.00881	4.02158	6.02689	1.87359	10.4535	5.97526	8.49424	10.3415	3.73272	8.81614	0.423396	0.00706845	1.17116e-05	1.5443	2.85477	1.23897	2.42258	8.33278	7.02965	6.71588	7.2516	2.01515	7.33248	0.274826	5.50223e-16	1.65275e-11
TraesCS2B01G115700	ABSCISIC ACID-INSENSITIVE 5 2	gi|514737244|ref|XP_004958762.1|PREDICTED: ABSCISIC ACID-INSENSITIVE 5-like protein 2 [Setaria italica] gi|835930339|ref|XP_012699293.1| PREDICTED: ABSCISIC ACID-INSENSITIVE 5-like protein 2 [Setaria italica]	tr|B4F809|B4F809_MAIZE	BZIP transcription factor	bZIP	0.889593	1.52575	1.21982	1.36031	0	0	0.0344846	0.0591136	1.24887	0.0233995	53.3714	4.71803e-13	6.93238e-13	1.3136	2.03978	1.67216	2.76633	0	0.0547943	0.099971	0.164199	1.94797	0.0797411	24.4287	4.85235e-16	1.67328e-15
TraesCS2B01G118000	cyclic dof factor 3-like	gi|473968286|gb|EMS51340.1|Dof zinc finger protein DOF5.2 [Triticum urartu]	tr|M8BAI0|M8BAI0_AEGTA	Dof zinc finger protein	Dof	57.1656	57.0828	47.6369	52.839	28.9787	28.2115	32.8407	30.2091	53.6811	30.06	1.7858	1.13311e-16	0.00337495	47.6666	55.1392	39.4431	58.5639	26.8145	25.8719	29.4017	29.1594	50.2032	27.8119	1.8051	2.53666e-33	0.00288637
TraesCS2B01G119300	predicted protein	gi|326518008|dbj|BAK07256.1|predicted protein [Hordeum vulgare subsp. vulgare]	tr|G7KKY6|G7KKY6_MEDTR	Pro-resilin, putative	-	1.41529	1.43591	1.22254	0.418028	7.5008	4.61311	7.31607	8.45621	1.12294	6.97155	0.161075	5.58515e-15	2.23065e-21	1.11616	1.51553	0.767016	2.29677	4.67689	5.76088	5.95421	6.03406	1.42387	5.60651	0.253967	9.49642e-13	3.83693e-13
TraesCS2B01G123900LC	potassium transporter 7-like isoform X2	gi|113611283|dbj|BAF21661.1|Os07g0509200, partial [Oryza sativa Japonica Group] gi|937926778|dbj|BAT01695.1| Os07g0509200, partial [Oryza sativa Japonica Group]	tr|A0A0E0LL43|A0A0E0LL43_ORYPU	Potassium transporter	-	1.18819	2.44545	3.55473	0.889911	0.149583	0.269055	0.236877	0.270704	2.01957	0.231555	8.72178	6.58416e-06	4.6044e-06	0.96248	1.22907	0.11261	3.55595	0.134092	0.125462	0	0	1.46503	0.0648884	22.5777	0.000488367	1.88164e-06
TraesCS2B01G124000LC	---NA---	No Blast Hit	tr|W1PUK7|W1PUK7_AMBTC	Potassium transporter	-	1.96571	2.20674	2.67312	0.780738	0.157478	0	0	0	1.90658	0.0393696	48.4277	1.4389e-08	6.03893e-09	1.13995	1.42334	0.592772	2.80774	0	0	0.361479	0.395811	1.49095	0.189323	7.87519	0.000543158	0.000151392
TraesCS2B01G125300	root peroxidase	gi|194425583|gb|ACF70701.1|root peroxidase [Triticum aestivum]	tr|B4F6E9|B4F6E9_WHEAT	Peroxidase	-	2.08332	1.00494	0.730397	0.227548	0.114744	0.103195	0.060569	0.0519139	1.01155	0.0826055	12.2456	3.49326e-06	7.99296e-09	0.692168	2.63988	3.54168	0.127863	0	0.0481206	0.131693	0.0961337	1.7504	0.0689867	25.373	9.29004e-06	2.8314e-16
TraesCS2B01G125400	luminal-binding 3-like	gi|475596394|gb|EMT23344.1|Luminal-binding protein [Aegilops tauschii]	tr|A0A072TUS4|A0A072TUS4_MEDTR	Heat shock 70 kDa protein	-	4.54801	5.18616	4.3899	3.11476	12.5923	10.3021	12.3077	14.6044	4.30971	12.4516	0.346116	6.62045e-19	2.11648e-08	3.13643	5.98551	3.77156	5.89448	12.6234	14.9909	13.3231	12.4785	4.697	13.354	0.35173	1.66113e-14	1.662e-08
TraesCS2B01G127200	probable RNA-binding EIF1AD	gi|475547083|gb|EMT10805.1|Putative RNA-binding protein EIF1AD [Aegilops tauschii]	tr|W0FGK7|W0FGK7_9CARY	Translation initiation factor 1A	-	1.11925	2.04762	2.0463	1.24966	3.50695	3.30183	3.29743	4.80956	1.61571	3.72894	0.433289	0.00391233	0.000294268	0.572946	0.855459	0.660033	1.42476	2.9964	3.30913	3.06064	2.84634	0.8783	3.05313	0.287672	1.20442e-07	1.19216e-07
TraesCS2B01G127900	60S ribosomal L18	gi|475556400|gb|EMT12638.1|60S ribosomal protein L18-2 [Aegilops tauschii]	tr|B6SJ08|B6SJ08_MAIZE	60S ribosomal protein L18	-	8.9389	13.9102	16.3065	6.47719	32.758	16.7609	23.529	30.337	11.4082	25.8462	0.441388	0.00717552	3.73986e-05	4.71318	7.65652	3.10977	6.49427	19.8928	22.9636	19.0372	20.4429	5.49344	20.5842	0.266877	9.07442e-18	9.94133e-12
TraesCS2B01G128300	phylloplanin-like	gi|326495102|dbj|BAJ85647.1|predicted protein [Hordeum vulgare subsp. vulgare] gi|326524267|dbj|BAK00517.1| predicted protein [Hordeum vulgare subsp. vulgare]	tr|A0A103XJP0|A0A103XJP0_CYNCS	Pollen Ole e 1 allergen/extensin	-	0.144744	0	0.216517	0	2.55108	2.75318	3.97252	4.8476	0.0903151	3.5311	0.0255771	2.25891e-10	3.55756e-17	0	0	0.0960262	0	1.48647	2.03273	1.36635	1.17553	0.0240065	1.51527	0.0158431	2.8636e-07	5.24395e-10
TraesCS2B01G128800	-	-	tr|A0A0K9NWI5|A0A0K9NWI5_ZOSMR	ABC transporter G family member	-	0	0.0440058	0.0319837	0	0.753686	0.711722	0.596764	0.44329	0.0189974	0.626366	0.0303295	4.23104e-07	6.90248e-12	0.121239	0	0.0567397	0	1.62152	1.04305	1.52819	1.26289	0.0444946	1.36391	0.0326227	2.8843e-14	4.86438e-20
TraesCS2B01G129700	disease resistance RGA4	gi|475582799|gb|EMT19245.1|Putative disease resistance protein RGA4 [Aegilops tauschii]	tr|C1KAE3|C1KAE3_HORVU	NBS-LRR disease resistance protein-like protein	-	2.794	3.95341	3.22862	2.33151	5.79843	5.66879	5.43921	5.65897	3.07688	5.64135	0.545416	0.000430012	0.00235133	1.99025	2.26586	1.58483	2.55164	4.01709	3.98574	4.59674	4.15662	2.09814	4.18905	0.500864	9.15849e-09	0.000382008
TraesCS2B01G131400	-	-	tr|Q4VSM2|Q4VSM2_HORVV	Universal stress protein	-	51.8337	76.5691	53.8445	57.2236	17.0269	16.3439	11.3212	10.3701	59.8677	13.7655	4.3491	1.46693e-23	3.12575e-15	37.7266	42.0386	30.4435	41.7178	17.5384	9.68105	11.3368	11.5906	37.9816	12.5367	3.02963	1.05169e-17	4.91251e-09
TraesCS2B01G133600	-	-	tr|A0A1E5VNW3|A0A1E5VNW3_9POAL	Flowering-promoting factor 1-like protein 1	-	0.399588	1.028	1.34489	0.523734	437.172	353.586	397.406	595.205	0.824053	445.842	0.00184831	6.29061e-155	2.53286e-126	0.283222	0.434003	0	0.261596	180.245	61.4329	301.223	300.035	0.244705	210.734	0.0011612	7.89548e-56	8.75254e-115
TraesCS2B01G133700	-	-	tr|A0A1E5VNW3|A0A1E5VNW3_9POAL	Flowering-promoting factor 1-like protein 1	-	6.79299	10.28	3.2875	3.49156	157.403	135.702	134.111	171.902	5.96302	149.779	0.039812	2.74546e-55	2.03854e-55	2.69061	12.0074	1.19293	8.76346	90.438	38.9862	122.456	130.989	6.1636	95.7173	0.0643938	2.62738e-11	7.97623e-43
TraesCS2B01G133800	formin BNI1-like isoform X2	gi|474309976|gb|EMS61865.1|hypothetical protein TRIUR3_20002 [Triticum urartu]	tr|A0A061EN74|A0A061EN74_THECC	Uveal autoantigen with coiled-coil domains and ankyrin repeats isoform 2	-	0	0	0	0.136529	2.89155	2.72436	3.27073	3.86239	0.0341323	3.18726	0.010709	1.61886e-10	2.79971e-17	0	0	0	0.102291	2.09836	1.61685	3.16062	2.99937	0.0255727	2.4688	0.0103583	7.29305e-10	2.44071e-14
TraesCS2B01G135100	shock SRC2	gi|475562526|gb|EMT14058.1|hypothetical protein F775_13213 [Aegilops tauschii]	AT3G16510.1	Calcium-dependent lipid-binding (CaLB domain) family protein	-	2.93207	2.5495	1.69999	2.82021	1.08161	1.96352	1.20533	0.960591	2.50044	1.30276	1.91934	0.0010418	0.00297863	3.44757	3.9499	4.73483	4.00273	1.11325	1.5792	1.10345	0.872626	4.03376	1.16713	3.45613	5.87087e-15	4.27242e-10
TraesCS2B01G137900LC	Cysteine-rich receptor kinase 26	gi|474046568|gb|EMS53514.1|Cysteine-rich receptor-like protein kinase 26 [Triticum urartu]	AT3G59700.1	lectin-receptor kinase	-	1.1147	1.72065	2.01483	0.568177	5.81206	5.52158	5.96309	6.51836	1.35459	5.95377	0.227518	2.70887e-09	1.07847e-10	1.71185	2.35416	1.41741	2.3109	5.57707	4.1196	6.07553	6.99548	1.94858	5.69192	0.342341	1.77368e-06	1.41892e-06
TraesCS2B01G138400	Receptor kinase HSL1	gi|475622437|gb|EMT31871.1|Receptor-like protein kinase HSL1 [Aegilops tauschii]	tr|D9IAP8|D9IAP8_GOSHI	Receptor kinase	-	0.631255	0.671255	0.267543	0.514812	0.0556286	0.0500298	0.0685166	0.083894	0.521216	0.0645173	8.07871	2.17438e-10	2.8323e-10	0.313197	0.578971	0.153556	0.41326	0.0498676	0.0155528	0.0283758	0.0155354	0.364746	0.0273329	13.3446	2.7378e-09	4.17822e-10
TraesCS2B01G140200LC	retrotransposon unclassified	gi|475599199|gb|EMT24172.1|Putative pentatricopeptide repeat-containing protein [Aegilops tauschii]	tr|A0A151R2B7|A0A151R2B7_CAJCA	Transposon Ty3-G Gag-Pol polyprotein	-	0	0.0419453	0.0914584	0	1.25719	0.0969139	0.948037	1.10509	0.0333509	0.851808	0.0391531	5.44665e-05	5.33724e-14	0.0288905	0.0885425	0.0270415	0.053369	0.933798	0.753193	0.192386	0.0902821	0.0494609	0.492415	0.100446	0.00271807	3.71052e-07
TraesCS2B01G144300	endo-1,4-beta-xylanase A-like	gi|474267778|gb|EMS60749.1|Endo-1,4-beta-xylanase Z [Triticum urartu]	tr|Q84R74|Q84R74_ORYSJ	Endo-1,4-beta-xylanase, putative, expressed	-	0.304443	0.293294	0.365777	0.18678	0.519449	0.505671	0.604139	0.560422	0.287573	0.54742	0.525325	0.00255571	0.00189635	0.29613	0.436195	0.275028	0.349849	0.573112	0.572138	0.622381	0.664756	0.3393	0.608097	0.557971	7.56246e-05	0.00435687
TraesCS2B01G147600	Secologanin synthase	gi|475516508|gb|EMT05993.1|Secologanin synthase [Aegilops tauschii]	tr|I0JTT6|I0JTT6_WHEAT	Cytochrome P450, putative, expressed	-	1.25079	1.76983	0.906273	0.888008	3.6512	2.60219	2.90918	3.42851	1.20373	3.14777	0.382406	6.69262e-05	1.02611e-05	0.526385	1.35852	0.466765	1.30504	2.62463	3.75582	2.4247	3.08787	0.914179	2.97326	0.307467	6.79762e-06	4.12625e-08
TraesCS2B01G148000	nucleolar 56-like	gi|326524544|dbj|BAK00655.1|predicted protein [Hordeum vulgare subsp. vulgare]	tr|B9I3P0|B9I3P0_POPTR	Nucleolar family protein	-	1.74693	4.05365	5.8412	1.52645	14.1268	6.21678	10.1817	16.9892	3.29206	11.8786	0.277141	0.000870065	1.36507e-11	0.752631	1.76098	0.863534	1.4576	7.98256	9.54493	7.78341	7.76397	1.20869	8.26872	0.146176	6.87317e-36	1.06871e-22
TraesCS2B01G148200	zn-dependent including glyoxylase	gi|326496328|dbj|BAJ94626.1|predicted protein [Hordeum vulgare subsp. vulgare]	tr|Q6K9T9|Q6K9T9_ORYSJ	Metallo-beta-lactamase-like	-	6.51762	8.12481	10.9384	4.58381	17.2307	11.5909	20.5819	21.9718	7.54117	17.8438	0.422621	0.00102089	8.47054e-06	7.73688	11.7791	10.1946	13.876	21.7671	27.612	23.2952	23.043	10.8966	23.9293	0.455367	2.03668e-07	3.09108e-05
TraesCS2B01G150000LC	Homeobox-leucine zipper HOX33	gi|474291991|gb|EMS61343.1|Homeobox-leucine zipper protein HOX33 [Triticum urartu]	tr|Q8H964|Q8H964_ZINVI	Homeobox leucine-zipper protein	-	0	0	0	0.560488	1.13053	1.14384	2.46165	2.17383	0.140122	1.72746	0.0811143	0.00242111	4.05588e-07	0	0.23223	0.744708	1.04983	4.30716	3.67439	2.48691	2.60472	0.506691	3.2683	0.155032	0.000262358	1.92551e-08
TraesCS2B01G152800	ankyrin repeat domain-containing 2A	gi|473892187|gb|EMS48819.1|Protein TANC2 [Triticum urartu]	tr|B9HNG0|B9HNG0_POPTR	Ankyrin repeat family protein	-	3.72394	5.57407	4.55768	3.13562	12.0527	7.67361	11.2125	12.6878	4.24782	10.9066	0.389471	7.21152e-07	2.85024e-06	3.69526	4.55945	2.91973	5.31911	9.03941	9.95905	8.44589	8.19828	4.12339	8.91066	0.462748	1.46133e-06	0.000151298
TraesCS2B01G157600	magnesium-chelatase subunit chloroplastic	gi|14861035|gb|AAK72401.1|Mg-chelatase subunit XANTHA-F [Hordeum vulgare subsp. vulgare]	tr|A0A0B2Q2C3|A0A0B2Q2C3_GLYSO	Magnesium-chelatase subunit H	-	258.802	240.895	268.498	376.009	130.736	208.104	133.556	99.7811	286.051	143.044	1.99974	0.000184456	0.00028058	401.011	253.361	391.163	236.339	188.293	138.316	151.836	144.584	320.469	155.757	2.05749	4.48622e-05	0.000111935
TraesCS2B01G157700	PREDICTED: uncharacterized protein LOC100832736	gi|357121675|ref|XP_003562543.1|PREDICTED: uncharacterized protein LOC100832736 [Brachypodium distachyon] gi|944079535|gb|KQK14887.1| hypothetical protein BRADI_1g19260 [Brachypodium distachyon]	AT2G41770.1	transmembrane protein, putative (DUF288)	-	0.315234	0.449164	0.362728	0.211883	1.21803	0.787948	0.710632	1.19883	0.334752	0.97886	0.341982	0.00117281	1.54916e-05	0.274994	0.614536	0.289569	0.39687	0.957797	0.645234	1.12817	1.00258	0.393992	0.933443	0.422085	0.00403657	0.00044087
TraesCS2B01G160100	lipase precursor	gi|475487509|gb|EMT03305.1|Lipase [Aegilops tauschii]	tr|N1QRV7|N1QRV7_AEGTA	Lipase	-	0.952143	0.878456	0.466572	0.831974	2.86439	4.11136	3.84874	4.11037	0.782286	3.73372	0.209519	1.90406e-10	1.21959e-13	1.32646	1.94943	1.4376	2.27839	2.85306	3.93137	4.1398	4.43603	1.74797	3.84007	0.455192	3.58257e-05	0.000129994
TraesCS2B01G160400	-	-	tr|M9QX03|M9QX03_ORYSI	Terpene synthase	-	3.60635	6.31244	5.36939	3.5046	26.0184	18.1909	18.7669	24.4838	4.69819	21.865	0.214873	8.90972e-23	1.19371e-16	1.88723	3.34344	2.79501	4.69983	16.0552	19.3317	17.1579	16.1498	3.18138	17.1737	0.185247	7.1026e-26	1.02342e-19
TraesCS2B01G163300	DETOXIFICATION 19-like	gi|326519142|dbj|BAJ96570.1|predicted protein [Hordeum vulgare subsp. vulgare]	tr|A0A1D5UCB0|A0A1D5UCB0_WHEAT	Protein DETOXIFICATION	-	13.0599	12.0937	11.2728	12.2507	5.93982	5.29126	5.29659	6.19881	12.1693	5.68162	2.14187	4.95659e-25	6.22541e-05	12.1737	12.6616	12.4867	11.4238	6.74074	7.33444	6.03094	5.97578	12.1864	6.52048	1.86895	4.29326e-11	0.0013111
TraesCS2B01G163500LC	---NA---	No Blast Hit	sp|B0V7W2|SYGB_ACIBY	Glycine--tRNA ligase beta subunit	-	3.01143	3.64583	1.98736	1.0835	7.64915	8.00244	7.49859	8.47524	2.43203	7.90635	0.307604	4.02686e-05	1.44269e-06	2.26001	2.95013	1.41024	2.89923	9.37589	11.784	9.31649	8.89348	2.3799	9.84245	0.2418	4.60486e-11	9.35232e-10
TraesCS2B01G164000	39S ribosomal mitochondrial isoform X1	gi|475548551|gb|EMT11101.1|hypothetical protein F775_31037 [Aegilops tauschii]	tr|A0A0K9P2C5|A0A0K9P2C5_ZOSMR	Mitochondrial inner membrane translocase subunit Tim44	-	0.497852	0.785561	0.69507	0.290013	1.60866	0.89436	1.46672	1.74675	0.567124	1.42912	0.396833	0.00614176	0.000168843	0.188197	0.432585	0.154134	0.391111	1.075	1.17754	0.939924	1.12721	0.291507	1.07992	0.269934	2.15557e-06	5.00494e-07
TraesCS2B01G172500	-	-	tr|Q70T29|Q70T29_BIXOR	Carboxyl methyltransferase	-	0.277618	0.904675	0.553704	1.09161	26.0957	36.1941	36.5682	44.9018	0.706902	35.94	0.019669	1.50796e-56	3.65499e-71	0.262362	0.0670063	0.0306963	0.0302911	12.1352	15.8002	16.0047	15.0993	0.0975889	14.7599	0.00661177	6.63878e-73	4.92589e-74
TraesCS2B01G173100	retrotransposon unclassified	gi|475599199|gb|EMT24172.1|Putative pentatricopeptide repeat-containing protein [Aegilops tauschii]	-	-	-	0.937051	0.296703	0.495986	0.151161	0.152449	0.0685528	0.026824	0.0804684	0.470225	0.0820735	5.72931	3.20928e-05	1.23178e-09	0.408718	0.240086	0.200844	0.198193	0.079719	0.0958997	0.106924	0.0851489	0.26196	0.091923	2.84978	0.000317153	0.00112557
TraesCS2B01G178400	phosphate metabolism 8-like	gi|326487460|dbj|BAJ89714.1|predicted protein [Hordeum vulgare subsp. vulgare]	tr|B9I993|B9I993_POPTR	Haloacid dehalogenase-like hydrolase family protein	-	10.4481	12.8073	8.41205	5.10176	1.70606	2.11886	1.30081	1.42123	9.1923	1.63674	5.61623	8.56799e-23	1.1551e-18	3.26712	7.12031	2.161	8.95237	2.84027	1.70351	2.23778	2.26881	5.3752	2.26259	2.37568	0.000302602	2.62167e-05
TraesCS2B01G181900	3-isopropylmalate dehydratase large subunit	gi|326505500|dbj|BAJ95421.1|predicted protein [Hordeum vulgare subsp. vulgare]	tr|A0A1E5VDU7|A0A1E5VDU7_9POAL	3-isopropylmalate dehydratase large subunit	-	3.67337	4.83017	3.20533	2.46081	20.8614	12.7451	19.2519	21.2201	3.54242	18.5196	0.191279	3.19475e-25	1.84461e-18	2.54577	8.12727	3.00563	8.20312	15.8958	18.9154	18.4663	18.2313	5.47045	17.8772	0.306002	3.01498e-06	1.17188e-10
TraesCS2B01G183300	Transcription factor bHLH47	gi|475605868|gb|EMT26223.1|Transcription factor bHLH47 [Aegilops tauschii]	tr|A0A072VR73|A0A072VR73_MEDTR	Transcription factor	bHLH	15.4885	23.5055	22.8176	14.3539	31.3653	34.8422	31.8032	47.1567	19.0414	36.2918	0.524675	0.00639552	0.00105596	13.0295	24.4691	10.5868	25.7591	43.9368	37.6401	46.4153	47.8205	18.4611	43.9532	0.420018	8.01867e-06	2.57334e-06
TraesCS2B01G183700	hypothetical protein TRIUR3_34017	gi|473933171|gb|EMS50034.1|hypothetical protein TRIUR3_34017 [Triticum urartu]	tr|A0A118JU91|A0A118JU91_CYNCS	Lipase/lipooxygenase, PLAT/LH2	-	12.8869	19.8182	19.8861	6.15347	81.1835	52.1302	77.0609	88.473	14.6861	74.7119	0.19657	5.00347e-12	3.41693e-19	5.43287	23.2759	5.05338	34.2794	70.9216	97.1637	80.3996	81.7399	17.0104	82.5562	0.206046	4.20595e-05	7.11488e-19
TraesCS2B01G187500	WRKY transcription	gi|84795220|gb|ABC65846.1|WRKY transcription factor WRKY1A [Triticum aestivum]	tr|A7X9Y5|A7X9Y5_WHEAT	Transcription factor WRKY	WRKY	2.70062	2.99289	3.21109	2.29927	7.81093	7.40896	6.02359	9.66306	2.80097	7.72664	0.362508	1.49438e-06	1.12122e-06	1.32519	3.35942	1.33225	2.67467	8.58842	5.22065	11.1592	9.66275	2.17288	8.65774	0.250976	1.24444e-07	9.58943e-12
TraesCS2B01G188900	multifunctional methyltransferase subunit TRM112 At1g22270	gi|326534278|dbj|BAJ89489.1|predicted protein [Hordeum vulgare subsp. vulgare] gi|475592006|gb|EMT21948.1| hypothetical protein F775_06075 [Aegilops tauschii]	tr|A0A199UHV3|A0A199UHV3_ANACO	Multifunctional methyltransferase subunit TRM112-like protein	-	2.64306	2.71988	3.84382	1.66796	6.72869	5.35323	6.284	8.19614	2.71868	6.64052	0.409408	0.00343735	0.000243885	1.97743	2.23276	1.85088	2.40321	5.56787	7.81433	5.54442	5.74578	2.11607	6.1681	0.343067	1.18602e-05	1.14266e-05
TraesCS2B01G189100	TPA: hydrolase	gi|326500270|dbj|BAK06224.1|predicted protein [Hordeum vulgare subsp. vulgare]	tr|G7INW6|G7INW6_MEDTR	Alpha/beta-hydrolase superfamily protein	-	0	0.520204	0.481203	0.160622	1.9034	1.20192	1.04749	2.74838	0.290507	1.7253	0.168381	0.00072535	6.29206e-11	0.325726	0.532412	0.335367	0.902565	2.21453	2.92121	0.712689	1.73041	0.524018	1.89471	0.276569	0.00274192	1.26269e-07
TraesCS2B01G191100	ADP-ribosylation factor-related 1-like	gi|326514114|dbj|BAJ92207.1|predicted protein [Hordeum vulgare subsp. vulgare]	tr|B9R9D6|B9R9D6_RICCO	ADP-ribosylation factor, putative	-	2.44386	3.11628	3.73515	1.2534	5.71178	5.93693	5.73352	6.73586	2.63717	6.02952	0.437377	0.00209183	8.01616e-05	1.16733	3.03903	1.65656	2.43464	4.23891	3.45562	6.05396	6.43283	2.07439	5.04533	0.411151	0.00139807	2.09218e-05
TraesCS2B01G192900	folate synthesis bifunctional mitochondrial-like	gi|144583297|gb|ABP01351.1|HPPK/DHPS [Triticum aestivum]	tr|B9S4E5|B9S4E5_RICCO	Dihydropteroate synthase, putative	-	0.686831	1.21725	1.76942	0.633488	3.39619	1.87496	2.80446	4.07717	1.07675	3.0382	0.354404	0.0029273	2.10516e-06	0.649087	0.856502	0.303772	1.07415	2.89376	3.10238	3.55051	3.52149	0.720877	3.26703	0.220652	2.31341e-13	2.40235e-12
TraesCS2B01G193000	STRUBBELIG-RECEPTOR FAMILY 7-like	gi|475528303|gb|EMT07607.1|Protein STRUBBELIG-RECEPTOR FAMILY 7 [Aegilops tauschii]	sp|P93194|RPK1_IPONI	Receptor-like protein kinase	-	1.3888	1.98333	1.84427	1.08969	5.19518	5.48097	6.09116	4.22632	1.57652	5.24841	0.300381	5.33939e-10	1.03372e-09	1.86828	1.9907	1.03418	2.72759	3.4257	4.10606	3.40171	3.78758	1.90519	3.68026	0.517677	0.00437614	0.0013403
TraesCS2B01G193300	probable trehalose-phosphate phosphatase 1	gi|669027944|emb|CDM81574.1|unnamed protein product [Triticum aestivum]	tr|W5B0Q8|W5B0Q8_WHEAT	Trehalose 6-phosphate phosphatase	-	1.82665	2.40607	1.8034	1.05343	4.5394	3.47449	5.43814	6.05936	1.77239	4.87785	0.363355	3.41161e-06	7.09201e-07	1.19113	2.77757	1.33303	2.79828	3.98271	3.37537	4.50787	4.42353	2.025	4.07237	0.497253	0.00431994	0.000725667
TraesCS2B01G193300LC	-	-	tr|O49206|O49206_ORYSA	Receptor-like protein kinase	-	0.848707	0.698699	2.41214	0.296637	6.13288	2.95961	4.10587	5.54944	1.06405	4.68695	0.227023	0.00275357	1.91188e-07	0.12031	0.983257	0.33783	0.555618	4.42502	3.01109	5.83703	6.51674	0.499254	4.94747	0.100911	4.62683e-09	9.25635e-14
TraesCS2B01G194600LC	Retrovirus-related Pol poly from transposon TNT 1-94	gi|326515764|dbj|BAK07128.1|predicted protein [Hordeum vulgare subsp. vulgare]	AT2G16300.1	F-box family protein	-	0.873502	1.0273	0.964423	0.654221	2.30929	2.27467	1.78011	2.65346	0.879862	2.25438	0.39029	0.000514878	5.03498e-05	1.12032	1.89747	1.46255	1.68832	2.43159	2.79776	2.80465	3.56239	1.54216	2.8991	0.531946	0.00711422	0.00550166
TraesCS2B01G196500	STRICTOSIDINE SYNTHASE-LIKE 4-like	gi|326509931|dbj|BAJ87181.1|predicted protein [Hordeum vulgare subsp. vulgare]	tr|M8BF29|M8BF29_AEGTA	Adipocyte plasma membrane-associated protein	-	1.87196	1.87567	2.02645	0.559581	6.85903	4.68509	6.53088	9.15262	1.58342	6.80691	0.232619	3.00197e-08	8.94748e-13	2.02514	4.0307	3.5296	4.28926	6.03195	7.57357	7.93861	7.96519	3.46868	7.37733	0.47018	0.000441397	0.000184546
TraesCS2B01G197200	60S ribosomal L27a-3	gi|474391050|gb|EMS65341.1|60S ribosomal protein L27a-3 [Triticum urartu]	sp|P54047|RL15_METJA	50S ribosomal protein L15	-	27.3311	38.6007	41.0921	23.5161	70.5352	47.9639	52.7358	76.2785	32.635	61.8783	0.527406	0.0075443	0.001225	17.5928	25.9492	15.5417	23.7352	50.4522	60.3981	47.8578	48.7998	20.7047	51.877	0.399112	3.05743e-14	9.46346e-07
TraesCS2B01G199000	acidic leucine-rich nuclear phospho 32-related 1-like	gi|475558983|gb|EMT13238.1|Acidic leucine-rich nuclear phosphoprotein 32-related protein 1 [Aegilops tauschii]	tr|A0A1D1YIB8|A0A1D1YIB8_9ARAE	Acidic leucine-rich nuclear phosphoprotein 32-related protein	-	4.52324	5.4367	6.25192	4.30018	10.7464	8.7471	10.6214	10.8782	5.12801	10.2483	0.500377	4.04503e-06	0.000526381	4.30887	4.87352	5.20942	6.11193	9.54774	10.0031	8.58849	9.53779	5.12593	9.41929	0.544195	0.000742301	0.00235491
TraesCS2B01G200800	MADS-box transcription factor 18	gi|108795021|gb|ABG21009.1|MADS2 [Triticum aestivum] gi|161158780|emb|CAM59048.1| MIKC-type MADS-box transcription factor WM7 [Triticum aestivum]	tr|D6RRF2|D6RRF2_TULGE	MADS-box transcription factor	MADS2	12.5549	6.066	5.26767	5.01693	0.0674625	0.0606727	0	0	7.22637	0.0320338	225.586	3.16437e-33	6.9668e-44	72.4377	52.771	124.531	102.239	0.181428	0.396088	0	0.113042	87.9949	0.17264	509.703	1.12852e-74	9.20437e-110
TraesCS2B01G201300LC	L-type lectin-domain containing receptor kinase -like	gi|475620217|gb|EMT31035.1|Lectin-domain containing receptor kinase A4.3 [Aegilops tauschii]	tr|B8XSM9|B8XSM9_WHEAT	Lectin receptor kinase	-	0.0178754	0	0.0534782	0.156193	0.645851	0.255007	0.224509	0.570154	0.0568867	0.42388	0.134205	0.00642953	1.19695e-09	0.0126698	0.0647164	0.0592945	0.0936189	0.63545	0.317096	0.783434	0.567496	0.0575749	0.575869	0.0999792	3.98265e-09	3.49521e-14
TraesCS2B01G201400LC	-	-	tr|B8XSM9|B8XSM9_WHEAT	Lectin receptor kinase	-	0.0885071	0.0910795	0.132394	0.193342	0.389979	0.701459	0.782251	0.529318	0.126331	0.600752	0.210288	0.00461267	5.28513e-05	0.156831	0.28839	0.0587175	0.463539	0.804063	1.14483	0.895166	1.11088	0.24187	0.988734	0.244625	0.000191285	2.00103e-06
TraesCS2B01G201600LC	-	-	tr|B8XSM9|B8XSM9_WHEAT	Lectin receptor kinase	-	0.0777259	0.0599887	0.0290668	0	0.393847	0.154003	0.171741	0.666272	0.0416954	0.346466	0.120345	0.0012244	9.32698e-09	0.0413182	0.0422101	0.0128913	0.0763266	0.276307	0.157988	0.327552	0.329969	0.0431866	0.272954	0.158219	0.000100091	1.4195e-06
TraesCS2B01G203100	-	-	tr|M1EVX2|M1EVX2_9SOLN	RB-like protein	-	0.237263	0.0813864	0.14788	0.103659	0.731799	1.15959	0.38629	0.630648	0.142547	0.727082	0.196054	0.00305994	6.87061e-07	0.0840843	0.343598	0.0524686	0.103552	0.468581	0.409197	0.826561	0.671501	0.145926	0.59396	0.245682	0.0042916	5.17134e-05
TraesCS2B01G203200	glycine-rich RNA-binding mitochondrial	gi|514735713|ref|XP_004958226.1|PREDICTED: glycine-rich RNA-binding protein 3, mitochondrial [Setaria italica] gi|835923532|ref|XP_012698865.1| PREDICTED: glycine-rich RNA-binding protein 3, mitochondrial [Setaria italica]	tr|Q941H9|Q941H9_TOBAC	RNA-binding protein	-	0.255502	0.657319	1.00326	0.334882	3.43366	1.4681	2.79303	4.02382	0.562741	2.92965	0.192085	2.89171e-05	6.55933e-11	0	0.416261	0.0847527	0.376352	2.72484	2.17178	2.28267	1.83924	0.219342	2.25463	0.0972848	1.57245e-10	1.42585e-15
TraesCS2B01G209200	probable WRKY transcription factor 3 isoform X1	gi|189172013|gb|ACD80362.1|WRKY19 transcription factor [Triticum aestivum]	tr|B9SVK5|B9SVK5_RICCO	WRKY transcription factor, putative	WRKY	2.08481	1.83253	1.39686	0.683132	0.574128	0.619614	0.464693	0.79658	1.49933	0.613754	2.44289	5.72544e-05	0.00091854	1.75474	2.26436	1.06614	3.24151	0.514671	0.449446	0.380717	0.384809	2.08169	0.432411	4.81415	4.09473e-12	5.28709e-10
TraesCS2B01G215000	Omega-hydroxypalmitate O-feruloyl transferase	gi|473993576|gb|EMS51970.1|Omega-hydroxypalmitate O-feruloyl transferase [Triticum urartu]	tr|C0P5V6|C0P5V6_MAIZE	Transferase	-	1.77222	4.53594	3.19479	0.675009	0.0400448	0.0360145	0.0211382	0.144941	2.54449	0.0605346	42.0337	2.02321e-16	1.04675e-27	0.289875	0.723878	0.0904408	1.07096	0.0358978	0.0671751	0.0612798	0.03355	0.543789	0.0494757	10.991	7.87183e-05	5.38511e-07
TraesCS2B01G219200	UDP-galactose transporter 2-like	gi|475618258|gb|EMT30396.1|hypothetical protein F775_27931 [Aegilops tauschii]	tr|B9H5Z7|B9H5Z7_POPTR	Transporter-related family protein	-	9.44671	11.5215	13.564	10.1397	22.5078	19.503	18.7709	26.8764	11.168	21.9145	0.509615	0.000651708	0.000678638	8.67959	13.5116	8.6657	9.16211	22.8026	17.8871	25.3999	26.5208	10.0047	23.1526	0.432122	2.10602e-06	8.76046e-06
TraesCS2B01G220800	-	-	tr|A0A061DYM7|A0A061DYM7_THECC	SAUR-like auxin-responsive protein family, putative	-	0.258756	0.532554	0.290298	0.565247	30.2135	34.7604	40.9246	37.0368	0.411714	35.7338	0.0115217	6.28831e-60	1.79914e-64	1.74232	0.468404	0.772491	0.338797	28.311	30.4098	31.8411	31.0444	0.830504	30.4016	0.0273178	7.55279e-39	8.29805e-52
TraesCS2B01G220900	-	-	tr|B8XSM9|B8XSM9_WHEAT	Lectin receptor kinase	-	0.44961	0.215916	0.44837	0.078573	3.32819	3.44458	3.38817	3.89592	0.298117	3.51422	0.0848318	3.06835e-25	3.08566e-27	0.233696	1.04178	0.338052	0.784916	3.12559	3.3897	3.90064	3.54082	0.599611	3.48919	0.171848	1.05878e-12	4.07571e-17
TraesCS2B01G222000LC	-	-	tr|M9QX03|M9QX03_ORYSI	Terpene synthase	-	0	0	0	0	0.212253	0.381782	0.242755	0.384122	0	0.305228	0	7.94859e-05	1.91198e-07	0	0	0	0	0.15856	0.0890137	0.324807	0.385295	0	0.239419	0	0.00023847	5.2331e-06
TraesCS2B01G223800	serine threonine- kinase yrzF	gi|473736216|gb|EMS45282.1|hypothetical protein TRIUR3_16465 [Triticum urartu] gi|475521600|gb|EMT06650.1| hypothetical protein F775_27844 [Aegilops tauschii]	tr|A3BLD3|A3BLD3_ORYSJ	cDNA clone:J013105D21, full insert sequence	-	2.24505	2.64035	7.19633	4.76414	0.847897	2.03349	1.04434	1.02298	4.21147	1.23718	3.4041	0.00164845	0.00110247	12.9574	1.85784	7.02153	1.67972	1.26681	0.94823	1.29752	1.42075	5.87912	1.23333	4.76687	0.00247019	1.39499e-06
TraesCS2B01G230800	anthocyanidin 3-O-glucosyltransferase 2-like	gi|326499520|dbj|BAJ86071.1|predicted protein [Hordeum vulgare subsp. vulgare]	tr|W5BMP6|W5BMP6_WHEAT	Glycosyltransferase	-	0.293976	0.605042	0.251285	0.220178	0.0740181	0.0665685	0.0390714	0.100465	0.34262	0.0700307	4.89243	0.000682897	0.00217186	0.238133	0.577774	0.19503	0.632355	0.0995291	0.124165	0.113268	0.0620132	0.410823	0.0997439	4.11878	0.000774828	0.00242315
TraesCS2B01G232400	organic cation carnitine transporter 2-like	gi|475618993|gb|EMT30622.1|Solute carrier family 22 member 3 [Aegilops tauschii]	tr|A0A072TPM4|A0A072TPM4_MEDTR	Organic cation/carnitine transporter	-	3.4921	2.22803	0.548488	1.43414	0.0615474	0.0276765	0.0974658	0.13923	1.92569	0.08148	23.6339	8.65535e-14	4.45956e-24	1.08906	1.03672	1.36687	2.60621	0.0275868	0.0774342	0.0470924	0.0773477	1.52472	0.0573653	26.5791	8.44028e-19	1.45419e-22
TraesCS2B01G232900	Sugar carrier C	gi|475621836|gb|EMT31642.1|Sugar carrier protein C [Aegilops tauschii]	tr|B9S337|B9S337_RICCO	Sugar transporter, putative	-	20.3896	12.5178	6.03647	9.21181	4.66218	4.43779	4.25733	4.09547	12.0389	4.3632	2.7592	8.87017e-07	1.58784e-07	7.39015	17.1126	8.76175	13.4748	2.4405	1.99801	3.69741	3.53538	11.6848	2.91783	4.00463	8.58551e-17	5.72355e-13
TraesCS2B01G233000	uncharacterized secreted	gi|226503235|ref|NP_001147369.1|uncharacterized protein LOC100280977 [Zea mays] gi|195610594|gb|ACG27127.1| uncharacterized secreted protein [Zea mays]	tr|Q6Z402|Q6Z402_ORYSJ	Membrane lipoprotein lipid attachment site-containing protein-like	-	0.231407	0.31751	0.461537	0.404402	5.30204	4.21821	4.80811	7.13494	0.353714	5.36582	0.0659198	4.84878e-20	5.61442e-25	0.328035	0.0558527	0.460561	0.302988	10.7246	12.0299	10.9742	10.5358	0.286859	11.0661	0.0259223	4.44613e-50	1.9821e-45
TraesCS2B01G233100	hypothetical protein TRIUR3_01140	gi|474125198|gb|EMS56202.1|hypothetical protein TRIUR3_01140 [Triticum urartu]	AT4G10265.1	Wound-responsive family protein	-	2.23622	0.575305	0.627203	1.22125	9.36057	7.97539	6.37142	5.7953	1.16499	7.37567	0.157951	1.32155e-05	1.56206e-09	1.78313	0.607206	1.48356	1.82997	10.8202	9.91727	9.98931	8.25515	1.42597	9.74548	0.146321	2.76012e-10	5.35549e-12
TraesCS2B01G239000	AC078948_18 serine protease	gi|475614173|gb|EMT28998.1|hypothetical protein F775_04320 [Aegilops tauschii]	tr|B8B5M4|B8B5M4_ORYSI	Superoxide dismutase [Cu-Zn]	-	7.58789	5.46934	8.67534	7.30202	3.71158	1.56305	4.77362	2.5855	7.25865	3.15844	2.29818	8.01113e-06	3.01416e-05	7.03665	11.521	8.40474	8.51263	3.90815	4.86728	2.00595	1.65352	8.86877	3.10873	2.85286	2.24422e-06	6.7306e-08
TraesCS2B01G240200LC	probable arginine N-methyltransferase 3	gi|414884611|tpg|DAA60625.1|TPA: hypothetical protein ZEAMMB73_148612 [Zea mays]	tr|A0A024FAX7|A0A024FAX7_9POAL	Cytochrome P450	-	0	0	0.0802172	0.093716	0.535584	1.00586	1.05602	0.798216	0.0434833	0.84892	0.0512219	1.42103e-10	7.67657e-23	0	0	0.0118589	0.0117024	0.437755	0.647405	0.409796	0.32994	0.00589032	0.456224	0.012911	1.63571e-13	1.70396e-19
TraesCS2B01G240800	cysteine-rich receptor kinase 10 isoform X1	gi|554497318|gb|AGY79316.1|cysteine-rich receptor kinase [Triticum aestivum]	tr|D8L9R1|D8L9R1_WHEAT	Receptor-like protein kinase, putative,expressed	-	1.3039	1.4047	0.921897	0.765494	3.01626	2.51892	2.44986	2.8674	1.099	2.71311	0.40507	5.52042e-07	3.5622e-06	1.14801	1.96941	0.946135	1.70057	2.6717	2.44706	2.75432	2.80533	1.44103	2.6696	0.539793	0.000187701	0.00176123
TraesCS2B01G240900	Cysteine-rich receptor kinase 10	gi|357116708|ref|XP_003560120.1|PREDICTED: cysteine-rich receptor-like protein kinase 15 [Brachypodium distachyon] gi|944080528|gb|KQK15880.1| hypothetical protein BRADI_1g25497 [Brachypodium distachyon]	tr|D8L9R1|D8L9R1_WHEAT	Receptor-like protein kinase, putative,expressed	-	2.64497	2.73696	2.38489	0.92446	7.54936	5.76471	4.80527	7.03034	2.17282	6.28742	0.345582	4.79297e-05	1.76797e-08	1.58309	4.30916	1.93995	3.22264	5.50225	4.39874	5.99428	6.02116	2.76371	5.47911	0.504409	0.00581893	0.000346254
TraesCS2B01G241800	Cysteine-rich receptor kinase 10	gi|475568515|gb|EMT15502.1|Cysteine-rich receptor-like protein kinase 10 [Aegilops tauschii]	AT1G65790.1	receptor kinase 1	-	2.12529	2.88465	2.09659	1.36077	7.28165	6.27289	5.86358	7.87455	2.11683	6.82317	0.310241	1.25987e-13	6.22197e-10	1.96088	4.5238	2.54036	3.79023	6.41176	5.68767	7.20215	7.48039	3.20382	6.69549	0.478504	0.000160876	0.000111536
TraesCS2B01G242200	cysteine-rich receptor kinase 10	gi|474448045|gb|EMS68691.1|hypothetical protein TRIUR3_25887 [Triticum urartu]	tr|U5S329|U5S329_WHEAT	Cysteine-rich receptor kinase	-	8.17368	8.27448	8.05173	5.63238	17.6853	16.5374	16.507	19.1292	7.53307	17.4647	0.43133	1.05869e-10	1.80727e-05	8.00711	15.9269	7.93551	13.5298	20.1585	16.0124	29.2142	26.6902	11.3498	23.0188	0.493067	0.0038154	0.000229291
TraesCS2B01G242700	F-box LRR-repeat At5g02700	gi|475615121|gb|EMT29325.1|hypothetical protein F775_05834 [Aegilops tauschii]	AT1G51370.3	F-box/RNI-like/FBD-like domains-containing protein	-	2.30729	2.58634	2.65017	1.72808	5.11949	3.39603	4.10149	5.8152	2.31797	4.60805	0.503026	0.0052612	0.00134195	1.48936	2.41651	1.66738	2.2118	4.00344	4.65941	3.38928	3.28532	1.94626	3.83436	0.507584	0.00130469	0.0015736
TraesCS2B01G243000	cysteine-rich receptor kinase 10 isoform X1	gi|721611546|ref|XP_010237499.1|PREDICTED: cysteine-rich receptor-like protein kinase 10 isoform X1 [Brachypodium distachyon] gi|944080558|gb|KQK15910.1| hypothetical protein BRADI_1g25727 [Brachypodium distachyon]	tr|D8L9R1|D8L9R1_WHEAT	Receptor-like protein kinase, putative,expressed	-	1.68059	1.69741	1.88545	0.870216	6.22571	4.56315	4.83538	6.0305	1.53342	5.41368	0.283249	7.87325e-13	2.10877e-10	0.838238	2.02816	0.78459	1.48734	3.12239	3.08247	3.21066	3.40072	1.28458	3.20406	0.400923	1.12489e-05	8.68138e-06
TraesCS2B01G244300	tyrosyl-DNA phosphodiesterase 1 isoform X1	gi|473786288|gb|EMS46186.1|Tyrosyl-DNA phosphodiesterase 1 [Triticum urartu]	tr|M7YHD2|M7YHD2_TRIUA	Tyrosyl-DNA phosphodiesterase 1	-	0.387542	0.717851	0.707246	0.28445	1.51634	1.09344	1.46383	1.32264	0.524272	1.34906	0.388621	0.000317907	1.16544e-05	0.153823	0.516329	0.195399	0.598756	1.13887	1.45515	1.08704	1.06439	0.366077	1.18636	0.30857	6.30442e-05	4.41242e-08
TraesCS2B01G247400	polyadenylate-binding RBP45	gi|474143772|gb|EMS56663.1|Uncharacterized RNA-binding protein C23E6.01c [Triticum urartu]	tr|A0A061FD24|A0A061FD24_THECC	RNA-binding family protein	-	0.770727	1.47112	1.39464	0.836386	2.76059	1.8128	2.23208	2.89447	1.11822	2.42499	0.461123	0.00204709	0.000125051	0.722498	1.35017	0.766975	1.56253	2.00333	2.52678	2.33017	2.23025	1.10054	2.27263	0.48426	0.000164892	0.0002501
TraesCS2B01G250300	WD repeat-containing 74	gi|475627910|gb|EMT33825.1|hypothetical protein F775_29855 [Aegilops tauschii]	tr|E5GBV4|E5GBV4_CUCME	WD-repeat protein	-	1.96968	3.0404	3.09983	1.50596	7.19618	3.77257	6.29918	8.31126	2.40397	6.3948	0.375926	0.000243499	1.34441e-06	0.727126	2.61474	0.598919	2.22973	4.18176	5.09554	4.84203	5.08984	1.54263	4.80229	0.321227	0.000258605	1.50549e-08
TraesCS2B01G260600	peptidyl-prolyl cis-trans isomerase CYP63-like isoform X1	gi|37788310|gb|AAP44536.1|cyclophilin-like protein [Triticum aestivum]	tr|M0YEI5|M0YEI5_HORVV	Peptidyl-prolyl cis-trans isomerase	-	1.5508	3.91144	3.20675	1.8599	7.34223	4.28971	5.67209	7.10443	2.63222	6.10212	0.431362	0.00534785	2.52888e-05	1.05607	2.15774	1.31126	2.74715	5.30873	6.40552	4.67469	4.60233	1.81806	5.24782	0.34644	6.35917e-07	5.0272e-08
TraesCS2B01G263300	ATP binding,valine-tRNA ligase isoform 1	gi|1002287230|ref|XP_015647924.1|PREDICTED: valine--tRNA ligase, chloroplastic/mitochondrial 2 [Oryza sativa Japonica Group] gi|218199135|gb|EEC81562.1| hypothetical protein OsI_25003 [Oryza sativa Indica Group]	tr|A0A0B2SHS3|A0A0B2SHS3_GLYSO	Valine--tRNA ligase	-	2.16225	2.68546	2.40591	2.13134	1.08883	0.835737	0.951318	0.866339	2.34624	0.935557	2.50785	1.91669e-29	3.79517e-06	1.31363	1.83559	1.16596	1.12965	0.673153	0.873893	0.912111	0.605536	1.36121	0.766174	1.77663	6.71188e-06	0.00911512
TraesCS2B01G266000	probable inositol transporter 2	gi|326518016|dbj|BAK07260.1|predicted protein [Hordeum vulgare subsp. vulgare]	tr|A0A0K9P6N2|A0A0K9P6N2_ZOSMR	Transporter	-	10.8779	5.79626	2.55398	3.75277	1.76829	2.67843	3.55352	2.72292	5.74522	2.68079	2.14311	0.00378451	0.000232319	10.3549	14.0197	11.4438	15.3259	2.8088	3.82497	2.9196	2.70307	12.7861	3.06411	4.17285	1.30805e-50	5.64335e-14
TraesCS2B01G269700	pentatricopeptide repeat-containing At2g41720	gi|326508346|dbj|BAJ99440.1|predicted protein [Hordeum vulgare subsp. vulgare]	tr|A0A199VC70|A0A199VC70_ANACO	Pentatricopeptide repeat-containing protein	-	19.1395	14.1492	15.3416	18.5119	8.92803	13.1517	10.3542	6.16844	16.7855	9.65059	1.73933	0.000766928	0.00600661	21.4011	18.7191	15.8099	17.2512	12.0249	9.79391	11.0544	10.1514	18.2953	10.7562	1.70092	8.83574e-08	0.00878513
TraesCS2B01G270200	small nuclear ribonucleo -associated B -like	gi|326521412|dbj|BAJ96909.1|predicted protein [Hordeum vulgare subsp. vulgare]	tr|W5B6E9|W5B6E9_WHEAT	Small nuclear ribonucleoprotein-associated protein	-	5.12269	6.37311	6.06165	3.34042	13.4082	8.30173	10.2075	15.3029	5.22447	11.8051	0.442561	0.00072557	6.6163e-05	2.1135	5.70231	2.78982	4.25462	12.6236	11.5852	11.7542	11.29	3.71506	11.8132	0.314483	6.15308e-10	3.93623e-09
TraesCS2B01G271700	CBL-interacting kinase 23	gi|374430477|gb|AEZ51507.1|CBL-interacting protein kinase 23 [Hordeum vulgare subsp. spontaneum] gi|405113256|gb|AFR90218.1| CBL-interacting protein kinase 23 [Triticum aestivum]	tr|W5BDD1|W5BDD1_WHEAT	Non-specific serine/threonine protein kinase	-	7.09087	7.57059	9.28109	4.60823	17.6136	13.3471	15.6884	18.341	7.13769	16.2475	0.439309	1.49518e-06	2.15221e-05	8.01002	9.62698	7.23276	6.93419	14.6342	13.758	17.4512	17.9962	7.95099	15.9599	0.498185	0.000155372	0.000326938
TraesCS2B01G272500	Ferredoxin--NADP embryo chloroplastic	gi|475622458|gb|EMT31879.1|Ferredoxin--NADP reductase, embryo isozyme, chloroplastic [Aegilops tauschii]	tr|A0A1D5UJS1|A0A1D5UJS1_WHEAT	Ferredoxin--NADP reductase	-	1.66444	2.37892	2.69726	0.565591	9.28955	5.7163	8.98995	7.1523	1.82655	7.78703	0.234564	6.95608e-07	3.2015e-11	1.90068	2.34344	0.797498	2.42145	7.08569	10.3205	7.79365	8.05597	1.86577	8.31394	0.224414	3.11697e-12	2.17852e-12
TraesCS2B01G273000	suppressor of RPS4-RLD 1	gi|474190860|gb|EMS58142.1|hypothetical protein TRIUR3_08798 [Triticum urartu]	tr|M8BQL8|M8BQL8_AEGTA	Tetratricopeptide repeat protein 13	-	3.76155	2.01286	3.15099	2.3665	29.4356	39.4711	34.6455	27.8351	2.82297	32.8468	0.0859436	1.82957e-30	1.81113e-31	4.05252	4.68473	2.49549	5.51612	35.7773	72.1767	35.001	35.5481	4.18722	44.6258	0.0938296	9.24197e-24	3.87295e-32
TraesCS2B01G273200LC	EGG APPARATUS-1	gi|721610481|ref|XP_003559981.2|PREDICTED: protein EGG APPARATUS-1 [Brachypodium distachyon] gi|944079973|gb|KQK15325.1| hypothetical protein BRADI_1g21950 [Brachypodium distachyon]	tr|B6TF57|B6TF57_MAIZE	EGG APPARATUS-1 protein	-	0.471163	0.484858	0.939727	0.274466	2.35284	2.61393	2.48395	3.00565	0.542553	2.61409	0.207549	0.000700433	6.06768e-06	0.111318	0.909766	0.104193	0.51409	2.10918	0.928679	2.54153	3.24674	0.409842	2.20653	0.18574	0.00256004	4.92553e-06
TraesCS2B01G274100	actin associated	gi|326504610|dbj|BAK06596.1|predicted protein [Hordeum vulgare subsp. vulgare] gi|326523593|dbj|BAJ92967.1| predicted protein [Hordeum vulgare subsp. vulgare]	tr|Q6K6F2|Q6K6F2_ORYSJ	Hydroxyproline-rich glycoprotein-like	-	2.61533	2.78105	4.36859	1.59967	8.14337	5.38919	8.3944	9.10654	2.84116	7.75838	0.366206	0.000224842	3.02861e-06	2.71877	4.67117	2.83394	4.50869	6.40474	6.37919	8.58206	9.07535	3.68314	7.61034	0.483966	0.000626827	0.000687464
TraesCS2B01G274500	DNA repair RAD16	gi|475626918|gb|EMT33517.1|hypothetical protein F775_52308 [Aegilops tauschii]	tr|A0A072VAY9|A0A072VAY9_MEDTR	DNA/RNA helicase	-	0.428046	0.440487	0.506903	0.176622	1.25737	1.09313	1.38828	1.31789	0.388014	1.26417	0.306933	2.28875e-08	1.34816e-08	0.412951	0.749026	0.370745	0.319147	1.08019	1.28312	1.14646	1.23779	0.462967	1.18689	0.390068	7.73566e-05	5.45139e-06
TraesCS2B01G275500	glycine-rich family	gi|475621843|gb|EMT31644.1|hypothetical protein F775_26831 [Aegilops tauschii]	tr|H6WX59|H6WX59_MEDSA	Glycine-rich protein	-	18.0661	16.0828	28.3112	16.7882	40.6857	51.1364	53.291	35.6718	19.8121	45.1962	0.438357	0.00267896	2.24798e-05	24.7969	23.2558	18.9294	17.6469	44.1745	44.0871	36.7376	44.2495	21.1572	42.3122	0.500027	0.00177169	0.000396993
TraesCS2B01G276300	tRNA dimethylallyltransferase 2 isoform X1	gi|242347921|gb|ACS92721.1|isopentenyl transferase [Triticum aestivum]	tr|I1NVL4|I1NVL4_ORYGL	tRNA dimethylallyltransferase	-	0.875593	0.965402	0.592514	0.273245	1.98413	1.27224	1.60012	1.76212	0.676688	1.65465	0.408961	0.00431644	4.45083e-05	0.428514	0.830243	0.456412	0.614164	1.20224	1.29437	1.40568	1.69311	0.582333	1.39885	0.416295	3.18901e-05	6.76942e-05
TraesCS2B01G280300	probable WRKY transcription factor 57	gi|475627063|gb|EMT33560.1|Putative WRKY transcription factor 57 [Aegilops tauschii]	tr|A0A191XX63|A0A191XX63_WHEAT	WRKY transcription factor	WRKY	0.375383	0.193147	0.0467934	0.437341	0	0	0.029103	0.0498885	0.263166	0.0197479	13.3263	0.00644577	0.00362919	0.31041	0.271809	0.456568	0.122875	0	0	0	0	0.290415	0	#DIV/0!	0.000181701	4.14685e-05
TraesCS2B01G281000	MADS box	gi|95981890|gb|ABF57930.1|MADS-box transcription factor TaAGL29 [Triticum aestivum]	tr|A0A059Q368|A0A059Q368_9POAL	MADS-box transcription factor	MADS2	1.49173	0.921051	0.557855	0.325865	0	0	0	0	0.824125	0	#DIV/0!	2.73251e-08	2.52131e-09	1.79743	3.1324	5.34409	3.90633	0	0	0	0	3.54506	0	#DIV/0!	3.12716e-21	2.3189e-31
TraesCS2B01G285400	glutamate receptor -like	gi|326498833|dbj|BAK02402.1|predicted protein [Hordeum vulgare subsp. vulgare]	tr|I1H4H1|I1H4H1_BRADI	Glutamate receptor	-	2.03124	2.19479	2.19338	1.79706	0.827877	0.835109	0.61417	0.921212	2.05412	0.799592	2.56896	1.71749e-21	3.46152e-06	1.54769	2.50034	1.49917	2.85902	0.631823	0.769449	0.950162	0.852946	2.10156	0.801095	2.62335	1.28687e-15	1.8789e-06
TraesCS2B01G288300	-	-	tr|B6SXE5|B6SXE5_MAIZE	Flowering promoting factor-like 1	-	5.92702	12.5798	4.98712	7.44477	103.483	120.078	92.7071	111.657	7.73467	106.981	0.0722993	6.74067e-37	3.2708e-40	4.0697	6.57161	3.4406	6.79036	99.7894	100.486	83.6748	89.7076	5.21807	93.4146	0.0558592	3.65976e-105	4.10446e-46
TraesCS2B01G289700	Transcription factor bHLH35	gi|326504454|dbj|BAJ91059.1|predicted protein [Hordeum vulgare subsp. vulgare]	tr|A0A0K9NJU2|A0A0K9NJU2_ZOSMR	Basic helix-loop-helix (BHLH) Transcription Factor	bHLH	4.77128	3.78878	8.76692	1.96965	19.4671	10.6	23.8375	40.0834	4.82416	23.497	0.20531	3.23847e-05	1.77279e-17	2.1569	2.25787	1.59515	1.69707	7.92422	2.97126	20.924	20.3595	1.92675	13.0447	0.147703	9.30904e-06	2.49109e-23
TraesCS2B01G290100	G-type lectin S-receptor-like serine threonine- kinase SD2-5	gi|357160797|ref|XP_003578879.1|PREDICTED: G-type lectin S-receptor-like serine/threonine-protein kinase SD2-5 [Brachypodium distachyon] gi|944056508|gb|KQJ92146.1| hypothetical protein BRADI_4g41920 [Brachypodium distachyon]	tr|A0A1D5TXG0|A0A1D5TXG0_WHEAT	Serine/threonine-protein kinase	-	0.144461	0.087447	0.17796	0.0519766	0.456799	0.505112	0.513878	0.758923	0.115461	0.558678	0.206668	6.78984e-08	7.79815e-12	0.0843227	0.203051	0.0676508	0.0778841	0.543753	0.401983	0.727679	0.614848	0.108227	0.572066	0.189187	3.91188e-09	3.32623e-13
TraesCS2B01G292200	prolyl 4-hydroxylase 1 isoform X2	gi|326503458|dbj|BAJ86235.1|predicted protein [Hordeum vulgare subsp. vulgare] gi|326516134|dbj|BAJ88090.1| predicted protein [Hordeum vulgare subsp. vulgare]	tr|M8CNR4|M8CNR4_AEGTA	Prolyl 4-hydroxylase subunit alpha-1	-	2.28774	1.84593	2.04162	1.36296	4.03209	3.25541	3.39817	3.8558	1.88456	3.63537	0.518397	0.00140691	0.00177019	1.7505	2.72949	1.24179	1.68492	3.34754	2.76702	4.04921	4.03072	1.85167	3.54862	0.5218	0.00767293	0.00160296
TraesCS2B01G292300	dCTP pyrophosphatase 1-like	gi|475597602|gb|EMT23665.1|hypothetical protein F775_27991 [Aegilops tauschii]	tr|A0A1E5WI02|A0A1E5WI02_9POAL	dCTP pyrophosphatase 1	-	0.125128	0.386293	0.28076	0.328006	1.21294	0.793354	2.32824	1.2971	0.280047	1.40791	0.19891	0.00940481	0.000107605	0.0886885	0.724824	0.415062	0.409583	1.18617	1.01735	1.6874	2.67911	0.409539	1.64251	0.249338	0.00828873	0.000122673
TraesCS2B01G294500	70 kDa peptidyl-prolyl isomerase	gi|475604616|gb|EMT25795.1|70 kDa peptidyl-prolyl isomerase [Aegilops tauschii]	tr|W5BFL7|W5BFL7_WHEAT	Peptidylprolyl isomerase	-	15.4254	45.5832	40.6917	5.91963	113.462	81.0615	102.396	122.143	26.905	104.766	0.256811	0.00112353	4.84625e-14	4.21078	13.6597	5.00152	11.9635	50.0875	45.2977	54.7919	55.738	8.70887	51.4788	0.169174	1.62478e-15	4.97543e-23
TraesCS2B01G299700LC	stress-associated endoplasmic reticulum 2-like	gi|223943889|gb|ACN26028.1|unknown [Zea mays] gi|414887316|tpg|DAA63330.1| TPA: hypothetical protein ZEAMMB73_928287 [Zea mays]	tr|A0A199UGI6|A0A199UGI6_ANACO	Stress-associated endoplasmic reticulum protein 2	-	13.5751	25.4558	15.5683	9.48944	53.7001	36.102	43.6421	53.1619	16.0222	46.6515	0.343444	2.51128e-06	1.0122e-07	13.0429	29.2702	12.4083	24.094	39.3214	39.0206	42.1051	47.4405	19.7038	41.9719	0.469453	0.00027295	0.000167538
TraesCS2B01G301600	neurofilament medium polypeptide	gi|474193778|gb|EMS58257.1|hypothetical protein TRIUR3_25346 [Triticum urartu]	tr|W5ZX13|W5ZX13_ATRCA	Heavy metal-associated protein	-	16.8424	14.5818	19.3138	24.5188	5.8328	5.54129	4.66897	4.01418	18.8142	5.01431	3.7521	8.48981e-16	1.20847e-12	15.1092	7.02019	13.5856	5.04516	3.53493	2.64136	1.9905	2.68429	10.1901	2.71277	3.75633	1.52583e-06	2.52572e-12
TraesCS2B01G302400	ACT domain-containing ACR6-like	gi|326500948|dbj|BAJ95140.1|predicted protein [Hordeum vulgare subsp. vulgare]	sp|Q65SZ8|GLND_MANSM	Bifunctional uridylyltransferase/uridylyl-removing enzyme	-	10.9141	5.66132	4.96085	7.96659	2.79546	3.16461	4.15856	4.49298	7.37572	3.6529	2.01914	4.15344e-05	0.00039963	6.7452	4.93118	9.09498	6.34634	1.98023	1.78721	2.64747	2.44033	6.77943	2.21381	3.06233	1.43375e-09	3.75682e-09
TraesCS2B01G308000	predicted protein	gi|326533032|dbj|BAJ93488.1|predicted protein [Hordeum vulgare subsp. vulgare]	tr|Q9M236|Q9M236_ARATH	Initiation factor 4F subunit (DUF1350)	-	7.023	7.16442	7.28089	5.45775	13.0089	8.87429	11.2535	13.3019	6.73151	11.6096	0.579822	0.00112326	0.00648818	5.85242	8.36143	5.14434	8.87627	11.445	13.7713	12.5832	12.3837	7.05862	12.5458	0.562628	2.58299e-06	0.00285482
TraesCS2B01G309000	salt response	gi|336245576|gb|AEI28610.1|hypothetical protein [Triticum aestivum] gi|475570028|gb|EMT15905.1| hypothetical protein F775_07023 [Aegilops tauschii] gi|878356618|gb|AKQ08920.1| salt response protein [Triticum aestivum]	AT2G27740.1	RAB6-interacting golgin (DUF662)	-	0.476071	0.489908	3.1156	2.39192	0.104883	0.282981	0.442911	0.0949051	1.61838	0.23142	6.99324	0.00123649	1.75538e-06	5.14584	0.775611	3.55316	0.389584	0.376085	0.439853	0.1605	0.175744	2.46605	0.288046	8.56131	0.000401088	3.70091e-10
TraesCS2B01G311200	Glucan endo-1,3-beta-glucosidase 14	gi|326511517|dbj|BAJ91903.1|predicted protein [Hordeum vulgare subsp. vulgare]	tr|B9SCU1|B9SCU1_RICCO	Glucan endo-1,3-beta-glucosidase, putative	-	18.2201	19.1534	12.6059	14.5621	7.90009	7.36983	7.60362	8.24918	16.1354	7.78068	2.07377	3.03967e-17	0.000145883	14.2529	19.2633	12.4154	18.6816	8.35601	8.24784	7.62197	7.79879	16.1533	8.00615	2.01761	1.61001e-43	0.000277283
TraesCS2B01G311300	alpha carbonic anhydrase chloroplastic-like	gi|474312018|gb|EMS61959.1|hypothetical protein TRIUR3_33715 [Triticum urartu]	tr|B6SUT0|B6SUT0_MAIZE	Carbonic anhydrase	-	27.4987	38.2337	26.8195	24.0068	17.2538	15.3236	13.4625	11.032	29.1397	14.268	2.04231	1.33465e-10	0.000211046	16.9785	23.9999	16.2	22.9951	13.0533	8.87087	9.2131	10.5393	20.0434	10.4191	1.92371	1.01957e-12	0.000851266
TraesCS2B01G311900	Beta- insoluble isoenzyme 2	gi|433359116|dbj|BAM74037.1|cell wall invertase [Triticum aestivum]	tr|A0A0A6Z8X9|A0A0A6Z8X9_9POAL	Cell wall invertase	-	7.28632	3.69861	4.20333	3.93994	1.23813	1.70911	2.32546	1.84986	4.78205	1.78064	2.68558	2.83223e-08	1.3828e-06	9.72673	12.1606	8.649	8.70595	1.70357	1.93205	2.59968	2.36412	9.81058	2.14985	4.56337	2.7434e-36	2.78964e-15
TraesCS2B01G313300	lipid binding	gi|326530862|dbj|BAK01229.1|predicted protein [Hordeum vulgare subsp. vulgare]	tr|B9HT39|B9HT39_POPTR	Protease inhibitor/seed storage/lipid transfer family protein	-	0.170215	0	0	0	1.8	1.07923	1.26687	0.27146	0.0425539	1.10439	0.0385315	0.0038819	2.18004e-05	0.361938	0	0.790472	0	2.15146	3.39694	2.18065	1.38239	0.288103	2.27786	0.126479	0.00818014	4.82462e-07
TraesCS2B01G314000	Digalactosyldiacylglycerol synthase chloroplastic	gi|326509741|dbj|BAJ87086.1|predicted protein, partial [Hordeum vulgare subsp. vulgare]	tr|M8BQ65|M8BQ65_AEGTA	Digalactosyldiacylglycerol synthase 1, chloroplastic	-	8.47354	11.5303	9.7334	10.4535	22.3811	19.8417	20.8322	18.7255	10.0477	20.4451	0.491447	0.000170805	0.000199549	9.77823	10.8429	8.63362	13.0966	19.7313	21.9381	19.0921	19.6214	10.5878	20.0957	0.526869	3.63727e-09	0.000688649
TraesCS2B01G317400LC	---NA---	No Blast Hit	AT4G10265.1	Wound-responsive family protein	-	4.81828	2.33333	2.11985	5.2008	28.7233	36.8393	36.3887	44.7493	3.61807	36.6752	0.0986517	7.74981e-18	1.83935e-25	4.21869	6.36202	6.01704	8.16422	52.8408	58.6579	51.4079	51.0591	6.19049	53.4914	0.115729	8.62353e-49	1.00044e-25
TraesCS2B01G322000	threonylcarbamoyladenosine tRNA methylthiotransferase	gi|474108331|gb|EMS55517.1|CDK5 regulatory subunit-associated protein 1-like 1 [Triticum urartu]	sp|B2V930|MIAB_SULSY	tRNA-2-methylthio-N(6)-dimethylallyladenosine synthase	-	1.37305	2.55677	3.05638	1.65681	5.84824	3.42006	5.01839	5.89145	2.16075	5.04454	0.428335	0.00260323	3.20667e-05	1.11222	2.20145	1.01935	1.77637	4.00297	4.76023	4.14408	4.61008	1.52735	4.37934	0.348762	9.68952e-11	1.16519e-07
TraesCS2B01G322200	zinc-finger homeodomain 8-like	gi|326491165|dbj|BAK05682.1|predicted protein [Hordeum vulgare subsp. vulgare] gi|326524824|dbj|BAK04348.1| predicted protein [Hordeum vulgare subsp. vulgare]	AT1G69600.1	zinc finger homeodomain 1	ZF-HD	1.93671	1.28121	2.06932	2.53842	0.243814	0.274094	0.160876	0.0551548	1.95641	0.183485	10.6625	1.41857e-12	1.56318e-12	2.01004	1.10184	2.20261	1.13205	0.327847	0.153374	0.093276	0.102135	1.61163	0.169158	9.52737	1.30159e-08	8.62235e-11
TraesCS2B01G322300	kinesin heavy chain isoform X2	gi|326515378|dbj|BAK03602.1|predicted protein [Hordeum vulgare subsp. vulgare]	tr|I1PLF4|I1PLF4_ORYGL	Kinesin-like protein	-	0.915079	1.34394	1.30903	0.985899	0.422774	0.330935	0.388475	0.439228	1.13849	0.395353	2.87967	1.21893e-23	3.63131e-07	0.434495	0.675461	0.554037	0.738658	0.350918	0.275801	0.353433	0.242696	0.600663	0.305712	1.9648	2.11416e-07	0.00394861
TraesCS2B01G326200	NRT1 PTR FAMILY -like	gi|357163687|ref|XP_003579814.1|PREDICTED: protein NRT1/ PTR FAMILY 4.3-like [Brachypodium distachyon] gi|944047137|gb|KQJ82778.1| hypothetical protein BRADI_5g10920 [Brachypodium distachyon]	sp|Q9M817|PTR6_ARATH	Protein NRT1/ PTR FAMILY 1.2	-	4.38551	2.43006	4.05993	6.59215	1.054	0.8507	1.11274	0.953732	4.36691	0.992793	4.39861	2.36585e-11	6.09702e-13	4.80386	3.77505	6.9379	1.32509	1.74434	1.49607	1.9231	2.37746	4.21048	1.88524	2.23339	0.00690092	7.18723e-05
TraesCS2B01G329700	PHD finger	gi|475528775|gb|EMT07668.1|PHD finger protein [Aegilops tauschii]	tr|A0A072UTR5|A0A072UTR5_MEDTR	PHD finger alfin-like protein	-	5.46779	5.25653	5.43477	4.40052	2.85302	1.53952	2.1084	2.18002	5.13991	2.17024	2.36836	5.47493e-13	0.000137664	4.89535	5.2615	5.10707	3.34407	2.38705	2.02073	2.08594	2.17782	4.652	2.16788	2.14587	3.51057e-06	0.000901543
TraesCS2B01G335200	catalytic phosphatase type 2C	gi|326529077|dbj|BAK00932.1|predicted protein, partial [Hordeum vulgare subsp. vulgare]	tr|U5FS16|U5FS16_POPTR	Phosphatase 2C family protein	-	1.75068	1.08556	1.39332	0.764864	7.69405	6.83074	6.48363	7.12316	1.24861	7.03289	0.177538	1.02337e-24	3.19771e-19	1.92492	2.37276	1.72727	1.32243	9.41501	7.88009	11.1838	11.3346	1.83685	9.95339	0.184545	1.10855e-19	1.75516e-19
TraesCS2B01G338400	sugar transport 5	gi|357167717|ref|XP_003581299.1|PREDICTED: sugar transport protein 5-like [Brachypodium distachyon] gi|944047275|gb|KQJ82916.1| hypothetical protein BRADI_5g12030 [Brachypodium distachyon]	tr|B9RJJ5|B9RJJ5_RICCO	Sugar transporter, putative	-	0.159417	0.369113	0.208658	0.24377	0.0702422	0	0	0.0317799	0.245239	0.0255055	9.61516	0.0002742	0.000425523	0.508465	0.692589	0.343722	0.443549	0.15742	0.117831	0.188108	0.117699	0.497081	0.145264	3.42191	0.000111625	0.00125247
TraesCS2B01G342000	Oxygen-evolving enhancer 3- chloroplastic	gi|475543657|gb|EMT10187.1|Oxygen-evolving enhancer protein 3-1, chloroplastic [Aegilops tauschii]	tr|A0A0F7GXX5|A0A0F7GXX5_9ASPA	Photosynthetic NDH subcomplex L 3	-	42.5826	35.415	33.7021	44.5056	14.2338	20.802	16.8626	16.5386	39.0513	17.1092	2.28247	7.51177e-10	2.04592e-05	37.5973	24.9857	36.0434	27.697	19.5745	18.8575	15.9031	14.9743	31.5808	17.3273	1.8226	7.53611e-05	0.00282385
TraesCS2B01G342200	Glyceraldehyde-3-phosphate dehydrogenase chloroplastic	gi|326500100|dbj|BAJ90885.1|predicted protein [Hordeum vulgare subsp. vulgare] gi|326527749|dbj|BAK08149.1| predicted protein [Hordeum vulgare subsp. vulgare]	tr|A0A1D5TTT2|A0A1D5TTT2_WHEAT	Glyceraldehyde-3-phosphate dehydrogenase	-	848.76	711.076	829.368	1189.89	476.153	657.011	507.121	386.184	894.774	506.617	1.76617	0.000402446	0.00368798	1191.25	725.067	1296.32	639.555	661.449	519.657	569.662	532.214	963.048	570.745	1.68735	0.0045603	0.00764055
TraesCS2B01G342400	NAP1-related 1-like	gi|475586724|gb|EMT20368.1|Protein SET [Aegilops tauschii]	tr|A0A0B2RCF4|A0A0B2RCF4_GLYSO	Nucleosome assembly protein 1-like 1	-	1.86377	4.33621	5.57588	1.41613	12.5681	6.93605	8.66975	12.1479	3.298	10.0804	0.327168	0.00240739	4.82113e-08	0.459482	1.8776	0.913909	2.22809	7.29765	6.58843	5.73703	7.35883	1.36977	6.74549	0.203065	1.6856e-09	2.07864e-13
TraesCS2B01G342800	60S ribosomal L34	gi|944233207|gb|KQK97569.1|hypothetical protein SETIT_011205mg [Setaria italica]	tr|A0A0A9FEC1|A0A0A9FEC1_ARUDO	60S ribosomal protein L34	-	3.08109	6.69358	8.70567	2.69223	20.6655	8.95365	12.8195	16.5156	5.29314	14.7386	0.359135	0.00871657	1.92055e-06	1.81986	3.96617	1.36271	1.90502	11.6291	11.6398	10.5029	10.6158	2.26344	11.0969	0.203971	1.22519e-12	3.16261e-12
TraesCS2B01G347800	agmatine deiminase	gi|326493960|dbj|BAJ85442.1|predicted protein [Hordeum vulgare subsp. vulgare]	tr|M8AXS7|M8AXS7_AEGTA	Agmatine deiminase	-	27.9331	38.0318	35.2915	31.2418	18.5943	18.9708	17.1517	16.3114	33.1245	17.757	1.86543	1.22989e-14	0.00159269	32.0737	38.9272	31.3039	32.1285	23.3565	16.4536	19.7907	18.9735	33.6083	19.6436	1.71091	2.50675e-09	0.00803936
TraesCS2B01G350500	ATP-dependent 6-phosphofructokinase 2-like	gi|326492478|dbj|BAK02022.1|predicted protein [Hordeum vulgare subsp. vulgare]	tr|A0A1D5U3B7|A0A1D5U3B7_WHEAT	ATP-dependent 6-phosphofructokinase	-	0.346234	0.445371	0.420808	0.226902	1.44929	1.85224	1.71125	1.82908	0.359829	1.71047	0.210369	9.17938e-08	1.87583e-09	0.674864	1.09682	0.631672	0.765001	1.70948	1.7914	1.98437	1.8533	0.79209	1.83464	0.431742	0.000360379	0.000483871
TraesCS2B01G350700	-	-	AT5G65560.3	Pentatricopeptide repeat (PPR) superfamily protein	-	21.5072	14.386	9.91965	10.336	28.7454	37.2159	42.3527	28.5832	14.0372	34.2243	0.410154	0.00586066	2.91626e-05	9.90859	12.1989	11.1769	11.7333	20.1051	29.4091	18.8522	20.9074	11.2544	22.3184	0.504266	0.00867881	0.00276723
TraesCS2B01G351600	probable WRKY transcription factor 34	gi|326525379|dbj|BAK07959.1|predicted protein [Hordeum vulgare subsp. vulgare]	tr|C0PCS5|C0PCS5_MAIZE	WRKY transcription factor	WRKY	0.30539	0.193395	0.175701	0.369481	0.062105	0.0558544	0.0764935	0.0749289	0.260992	0.0673455	3.87542	0.000362393	0.000949951	0.116553	0.119069	0.233772	0.215307	0.0556733	0.0173635	0.0791983	0.0173441	0.171176	0.0423948	4.03765	0.00401611	0.00533586
TraesCS2B01G354500	F-box RNI-like superfamily	gi|475545436|gb|EMT10494.1|hypothetical protein F775_24113 [Aegilops tauschii]	tr|A0A199VFH8|A0A199VFH8_ANACO	F-box protein	-	0.0424058	0.0436383	0	0.0370538	34.7911	40.9688	30.0427	24.5493	0.0307745	32.588	0.00094435	1.35643e-74	9.35689e-108	0.0901697	0.0614108	0	0.0277616	45.9949	41.5304	31.2521	32.0914	0.0448355	37.7172	0.00118873	5.75009e-96	1.09149e-110
TraesCS2B01G354600	ribonuclease H2 subunit B	gi|326496467|dbj|BAJ94695.1|predicted protein [Hordeum vulgare subsp. vulgare]	-	-	-	0.139205	0.25069	0.338377	0.152045	105.284	107.734	113.79	88.1083	0.220079	103.729	0.00212167	8.17273e-189	9.21861e-130	0.074	0.151195	0.253968	0.136699	116.457	119.663	106.932	103.419	0.153965	111.618	0.0013794	1.21201e-238	9.14089e-139
TraesCS2B01G354700	C2 and GRAM domain-containing At5g50170-like	gi|475523722|gb|EMT06922.1|hypothetical protein F775_17226 [Aegilops tauschii]	tr|A0A199UVL6|A0A199UVL6_ANACO	C2 and GRAM domain-containing protein	-	0.118057	0.121488	0.176597	0.0859643	0.832291	0.857685	0.851213	0.831561	0.125527	0.843187	0.148872	6.19917e-11	6.98707e-13	0.264977	0.398922	0.208858	0.347795	1.07252	1.45434	1.06137	1.0169	0.305138	1.15128	0.265042	8.43462e-10	5.75845e-09
TraesCS2B01G359600	BTB POZ and TAZ domain-containing 2-like	gi|326502238|dbj|BAJ95182.1|predicted protein [Hordeum vulgare subsp. vulgare] gi|326528907|dbj|BAJ97475.1| predicted protein [Hordeum vulgare subsp. vulgare]	tr|G7JMM8|G7JMM8_MEDTR	BTB/POZ and TAZ domain protein	-	12.3432	1.66482	0.627409	3.71729	0.369617	0.379905	0.306597	0.143337	4.58818	0.299864	15.3009	0.000137093	5.0198e-25	6.75262	4.90263	3.97512	5.29558	0.0946684	0.088576	0.161605	0.30967	5.23149	0.16363	31.9715	8.72412e-34	7.66167e-34
TraesCS2B01G363300LC	transposon Mutator sub-class	gi|1002277058|ref|XP_015642863.1|PREDICTED: uncharacterized protein LOC4341742 [Oryza sativa Japonica Group] gi|113596313|dbj|BAF20187.1| Os06g0661000 [Oryza sativa Japonica Group]	tr|Q109T1|Q109T1_ORYSJ	Transposon protein, putative, Mutator sub-class	-	0.103723	1.01401	2.98673	4.03313	0.0457022	0.411025	0.120623	0.248126	2.0344	0.206369	9.85805	0.00931329	3.16687e-15	0.551378	1.8776	0.481684	1.59573	0.0819385	0.498325	0.279749	0.0382898	1.1266	0.224576	5.01657	0.000803162	7.5749e-07
TraesCS2B01G364400	probable inactive receptor kinase At1g27190	gi|326512896|dbj|BAK03355.1|predicted protein [Hordeum vulgare subsp. vulgare]	tr|A0A0K9P790|A0A0K9P790_ZOSMR	Receptor-like kinase	-	15.7232	14.4092	16.6159	9.15919	28.4011	23.9927	26.8908	33.1844	13.9769	28.1172	0.497093	6.56842e-05	0.000395378	10.479	21.014	12.6107	17.9751	25.1509	22.8963	30.7501	29.5702	15.5197	27.0919	0.572854	0.00588599	0.0050016
TraesCS2B01G364600	DNA-directed RNA polymerases II and IV subunit 5A-like	gi|475486131|gb|EMT03218.1|DNA-directed RNA polymerases I, II, and III subunit RPABC1 [Aegilops tauschii]	tr|B9RKM1|B9RKM1_RICCO	DNA-directed RNA polymerase II, putative	-	0.584062	1.80311	1.74735	0.340232	5.31854	2.77737	3.75838	3.26013	1.11869	3.7786	0.296059	0.0046562	1.3688e-06	0.620961	0.986791	0.774959	0.892184	4.15256	4.17312	4.85706	3.88098	0.818724	4.26593	0.191922	4.31918e-12	6.49647e-11
[truncated: 2,720 more rows]

## Sheet: LD_PHYC-regulated
IWGSC v1.0 Gene ID	BLAST sequence description	BLAST hit description	IWGSC annotation	IWGSC description	Transcription factor family	WT_LD_exp1_rep1_TPM	WT_LD_exp1_rep2_TPM	WT_LD_exp1_rep3_TPM	WT_LD_exp1_rep4_TPM	phyCnull_LD_exp1_rep1_TPM	phyCnull_LD_exp1_rep2_TPM	phyCnull_LD_exp1_rep3_TPM	phyCnull_LD_exp1_rep4_TPM	WT_LD_exp1_mean_TPM	phyCnull_LD_exp1_mean_TPM	WT-phyCnull_LD_exp1_fold_change	WT-phyCnull_LD_exp1_DESeq_adjP	WT-phyCnull_LD_exp1_EdgeR_adjP	WT_LD_exp2_rep1_TPM	WT_LD_exp2_rep2_TPM	WT_LD_exp2_rep3_TPM	WT_LD_exp2_rep4_TPM	phyCnull_LD_exp2_rep1_TPM	phyCnull_LD_exp2_rep2_TPM	phyCnull_LD_exp2_rep3_TPM	phyCnull_LD_exp2_rep4_TPM	WT_LD_exp2_mean_TPM	phyCnull_LD_exp2_mean_TPM	WT-phyCnull_LD_exp2_fold_change	WT-phyCnull_LD_exp2_DESeq_adjP	WT-phyCnull_LD_exp2_EdgeR_adjP
[truncated: 424 more rows]

[truncated: 1 more sheets: LD_PHYB+PHYC-regulated]
