# Supplementary material for: Effect of phyB and phyC loss-of-function mutations on the wheat transcriptome under short and long day photoperiods
Source: BMC Plant Biol. 2020 Jun 29;20:297. doi: 10.1186/s12870-020-02506-0 (PMC7325275; doi:10.1186/s12870-020-02506-0)
Supplement: Supplementary file 4 — Additional file 4 RNA-seq data and annotations of genes regulated by PHYB or PHYC under SD or LD, divided into mutually exclusive categories. [file 12870_2020_2506_MOESM4_ESM.xlsx]

## Sheet: Key
These tables provide full information for the genes in each of the 15 mutually exclusive groups described in Figure 4.
Green cells represent a significant difference in each pairwise comparison, red indicates no significant difference.
		Significant in pairwise comparison
	Comparison number	WT vs phyBnull SD	WT vs phyC-null SD	WT vs phyBnull LD	WT vs phyCnull LD	Number of genes
	1	Yes	No	No	No	5369
SD-specific	2	No	Yes	No	No	561	SD-specific
	5	Yes	Yes	No	No	589	6519
	3	No	No	Yes	No	2289
LD-specific	4	No	No	No	Yes	167	LD-specific
	7	No	No	Yes	Yes	46	2502
	8	Yes	No	Yes	No	1015
Both SD and LD	9	No	Yes	No	Yes	37	SD+LD
	15	Yes	Yes	Yes	Yes	43	1095
	6	No	Yes	Yes	No	81
	10	Yes	No	No	Yes	38
Mixed	11	No	Yes	Yes	Yes	17
	12	Yes	No	Yes	Yes	35
	13	Yes	Yes	No	Yes	41
	14	Yes	Yes	Yes	No	142
					Total	10470

## Sheet: 15-Everything
Gene	Sequence desc.	Hit desc.	IWGSC annotation	IWGSC description	TF family	Gene of interest	WT_SD_mean_TPM	phyB_SD_mean_TPM	WT-phyB_SD_Fold_Change	WT-phyB_SD_DESeq_adjP	WT-phyB_SD_EdgeR_adjP	PHYB_WT_LD_Exp1_mean_TPM	phyB_LD_Exp1_mean_TPM	PHYB_WT-phyB_Exp1_Fold_Change	PHYB_WT-phyB_Exp1_DESeq2_Padj	PHYB_WT-phyB_Exp1_EdgeR_Padj	PHYB_WT_LD_Exp2_mean_TPM	phyB_LD_Exp2_mean_TPM	PHYB_WT-phyB_Exp2_Fold_Change	PHYB_WT-phyB_Exp2_DESeq2_Padj	PHYB_WT-phyB_Exp2_EdgeR_Padj	WT_SD_mean_TPM	phyC_SD_mean_TPM	WT-phyC_SD_Fold_Change	WT-phyC_SD_DESeq_adjP	WT-phyC_SD_EdgeR_adjP	PHYC_WT_LD_Exp1_mean_TPM	phyC_LD_Exp1_mean_TPM	PHYC_WT-phyC_Exp1_Fold_Change	PHYC_WT-phyC_Exp1_DESeq2_Padj	PHYC_WT-phyC_Exp1_EdgeR_Padj	PHYC_WT_LD_Exp2_mean_TPM	phyC_LD_Exp2_mean_TPM	PHYC_WT-phyC_Exp2_Fold_Change	PHYC_WT-phyC_Exp2_DESeq2_Padj	PHYC_WT-phyC_Exp2_EdgeR_Padj
TraesCS3B01G247900LC	0	0	sp|Q3IEE3|FADI_PSEHT	3-ketoacyl-CoA thiolase	-	-	3.26673	0.912691	3.57923	9.16468e-07	6.05389e-07	5.60916	1.26194	4.44486	1.5658e-07	7.00699e-09	11.1676	0.993351	11.2424	1.50495e-28	5.68663e-23	3.26673	0.686268	4.76014	2.31062e-10	8.41286e-07	4.98376	0.418369	11.9124	9.06928e-18	2.98813e-16	4.82086	0.725105	6.64851	3.54343e-08	2.8427e-11
TraesCS2B01G046400LC	-	No Blast Hit	sp|O94910|AGRL1_HUMAN	Adhesion G protein-coupled receptor L1	-	-	0.148486	5.37278	0.0276367	4.60352e-28	9.37035e-40	3.11192	10.4762	0.297047	0.000351531	2.95427e-09	1.68297	8.77926	0.191699	4.0674e-08	3.8349e-15	0.148486	5.48891	0.027052	4.04758e-31	4.01709e-29	0.252598	5.41561	0.0466427	4.55731e-14	1.71302e-26	0.0365399	3.56476	0.0102503	5.9415e-19	5.6855e-29
TraesCS5A01G241700	2-hydroxyisoflavanone dehydratase-like	gi|326495748|dbj|BAJ85970.1|predicted protein [Hordeum vulgare subsp. vulgare]	tr|A0A061FC92|A0A061FC92_THECC	Alpha/beta-Hydrolases superfamily protein	-	-	0.285555	1.67712	0.170265	1.50696e-14	2.15962e-15	0.346232	1.55046	0.22331	0.000372833	1.69558e-09	0.0894666	0.886691	0.100899	8.55439e-11	1.2398e-12	0.285555	0.800794	0.35659	0.000132513	0.000883475	0.45759	2.79237	0.163872	2.59479e-10	8.43611e-14	1.12389	2.74775	0.409021	0.00086179	0.000232885
TraesCS4A01G290300	Heat shock STI	gi|473808484|gb|EMS46733.1|Heat shock protein STI [Triticum urartu]	tr|A0A061F958|A0A061F958_THECC	Ankyrin repeat family protein	-	-	0.278642	0.78742	0.353867	6.38935e-07	3.38705e-06	0.183629	1.40114	0.131056	1.11286e-14	1.39082e-16	0.200836	2.227	0.0901821	7.68117e-24	2.64738e-25	0.278642	0.920623	0.302667	6.65572e-06	2.60607e-05	0.100403	0.434134	0.231272	0.00541446	1.58504e-05	0.0214848	0.357071	0.0601695	4.57836e-05	7.01828e-11
TraesCS5A01G057500	light-inducible CPRF2-like	gi|474271327|gb|EMS60905.1|Light-inducible protein CPRF2 [Triticum urartu]	tr|A0A0K9Q033|A0A0K9Q033_ZOSMR	Basic-leucine zipper (BZIP) transcription factor family	-	-	326.45	5.55585	58.7579	1.58714e-122	1.43508e-74	23.9636	0.451535	53.0713	1.54788e-73	5.7202e-71	58.0898	1.50996	38.471	6.77848e-85	1.50524e-70	326.45	31.4298	10.3866	7.5399e-43	6.82585e-20	14.5965	0.377911	38.6241	2.68033e-27	6.59915e-54	14.5381	0.206063	70.5519	1.41646e-46	4.84326e-64
TraesCS2A01G099400	ABSCISIC ACID-INSENSITIVE 5 2	gi|514737244|ref|XP_004958762.1|PREDICTED: ABSCISIC ACID-INSENSITIVE 5-like protein 2 [Setaria italica] gi|835930339|ref|XP_012699293.1| PREDICTED: ABSCISIC ACID-INSENSITIVE 5-like protein 2 [Setaria italica]	tr|B4F809|B4F809_MAIZE	BZIP transcription factor	-	-	1.72204	0.183604	9.3791	5.90293e-12	8.63943e-16	2.54768	0.31972	7.96849	4.4427e-15	4.5749e-12	2.80342	0.273996	10.2316	2.0575e-19	5.88548e-15	1.72204	0.288685	5.96511	5.65462e-10	2.66182e-08	3.07376	0.410667	7.4848	4.59281e-16	3.56905e-13	3.11318	0.283277	10.9899	2.25133e-14	1.7243e-16
TraesCS2B01G172500	0	0	tr|Q70T29|Q70T29_BIXOR	Carboxyl methyltransferase	-	-	6.37746	15.629	0.408054	4.53815e-06	3.72009e-06	0.706902	35.94	0.019669	1.50796e-56	3.65499e-71	0.0975889	14.7599	0.00661177	6.63878e-73	4.92589e-74	6.37746	54.7826	0.116414	9.07002e-20	4.07015e-18	0.0509441	6.76079	0.00753522	6.65005e-36	2.31395e-52	0.687676	8.08042	0.085104	2.90397e-31	1.0815e-27
TraesCS5A01G268400	Bifunctional dihydroflavonol 4-reductase flavanone 4-reductase	gi|326504276|dbj|BAJ90970.1|predicted protein [Hordeum vulgare subsp. vulgare] gi|326509115|dbj|BAJ86950.1| predicted protein [Hordeum vulgare subsp. vulgare]	tr|E3NZI6|E3NZI6_GOSHI	Cinnamoyl-CoA reductase 4	-	-	124.199	20.2144	6.14407	7.50151e-65	1.33916e-19	7.90969	0.990471	7.98579	1.39747e-15	1.57722e-21	104.648	13.6954	7.64116	7.05068e-13	2.21912e-28	124.199	31.0115	4.00494	1.87339e-16	1.45444e-07	4.22944	0.390082	10.8425	9.51449e-14	2.08659e-20	0.890017	0.168068	5.29559	0.00313618	1.19819e-05
TraesCS1A01G220300	two-component response regulator-like PRR37	gi|699262619|gb|AIU41598.1|CO-like protein [Triticum aestivum]	tr|Q6ETM8|Q6ETM8_ORYSJ	CONSTANS-like protein	-	-	13.8731	4.13155	3.35784	5.8207e-17	4.38256e-09	27.0726	6.80242	3.97985	4.63352e-34	1.22063e-13	18.4261	5.02281	3.66848	3.92733e-26	5.12455e-12	13.8731	4.78648	2.89839	4.17404e-05	0.00018675	13.9016	6.90853	2.01224	1.50307e-18	0.00112697	20.2171	6.84152	2.95506	1.4247e-12	4.00696e-07
TraesCS3A01G021900	0	0	tr|I0JTT6|I0JTT6_WHEAT	Cytochrome P450, putative, expressed	-	-	0.11832	11.3091	0.0104624	4.24782e-92	5.88471e-71	1.19546	45.8471	0.026075	3.29341e-11	5.37876e-68	0.133957	33.2209	0.00403231	1.88771e-125	1.63092e-99	0.11832	6.13407	0.0192891	7.19786e-55	1.42372e-38	2.28054	40.7967	0.0559001	4.02771e-07	5.11107e-41	6.07024	36.9203	0.164415	1.34901e-21	1.8119e-19
TraesCS2A01G092400	D-alanine--D-alanine ligase	gi|721608653|ref|XP_003559752.2|PREDICTED: uncharacterized protein LOC100840063 [Brachypodium distachyon] gi|944079157|gb|KQK14509.1| hypothetical protein BRADI_1g16770 [Brachypodium distachyon]	tr|M7ZUU8|M7ZUU8_TRIUA	D-alanine--D-alanine ligase	-	-	13.8947	2.93029	4.74175	2.94349e-65	1.15932e-14	18.4642	7.39974	2.49525	1.76973e-23	1.19471e-06	39.4987	6.72508	5.87333	8.39624e-44	2.41085e-22	13.8947	5.03056	2.76205	2.64009e-13	0.000372264	13.2161	5.6646	2.33311	6.29768e-11	3.65562e-05	17.2874	5.53573	3.12287	5.89089e-09	3.94796e-08
TraesCS1A01G076900	hypothetical protein TRIUR3_30853	gi|474113455|gb|EMS55736.1|hypothetical protein TRIUR3_30853 [Triticum urartu]	tr|A0A061E964|A0A061E964_THECC	Dentin sialophosphoprotein-related, putative isoform 1	-	-	71.2204	7.50676	9.4875	6.7164e-92	1.09212e-28	105.405	27.077	3.89279	2.63281e-43	6.33675e-14	108.457	22.3098	4.8614	4.41262e-133	1.84601e-18	71.2204	15.2659	4.66533	4.66135e-17	3.41554e-09	57.3523	20.9037	2.74364	4.90923e-38	4.28478e-07	88.6685	27.0367	3.27957	1.04747e-53	7.1412e-09
TraesCS1B01G095000	hypothetical protein TRIUR3_30853	gi|474113455|gb|EMS55736.1|hypothetical protein TRIUR3_30853 [Triticum urartu]	tr|A0A061E964|A0A061E964_THECC	Dentin sialophosphoprotein-related, putative isoform 1	-	-	109.228	15.2169	7.17812	6.75526e-55	1.01793e-22	183.085	50.1591	3.65008	3.14665e-43	1.01936e-12	171.228	42.2037	4.05717	6.30783e-111	9.34641e-15	109.228	31.3936	3.47933	2.09513e-07	3.87519e-06	104.655	40.9011	2.55873	1.47107e-34	2.98875e-06	153.232	51.9981	2.94688	1.32622e-44	2.18673e-07
TraesCS2A01G019700LC	Anthocyanin 3 -O-beta-glucosyltransferase	gi|474314586|gb|EMS62025.1|UDP-glycosyltransferase 73B4 [Triticum urartu]	tr|A0A1D5U7X0|A0A1D5U7X0_WHEAT	Glycosyltransferase	-	-	0	0.698377	0	8.68854e-13	4.7481e-21	1.74878	0.56121	3.11608	3.45882e-06	5.24482e-05	1.67651	0.628751	2.66642	6.94663e-07	0.000499538	0	1.51002	0	8.74333e-22	1.43758e-27	0	1.31279	0	5.74388e-11	2.49242e-19	0	0.991931	0	4.99229e-07	3.28564e-16
TraesCS3A01G275400	Histidine-containing phosphotransfer 4	gi|474308552|gb|EMS61825.1|Histidine-containing phosphotransfer protein 4 [Triticum urartu]	tr|I4IY29|I4IY29_POPCA	Histidine phosphotransfer protein	-	-	14.6681	0.809099	18.1289	1.815e-66	4.15144e-39	24.4994	0.931274	26.3074	7.20858e-41	3.25962e-50	37.7499	0.908086	41.5709	1.77133e-26	1.52948e-63	14.6681	0.724719	20.2397	7.63338e-28	1.31243e-27	18.6263	9.43873	1.97339	3.70399e-10	0.00159616	43.5067	15.2673	2.84967	4.29979e-06	6.67933e-07
TraesCS5B01G285800	HORMA domain-containing 1 isoform X1	gi|475472943|gb|EMT02464.1|HORMA domain-containing protein 1 [Aegilops tauschii]	tr|R7W027|R7W027_AEGTA	HORMA domain-containing protein 1	-	-	0.414774	1.1169	0.371363	0.000202628	1.8881e-05	1.63595	3.47493	0.470787	0.000799573	0.000545309	1.67793	3.29838	0.508714	0.00240595	0.00160377	0.414774	1.11921	0.370594	0.000925436	0.00109094	0.642931	2.52503	0.254623	0.00421459	3.39487e-08	0.766047	2.59906	0.29474	0.000157553	3.60626e-07
TraesCS3B01G158700	0	0	tr|G8FMJ0|G8FMJ0_CARPA	Metallothionein-like protein	-	-	1.35384	7.92377	0.170858	4.55333e-06	2.44001e-12	2.00893	18.0851	0.111082	3.32724e-09	1.30525e-17	2.98636	16.6898	0.178933	0.00122551	1.17738e-12	1.35384	6.76525	0.200116	0.00361941	3.55747e-07	1.92466	58.7259	0.0327737	3.88047e-49	2.59375e-41	2.31837	17.3159	0.133887	0.000548714	1.56455e-14
TraesCS7A01G158600	0	0	AT1G55540.2	Nuclear pore complex protein	-	-	21.2139	0.029266	724.865	4.6331e-79	4.98418e-93	38.3744	1.86554	20.5701	2.30601e-29	2.14862e-49	17.9099	0.176197	101.647	1.59227e-47	3.32926e-67	21.2139	5.44973	3.89265	7.24234e-06	3.26047e-07	18.8219	3.34342	5.62953	8.32112e-47	3.83265e-17	40.431	6.83234	5.9176	2.35483e-10	3.17575e-18
TraesCS4A01G290400	phosphomethylpyrimidine chloroplastic	gi|357119153|ref|XP_003561310.1|PREDICTED: phosphomethylpyrimidine synthase, chloroplastic [Brachypodium distachyon] gi|960455788|ref|XP_014752256.1| PREDICTED: phosphomethylpyrimidine synthase, chloroplastic [Brachypodium distachyon] gi|944078444|gb|KQK13796.1| hypothetical protein BRADI_1g12550 [Brachypodium distachyon]	tr|M7YHQ6|M7YHQ6_TRIUA	Phosphomethylpyrimidine synthase	-	-	35.6586	187.139	0.190546	1.76474e-24	3.4798e-18	10.5171	34.8666	0.301638	0.00453695	5.56786e-11	7.7979	45.4996	0.171384	2.87388e-08	7.86036e-23	35.6586	74.7418	0.477091	1.61044e-07	0.00862321	5.93436	17.4743	0.339605	0.00186652	7.90916e-07	2.26442	4.71858	0.479893	0.00785288	0.0024768
TraesCS6B01G182600	probable cation transporter HKT6	gi|475562123|gb|EMT13934.1|Putative cation transporter HKT6 [Aegilops tauschii]	tr|A0A0U3RFT4|A0A0U3RFT4_BETPL	Sodium transporter	-	-	19.9959	9.39069	2.12933	0.000502669	0.000574205	42.2932	12.5072	3.38152	4.94816e-14	3.44045e-11	35.5593	9.9468	3.57495	4.8822e-31	4.31527e-12	19.9959	7.59721	2.632	1.24213e-05	0.000813333	16.2581	6.42503	2.53043	1.07424e-07	7.33149e-06	35.1279	16.3207	2.15235	1.28261e-36	0.000837542
TraesCS2B01G045800LC	hypothetical protein TRIUR3_06896	gi|474397841|gb|EMS65838.1|hypothetical protein TRIUR3_06896 [Triticum urartu]	sp|Q9W7R3|TEN4_DANRE	Teneurin-4	-	-	0.00840695	12.4145	0.000677189	1.51587e-59	4.43594e-75	3.00668	7.33451	0.409936	0.000821329	3.74571e-05	2.15478	6.95457	0.309837	2.8637e-07	2.46755e-08	0.00840695	13.7421	0.000611767	2.40689e-55	9.95024e-57	0.0562362	7.85074	0.00716317	8.92301e-34	9.01367e-45	0.0182029	4.62747	0.00393366	8.95565e-22	9.51996e-36
TraesCS1A01G569000LC	transposon En Spm sub-class	gi|125605105|gb|EAZ44141.1|hypothetical protein OsJ_28767 [Oryza sativa Japonica Group]	tr|Q2R316|Q2R316_ORYSJ	Transposon protein, putative, CACTA, En/Spm sub-class	-	-	4.23836	0	-	1.26636e-20	1.13798e-32	2.38485	0	-	5.09618e-07	3.617e-11	1.77143	0.0327332	54.1173	0.00323269	1.19669e-08	4.23836	1.29592	3.27053	0.00484204	0.00028965	0	3.55756	0	9.13261e-10	6.03189e-18	0	3.24265	0	2.80951e-08	1.46692e-17
TraesCS3B01G365300	VQ motif family	gi|669030185|emb|CDM84632.1|unnamed protein product [Triticum aestivum]	tr|B6TQH0|B6TQH0_MAIZE	VQ motif family protein	-	-	1.18166	6.24693	0.189159	4.33354e-12	7.8106e-14	0.19408	21.7636	0.00891762	3.45095e-40	5.95005e-57	0.137074	13.7337	0.00998084	6.73482e-31	1.83852e-46	1.18166	3.78223	0.312425	0.000124667	0.000106161	0.0879795	3.94451	0.0223043	2.44102e-12	1.94552e-21	0.197485	1.44657	0.13652	0.0090445	1.25289e-05
TraesCS5A01G086000	hypothetical protein TRIUR3_24549	gi|473821312|gb|EMS46997.1|hypothetical protein TRIUR3_24549 [Triticum urartu]	-	-	-	-	0.692451	1.58324	0.437363	0.00271728	0.000509315	1.00548	3.11195	0.323103	0.000330273	2.71378e-06	0.670467	2.14427	0.312678	7.96734e-06	6.57163e-06	0.692451	1.59955	0.432904	0.00925908	0.00963299	2.17668	4.95188	0.439566	0.00687247	0.00166921	1.34339	3.01086	0.446184	0.0047725	0.00377168
TraesCS3B01G003300	Transcription factor bHLH36	gi|669026891|emb|CDM79998.1|unnamed protein product [Triticum aestivum] gi|669026900|emb|CDM80011.1| unnamed protein product [Triticum aestivum]	AT4G20970.1	basic helix-loop-helix (bHLH) DNA-binding superfamily protein	bHLH	bHLH	0.231763	3.28268	0.0706018	7.42018e-16	2.8777e-23	2.14505	54.9447	0.0390402	4.45207e-17	6.04563e-54	0.118468	16.8298	0.00703919	2.51813e-27	2.10983e-59	0.231763	4.09223	0.0566349	3.62705e-23	4.9506e-20	0.19634	18.7656	0.0104627	2.13066e-46	1.49471e-54	1.67424	15.3288	0.109222	1.16924e-29	3.99876e-23
TraesCS5B01G059200	light-inducible CPRF2-like	gi|475593884|gb|EMT22524.1|Light-inducible protein CPRF2 [Aegilops tauschii]	tr|A0A0K9Q033|A0A0K9Q033_ZOSMR	Basic-leucine zipper (BZIP) transcription factor family	bZIP	bZIP	735.2	4.93515	148.972	8.0619e-220	5.97637e-99	54.5589	0.391135	139.489	1.16818e-113	8.1812e-91	120.277	1.21074	99.3416	5.44958e-236	6.63535e-95	735.2	49.9746	14.7115	2.06925e-65	3.15373e-25	22.0467	0.221947	99.3334	5.67591e-17	4.09367e-65	27.3008	0.163482	166.996	5.56984e-18	8.81748e-75
TraesCS2B01G115700	ABSCISIC ACID-INSENSITIVE 5 2	gi|514737244|ref|XP_004958762.1|PREDICTED: ABSCISIC ACID-INSENSITIVE 5-like protein 2 [Setaria italica] gi|835930339|ref|XP_012699293.1| PREDICTED: ABSCISIC ACID-INSENSITIVE 5-like protein 2 [Setaria italica]	tr|B4F809|B4F809_MAIZE	BZIP transcription factor	bZIP	bZIP	1.28296	0.10502	12.2163	6.80109e-11	1.83959e-15	1.24887	0.0233995	53.3714	4.71803e-13	6.93238e-13	1.94797	0.0797411	24.4287	4.85235e-16	1.67328e-15	1.28296	0.105024	12.2159	1.04935e-12	9.01687e-12	2.12428	0.156627	13.5627	3.67422e-11	1.32258e-14	2.58428	0.229452	11.2628	3.76555e-09	5.94685e-15
TraesCS7A01G115400	0	0	tr|Q3ZPM9|Q3ZPM9_WHEAT	Flowering locus T	-	FT-A1	3.32171	0	-	1.17539e-15	3.59406e-36	4.20405	0.0134215	313.232	8.94587e-17	2.43339e-24	16.2769	0	-	5.32371e-30	8.99032e-56	3.32171	0.0196688	168.883	6.84146e-14	4.48093e-26	5.30917	0	-	0.00131338	6.37807e-32	4.14074	0.0810223	51.1062	7.80145e-05	9.08924e-24
TraesCS3A01G143100	flowering locus T	gi|83267753|gb|ABB99414.1|FT-like protein [Hordeum vulgare subsp. vulgare] gi|326522220|dbj|BAK04238.1| predicted protein [Hordeum vulgare subsp. vulgare]	tr|E9LZZ5|E9LZZ5_9ASPA	Flowering locus T	-	FT-A2	4.37526	0.115073	38.0216	1.01795e-21	1.9189e-32	4.09401	0.348536	11.7463	3.81302e-05	4.69722e-15	31.9306	0.140585	227.126	8.35819e-31	3.15279e-70	4.37526	0.0558736	78.3064	6.25701e-29	7.47459e-28	8.03153	0.310753	25.8454	9.80351e-12	1.34483e-28	2.01569	0.271134	7.43428	0.00697138	3.07857e-08
TraesCS7B01G013100	0	0	tr|Q3ZPM9|Q3ZPM9_WHEAT	Flowering locus T	-	FT-B1	6.55034	0	-	3.04141e-28	2.42666e-51	135.031	0.11334	1191.37	6.10482e-103	1.41974e-114	155.774	0.234925	663.08	8.4594e-81	3.19088e-115	6.55034	0.022846	286.717	5.5007e-31	1.02635e-36	87.8837	0.289291	303.79	1.38327e-136	1.03149e-86	56.7608	0.0861142	659.134	7.70106e-85	3.12538e-85
TraesCS1B01G351100	flower locus T3	gi|755671527|gb|AJK31596.1|flowering locus T3 B1 [Triticum aestivum] gi|755671529|gb|AJK31597.1| flowering locus T3 B1 [Triticum aestivum] gi|755671531|gb|AJK31598.1| flowering locus T3 B1 [Triticum aestivum] gi|755671535|gb|AJK31600.1| flowering locus T3 B1 [Triticum aestivum] gi|755671539|gb|AJK31602.1| flowering locus T3 B1 [Triticum aestivum] gi|755671541|gb|AJK31603.1| flowering locus T3 B1 …	tr|A0A199VMT2|A0A199VMT2_ANACO	Protein FLOWERING LOCUS T	-	FT-B3	5.21792	0.361438	14.4366	1.96761e-12	7.30803e-25	2.25729	0.576982	3.91223	1.59403e-07	3.99351e-05	2.30398	0.716157	3.21715	0.000477715	0.000290022	5.21792	0.368001	14.1791	1.14821e-10	7.68507e-18	5.3859	0.590493	9.12101	5.27763e-08	1.51677e-15	4.85969	0.821115	5.9184	2.54031e-06	5.05812e-11
TraesCS5A01G383800	heat stress transcription factor A-2c-like	gi|326487219|dbj|BAJ89594.1|predicted protein [Hordeum vulgare subsp. vulgare] gi|326518416|dbj|BAJ88237.1| predicted protein [Hordeum vulgare subsp. vulgare] gi|326528035|dbj|BAJ89069.1| predicted protein [Hordeum vulgare subsp. vulgare] gi|326529993|dbj|BAK08276.1| predicted protein [Hordeum vulgare subsp. vulgare]	tr|A0A0K2CTP7|A0A0K2CTP7_SOYBN	Heat shock transcription factor	HSF	HSF	7.77145	35.0919	0.22146	3.6317e-22	3.56085e-15	0.18806	3.07211	0.0612152	4.26222e-18	1.52235e-23	0.258577	6.75831	0.0382607	2.51813e-27	1.71621e-38	7.77145	24.3051	0.319746	2.33054e-11	8.19741e-06	0.731793	3.68265	0.198713	9.36742e-06	7.41785e-11	1.802	3.74286	0.481451	0.00559754	0.00625365
TraesCS6A01G273200	RADIALIS-like 3 isoform X2	gi|473888658|gb|EMS48386.1|hypothetical protein TRIUR3_13410 [Triticum urartu]	tr|A0A199VYC0|A0A199VYC0_ANACO	Transcription factor RADIALIS	MYB_related	MYB_related	9.67006	0.457871	21.1196	1.72143e-23	1.24455e-28	42.3901	0.864759	49.0195	1.89789e-44	4.98019e-49	23.0773	0.621181	37.1507	1.46527e-32	9.98781e-37	9.67006	1.16546	8.29717	1.39488e-06	1.65486e-12	37.0357	11.5229	3.2141	2.17832e-05	5.24222e-08	25.9592	10.1373	2.56076	0.00086179	8.2101e-05
TraesCS6B01G300600	RADIALIS-like 3 isoform X2	gi|473888658|gb|EMS48386.1|hypothetical protein TRIUR3_13410 [Triticum urartu]	tr|A0A199VYC0|A0A199VYC0_ANACO	Transcription factor RADIALIS	MYB_related	MYB_related	22.1914	2.77772	7.98906	2.07001e-24	5.68348e-21	47.7916	9.79937	4.877	1.45038e-34	1.69168e-15	27.5417	8.52327	3.23135	6.89494e-12	1.4376e-08	22.1914	4.34055	5.11257	1.22585e-09	2.83734e-09	34.9537	7.61045	4.59285	9.30251e-09	1.3411e-12	27.8587	10.4168	2.6744	6.68792e-07	2.46185e-05
TraesCSU01G196100	pseudo-response regulator	gi|118638624|gb|ABL09468.1|pseudo-response regulator [Triticum aestivum] gi|383215296|gb|AFG73161.1| pseudo-response regulator [Triticum aestivum] gi|383215297|gb|AFG73162.1| pseudo-response regulator [Triticum aestivum] gi|383215298|gb|AFG73163.1| pseudo-response regulator [Triticum aestivum]	tr|A7J5T2|A7J5T2_WHEAT	Pseudo-response regulator	-	PPD-B1	10.1959	0.401879	25.3706	5.25657e-107	2.79255e-51	20.5607	0.0623144	329.951	0	3.0383e-122	15.1287	0.048056	314.814	2.41851e-181	2.12478e-117	10.1959	1.02476	9.94957	1.89071e-24	3.44351e-19	9.0239	0.393716	22.9198	1.83606e-10	1.94519e-48	13.721	0.289359	47.4186	8.86421e-271	4.71449e-66
TraesCS5A01G391700	MADS-box BM5A	gi|58422996|gb|AAW73219.1|VRN-A1 [Triticum turgidum] gi|58423000|gb|AAW73221.1| VRN-A1 [Triticum aestivum] gi|58423002|gb|AAW73222.1| VRN-A1 [Triticum aestivum] gi|161158778|emb|CAM59047.1| MIKC-type MADS-box transcription factor WM6 [Triticum aestivum] gi|383215289|gb|AFG73157.1| VRN-A1 [Triticum aestivum] gi|440923922|gb|AGC26406.1| Vrd1 [Triticum aestivum] gi|868991078|gb|AKP06222.1| VRN-A1 [T…	tr|O82128|O82128_WHEAT	MADS box transcription factor	MADS2	TaAP1-A1 - VRN-A1	103.835	33.6072	3.08965	8.43223e-75	3.34984e-08	171.578	9.85995	17.4015	0	9.39005e-51	190.638	13.7402	13.8744	0	1.09659e-44	103.835	38.9988	2.66251	1.34827e-10	0.000656548	122.193	13.316	9.17642	8.33187e-52	5.99617e-29	98.9209	14.6508	6.75192	8.51592e-33	1.21669e-21
TraesCS2A01G174300	MADS-box transcription factor 18	gi|108795021|gb|ABG21009.1|MADS2 [Triticum aestivum] gi|161158780|emb|CAM59048.1| MIKC-type MADS-box transcription factor WM7 [Triticum aestivum]	tr|Q5K6A6|Q5K6A6_ELAGV	MADS box transcription factor	MADS2	TaAP1-A2	10.4057	0.0295829	351.747	1.30107e-38	2.85768e-87	3.65477	0.00639592	571.422	1.48921e-32	2.90077e-51	38.0143	0.0417713	910.057	1.04682e-93	2.23461e-117	10.4057	0.0281403	369.779	1.15911e-14	1.9634e-61	21.9904	0.0841155	261.431	5.15359e-08	2.81638e-85	1.36072	0	-	6.17979e-17	1.00945e-33
TraesCS2A01G261200	MADS box	gi|95981890|gb|ABF57930.1|MADS-box transcription factor TaAGL29 [Triticum aestivum]	tr|A0A059Q368|A0A059Q368_9POAL	MADS-box transcription factor	MADS2	TaAP1-A3 - FUL-A2	2.44548	0.0263664	92.7498	2.54949e-09	1.80936e-46	7.50616	0.00868985	863.784	4.68944e-37	3.95616e-64	30.2531	0.0410302	737.338	3.05264e-81	3.43412e-103	2.44548	0.00379436	644.505	3.06763e-28	1.95917e-40	10.9934	0.0543122	202.41	2.50648e-15	2.53765e-66	3.66521	0.071059	51.5799	6.00141e-17	4.4532e-39
TraesCS5B01G396600	MADS-box BM5A	gi|58422996|gb|AAW73219.1|VRN-A1 [Triticum turgidum] gi|58423000|gb|AAW73221.1| VRN-A1 [Triticum aestivum] gi|58423002|gb|AAW73222.1| VRN-A1 [Triticum aestivum] gi|161158778|emb|CAM59047.1| MIKC-type MADS-box transcription factor WM6 [Triticum aestivum] gi|383215289|gb|AFG73157.1| VRN-A1 [Triticum aestivum] gi|440923922|gb|AGC26406.1| Vrd1 [Triticum aestivum] gi|868991078|gb|AKP06222.1| VRN-A1 [T…	tr|O82128|O82128_WHEAT	MADS box transcription factor	MADS2	TaAP1-B1	12.1735	0.172409	70.6083	1.17036e-81	2.46799e-65	9.52502	0.180972	52.6324	3.51707e-44	2.43709e-53	31.8648	0.183475	173.674	4.69033e-132	1.79244e-90	12.1735	0.231861	52.5034	1.84914e-55	2.50742e-41	11.4598	0.103733	110.474	3.56691e-37	2.5949e-60	5.10246	0.13679	37.3013	2.44168e-27	4.09825e-39
TraesCS5A01G520200	MADS box	gi|474293356|gb|EMS61375.1|MADS-box transcription factor 56 [Triticum urartu]	tr|A0A059Q0S2|A0A059Q0S2_9POAL	MADS-box transcription factor	MADS2	TaFLC-A2	5.08319	14.512	0.350275	4.76711e-09	1.22017e-07	4.73062	26.5882	0.177922	6.1026e-27	8.80524e-19	1.53944	24.1194	0.0638258	9.20512e-52	2.81599e-38	5.08319	22.3967	0.226962	1.27274e-15	4.46369e-09	1.34532	21.0283	0.0639766	0.00501713	2.04268e-32	8.47776	29.4785	0.287591	1.50443e-05	1.87012e-09
TraesCS3A01G435000	MADS box	gi|669031048|emb|CDM85805.1|unnamed protein product [Triticum aestivum]	tr|A0A059Q0S2|A0A059Q0S2_9POAL	MADS-box transcription factor	MADS2	TaFLC-A4-1	0.758865	3.44526	0.220264	3.86903e-05	1.94137e-10	2.3063	11.7197	0.196788	0.00702028	6.43913e-14	0.785128	9.26546	0.0847371	3.45044e-07	1.5306e-23	0.758865	12.879	0.0589225	8.05652e-20	4.48634e-24	0.589323	3.60954	0.163268	0.000160659	2.42673e-09	2.01225	28.5682	0.0704369	9.52122e-24	1.50499e-32
TraesCS4B01G351500	0	0	tr|A0A059Q0S2|A0A059Q0S2_9POAL	MADS-box transcription factor	MADS2	TaFLC-B2	1.61736	8.87287	0.182281	3.4184e-19	1.28822e-15	0.086327	8.01963	0.0107645	4.06561e-21	1.15818e-35	0	13.3931	0	4.69118e-33	5.05333e-52	1.61736	14.5434	0.111209	4.98383e-26	9.49382e-17	0	4.13747	0	5.42137e-11	8.16279e-26	0.276577	5.84633	0.0473079	3.06084e-12	3.64842e-23
TraesCS2A01G427200	0	0	tr|A0A193H6V8|A0A193H6V8_AEGBI	Cold-responsive protein WCOR15	-	WCOR15	41.3692	1230.2	0.0336279	1.765e-161	1.29909e-58	2.0387	88.6927	0.0229861	6.59687e-11	3.94041e-66	0.213328	111.874	0.00190686	1.07612e-98	2.27709e-105	41.3692	359.961	0.114927	1.57708e-26	1.87271e-18	1.41154	96.7779	0.0145854	1.08854e-09	1.00896e-66	3.85158	46.8268	0.0822516	3.72533e-22	3.40202e-31

## Sheet: 14-Everything-PHYC-LD
Gene	Sequence desc.	Hit desc.	IWGSC annotation	IWGSC description	TF family	Gene of interest	WT_SD_mean_TPM	phyB_SD_mean_TPM	WT-phyB_SD_Fold_Change	WT-phyB_SD_DESeq_adjP	WT-phyB_SD_EdgeR_adjP	PHYB_WT_LD_Exp1_mean_TPM	phyB_LD_Exp1_mean_TPM	PHYB_WT-phyB_Exp1_Fold_Change	PHYB_WT-phyB_Exp1_DESeq2_Padj	PHYB_WT-phyB_Exp1_EdgeR_Padj	PHYB_WT_LD_Exp2_mean_TPM	phyB_LD_Exp2_mean_TPM	PHYB_WT-phyB_Exp2_Fold_Change	PHYB_WT-phyB_Exp2_DESeq2_Padj	PHYB_WT-phyB_Exp2_EdgeR_Padj	WT_SD_mean_TPM	phyC_SD_mean_TPM	WT-phyC_SD_Fold_Change	WT-phyC_SD_DESeq_adjP	WT-phyC_SD_EdgeR_adjP	PHYC_WT_LD_Exp1_mean_TPM	phyC_LD_Exp1_mean_TPM	PHYC_WT-phyC_Exp1_Fold_Change	PHYC_WT-phyC_Exp1_DESeq2_Padj	PHYC_WT-phyC_Exp1_EdgeR_Padj	PHYC_WT_LD_Exp2_mean_TPM	phyC_LD_Exp2_mean_TPM	PHYC_WT-phyC_Exp2_Fold_Change	PHYC_WT-phyC_Exp2_DESeq2_Padj	PHYC_WT-phyC_Exp2_EdgeR_Padj
TraesCS1A01G076700	geraniol 8-hydroxylase-like	gi|475588348|gb|EMT20826.1|Cytochrome P450 76C1 [Aegilops tauschii]	tr|Q10P40|Q10P40_ORYSJ	Cytochrome P450 family protein, expressed	-	-	0.0289628	2.78416	0.0104027	3.09877e-05	2.90632e-49	0.0069903	0.33452	0.0208965	3.48905e-05	1.69315e-08	0	0.94119	0	9.36811e-07	1.63905e-20	0.0289628	0.723984	0.0400048	0.000767504	7.61197e-17	0.00869485	0.00821429	1.0585	0.978926	1	0	0.0219795	0	0.982502	0.766704
TraesCS1A01G083000	transcription factor APG-like	gi|326523485|dbj|BAJ92913.1|predicted protein [Hordeum vulgare subsp. vulgare]	tr|A0A0H3YC53|A0A0H3YC53_SALMI	Basic helix-loop-helix transcription factor	bHLH	bHLH	0.813122	59.1139	0.0137552	5.22398e-245	3.28939e-78	0.421384	15.4122	0.0273409	2.45616e-47	2.45464e-57	0.574769	31.1093	0.0184758	9.32881e-101	3.71458e-73	0.813122	3.6681	0.221674	4.52337e-09	9.74372e-09	0.4663	0.382011	1.22065	0.450332	0.703724	0.839569	0.561597	1.49497	0.641957	0.440197
TraesCS1A01G219200	homeobox-leucine zipper family	gi|326491889|dbj|BAJ98169.1|predicted protein [Hordeum vulgare subsp. vulgare] gi|326514782|dbj|BAJ99752.1| predicted protein [Hordeum vulgare subsp. vulgare]	tr|G7JHP9|G7JHP9_MEDTR	Homeobox associated leucine zipper protein	HD-ZIP	HD-ZIP	1.977	5.55182	0.356101	4.41539e-09	3.95236e-07	0.654296	4.18526	0.156333	1.40788e-12	2.48528e-15	0.711977	3.19273	0.223	2.23396e-10	2.89942e-10	1.977	5.57987	0.35431	0.0010559	0.000142871	0.375589	1.62817	0.230682	0.0105211	1.47787e-06	0.761589	1.59292	0.47811	0.339148	0.0363643
TraesCS1A01G250200	0	0	tr|A0A1D5S065|A0A1D5S065_WHEAT	Sulfotransferase	-	-	1.34591	4.96003	0.271352	4.5286e-09	1.88197e-10	0.286882	1.90736	0.150408	1.15352e-05	8.33959e-11	0.441225	1.87302	0.235569	1.28524e-07	1.00268e-07	1.34591	0.311974	4.31418	0.00161818	6.12724e-06	0.0913945	0.0747088	1.22334	0.875575	0.978479	0.157442	0.0990109	1.59014	0.977742	0.95332
TraesCS1A01G287000	predicted protein	gi|326491287|dbj|BAK05743.1|predicted protein [Hordeum vulgare subsp. vulgare]	tr|A0A061EIE5|A0A061EIE5_THECC	SacI domain-containing protein / WW domain-containing protein isoform 4	-	-	7.63289	190.758	0.0400134	8.28994e-125	3.19318e-52	9.54702	223.597	0.0426974	5.70645e-19	2.984e-56	5.489	249.014	0.0220429	1.5029e-98	3.65223e-74	7.63289	16.8855	0.452037	2.37552e-05	0.00640769	9.28743	16.485	0.563387	0.563058	0.0396248	11.5386	21.0362	0.548513	0.708037	0.0296789
TraesCS1A01G395100	cytochrome P450	gi|326521276|dbj|BAJ96841.1|predicted protein [Hordeum vulgare subsp. vulgare]	tr|Q851G2|Q851G2_ORYSJ	Cytochrome P450 family protein, expressed	-	-	0.920013	11.643	0.0790182	6.39911e-36	3.65229e-34	0.0759721	15.2084	0.00499541	2.93641e-71	1.1567e-79	0.239968	16.8754	0.0142199	1.95824e-50	2.26457e-70	0.920013	6.05241	0.152008	2.81648e-05	2.86136e-13	0.159484	0.994023	0.160443	0.0353829	1.34259e-08	0.177387	0.492272	0.360344	0.272248	0.0145249
TraesCS1B01G052900	hypothetical protein F775_09523	gi|475604148|gb|EMT25654.1|hypothetical protein F775_09523 [Aegilops tauschii]	tr|R7VZF5|R7VZF5_AEGTA	Ubiquitin carboxyl-terminal hydrolase 2	-	-	0.731981	5.12042	0.142953	2.39823e-29	7.78009e-22	0.306821	2.41236	0.127187	1.22404e-12	1.26301e-19	0.444797	3.1924	0.13933	1.19875e-32	2.49199e-20	0.731981	1.81227	0.403902	0.000446662	0.00134763	0.347222	0.572306	0.606707	0.839154	0.194943	0.887959	0.906663	0.979371	0.999339	1
TraesCS1B01G088600	leucoanthocyanidin dioxygenase	gi|326493828|dbj|BAJ85376.1|predicted protein [Hordeum vulgare subsp. vulgare] gi|326502874|dbj|BAJ99065.1| predicted protein [Hordeum vulgare subsp. vulgare]	tr|A0A061FM72|A0A061FM72_THECC	2-oxoglutarate (2OG) and Fe(II)-dependent oxygenase superfamily protein	-	-	0.0830029	0.936241	0.0886556	2.8788e-10	2.77868e-15	0.470685	2.92685	0.160816	0.000628654	3.97851e-13	0.16693	2.58974	0.0644582	3.19551e-06	1.63905e-20	0.0830029	0.461439	0.179878	0.000311623	3.23672e-05	0.0245855	0.0712308	0.345153	0.81351	0.564656	0.26817	0.189244	1.41706	0.977292	0.926832
TraesCS1B01G100400	transcription factor APG-like	gi|326523485|dbj|BAJ92913.1|predicted protein [Hordeum vulgare subsp. vulgare]	tr|A0A0H3YC53|A0A0H3YC53_SALMI	Basic helix-loop-helix transcription factor	bHLH	bHLH	0.203855	56.0072	0.00363979	1.53742e-270	5.25808e-110	0.0527998	20.4547	0.0025813	1.06578e-101	4.49074e-104	0.0973913	34.7651	0.00280141	9.71886e-186	6.29638e-115	0.203855	2.23663	0.0911436	7.00036e-11	1.18738e-18	0.16079	0.632052	0.254394	0.0163354	7.33149e-06	0.439237	0.678911	0.646974	0.935591	0.334447
TraesCS1B01G225300	glucuronosyltransferase PGSIP8	gi|326495180|dbj|BAJ85686.1|predicted protein, partial [Hordeum vulgare subsp. vulgare]	tr|M4E4H5|M4E4H5_BRARP	Hexosyltransferase	-	-	1.17927	0.304503	3.87279	2.74501e-05	8.97315e-09	0.788084	2.74423	0.287178	3.61111e-05	5.40652e-09	0.478746	1.9855	0.241121	7.55087e-05	1.69955e-10	1.17927	0.473363	2.49127	0.00229958	0.00627773	0.533796	1.48365	0.359785	0.0281606	0.000139109	0.359364	0.949186	0.378603	0.379684	0.000998408
TraesCS1B01G227300	VAN3-binding isoform X1	gi|475562051|gb|EMT13914.1|hypothetical protein F775_04288 [Aegilops tauschii]	AT4G17350.1	auxin canalization protein (DUF828)	-	-	0.0366449	1.79932	0.0203659	2.92365e-27	1.11996e-34	0.0330889	4.59184	0.00720602	5.94732e-30	1.81981e-46	0.0245937	5.62936	0.00436882	5.1765e-37	1.7834e-52	0.0366449	0.355375	0.103116	0.00121185	5.09914e-07	0.0425931	0.0808843	0.526593	0.925446	0.838534	0.0443298	0.0693723	0.639013	0.982502	1
TraesCS1B01G309000LC	0	0	sp|P49260|PLA2R_RABIT	Secretory phospholipase A2 receptor	-	-	5.24365	1.92743	2.72054	0.000469581	4.19869e-05	8.54799	39.002	0.219168	1.60429e-26	4.84293e-15	8.10951	30.4707	0.266141	5.39802e-05	6.15038e-12	5.24365	1.71508	3.05738	4.98591e-05	0.00042377	5.91994	20.5579	0.287964	6.10518e-08	6.78249e-08	7.77747	11.1835	0.695444	0.917382	0.389674
TraesCS1B01G346200	PLASMODESMATA CALLOSE-BINDING PROTEIN 3-like	gi|326495094|dbj|BAJ85643.1|predicted protein [Hordeum vulgare subsp. vulgare] gi|326510799|dbj|BAJ91747.1| predicted protein [Hordeum vulgare subsp. vulgare] gi|326527857|dbj|BAK08162.1| predicted protein [Hordeum vulgare subsp. vulgare] gi|326528823|dbj|BAJ97433.1| predicted protein [Hordeum vulgare subsp. vulgare]	tr|B6TW10|B6TW10_MAIZE	Glucan endo-1,3-beta-glucosidase 1	-	-	0.784852	2.87174	0.273302	1.45005e-12	8.44963e-10	0.572372	2.06343	0.277388	0.00374386	2.50774e-07	0.446553	1.83051	0.24395	1.13307e-06	4.02434e-08	0.784852	2.30298	0.340799	0.00037278	0.000148321	1.10405	1.87859	0.587701	0.642046	0.0970182	1.00935	0.973126	1.03722	0.982502	1
TraesCS1B01G347600	Gibberellin 2-beta-dioxygenase	gi|327179113|gb|AEA30107.1|gibberellin 2-oxidase [Triticum aestivum] gi|1001621769|emb|CFV04436.1| GA2ox-B4 [Triticum aestivum]	tr|F2VSI2|F2VSI2_WHEAT	Gibberellin 2-oxidase	-	-	0.202813	8.87261	0.0228584	1.01857e-69	6.48989e-52	0.0898254	2.34914	0.0382376	6.84734e-08	2.96306e-22	0.0712566	3.34399	0.0213088	2.99556e-23	7.75029e-31	0.202813	1.31236	0.154541	4.34005e-06	1.70723e-09	0.0812179	0.125663	0.646315	0.968473	0.761722	0.830692	0.309828	2.68114	0.73875	0.0141088
TraesCS2A01G029100	0	0	tr|M7ZVY8|M7ZVY8_TRIUA	Glycosyltransferase	-	-	2.79835	0.10443	26.7964	4.81508e-12	2.7621e-18	5.50432	0.852491	6.45675	4.98118e-09	1.30324e-09	4.19932	0.255237	16.4527	1.36961e-08	1.93456e-12	2.79835	0.590177	4.74155	2.73906e-05	1.29241e-05	2.84602	1.80829	1.57388	0.219142	0.212533	6.68599	3.02951	2.20695	0.0065813	0.0115215
TraesCS2A01G032800	predicted protein	gi|326488779|dbj|BAJ98001.1|predicted protein [Hordeum vulgare subsp. vulgare]	sp|Q5XKE5|K2C79_HUMAN	Keratin, type II cytoskeletal 79	-	-	19.3499	60.4664	0.32001	8.9956e-16	3.29421e-09	18.1546	80.5553	0.225368	2.31348e-06	1.34027e-15	12.4936	77.82	0.160544	8.50476e-12	1.00948e-22	19.3499	46.1129	0.41962	0.000389884	0.00147222	13.6405	41.1754	0.331277	1.83641e-06	7.51714e-07	13.4976	25.7853	0.52346	0.0128717	0.0106743
TraesCS2A01G114600	0	0	tr|A0A1E5VNW3|A0A1E5VNW3_9POAL	Flowering-promoting factor 1-like protein 1	-	FPF-like-A1	24.7946	263.692	0.0940286	2.39732e-40	8.15509e-33	6.64769	1345.22	0.00494171	9.95141e-282	5.3291e-121	7.49617	943.344	0.00794638	9.13816e-89	6.92427e-108	24.7946	105.235	0.235612	0.000219395	6.94544e-09	7.86878	19.2697	0.408351	0.078954	0.000338577	7.03291	14.5966	0.481819	0.0686145	0.00506562
TraesCS2A01G164600LC	-	No Blast Hit	AT1G08060.3	ATP-dependent helicase family protein	-	-	0.0699398	0.802196	0.0871854	6.42107e-06	9.27956e-15	0.0117179	1.15541	0.0101418	5.12135e-07	6.36532e-18	0.0639851	2.52386	0.0253521	2.28848e-09	2.92084e-27	0.0699398	0.903436	0.0774153	2.71777e-08	5.62325e-13	0.0241071	0.0227277	1.06069	0.961577	1	0	0.046532	0	0.931604	0.569562
TraesCS2A01G255100	Succinate dehydrogenase [ubiquinone] flavo mitochondrial	gi|326527549|dbj|BAK08049.1|predicted protein [Hordeum vulgare subsp. vulgare]	tr|A0A1D5UIU6|A0A1D5UIU6_WHEAT	Succinate dehydrogenase [ubiquinone] flavoprotein subunit, mitochondrial	-	-	0.94726	10.239	0.0925154	1.148e-117	3.67361e-32	0.861522	4.15136	0.207528	4.62857e-08	8.49481e-16	0.585531	5.98421	0.097846	5.77971e-46	5.92151e-32	0.94726	2.07924	0.455581	8.97141e-05	0.00582402	1.05511	2.43475	0.433354	0.076679	0.000628278	1.424	2.62005	0.5435	0.0088769	0.0185107
TraesCS2A01G347000	FLOWERING LOCUS T-like	gi|326503096|dbj|BAJ99173.1|predicted protein [Hordeum vulgare subsp. vulgare]	tr|A0A1E5W0N5|A0A1E5W0N5_9POAL	Protein FLOWERING LOCUS T	-	FT-A9	0.200182	8.02244	0.0249528	2.56091e-43	3.35509e-41	0.281053	1.25156	0.224561	0.00944061	0.000423836	0.423369	2.47017	0.171392	4.82361e-07	4.84309e-08	0.200182	2.82736	0.0708018	7.92461e-13	2.12551e-15	0.0810652	0.152353	0.532089	0.949579	0.95246	0.164569	0.143433	1.14736	0.98653	1
TraesCS2A01G359400	0	0	tr|G7L1Q2|G7L1Q2_MEDTR	Nuclear transcription factor Y subunit B	NF-YB	NF-YB	11.5538	3.28714	3.51484	1.3005e-18	2.95709e-09	7.34942	3.96489	1.85362	7.49178e-05	0.00665584	10.6272	3.55776	2.98705	4.09133e-13	1.20174e-07	11.5538	4.30654	2.68284	0.000710926	0.000946002	5.95903	3.34279	1.78265	0.0402324	0.0176544	9.12638	4.32573	2.10979	0.0398952	0.00421713
TraesCS2A01G449100LC	increased DNA methylation 1-like	gi|473907792|gb|EMS49469.1|hypothetical protein TRIUR3_27716 [Triticum urartu]	tr|A0A061F875|A0A061F875_THECC	Acyl-CoA N-acyltransferase with RING/FYVE/PHD-type zinc finger protein, putative isoform 1	-	-	3.08378	0.667607	4.61915	2.71268e-09	8.22807e-12	5.16813	2.61336	1.97758	0.000111128	0.00189516	3.94785	1.66948	2.36472	3.12489e-09	9.05505e-05	3.08378	0.407053	7.57587	0.000112344	1.35548e-12	1.80118	0.60068	2.99856	0.000814736	3.36727e-05	1.35825	0.486011	2.79468	0.0581441	0.000855754
TraesCS2A01G507500	0	0	tr|M7ZPL3|M7ZPL3_TRIUA	Nuclease S1	-	-	1.70744	9.26983	0.184193	8.53983e-25	4.70176e-17	1.66397	11.3842	0.146165	0.00855286	4.02952e-21	0.857641	7.53326	0.113847	9.99047e-15	1.92823e-23	1.70744	6.73709	0.253438	1.27116e-08	1.41384e-07	1.97225	6.60509	0.298595	0.00136762	2.95372e-07	3.29894	4.19749	0.785932	0.982502	0.725447
TraesCS2A01G524400	hypothetical protein F775_24458	gi|475627536|gb|EMT33687.1|hypothetical protein F775_24458 [Aegilops tauschii]	sp|Q8DXX6|MUTS2_STRA5	Endonuclease MutS2	-	-	1.63489	3.2236	0.507162	0.00010157	0.00170814	0.0510249	1.4076	0.0362496	3.61001e-10	9.45331e-17	0.124289	1.14249	0.108787	1.54597e-07	3.05448e-10	1.63489	3.62662	0.450801	0.00284509	0.00712518	0	0.011961	0	0.983115	1	0.0140727	0.0146554	0.960237	0.999339	1
TraesCS2A01G525200	anthocyanin 5-aromatic acyltransferase-like	gi|326524678|dbj|BAK04275.1|predicted protein [Hordeum vulgare subsp. vulgare]	tr|M8A766|M8A766_TRIUA	Anthocyanin 5-aromatic acyltransferase	-	-	0.643224	1.34309	0.478915	0.00126696	0.00149865	0.16059	0.832885	0.192812	0.00273385	2.0604e-06	0.130855	0.78557	0.166573	0.00895894	5.67446e-07	0.643224	2.3901	0.26912	4.23569e-13	1.59126e-06	0.0627949	0.257203	0.244145	0.25361	0.0233069	0.461379	1.23771	0.372769	0.260298	0.000946141
TraesCS2B01G029600	Disease resistance RGA2	gi|475589650|gb|EMT21232.1|Disease resistance protein RGA2 [Aegilops tauschii]	tr|A0A0U2RTH9|A0A0U2RTH9_ORYSA	NBS-LRR-like resistance protein	-	-	0.00475331	0.23406	0.0203081	1.30418e-06	6.11314e-11	0.158494	0.75185	0.210805	0.000403628	3.98282e-06	0.14587	0.501291	0.290989	0.008162	0.00121742	0.00475331	0.302926	0.0156913	2.45185e-08	2.29785e-11	0	0.442589	0	0.000292454	1.4511e-10	0.0269511	0.315767	0.0853511	0.0680821	6.30717e-06
TraesCS2B01G042200	0	0	tr|M7ZVY8|M7ZVY8_TRIUA	Glycosyltransferase	-	-	8.17259	0.172742	47.311	5.62279e-76	4.5473e-55	9.23693	1.17388	7.86874	7.09633e-32	6.28532e-24	9.69469	0.564288	17.1804	6.35039e-26	9.79602e-39	8.17259	2.67554	3.05456	3.87545e-11	7.82628e-05	3.92945	3.53887	1.11037	0.499962	0.736358	11.3631	6.99167	1.62523	2.99235e-05	0.108906
TraesCS2B01G045600	disease resistance RGA3	gi|721696362|ref|XP_010240705.1|PREDICTED: putative disease resistance protein RGA3 [Brachypodium distachyon]	tr|A0A0U2RG68|A0A0U2RG68_ORYSA	NBS-LRR-like resistance protein	-	-	5.09077	0.751543	6.77376	4.42374e-11	3.14774e-20	3.06786	8.80489	0.348427	0.000739752	2.27974e-08	2.24897	6.11019	0.368068	0.000952368	1.01034e-07	5.09077	1.89977	2.67968	0.00235305	0.000750699	2.49044	7.02474	0.354524	0.00514537	3.34811e-06	1.6062	2.46904	0.650535	0.739344	0.195374
TraesCS2B01G080300	LRR receptor-like serine threonine- kinase	gi|475618047|gb|EMT30323.1|Putative LRR receptor-like serine/threonine-protein kinase [Aegilops tauschii]	tr|B9SUC9|B9SUC9_RICCO	Receptor-kinase, putative	-	-	4.80063	0.799376	6.00548	0.00246991	1.09464e-17	5.11785	11.2322	0.455641	0.000317983	5.02355e-05	4.16244	11.065	0.376181	0.006227	1.47735e-07	4.80063	1.37886	3.48159	0.00287214	6.48284e-06	1.79407	3.53623	0.507338	0.444636	0.00775483	1.36543	2.44842	0.557676	0.23072	0.0390439
TraesCS2B01G081000	LRR receptor-like serine threonine- kinase	gi|475591664|gb|EMT21837.1|Putative LRR receptor-like serine/threonine-protein kinase [Aegilops tauschii]	AT2G33170.2	Leucine-rich repeat receptor-like protein kinase family protein	-	-	15.6527	6.68793	2.34044	3.46271e-08	8.53998e-05	1.65771	7.02722	0.235898	8.47063e-16	2.07541e-12	3.90365	10.2321	0.381509	0.000488208	5.7549e-07	15.6527	6.80916	2.29877	0.00618246	0.00714001	1.19996	1.43954	0.833571	0.943852	0.761296	1.47068	1.45209	1.0128	0.982502	1
TraesCS2B01G200800	MADS-box transcription factor 18	gi|108795021|gb|ABG21009.1|MADS2 [Triticum aestivum] gi|161158780|emb|CAM59048.1| MIKC-type MADS-box transcription factor WM7 [Triticum aestivum]	tr|D6RRF2|D6RRF2_TULGE	MADS-box transcription factor	MADS2	TaAP1-B2	18.7957	0.0230393	815.808	3.63328e-25	4.23905e-84	7.22637	0.0320338	225.586	3.16437e-33	6.9668e-44	87.9949	0.17264	509.703	1.12852e-74	9.20437e-110	18.7957	0.124385	151.108	8.95697e-39	2.6761e-51	43.4469	0.235899	184.176	0.0165976	9.25079e-78	4.25826	0.0154464	275.68	9.97069e-16	1.53399e-35
TraesCS2B01G273000	suppressor of RPS4-RLD 1	gi|474190860|gb|EMS58142.1|hypothetical protein TRIUR3_08798 [Triticum urartu]	tr|M8BQL8|M8BQL8_AEGTA	Tetratricopeptide repeat protein 13	-	-	10.9151	45.7765	0.238442	5.35161e-31	1.54463e-13	2.82297	32.8468	0.0859436	1.82957e-30	1.81113e-31	4.18722	44.6258	0.0938296	9.24197e-24	3.87295e-32	10.9151	53.3481	0.2046	0.000146229	2.7553e-10	2.39673	4.65472	0.514903	0.465824	0.0401249	2.40979	3.66667	0.657217	0.671249	0.395339
TraesCS2B01G425100LC	-	No Blast Hit	AT4G35290.5	glutamate receptor 2	-	-	12.1921	41.293	0.29526	1.78388e-18	4.36265e-10	6.15396	41.9569	0.146673	3.94811e-20	1.39688e-21	7.16892	63.2578	0.113329	5.43987e-19	1.36564e-28	12.1921	50.8558	0.239739	0.00108571	1.83516e-08	2.95635	5.04524	0.585968	0.650977	0.144472	3.09811	5.91344	0.52391	0.137731	0.0554318
TraesCS2B01G439400	0	0	AT5G19090.3	Heavy metal transport/detoxification superfamily protein	-	-	0.163357	1.5622	0.104568	1.00475e-12	1.50868e-18	0.019022	1.36355	0.0139503	1.43534e-11	6.52174e-20	0.0349823	0.977711	0.0357798	7.61657e-11	2.86484e-14	0.163357	1.51558	0.107785	0.000164448	8.6081e-13	0.0118302	0.0547886	0.215925	0.771522	0.481688	0.0635426	0.0763231	0.832548	0.999339	1
TraesCS2B01G447500	0	0	tr|A0A193H6V8|A0A193H6V8_AEGBI	Cold-responsive protein WCOR15	-	WCOR14	14.9171	250.018	0.0596642	2.52525e-18	7.82643e-44	0.148766	11.4202	0.0130265	4.61838e-19	2.96976e-49	0.239921	14.1227	0.0169883	9.06544e-56	5.05333e-52	14.9171	79.1521	0.188461	6.91985e-12	1.3679e-11	0.0387899	0.293666	0.132089	0.338412	0.0146891	0.0379891	0.208558	0.182151	0.695696	0.179179
TraesCS2B01G447600	0	0	tr|A0A193H6V8|A0A193H6V8_AEGBI	Cold-responsive protein WCOR15	-	WCS19a	0.853488	51.3396	0.0166244	7.10131e-79	2.84363e-69	0.057255	1.23367	0.0464105	1.75822e-05	5.21103e-10	0	1.53584	0	4.70917e-11	7.13762e-15	0.853488	22.5256	0.0378897	3.23264e-47	1.15058e-32	0.0412435	1.57833	0.0261312	0.000197226	7.73957e-15	0.0497473	0.429411	0.11585	0.253284	0.00543889
TraesCS2B01G449100	organic cation carnitine transporter 7 isoform X1	gi|326509965|dbj|BAJ87199.1|predicted protein [Hordeum vulgare subsp. vulgare]	tr|B9HG67|B9HG67_POPTR	Transporter-related family protein	-	-	0.65524	0.244815	2.67648	0.000663847	1.58956e-05	0.639264	2.10985	0.302991	0.000276847	1.24955e-09	0.492265	1.7036	0.288956	0.000121183	2.77068e-10	0.65524	0.263729	2.48452	0.00827571	0.00439143	0.509369	0.97814	0.520752	0.492217	0.0159559	0.325494	0.640806	0.507945	0.447326	0.0170511
TraesCS2B01G482600	CR14_HORVU ame: Full=Cold-regulated BLT14	gi|326519805|dbj|BAK00275.1|predicted protein, partial [Hordeum vulgare subsp. vulgare] gi|326523477|dbj|BAJ92909.1| predicted protein, partial [Hordeum vulgare subsp. vulgare]	tr|Q08165|Q08165_SECCE	Acclimation protein	-	-	0.521659	18.859	0.0276611	1.69139e-06	9.62324e-41	0.0586413	1.89415	0.0309591	0.00138126	5.39727e-06	0.0485943	1.44378	0.0336577	0.000717857	0.000126072	0.521659	7.41756	0.0703276	4.52689e-10	3.8892e-16	1.62916	4.69155	0.347253	0.164571	0.00293865	4.27421	2.06778	2.06705	0.426406	0.0897614
TraesCS2B01G612200	ABC transporter G family member 5	gi|326496150|dbj|BAJ90696.1|predicted protein [Hordeum vulgare subsp. vulgare]	tr|A0A0K9PUK9|A0A0K9PUK9_ZOSMR	ABC transporter G family member	-	-	0.449401	0	-	5.89232e-15	3.21424e-24	0.199528	0.0101192	19.7178	4.05682e-05	4.73336e-05	0.400713	0.011104	36.0872	1.17413e-09	1.27604e-10	0.449401	0.0271259	16.5673	1.25202e-11	2.02881e-12	0.298747	0.0124383	24.0183	1.82384e-05	5.21178e-08	0.268153	0.0316212	8.48015	0.0102659	4.34552e-05
TraesCS2B01G615800	cationic peroxidase SPC4-like	gi|326521510|dbj|BAK00331.1|predicted protein [Hordeum vulgare subsp. vulgare]	tr|A0A1D5TTP6|A0A1D5TTP6_WHEAT	Peroxidase	-	-	0.384925	4.14351	0.0928984	2.50926e-33	9.10428e-27	0	0.917754	0	6.77412e-10	8.53264e-17	0.048137	1.01475	0.0474373	6.25397e-10	1.9603e-14	0.384925	3.19964	0.120303	1.30258e-10	8.0949e-15	0.0701631	0.301372	0.232812	0.187681	0.0056293	0.031675	0.219432	0.14435	0.335492	0.00543889
TraesCS2B01G826500LC	zinc finger MYM-type 1-like	gi|670444110|ref|XP_008662492.1|PREDICTED: 52 kDa repressor of the inhibitor of the protein kinase-like isoform X2 [Zea mays]	tr|Q3E6V3|Q3E6V3_ARATH	General transcription factor 2-related zinc finger protein	-	-	0.315177	1.92105	0.164065	6.03621e-28	8.91008e-18	0.155115	1.71756	0.0903111	1.1215e-21	2.2681e-23	0.1748	1.25403	0.139391	3.36217e-14	4.68277e-16	0.315177	0.854605	0.368798	2.94731e-06	0.000622892	0.0464454	0.00434143	10.6982	0.250207	0.0368304	0.0710046	0.0354832	2.00108	0.911045	0.62816
TraesCS3A01G013100	0	0	tr|D8LAK8|D8LAK8_WHEAT	Flowering Locus T-like protein, putative	-	FT-like_chr3-B	0.0407932	1.32485	0.0307908	1.09969e-09	4.34397e-17	0.0290731	1.88278	0.0154416	4.1502e-08	3.05051e-14	0	3.10276	0	4.95525e-15	1.5417e-21	0.0407932	1.51225	0.0269751	1.7191e-07	4.86876e-15	0	0.267107	0	0.213816	0.0143714	0	0.0304854	0	0.982502	1
TraesCS3A01G169600	0	0	tr|A0A072TJU7|A0A072TJU7_MEDTR	Lectin receptor kinase	-	-	5.01528	1.00438	4.99341	0.0091369	4.82054e-14	2.0628	7.76406	0.265686	0.000111818	2.21711e-11	1.94343	6.43183	0.302158	0.000455956	1.53113e-09	5.01528	1.77912	2.81896	0.00139014	0.000437188	0.974779	1.64198	0.593659	0.780916	0.107287	0.188415	0.704113	0.267592	0.10841	0.000327724
TraesCS3A01G173600LC	-	No Blast Hit	AT1G62680.2	Pentatricopeptide repeat (PPR) superfamily protein	-	-	2.26619	0.0302364	74.9492	7.5055e-08	6.15593e-13	4.46428	0.227448	19.6277	7.81215e-05	1.83563e-09	16.4174	0	-	3.15821e-18	4.95396e-33	2.26619	0.0279527	81.0723	3.24788e-08	7.40815e-11	7.541	0.263904	28.5748	7.28476e-07	1.02212e-16	1.21356	0.291727	4.15992	0.447326	0.10474
TraesCS3A01G204800	transcription factor bHLH041	gi|669028983|emb|CDM82989.1|unnamed protein product [Triticum aestivum]	AT4G09820.1	basic helix-loop-helix (bHLH) DNA-binding superfamily protein	bHLH	bHLH	9.06045	3.23151	2.80379	0.000536644	1.20008e-06	11.636	36.6069	0.317864	1.69882e-05	5.30297e-10	10.1628	29.4063	0.345599	0.00201052	5.79655e-09	9.06045	3.36431	2.6931	0.000104116	0.000701942	7.31628	15.6376	0.467864	0.319572	0.0015754	6.68074	6.78284	0.984948	0.992108	1
TraesCS3A01G328700	DNA-3-methyladenine glycosylase I	gi|669030139|emb|CDM84569.1|unnamed protein product [Triticum aestivum]	tr|A0A059PYZ1|A0A059PYZ1_9POAL	DNA-3-methyladenine glycosylase	-	-	0.0794981	1.34903	0.0589297	4.60935e-29	7.99354e-29	0	0.451843	0	5.8408e-09	1.36325e-14	0.0138456	0.465649	0.0297339	9.2624e-10	5.58403e-13	0.0794981	0.64842	0.122603	5.10544e-09	3.56011e-11	0	0.040119	0	0.462318	0.0930428	0	0.0071092	0	0.982502	1
TraesCS3A01G332700	UDP-glycosyltransferase 87A1-like	gi|326525761|dbj|BAJ88927.1|predicted protein [Hordeum vulgare subsp. vulgare]	tr|A0A067XVF0|A0A067XVF0_CICAR	UDP-glycosyltransferase	-	-	1.10605	2.3914	0.46251	1.39003e-07	0.000365557	0.311495	1.2727	0.244751	8.01819e-05	1.1379e-06	0.250965	1.1944	0.210118	3.8934e-05	6.61363e-08	1.10605	3.11979	0.354526	8.94859e-13	0.000195654	0.0842307	0.645165	0.130557	0.00206117	4.5713e-07	0.426766	0.911571	0.468165	0.174636	0.0376224
TraesCS3A01G342800LC	MYB-like transcription factor ETC3	gi|359950766|gb|AEV91173.1|MYB-related protein [Aegilops speltoides] gi|473961379|gb|EMS51126.1| Transcription factor TRY [Triticum urartu] gi|669029275|emb|CDM83430.1| unnamed protein product [Triticum aestivum]	tr|B6U783|B6U783_MAIZE	MYB-related transcription factor	-	-	124.35	543.632	0.22874	1.40875e-32	1.09512e-14	68.8142	636.204	0.108164	2.76798e-34	7.78119e-33	81.3251	557.493	0.145876	2.25127e-56	2.6107e-26	124.35	290.2	0.428498	3.76394e-08	0.00188099	54.3695	44.0483	1.23432	0.0645286	0.405726	57.3598	68.2507	0.840428	0.900766	0.836246
TraesCS3A01G363700	Delta-1-pyrroline-5-carboxylate synthase	gi|473826002|gb|EMS47116.1|Delta-1-pyrroline-5-carboxylate synthase [Triticum urartu]	tr|M9P0B4|M9P0B4_CARPA	Gamma-glutamyl phosphate reductase	-	-	0.772085	23.6	0.0327154	7.50151e-65	2.01185e-58	2.14726	9.02479	0.23793	0.000192266	4.91224e-15	2.46481	20.0763	0.122772	1.84429e-11	1.60198e-30	0.772085	1.69476	0.455572	0.00274656	0.00475181	1.0112	1.29956	0.778112	0.978926	0.508818	3.62793	12.0238	0.30173	0.192165	3.36358e-09
TraesCS3A01G396100	0	0	tr|B6SP33|B6SP33_MAIZE	Late embryogenesis abundant protein	-	-	24.0971	0.447529	53.8448	1.09753e-57	5.3338e-60	111.608	16.4989	6.76456	1.80266e-79	6.35068e-25	49.0621	10.4224	4.70737	1.38536e-10	1.91084e-16	24.0971	4.17925	5.76589	8.07088e-08	2.64226e-11	58.9798	77.2115	0.763872	0.996773	0.438115	74.1792	49.2699	1.50557	0.0289044	0.21721
TraesCS3A01G435700	50S ribosomal chloroplastic	gi|669031054|emb|CDM85812.1|unnamed protein product [Triticum aestivum]	tr|K7W1Y2|K7W1Y2_MAIZE	50S ribosomal protein L27	-	-	22.9494	44.8872	0.511267	0.000384677	0.000695879	64.3857	28.5597	2.25442	2.57792e-09	2.05349e-05	54.2034	27.2027	1.99258	1.34707e-07	0.000356336	22.9494	53.6539	0.42773	0.00613691	0.00175826	60.8668	57.3125	1.06202	0.191106	0.812455	40.8026	46.1759	0.883633	0.953945	0.952066
TraesCS3A01G439500LC	-	No Blast Hit	tr|A0A1D1YE47|A0A1D1YE47_9ARAE	Glycine-rich protein A3	-	-	112.213	6.04253	18.5705	3.48744e-88	1.12405e-42	48.4759	11.7043	4.1417	5.73616e-10	1.95426e-13	107.824	13.7269	7.85492	4.0101e-10	2.78549e-27	112.213	274.867	0.408245	1.60848e-06	0.000757673	22.4725	180.86	0.124254	5.49435e-10	8.63241e-24	44.5968	66.4318	0.671317	0.793324	0.223079
TraesCS3A01G496400	probable mannan synthase 11	gi|475454134|gb|EMT01783.1|hypothetical protein F775_21241 [Aegilops tauschii]	tr|L0ASI8|L0ASI8_POPTO	Cellulose synthase-like protein	-	-	0.0640624	1.09288	0.0586177	3.63814e-31	1.35492e-30	0.169727	1.17129	0.144906	5.67779e-07	1.36582e-15	0.0447828	1.26006	0.0355402	1.10774e-27	5.41695e-31	0.0640624	0.328457	0.19504	6.31623e-05	4.66784e-07	0.0364996	0.151775	0.240485	0.14486	0.00406991	0.153124	0.34876	0.439052	0.639934	0.0312922
TraesCS3B01G015600	0	0	tr|D8LAK4|D8LAK4_WHEAT	Flowering Locus T-like protein, putative	-	-	0.0139202	8.50556	0.0016366	3.02468e-60	3.48383e-72	0.0110946	7.38988	0.00150133	2.40062e-34	3.35892e-55	0.0105139	12.1705	0.000863892	1.90749e-50	4.47018e-70	0.0139202	1.33331	0.0104403	5.02187e-08	6.46517e-23	0	0.0245496	0	0.94979	0.757614	0	0.0155544	0	0.982502	1
TraesCS3B01G015800	0	0	tr|A0A0B4SVQ0|A0A0B4SVQ0_WHEAT	Flowering locus T-like protein	-	FT-like_chr3-A	0.182571	24.1792	0.00755075	5.12711e-77	4.18266e-70	0	25.1672	0	7.1781e-45	1.05208e-70	0.0804235	26.337	0.00305364	2.11887e-55	3.44536e-71	0.182571	8.96447	0.0203661	5.51035e-14	1.29592e-32	0	0.411282	0	0.135474	0.000814521	0	0.188916	0	0.688464	0.114892
TraesCS3B01G043400	0	0	sp|P93194|RPK1_IPONI	Receptor-like protein kinase	-	-	3.69484	1.59159	2.32148	0.00101752	0.000142364	4.41342	16.6039	0.265807	5.46666e-08	6.53927e-13	3.6482	10.3783	0.351522	0.00483582	1.19932e-08	3.69484	1.13298	3.26117	2.46282e-05	2.39571e-05	1.80352	3.55631	0.507131	0.4883	0.00801175	0.675576	2.07079	0.326241	0.0396644	1.49806e-06
TraesCS3B01G045900	SAR DEFICIENT 1-like	gi|669027408|emb|CDM80758.1|unnamed protein product [Triticum aestivum]	tr|Q943R3|Q943R3_ORYSJ	Calmodulin-binding protein-like	-	-	6.50464	2.42466	2.6827	0.000188388	5.12732e-06	6.83634	15.271	0.447668	0.000287711	3.77457e-05	4.16166	16.6172	0.250443	1.3763e-06	1.14142e-13	6.50464	2.23066	2.91602	3.09148e-05	0.000232683	5.65692	9.49759	0.595616	0.783488	0.0610689	2.41045	4.22758	0.570172	0.492732	0.0524817
TraesCS3B01G099900	0	0	tr|A0A061DTZ5|A0A061DTZ5_THECC	Cytochrome P450 family protein	-	-	0.13213	0.0241814	5.4641	0.000668381	4.81454e-07	1.47536	0.281891	5.23378	6.57363e-24	2.54191e-14	0.898615	0.258048	3.48236	8.70021e-05	6.33848e-08	0.13213	0.324735	0.406886	0.00949803	0.00489419	2.0189	3.30818	0.610274	0.312433	0.0742838	2.64147	3.63907	0.725863	0.307291	0.402256
TraesCS3B01G123800	regulatory NPR1	gi|461682391|gb|AGH18701.1|NPR1-like 1 protein [Triticum turgidum subsp. durum]	tr|M7ZDR3|M7ZDR3_TRIUA	Regulatory protein NPR1	-	-	5.24373	1.22169	4.2922	0.0016557	1.3048e-12	3.76588	9.20519	0.409104	0.000180859	2.75177e-06	3.01202	9.54258	0.31564	0.000434848	3.40023e-10	5.24373	1.77349	2.95673	0.000173986	0.000127267	1.47873	2.79593	0.528885	0.305398	0.0143988	1.6611	1.84813	0.898799	0.999339	0.997539
TraesCS3B01G227900	predicted protein	gi|326499526|dbj|BAJ86074.1|predicted protein [Hordeum vulgare subsp. vulgare]	tr|A0A061E199|A0A061E199_THECC	Dentin sialophosphoprotein-related, putative isoform 2	-	-	102.118	49.1698	2.07685	2.62598e-17	0.000870101	113.199	51.2995	2.20664	5.80157e-13	2.58802e-05	148.464	46.0237	3.22582	1.85163e-53	1.02528e-10	102.118	44.2033	2.31019	1.08658e-07	0.00621949	54.4426	34.7994	1.56447	1.10342e-10	0.0433186	85.9692	46.4354	1.85137	1.17135e-08	0.0143689
TraesCS3B01G238100	0	0	tr|B9HW84|B9HW84_POPTR	Heavy-metal-associated domain-containing family protein	-	-	4.85794	9.04485	0.537095	0.000309673	0.00549114	0.941128	4.95573	0.189907	1.87082e-05	5.22223e-08	1.68956	4.64919	0.363409	0.00551606	0.000472	4.85794	12.2232	0.397437	5.76435e-07	0.00124355	3.49376	2.70596	1.29114	0.383036	0.510076	5.43292	5.21164	1.04246	0.982502	1
TraesCS3B01G247200	dnaJ homolog subfamily B member 3-like	gi|326527609|dbj|BAK08079.1|predicted protein [Hordeum vulgare subsp. vulgare]	tr|A0A1D1YUK6|A0A1D1YUK6_9ARAE	Chaperone protein DnaJ	-	-	2.2684	0.138231	16.4102	7.13626e-27	8.91508e-30	0.137373	0.0144383	9.51448	0.00672311	0.00844548	0.353819	0.0426745	8.29112	0.000162177	1.57483e-05	2.2684	0.235797	9.62013	7.75553e-22	1.70644e-15	0.314453	0.105821	2.97156	0.027088	0.00951471	0.304367	0.0175254	17.3672	0.00285693	6.14001e-07
TraesCS3B01G282500	Oxalate oxidase GF-	gi|473837217|gb|EMS47214.1|Oxalate oxidase 2 [Triticum urartu]	tr|Q8H2A6|Q8H2A6_ANACO	Germin-like protein	-	-	163.121	77.731	2.09853	1.88592e-05	0.000769965	22.5926	71.4886	0.31603	0.00323114	3.68771e-10	26.0504	60.8646	0.428006	0.0084117	3.57742e-06	163.121	72.7036	2.24364	0.000762308	0.00887359	15.6371	42.9949	0.363695	0.0945873	5.78612e-06	12.8174	16.7283	0.766214	0.922161	0.572144
TraesCS3B01G309100	Histidine-containing phosphotransfer 4	gi|669029742|emb|CDM84044.1|unnamed protein product [Triticum aestivum]	tr|I4IY29|I4IY29_POPCA	Histidine phosphotransfer protein	-	-	38.0783	17.0125	2.23825	2.2109e-12	0.000236882	55.5369	24.138	2.30081	7.53854e-14	1.87546e-05	96.6263	28.6909	3.36784	3.78812e-08	6.85355e-11	38.0783	13.3738	2.84724	4.76913e-07	0.000253415	42.4924	31.8534	1.334	1.16768e-05	0.23119	105.157	48.4294	2.17135	0.000296477	0.000648855
TraesCS3B01G360900	0	0	tr|C0PNB5|C0PNB5_MAIZE	BZIP transcription factor	bZIP	bZIP	4.25133	0.109436	38.8475	1.27451e-29	5.45645e-37	15.4347	3.86873	3.9896	9.14623e-12	3.65638e-12	9.39115	1.05216	8.92557	2.72991e-35	1.3576e-22	4.25133	1.27924	3.32332	4.42589e-05	5.56674e-05	6.96883	4.04135	1.72438	0.000115275	0.0232387	14.9646	10.6814	1.40099	0.0857634	0.417392
TraesCS3B01G379200	probable WRKY transcription factor 33	gi|474377000|gb|EMS64237.1|putative WRKY transcription factor 33 [Triticum urartu]	tr|A0A191XX54|A0A191XX54_WHEAT	WRKY transcription factor	WRKY	WRKY	2.46494	0.444923	5.54014	1.99707e-10	4.70362e-16	1.79414	3.95864	0.453221	0.000846391	7.40268e-05	1.83247	3.78926	0.483595	0.00543056	0.000203802	2.46494	0.79346	3.10657	6.5048e-05	7.14597e-05	1.26094	2.25354	0.559536	0.496053	0.0315837	1.36376	1.49969	0.909358	0.999339	1
TraesCS3B01G425000LC	0	0	sp|Q7RXW8|CBPYA_NEUCR	Carboxypeptidase Y homolog A	-	-	8.58671	0.344625	24.9161	1.10845e-74	4.66643e-41	2.78269	0.350595	7.93706	2.63481e-17	1.17974e-13	2.39917	0.1198	20.0265	2.91274e-16	1.95323e-18	8.58671	3.24704	2.64448	1.61083e-15	0.00107274	3.52691	4.35324	0.81018	0.944644	0.646621	5.53989	4.17114	1.32815	0.314502	0.604779
TraesCS3B01G451800	0	0	AT2G28290.6	P-loop containing nucleoside triphosphate hydrolases superfamily protein	-	-	239.824	625.772	0.383245	0.00420078	5.2986e-07	1226.92	679.463	1.80572	0.000175232	0.00264668	1861.54	921.642	2.01981	0.00129274	0.000276393	239.824	1114.52	0.215182	5.62632e-06	5.0134e-10	1471.47	651.601	2.25823	7.3911e-09	5.67493e-05	1065.25	756.6	1.40794	0.0316791	0.363751
TraesCS3B01G460900	0	0	tr|Q9AVQ2|Q9AVQ2_SOLTU	Cytochrome P450	-	-	0.499547	3.31191	0.150834	2.37759e-10	4.60549e-19	0.224309	3.09429	0.0724913	1.11916e-19	2.75487e-25	0.0209817	3.15396	0.00665249	4.73473e-32	6.84146e-43	0.499547	2.50584	0.199353	5.44059e-07	1.64515e-09	0.0355865	1.03774	0.0342923	1.97396e-10	1.16497e-17	0.93604	1.38508	0.675802	0.509919	0.377848
TraesCS3B01G545900	glucuronoxylan 4-O-methyltransferase 1-like	gi|669031523|emb|CDM86548.1|unnamed protein product [Triticum aestivum]	tr|G7J059|G7J059_MEDTR	Glucuronoxylan 4-O-methyltransferase	-	-	0.70607	6.39829	0.110353	3.71839e-32	4.08007e-24	0.244841	3.17063	0.0772216	3.10729e-12	4.12679e-19	0.571357	4.25141	0.134392	4.30319e-07	2.5249e-16	0.70607	2.24954	0.313873	0.000550619	7.61933e-05	0.109662	0.162714	0.673957	0.977333	0.781332	0.378331	0.693229	0.545752	0.744725	0.301601
TraesCS4A01G130800	r40c1 - rice	gi|474396577|gb|EMS65756.1|hypothetical protein TRIUR3_29100 [Triticum urartu]	sp|Q10M12|40C1_ORYSJ	Ricin B-like lectin R40C1	-	-	0.716969	4.6853	0.153025	1.4057e-25	6.68914e-21	1.36131	4.349	0.313018	0.00260021	2.25389e-09	0.806906	4.5137	0.178768	3.94654e-17	1.34193e-18	0.716969	1.68466	0.425587	5.86737e-05	0.00283299	2.18057	3.51634	0.620125	0.732893	0.0917241	1.63624	3.02261	0.541333	0.185386	0.0198658
TraesCS4A01G175600	Metallothionein 1	gi|23954353|emb|CAD54078.1|metallothioneine type1, partial [Hordeum vulgare subsp. vulgare]	tr|Q68HV7|Q68HV7_TRITD	Metallothionein	-	-	144.487	348.45	0.414656	7.87183e-09	4.96573e-06	609.468	1439.3	0.423447	1.91251e-05	3.51468e-06	639.61	1317.03	0.485644	2.82466e-05	8.49468e-05	144.487	359.386	0.402039	0.00113472	0.000604881	685.899	865.295	0.792676	0.95954	0.541724	491.954	521.762	0.942871	0.999339	1
TraesCS4A01G211700LC	-	No Blast Hit	sp|Q7Z353|HDX_HUMAN	Highly divergent homeobox	-	-	0.116925	0.914672	0.127833	0.000181605	6.57951e-07	0.273047	1.46196	0.186768	0.00975442	0.00027446	0.1896	2.02484	0.0936371	2.53988e-06	8.46339e-08	0.116925	2.13729	0.0547073	3.1368e-08	3.27201e-13	1.4481	0.268832	5.38662	0.00691521	0.000134306	0.617812	1.46288	0.422326	0.745384	0.0914454
TraesCS4A01G445800	-	No Blast Hit	tr|Q2XSE6|Q2XSE6_GLYTO	Seed maturation protein	-	-	2.8695	31.6168	0.0907589	2.65713e-48	4.19949e-32	0.0564788	11.6655	0.00484151	2.04695e-39	1.73168e-58	0.135978	17.653	0.00770285	5.73043e-62	5.60253e-65	2.8695	9.77854	0.293449	0.000975388	2.76646e-06	0	0.0334233	0	0.94979	0.757614	0.0195903	0.108567	0.180444	0.852209	0.432121
TraesCS4A01G464100	WAT1-related At3g30340-like	gi|475517346|gb|EMT06083.1|Auxin-induced protein 5NG4 [Aegilops tauschii]	tr|A0A1D5WZT8|A0A1D5WZT8_WHEAT	WAT1-related protein	-	-	2.29845	10.4963	0.218978	3.06634e-29	1.48356e-14	1.22376	5.695	0.214884	7.66484e-08	5.79018e-13	2.62638	6.61869	0.396813	0.000855176	6.27057e-06	2.29845	6.66732	0.344734	2.03169e-11	6.62788e-05	0.185465	0.139987	1.32487	0.688404	0.771125	1.00923	0.342462	2.94699	0.0492897	0.00238063
TraesCS4B01G071900	metacaspase-1-like	gi|475536267|gb|EMT08890.1|Metacaspase-1 [Aegilops tauschii]	tr|M8B5L6|M8B5L6_AEGTA	Metacaspase-1	-	-	2.27637	0.11837	19.231	1.7932e-26	2.51713e-28	2.87985	0.578721	4.97623	2.53393e-14	4.08701e-11	4.46098	0.389188	11.4623	6.14843e-37	9.77462e-24	2.27637	0.754497	3.01707	0.000306411	0.000396214	1.01582	1.38928	0.731183	0.983115	0.481688	1.42323	1.10926	1.28304	0.939549	0.814455
TraesCS4B01G173700	r40c1 - rice	gi|474396577|gb|EMS65756.1|hypothetical protein TRIUR3_29100 [Triticum urartu]	sp|Q10M12|40C1_ORYSJ	Ricin B-like lectin R40C1	-	-	1.2034	14.6683	0.0820407	8.16243e-50	4.83765e-35	0.303408	3.49667	0.0867707	4.89282e-13	2.53224e-29	0.879088	4.41029	0.199327	0.000248181	3.0231e-16	1.2034	5.01682	0.239873	1.16603e-15	1.76834e-08	0.433042	0.41173	1.05176	0.641364	0.927618	0.34222	0.925207	0.369884	0.0138034	0.000195315
TraesCS4B01G329100	0	0	tr|A0A059ZXJ7|A0A059ZXJ7_BOENI	NAC domain-containing protein	NAC	NAC	0.927741	0.101877	9.10648	2.08002e-05	5.77096e-13	1.35192	3.24501	0.416616	0.00584939	0.000156278	0.675704	3.44428	0.196182	0.00638798	2.26313e-12	0.927741	0.133221	6.96391	0.00412965	5.2064e-08	1.06802	4.45211	0.239891	5.23159e-06	4.4526e-09	0.311477	1.7334	0.179692	0.0285856	4.90158e-09
TraesCS4B01G342100	prostrate growth 1	gi|326493804|dbj|BAJ85364.1|predicted protein [Hordeum vulgare subsp. vulgare]	tr|B9S558|B9S558_RICCO	Zinc finger protein, putative	-	-	0.248606	1.9795	0.12559	3.00208e-11	3.09911e-16	0.0152831	3.07843	0.00496458	7.90279e-18	2.43839e-30	0	2.78322	0	1.39542e-19	9.3304e-29	0.248606	2.31143	0.107555	5.5074e-10	2.22441e-13	0	0.043915	0	0.851655	0.508818	0.0155905	0	-	0.982502	1
TraesCS4B01G345100	probable membrane-associated kinase regulator 6	gi|326523081|dbj|BAJ88581.1|predicted protein [Hordeum vulgare subsp. vulgare]	tr|G7IDW5|G7IDW5_MEDTR	Membrane-associated kinase regulator-like protein, putative	-	-	2.93403	14.3008	0.205166	7.15236e-42	2.26605e-15	3.14243	21.0954	0.148963	3.09334e-20	6.87803e-22	1.53514	22.9786	0.0668074	1.97289e-88	1.90747e-38	2.93403	7.83487	0.374484	2.87606e-05	0.000370581	2.895	3.25638	0.889024	0.882369	0.905178	2.6156	3.1375	0.833655	0.982502	0.904538
TraesCS4B01G356100	12-oxophytodienoate reductase 11	gi|326500258|dbj|BAK06218.1|predicted protein [Hordeum vulgare subsp. vulgare]	tr|G7K3S4|G7K3S4_MEDTR	12-oxophytodienoate reductase-like protein	-	-	0.745602	1.46267	0.509753	0.0012435	0.00144451	1.40756	0.412358	3.41345	1.08175e-07	1.05227e-07	1.80376	0.366425	4.92258	2.53166e-10	1.14913e-12	0.745602	0.183829	4.05594	0.000180632	4.96602e-06	1.8382	0.188973	9.72729	1.49232e-15	2.98253e-20	0.349882	0.172234	2.03143	0.347908	0.0970423
TraesCS4B01G618600LC	chaperone -like isoform X2	gi|326517653|dbj|BAK03745.1|predicted protein [Hordeum vulgare subsp. vulgare]	tr|B4FBY1|B4FBY1_MAIZE	Chaperone protein dnaJ	-	-	0.785808	3.58001	0.219499	7.82468e-06	9.9204e-12	0	0.958663	0	2.90581e-05	1.03047e-10	0	0.930081	0	5.98102e-08	8.55471e-11	0.785808	6.06723	0.129517	3.06147e-07	4.364e-14	0.0173975	0.20573	0.0845646	0.304416	0.0368304	0	0.0811569	0	0.912958	0.400735
TraesCS5A01G152300	hypothetical protein F775_08327	gi|475590391|gb|EMT21460.1|hypothetical protein F775_08327 [Aegilops tauschii]	tr|M5WB85|M5WB85_PRUPE	Mevalonate kinase	-	-	0.60758	2.71965	0.223403	3.49681e-09	6.18198e-11	3.22038	0.758462	4.24593	1.09874e-06	4.75966e-08	11.5688	2.59167	4.46383	2.45199e-27	4.14262e-13	0.60758	3.25887	0.186439	9.41301e-07	2.50376e-09	7.44086	7.49861	0.992299	0.422458	1	10.4121	12.7602	0.815981	0.86542	0.763042
TraesCS5A01G234300	1-aminocyclopropane-1-carboxylate oxidase	gi|326526889|dbj|BAK00833.1|predicted protein [Hordeum vulgare subsp. vulgare]	tr|B5TXD1|B5TXD1_SACOF	1-aminocyclopropane-1-carboxylate oxidase	-	-	3.38669	24.6082	0.137624	6.31869e-41	2.58847e-24	1.47969	15.3086	0.0966572	2.22737e-20	7.94766e-33	4.6811	18.4925	0.253135	0.00559524	1.59855e-13	3.38669	11.935	0.283762	5.46993e-11	6.42198e-07	3.35141	3.72567	0.899546	0.851655	0.91888	2.96419	3.97256	0.746165	0.8253	0.511441
TraesCS5A01G263100	tonoplast dicarboxylate transporter-like	gi|326498103|dbj|BAJ94914.1|predicted protein [Hordeum vulgare subsp. vulgare]	tr|B6T0F4|B6T0F4_MAIZE	Tonoplast dicarboxylate transporter	-	-	3.68106	0.337191	10.9168	1.54953e-43	8.02163e-27	1.94215	0.727321	2.67028	7.57927e-05	1.82751e-05	1.70746	0.653973	2.6109	1.93287e-05	3.35034e-05	3.68106	1.42643	2.58062	4.50779e-05	0.00179997	1.52713	1.17838	1.29596	0.403292	0.346868	3.25335	2.52293	1.28951	0.689333	0.708229
TraesCS5A01G268200	Bifunctional dihydroflavonol 4-reductase flavanone 4-reductase	gi|474139785|gb|EMS56505.1|Bifunctional dihydroflavonol 4-reductase/flavanone 4-reductase [Triticum urartu]	tr|E3NZI6|E3NZI6_GOSHI	Cinnamoyl-CoA reductase 4	-	-	28.276	6.17736	4.57736	5.42804e-35	5.08988e-14	38.6716	11.5081	3.36038	1.84823e-28	7.98677e-11	34.1515	13.0322	2.62054	7.08715e-38	2.8776e-07	28.276	11.8417	2.38783	6.38496e-06	0.0042001	52.7994	36.5901	1.443	4.15164e-11	0.10766	52.1488	26.2597	1.98589	3.14766e-13	0.00438762
TraesCS5A01G322500LC	0	0	AT5G18980.1	ARM repeat superfamily protein	-	-	0.0466553	0.303907	0.153518	4.22968e-06	1.84348e-08	0.034467	0.401445	0.0858573	0.000749837	3.67874e-08	0.117658	0.621622	0.189276	8.64521e-06	1.3983e-07	0.0466553	0.375624	0.124207	0.00509695	2.16788e-08	0.0129934	0.00625631	2.07685	0.927717	1	0	0.0200467	0	0.971229	0.766704
TraesCS5A01G447000	hypothetical protein TRIUR3_27035	gi|473881638|gb|EMS47982.1|hypothetical protein TRIUR3_27035 [Triticum urartu]	tr|M8D8E3|M8D8E3_AEGTA	Zinc finger CCCH domain-containing protein 4	-	-	1.35573	9.68579	0.139971	2.50789e-18	1.92697e-22	1.76772	5.50223	0.321274	2.79324e-06	3.81322e-08	2.25542	5.02147	0.449155	0.00537283	0.000116601	1.35573	3.60686	0.375876	0.00393636	0.000424694	3.89542	7.63523	0.51019	0.227422	0.00801175	4.00406	5.19459	0.770812	0.870729	0.601721
TraesCS5A01G511400	prostrate growth 1	gi|326493804|dbj|BAJ85364.1|predicted protein [Hordeum vulgare subsp. vulgare]	tr|B9S558|B9S558_RICCO	Zinc finger protein, putative	-	-	0.260134	1.60589	0.161988	8.84904e-09	1.90729e-10	0.14948	4.96969	0.0300784	8.20619e-17	2.06171e-25	0.170255	3.8141	0.0446383	8.96281e-16	3.93621e-20	0.260134	1.34718	0.193096	0.000449255	3.71052e-06	0.0495802	0.725427	0.0683462	0.0109192	2.50538e-05	0.195367	0.293575	0.665475	0.982502	0.95332
TraesCS5A01G513900	probable membrane-associated kinase regulator 6	gi|326523081|dbj|BAJ88581.1|predicted protein [Hordeum vulgare subsp. vulgare]	tr|G7IDW5|G7IDW5_MEDTR	Membrane-associated kinase regulator-like protein, putative	-	-	0.961966	8.63469	0.111407	7.26151e-42	2.4047e-24	0.781131	13.1036	0.059612	6.36775e-37	9.27676e-35	0.681713	14.6098	0.0466613	5.79676e-63	2.41771e-40	0.961966	4.70343	0.204524	4.33577e-13	5.79629e-09	0.751958	1.98703	0.378434	0.117532	0.00239695	0.510547	0.582133	0.877029	0.99355	1
TraesCS5A01G515700LC	0	0	tr|Q9C7H8|Q9C7H8_ARATH	Gypsy/Ty3 element polyprotein, putative	-	-	0.00593613	2.4732	0.00240018	3.57367e-33	3.24725e-47	2.61926	6.21066	0.421736	0.0025408	3.32418e-05	1.94107	5.12653	0.378634	9.81784e-10	2.50408e-06	0.00593613	2.85535	0.00207895	2.43306e-47	1.87071e-38	3.7229	5.02813	0.740413	0.981776	0.395764	3.50714	3.05326	1.14865	0.720475	0.97824
TraesCS5A01G516300	peroxidase 5-like	gi|475523088|gb|EMT06835.1|hypothetical protein F775_43196 [Aegilops tauschii]	tr|A0A1D5YCC5|A0A1D5YCC5_WHEAT	Peroxidase	-	-	1.45556	8.16906	0.178179	1.29423e-22	2.39965e-17	1.75591	4.44831	0.394736	0.00101611	2.6361e-05	1.80863	7.51678	0.240613	6.22326e-09	4.47492e-12	1.45556	3.40526	0.427444	0.00952939	0.0041965	1.31087	1.71511	0.764312	0.9905	0.562459	1.99728	2.44282	0.817611	0.96827	0.841608
TraesCS5B01G014900	0	0	tr|A0A076KZH5|A0A076KZH5_9ORYZ	Terpene synthase	-	-	1.9339	0.373644	5.17579	4.51806e-10	7.48121e-13	69.5335	6.39818	10.8677	2.74714e-56	7.70997e-37	47.1598	5.30521	8.88934	2.36981e-48	1.73208e-31	1.9339	5.25783	0.367814	0.0024154	0.000163798	33.8047	40.0728	0.843583	0.866889	0.713917	62.2879	51.3966	1.21191	0.53884	0.833198
TraesCS5B01G054600	E3 ubiquitin- ligase RMA1H1-like	gi|475597672|gb|EMT23684.1|E3 ubiquitin-protein ligase RNF5 [Aegilops tauschii]	tr|W9QRE2|W9QRE2_9ROSA	E3 ubiquitin-protein ligase	-	-	6.75408	0.417866	16.1633	1.20475e-22	2.04735e-31	7.67698	0.649625	11.8175	2.3199e-08	1.68328e-24	19.2234	0.583821	32.9269	7.07151e-40	3.87145e-49	6.75408	2.28399	2.95714	0.00109353	0.00023254	8.91749	1.65305	5.39457	0.0142889	5.05477e-14	13.4381	7.76349	1.73094	0.812606	0.0613689
TraesCS5B01G268400	0	0	tr|E3NZI6|E3NZI6_GOSHI	Cinnamoyl-CoA reductase 4	-	-	2.05305	0.39011	5.26275	5.37424e-10	9.94703e-12	0.461477	0.100646	4.58514	0.00161931	0.00295989	4.61692	0.506203	9.12069	2.17524e-09	1.83934e-19	2.05305	0.678125	3.02754	0.000162549	0.000463562	0.262005	0.0874334	2.99663	0.216162	0.10435	0.0700478	0.0699375	1.00158	0.999339	1
TraesCS5B01G328900	0	0	tr|Q10S17|Q10S17_ORYSJ	Cytochrome P450 family protein, expressed	-	-	0.00473636	0.495286	0.00956287	2.47582e-08	4.17327e-20	0.162866	1.56237	0.104243	2.166e-07	3.54743e-15	0.0139615	2.03128	0.00687325	1.17672e-22	8.76879e-34	0.00473636	0.36278	0.0130557	4.21693e-06	3.52894e-13	0.122977	1.4854	0.0827904	5.62344e-07	7.07656e-16	0.144704	0.38921	0.37179	0.636033	0.0328331
TraesCS5B01G408600	CASP 5C1	gi|473933477|gb|EMS50048.1|hypothetical protein TRIUR3_19360 [Triticum urartu]	tr|W5F8B9|W5F8B9_WHEAT	CASP-like protein	-	-	5.0285	14.5365	0.345922	6.59624e-18	1.36283e-07	7.45937	18.0577	0.413086	0.00331874	1.87857e-05	8.52553	17.5423	0.485999	0.000543299	0.00044482	5.0285	12.4991	0.402309	1.23467e-08	0.00101411	4.56499	6.65333	0.686121	0.881924	0.275192	3.54015	5.09952	0.694212	0.544385	0.41744
TraesCS5B01G453900	hypothetical protein TRIUR3_27035	gi|473881638|gb|EMS47982.1|hypothetical protein TRIUR3_27035 [Triticum urartu]	tr|M8D8E3|M8D8E3_AEGTA	Zinc finger CCCH domain-containing protein 4	-	-	0.370007	3.30368	0.111999	1.94388e-24	1.14249e-22	0.424269	1.68522	0.25176	0.000332965	2.55206e-07	0.594646	1.60215	0.371156	0.00210566	0.000126475	0.370007	1.27288	0.290685	0.000264864	3.51963e-05	0.927624	1.64425	0.564163	0.536473	0.0839098	1.10965	1.36507	0.812888	0.973031	0.85221
TraesCS6A01G011700	MADS-box SOC1-like isoform X1	gi|95981878|gb|ABF57924.1|MADS-box transcription factor TaAGL23 [Triticum aestivum]	tr|A0A072TQ92|A0A072TQ92_MEDTR	MADS-box transcription factor	MADS2	TaSOC1-A2	2.28638	12.996	0.17593	1.98654e-41	8.38591e-19	3.5981	24.6572	0.145925	2.02362e-25	1.81799e-24	0.904738	20.4871	0.0441613	2.27265e-55	1.62007e-51	2.28638	5.86467	0.389856	1.46507e-09	0.000511344	3.13983	13.2203	0.237501	1.00385e-05	2.17127e-11	7.8687	12.4377	0.632649	0.031679	0.114892
TraesCS6A01G059600	glutathionyl-hydroquinone reductase -like	gi|474247717|gb|EMS60101.1|hypothetical protein TRIUR3_07798 [Triticum urartu]	tr|B8A3K1|B8A3K1_MAIZE	Glutathione S-transferase,-like protein	-	-	18.2504	9.45185	1.93089	0.00109138	0.00393513	16.3894	45.068	0.363659	2.43503e-15	5.21044e-08	14.096	37.4048	0.376849	0.000343568	8.9051e-08	18.2504	7.52237	2.42616	2.20667e-07	0.00319767	16.5177	0.602133	27.432	4.47117e-33	1.64057e-44	11.7897	13.5066	0.872884	0.982502	0.936565
TraesCS6A01G100000	acyltransferase chloroplastic	gi|475567242|gb|EMT15225.1|Acyltransferase-like protein [Aegilops tauschii]	tr|Q5ZC21|Q5ZC21_ORYSJ	Esterase/lipase/thioesterase-like protein	-	-	0.674596	1.72403	0.39129	2.08712e-05	0.000130025	0.0590816	0.893719	0.0661076	0.00478383	2.71008e-07	0.13472	1.06352	0.126674	0.00542836	2.12264e-07	0.674596	2.26301	0.298097	1.18392e-05	5.33712e-05	0	0.0172454	0	0.983115	1	0.0436934	0.0364253	1.19953	0.999339	1
TraesCS6A01G144600	Cytochrome P450 71D7	gi|473891201|gb|EMS48703.1|Premnaspirodiene oxygenase [Triticum urartu]	tr|Q851G9|Q851G9_ORYSJ	Cytochrome P450 family protein, expressed	-	-	0.964323	0.180781	5.3342	5.5808e-12	4.55201e-13	0.332506	0.0170618	19.4883	5.92472e-11	9.87835e-11	0.563201	0.0815674	6.90474	5.82847e-12	4.02431e-10	0.964323	0.400403	2.40838	0.00412965	0.00751577	0.455739	0.154354	2.95255	3.12244e-05	0.000384817	0.204423	0.065361	3.1276	0.12135	0.0147557
TraesCS6A01G160500	Potassium channel KAT1	gi|473822516|gb|EMS47074.1|Potassium channel KAT1 [Triticum urartu]	tr|O24382|O24382_SOLTU	Potassium channel	-	-	3.83445	0.760955	5.03901	2.15551e-13	3.33483e-15	6.8349	3.53218	1.93504	1.11928e-12	0.000861461	9.0494	2.14543	4.218	1.8148e-44	1.12069e-14	3.83445	1.3652	2.80872	5.54363e-05	0.000287415	3.62529	4.27193	0.84863	0.784219	0.743696	6.1409	4.41995	1.38936	0.00012482	0.427201
TraesCS6A01G214400	FLOWERING LOCUS T-like	gi|475608843|gb|EMT27170.1|hypothetical protein F775_12355 [Aegilops tauschii]	tr|A0A1E5W0N5|A0A1E5W0N5_9POAL	Protein FLOWERING LOCUS T	-	FT-A12	0.16088	10.8216	0.0148666	1.87183e-49	5.79401e-51	0.188791	7.37868	0.025586	8.95667e-18	7.35506e-32	0.246448	14.4007	0.0171136	1.96928e-32	4.66387e-46	0.16088	1.01377	0.158695	0.00199073	7.01426e-06	0.263279	0.664246	0.396358	0.634976	0.108145	0.442748	1.8316	0.241727	0.0483943	6.28868e-05
TraesCS6A01G267700	NRT1 PTR FAMILY -like	gi|326521396|dbj|BAJ96901.1|predicted protein [Hordeum vulgare subsp. vulgare]	tr|W9SG60|W9SG60_9ROSA	Peptide transporter	-	-	1.37679	0.67654	2.03504	0.000878246	0.00460279	0.0913088	1.00268	0.0910647	1.7334e-10	8.71293e-15	0.129763	1.18294	0.109695	4.4797e-13	3.04286e-15	1.37679	0.17472	7.87997	1.12954e-15	3.16894e-12	0.00691378	0.122633	0.0563779	0.091559	0.00125689	0.0678411	0.288628	0.235047	0.568546	0.00157833
TraesCS6A01G273000	HLH DNA-binding domain superfamily	gi|326506812|dbj|BAJ91447.1|predicted protein [Hordeum vulgare subsp. vulgare] gi|326510963|dbj|BAJ91829.1| predicted protein [Hordeum vulgare subsp. vulgare]	AT1G68920.4	basic helix-loop-helix (bHLH) DNA-binding superfamily protein	bHLH	bHLH	0.602661	2.26817	0.265704	2.71606e-10	3.83871e-11	0.100025	0.862102	0.116024	2.65369e-08	1.17632e-15	0.241304	0.971137	0.248475	1.93605e-08	4.05262e-09	0.602661	1.50732	0.399823	0.00673683	0.00117313	0.0908166	0.174056	0.521768	0.812607	0.222079	0.0422938	0.148551	0.284709	0.197765	0.0134079
TraesCS6A01G375100	0	0	tr|A0A061GN11|A0A061GN11_THECC	2-oxoglutarate (2OG) and Fe(II)-dependent oxygenase superfamily protein	-	-	1.1181	0.386937	2.88963	0.00161684	0.000111501	0.117423	0.689007	0.170424	0.00200395	3.2928e-05	0.349585	1.51549	0.230675	0.00166371	5.40441e-07	1.1181	0.215475	5.18903	9.23103e-08	1.0745e-06	0.223458	0.465046	0.480507	0.741947	0.173069	0.27006	0.381546	0.707804	0.982502	0.785166
TraesCS6A01G396100	receptor kinase 1	gi|474384728|gb|EMS64837.1|Putative receptor protein kinase ZmPK1 [Triticum urartu]	tr|M7ZXN9|M7ZXN9_TRIUA	Serine/threonine-protein kinase	-	-	1.33165	0.114373	11.6431	9.63676e-10	1.04886e-23	0.472022	2.80824	0.168085	3.33311e-13	9.91734e-17	0.229502	2.13131	0.107681	1.99482e-06	4.78104e-22	1.33165	0.288751	4.61177	0.00247242	1.26988e-07	0.13181	0.18683	0.70551	0.978494	0.637096	0.0249025	0.0607895	0.40965	0.864917	0.552669
TraesCS6B01G017900	MADS-box SOC1-like isoform X1	gi|95981857|gb|ABF57914.1|MADS-box transcription factor TaAGL1 [Triticum aestivum]	tr|A0A072TQ92|A0A072TQ92_MEDTR	MADS-box transcription factor	MADS2	TaSOC1-B2	4.20374	19.3419	0.217338	3.25246e-42	6.71085e-15	4.3267	39.0408	0.110825	6.94544e-28	6.21837e-30	2.53796	35.1644	0.0721741	1.99676e-112	9.87431e-40	4.20374	11.0413	0.38073	2.10885e-16	0.000350582	3.66387	16.5877	0.220878	1.3701e-06	5.23942e-12	12.6052	18.2224	0.691741	0.378077	0.288708
TraesCS6B01G068000	hydroquinone glucosyltransferase-like	gi|326510967|dbj|BAJ91831.1|predicted protein [Hordeum vulgare subsp. vulgare]	tr|A0A1D6AVG7|A0A1D6AVG7_WHEAT	Glycosyltransferase	-	-	0.169882	1.26382	0.134419	2.16698e-13	6.4123e-16	0.325032	3.44526	0.0943419	4.95948e-17	7.51378e-23	0.214375	2.8299	0.0757533	3.47504e-23	5.66302e-24	0.169882	0.725226	0.234247	6.60028e-05	6.12409e-06	0.244724	0.466995	0.52404	0.648613	0.154068	0.350653	0.339168	1.03386	0.982502	1
TraesCS6B01G109800	L-gulonolactone oxidase 2	gi|326487304|dbj|BAJ89636.1|predicted protein [Hordeum vulgare subsp. vulgare]	tr|A0A0B2Q7F4|A0A0B2Q7F4_GLYSO	L-gulonolactone oxidase	-	-	0.364524	2.10876	0.172862	4.31019e-06	5.73976e-16	3.16178	0.70529	4.48296	8.25053e-18	7.97478e-12	2.12165	0.997871	2.12617	4.85557e-05	0.00105587	0.364524	1.52247	0.23943	0.00840737	2.06502e-07	2.66073	3.08735	0.861817	0.851655	0.82153	4.26741	4.29333	0.993962	0.999339	1
TraesCS6B01G151500	Harpin-induced 1 containing expressed	gi|326506678|dbj|BAJ91380.1|predicted protein [Hordeum vulgare subsp. vulgare]	tr|A0A061F1P4|A0A061F1P4_THECC	Late embryogenesis abundant (LEA) hydroxyproline-rich glycoprotein family, putative	-	-	8.24575	1.22313	6.74151	0.00169205	6.69748e-18	7.46688	15.5638	0.479761	0.00351702	0.000353378	3.85837	19.0106	0.202959	6.98721e-05	3.49021e-16	8.24575	2.01602	4.09011	8.36001e-06	4.58555e-07	7.48877	14.1631	0.528751	0.654953	0.0143824	1.38834	3.28109	0.423132	0.570293	0.00382014
TraesCS6B01G188300	0	0	tr|W5GHG3|W5GHG3_WHEAT	Caleosin	-	-	4.30863	64.1902	0.0671229	1.14208e-14	1.77373e-39	5.17686	16.6518	0.31089	0.000146968	3.55535e-09	3.99082	15.3416	0.26013	1.05405e-13	7.5695e-12	4.30863	15.774	0.273147	0.00183535	4.81801e-07	6.76499	21.2965	0.317657	4.8718e-08	2.85735e-07	6.97716	9.7871	0.712893	0.726863	0.400735
TraesCS6B01G347800	Cytokinin-O-glucosyltransferase 2	gi|326493934|dbj|BAJ85429.1|predicted protein [Hordeum vulgare subsp. vulgare] gi|326495044|dbj|BAJ85618.1| predicted protein [Hordeum vulgare subsp. vulgare]	tr|F2CRF8|F2CRF8_HORVV	Glycosyltransferase	-	-	4.05622	0.435907	9.30523	2.07169e-29	1.63583e-24	3.21957	0.549581	5.85823	3.54293e-10	1.106e-15	17.2671	1.10319	15.6519	1.55885e-35	1.46909e-42	4.05622	1.66893	2.43043	0.00181229	0.00422917	3.03847	2.16133	1.40583	0.121301	0.174284	0.499468	0.396137	1.26085	0.935861	0.907473
TraesCS6B01G612400LC	0	0	sp|Q18881|SRA31_CAEEL	Serpentine receptor class alpha-31	-	-	3.4996	0.158669	22.056	1.78945e-13	3.86877e-19	2.06474	0.106037	19.4718	1.06377e-07	1.80443e-07	1.7246	0.29031	5.94055	5.35351e-05	0.000343121	3.4996	1.02257	3.42235	0.00077228	0.000445356	1.21856	0.715254	1.70368	0.315668	0.320907	1.46826	0.725081	2.02496	0.693141	0.385086
TraesCS7A01G002500	0	0	tr|B9R6Y4|B9R6Y4_RICCO	Serine carboxypeptidase, putative	-	-	25.2403	45.6439	0.552983	3.24278e-05	0.00294344	7.59121	27.0263	0.280882	1.28358e-05	8.40157e-12	21.6715	41.811	0.518319	0.000186548	0.00053118	25.2403	71.1569	0.354713	2.92409e-05	5.25086e-05	1.47558	7.89232	0.186964	3.65e-08	2.60972e-14	11.1875	17.2965	0.646805	0.354747	0.148156
TraesCS7A01G009500	vacuolar invertase	gi|475564770|gb|EMT14599.1|Beta-fructofuranosidase, soluble isoenzyme I [Aegilops tauschii]	tr|M7YZL4|M7YZL4_TRIUA	Beta-fructofuranosidase 1	-	-	0.116476	0.834038	0.139654	3.83889e-13	8.38707e-20	0.0216318	0.214018	0.101075	3.0046e-06	5.36168e-10	0.128803	0.405676	0.317502	0.00517353	4.10044e-06	0.116476	2.01179	0.057897	9.17937e-18	4.48093e-26	0.0386448	0.156407	0.247078	0.0736877	0.000165462	0.021935	0.0901924	0.243202	0.143518	0.00434105
TraesCS7A01G042500	-	No Blast Hit	tr|Q2XSE6|Q2XSE6_GLYTO	Seed maturation protein	-	-	13.2827	72.9234	0.182146	1.4373e-23	1.08376e-18	4.04095	27.1292	0.148952	4.30377e-10	1.24868e-21	3.82396	48.0689	0.0795516	3.4199e-21	5.65645e-37	13.2827	28.1135	0.472468	0.00928751	0.00782556	1.76004	3.91628	0.449417	0.215557	0.00769015	3.87546	7.52086	0.515295	0.185822	0.0148248
TraesCS7A01G062600	0	0	tr|M8BU08|M8BU08_AEGTA	GDSL esterase/lipase	-	-	0.251163	0	-	6.29167e-06	5.5607e-10	0.866317	0	-	6.55381e-09	1.94072e-13	1.03103	0	-	3.80601e-07	5.19509e-16	0.251163	0.0147411	17.0382	0.000319438	8.34766e-06	0	0.0229364	0	0.94979	0.757614	0.191009	2.52165	0.0757476	3.95811e-08	1.0175e-19
TraesCS7A01G091600	LRR receptor-like serine threonine- kinase GSO2	gi|475623502|gb|EMT32247.1|LRR receptor-like serine/threonine-protein kinase FLS2 [Aegilops tauschii]	AT2G33170.2	Leucine-rich repeat receptor-like protein kinase family protein	-	-	1.59351	0.713949	2.23197	2.80679e-05	0.000724448	4.10539	1.35475	3.03038	2.15719e-25	4.39863e-08	4.3616	1.09893	3.96895	1.61317e-33	7.92358e-12	1.59351	4.17566	0.381619	2.0774e-12	0.000344084	2.286	4.02734	0.56762	0.143919	0.0351931	3.80088	4.41849	0.860221	0.914862	0.904538
TraesCS7A01G212500LC	0	0	AT1G77110.1	Auxin efflux carrier family protein	-	-	0.27955	0	-	1.41386e-23	1.80905e-40	1.08154	0.0573927	18.8446	3.76054e-06	1.68923e-33	0.165345	0.00707875	23.358	1.08539e-07	8.40722e-13	0.27955	0.0513645	5.44247	9.83881e-06	1.62952e-08	0.128985	0.0568058	2.27063	0.0110918	0.015389	0.172229	0.0602261	2.8597	0.0885102	0.00170485
TraesCS7A01G507100	L-type lectin-domain containing receptor kinase	gi|326506280|dbj|BAJ86458.1|predicted protein [Hordeum vulgare subsp. vulgare]	tr|B6SVB5|B6SVB5_MAIZE	Protein kinase	-	-	1.98301	0.188564	10.5164	6.70271e-16	8.64609e-24	0.254485	1.94915	0.130562	8.93113e-11	2.43113e-17	0.391825	1.78835	0.219099	0.00143165	1.93329e-11	1.98301	0.769993	2.57536	5.92297e-05	0.00236461	0.0871648	0.287225	0.303473	0.263374	0.0049766	0.035491	0.0741646	0.478543	0.977721	0.699609
TraesCS7A01G565100LC	-	No Blast Hit	AT5G62170.4	LOW protein: M-phase inducer phosphatase-like protein	-	-	0.243569	3.63427	0.0670201	2.8127e-12	4.14692e-20	0	1.21289	0	9.54111e-05	1.16518e-07	0	0.670849	0	0.000861661	0.000201305	0.243569	1.68964	0.144155	0.00117393	2.91505e-07	0	0.389287	0	0.296065	0.0088707	0.226966	1.09656	0.206979	0.145182	0.00477725
TraesCS7A01G606900LC	hypothetical protein TRIUR3_26172	gi|473749735|gb|EMS45578.1|hypothetical protein TRIUR3_26172 [Triticum urartu]	AT1G36160.2	acetyl-CoA carboxylase 1	-	-	50.6193	23.1817	2.18359	0.00014063	0.000371477	35.9539	10.4554	3.43878	0.000162447	1.40029e-10	34.6839	16.9544	2.04571	0.00547641	0.000293128	50.6193	19.2317	2.63207	0.000596699	0.000841112	12.3827	3.75521	3.29747	0.177041	1.11596e-07	55.0819	29.0611	1.89538	0.757636	0.0121049
TraesCS7B01G063200	0	0	sp|A1VG83|IF2_DESVV	Translation initiation factor IF-2	-	-	1.11316	0.0378427	29.4155	4.64644e-12	2.77577e-20	2.66732	0.687862	3.87769	7.28106e-09	1.59944e-07	0.669043	0.0838987	7.97442	2.91867e-05	2.26224e-05	1.11316	0.219654	5.0678	0.000192702	2.67389e-06	0.924735	0.722103	1.28061	0.384042	0.568835	0.851108	0.603624	1.41	0.895853	0.75632
TraesCS7B01G119900LC	0	0	sp|Q9ABZ8|HEM3_CAUCR	Porphobilinogen deaminase	-	-	0.0213994	1.41289	0.0151458	1.32695e-19	4.1747e-28	0	0.440406	0	0.000286313	1.38388e-06	0.0103997	0.34383	0.0302467	0.000457381	1.47095e-05	0.0213994	1.326	0.0161383	3.69104e-16	4.5103e-21	0.098791	0.319822	0.308894	0.466993	0.0650945	0.314864	0.250059	1.25916	0.978154	0.98137
TraesCS7B01G124500	embryogenesis transmembrane -like	gi|326491695|dbj|BAJ94325.1|predicted protein [Hordeum vulgare subsp. vulgare] gi|326530842|dbj|BAK01219.1| predicted protein [Hordeum vulgare subsp. vulgare]	tr|Q5Z6I7|Q5Z6I7_ORYSJ	Embryogenesis transmembrane protein-like	-	-	0.626961	0.19865	3.15611	0.00219875	3.16047e-06	0.176549	0.930162	0.189804	4.69761e-06	1.01264e-10	0.260443	1.14369	0.227721	0.00605628	1.8264e-10	0.626961	0.173919	3.60489	0.0016882	3.82477e-05	0.174875	0.477091	0.366544	0.149994	0.00209145	0.0392533	0.140184	0.280013	0.494968	0.0362358
TraesCS7B01G162100	ethylene-responsive transcription factor ERF113-like	gi|992163062|gb|KXG25498.1|hypothetical protein SORBI_007G188700 [Sorghum bicolor]	tr|W9RA19|W9RA19_9ROSA	Ethylene-responsive transcription factor	ERF	ERF	0.738136	0.153034	4.82335	0.00421281	5.49761e-06	1.73213	25.5839	0.0677037	0.00143664	1.05059e-37	1.1402	23.0834	0.0493947	3.492e-11	3.28713e-43	0.738136	0.175306	4.21055	0.00451461	0.000791627	0.446687	2.84501	0.157007	0.00730313	1.09619e-09	0.183686	1.13423	0.161948	0.229481	9.7658e-06
TraesCS7B01G251300	0	0	tr|C1FEP3|C1FEP3_MICCC	Nucleolar RNA binding protein	-	-	0.00685419	3.70562	0.00184968	6.75384e-31	2.91329e-50	10.8537	4.11205	2.63948	1.16271e-07	1.49747e-06	12.2239	6.20202	1.97096	1.67547e-06	0.000937487	0.00685419	7.84422	0.000873789	7.74958e-49	5.56437e-51	8.88356	7.18202	1.23692	0.0780108	0.420056	21.2603	15.0489	1.41274	0.247481	0.387203
TraesCS7B01G269900	probable inositol oxygenase	gi|357124115|ref|XP_003563752.1|PREDICTED: probable inositol oxygenase [Brachypodium distachyon] gi|944082626|gb|KQK17978.1| hypothetical protein BRADI_1g37870 [Brachypodium distachyon]	tr|A0A103YB79|A0A103YB79_CYNCS	Inositol oxygenase	-	-	2.09155	0.169035	12.3734	5.91496e-25	4.65718e-26	1.23828	0.264919	4.67419	1.84693e-08	4.92642e-09	1.46298	0.159486	9.17308	6.07973e-10	1.89319e-16	2.09155	0.832276	2.51305	0.000290274	0.00350485	0.435054	0.39122	1.11204	0.498783	0.836019	0.681638	0.690569	0.987067	0.994125	1
TraesCS7B01G286300	B-box zinc finger 20-like	gi|326494724|dbj|BAJ94481.1|predicted protein [Hordeum vulgare subsp. vulgare]	tr|A0A103XDX2|A0A103XDX2_CYNCS	Zinc finger, B-box	-	-	0.091812	2.64158	0.0347565	3.44646e-46	2.35065e-43	0	1.10647	0	5.90668e-20	7.68207e-32	0.00380662	1.67008	0.0022793	9.75787e-28	7.49264e-42	0.091812	1.54975	0.0592432	4.08882e-09	7.5263e-22	0.0162282	0.015197	1.06785	0.961547	1	0.0159622	0.0183671	0.869066	0.999339	1
TraesCS7B01G331400LC	0	0	sp|Q68FR8|TBA3_RAT	Tubulin alpha-3 chain	-	-	3.87505	0.53009	7.31017	6.83066e-05	6.21222e-15	1.41393	0.0140886	100.36	5.9604e-10	4.55448e-10	1.81754	0.0686731	26.4666	1.29952e-10	6.03058e-11	3.87505	16.0046	0.24212	0.00186245	3.38102e-08	4.67344	1.85425	2.52039	0.58905	0.000478662	4.22538	5.78944	0.729843	0.735393	0.517131
TraesCS7B01G381100LC	LOL4-like isoform X2	gi|326490475|dbj|BAJ84901.1|predicted protein, partial [Hordeum vulgare subsp. vulgare]	tr|A0A0K9P8B8|A0A0K9P8B8_ZOSMR	Zinc finger protein LSD1	LSD	LSD	11.1038	2.01986	5.49731	6.92115e-23	1.02494e-15	13.321	5.11806	2.60275	2.53467e-07	3.02722e-06	12.9487	3.89113	3.32775	2.03085e-28	2.68807e-09	11.1038	4.50347	2.46561	9.36173e-09	0.00351775	7.12228	6.87566	1.03587	0.511159	0.913194	16.1883	9.65184	1.67723	0.0433095	0.0793438
TraesCS7B01G428300	0	0	tr|A0A1D6SDT1|A0A1D6SDT1_WHEAT	Glycosyltransferase	-	-	2.55462	0.445126	5.7391	1.86132e-18	1.34082e-14	0.68678	0.207252	3.31374	0.000257069	0.000793605	0.750877	0.155629	4.82478	3.67286e-06	5.01027e-06	2.55462	0.984862	2.59388	9.53387e-05	0.00233875	0.400201	0.278434	1.43733	0.412266	0.438115	0.978959	0.655701	1.493	0.43573	0.469087
TraesCS7B01G455200LC	probable LRR receptor-like serine threonine- kinase At3g47570	gi|960451776|ref|XP_010227572.2|PREDICTED: probable LRR receptor-like serine/threonine-protein kinase At3g47570 [Brachypodium distachyon] gi|944082521|gb|KQK17873.1| hypothetical protein BRADI_1g37304 [Brachypodium distachyon]	sp|P21810|PGS1_HUMAN	Biglycan	-	-	20.6434	4.08178	5.05745	0.00746873	2.92845e-14	8.46393	39.5951	0.213762	2.90772e-17	3.04373e-15	6.44034	34.9681	0.184178	2.91137e-06	4.53377e-18	20.6434	3.80244	5.42899	0.000150518	4.27207e-10	3.72311	10.1063	0.368395	0.0353122	0.000115357	1.62007	4.48999	0.360817	0.293685	0.000883714
TraesCS7B01G461800LC	cysteine synthase-like	gi|473789296|gb|EMS46292.1|Cysteine synthase, chloroplastic/chromoplastic [Triticum urartu]	tr|Q9XEA7|Q9XEA7_ORYSA	Cysteine synthase	-	-	36.7366	6.48649	5.66356	1.33872e-84	6.13079e-18	1.90041	4.94377	0.384406	1.44156e-07	3.56532e-06	2.10827	4.04606	0.521067	0.00153492	0.00201485	36.7366	8.6769	4.23384	1.55644e-30	3.7642e-08	1.23921	2.2104	0.560627	0.319527	0.0512462	1.47955	2.04958	0.721878	0.752876	0.506315
TraesCS7B01G697800LC	-	No Blast Hit	sp|O33194|G3PP_MYCTU	D,L-glycerol 3-phosphate phosphatase	-	-	0.462936	1.9779	0.234054	0.00302645	1.87457e-08	22.1525	3.02988	7.31132	9.4177e-20	1.94257e-22	18.1852	1.96244	9.26661	2.73786e-24	7.32201e-26	0.462936	3.53225	0.13106	0.00418345	6.63268e-12	2.99385	2.67693	1.11839	0.762109	0.757614	3.65766	4.71941	0.775025	0.97259	0.666641
TraesCSU01G002200	0	0	sp|B4PVB0|NMDA1_DROYA	Glutamate [NMDA] receptor subunit 1	-	-	2.06754	0.37459	5.51947	3.16177e-16	9.46907e-15	2.72373	1.07884	2.52468	1.18665e-13	1.75326e-05	2.27451	0.545506	4.16955	6.55217e-14	1.42417e-10	2.06754	0.365835	5.65156	2.15989e-07	5.02291e-10	1.71453	1.26634	1.35393	0.0251306	0.263165	1.14526	0.914256	1.25266	0.851745	0.839106
TraesCSU01G045800	0	0	tr|D8LAK3|D8LAK3_WHEAT	Flowering Locus T-like protein, putative	-	-	0.0119687	2.95521	0.00405002	1.00445e-20	6.98506e-33	0.0254038	6.03352	0.00421044	1.7462e-19	7.24007e-34	0.0206065	5.72551	0.00359908	7.32653e-22	2.78616e-33	0.0119687	0.840847	0.0142341	1.62897e-05	7.40815e-11	0.0257555	0.0729997	0.352816	0.936184	0.857585	0	0	-	NA	1
TraesCSU01G199500	pseudo-response regulator	gi|118638626|gb|ABL09469.1|truncated pseudo-response regulator [Triticum aestivum] gi|383215295|gb|AFG73160.1| pseudo-response regulator [Triticum aestivum]	tr|A7J5T2|A7J5T2_WHEAT	Pseudo-response regulator	-	-	0.0799478	0.0159639	5.00803	0.00360161	2.41336e-05	0.131322	0.0157737	8.32538	0.000141542	4.48183e-06	0.0674751	0.0112878	5.97769	0.00231466	0.00372627	0.0799478	0.0083131	9.61708	0.000286834	3.0582e-06	0.0453167	0.0174028	2.60398	0.497091	0.201203	0.0674715	0.0113214	5.95966	0.195743	0.00596044
TraesCSU01G392800LC	0	0	tr|A0A103XWY0|A0A103XWY0_CYNCS	Mannose-binding lectin	-	-	7.77926	67.45	0.115334	1.44046e-26	4.08106e-28	8.53131	392.56	0.0217325	1.11325e-37	3.77139e-79	8.36693	325.703	0.0256889	9.59578e-32	1.42753e-74	7.77926	47.0226	0.165436	1.67547e-07	3.73546e-13	9.57349	7.82848	1.2229	0.867304	0.430552	15.6551	46.2347	0.338601	0.223284	1.71258e-07
TraesCSU01G573400LC	0	0	tr|Q108Z5|Q108Z5_ORYSJ	Retrotransposon protein, putative, Ty3-gypsy subclass	-	-	0	0.711964	0	1.92398e-08	2.30815e-15	0	0.455151	0	0.00267944	7.97516e-05	0	0.784633	0	8.87872e-07	2.24642e-08	0	0.367217	0	0.000180816	1.39877e-07	0	0.0995168	0	0.637954	0.22466	0	0.0730535	0	0.971229	0.569562

## Sheet: 13-Everything-PHYB-LD
Gene	Sequence desc.	Hit desc.	IWGSC annotation	IWGSC description	TF family	Gene of interest	WT_SD_mean_TPM	phyB_SD_mean_TPM	WT-phyB_SD_Fold_Change	WT-phyB_SD_DESeq_adjP	WT-phyB_SD_EdgeR_adjP	PHYB_WT_LD_Exp1_mean_TPM	phyB_LD_Exp1_mean_TPM	PHYB_WT-phyB_Exp1_Fold_Change	PHYB_WT-phyB_Exp1_DESeq2_Padj	PHYB_WT-phyB_Exp1_EdgeR_Padj	PHYB_WT_LD_Exp2_mean_TPM	phyB_LD_Exp2_mean_TPM	PHYB_WT-phyB_Exp2_Fold_Change	PHYB_WT-phyB_Exp2_DESeq2_Padj	PHYB_WT-phyB_Exp2_EdgeR_Padj	WT_SD_mean_TPM	phyC_SD_mean_TPM	WT-phyC_SD_Fold_Change	WT-phyC_SD_DESeq_adjP	WT-phyC_SD_EdgeR_adjP	PHYC_WT_LD_Exp1_mean_TPM	phyC_LD_Exp1_mean_TPM	PHYC_WT-phyC_Exp1_Fold_Change	PHYC_WT-phyC_Exp1_DESeq2_Padj	PHYC_WT-phyC_Exp1_EdgeR_Padj	PHYC_WT_LD_Exp2_mean_TPM	phyC_LD_Exp2_mean_TPM	PHYC_WT-phyC_Exp2_Fold_Change	PHYC_WT-phyC_Exp2_DESeq2_Padj	PHYC_WT-phyC_Exp2_EdgeR_Padj
c168165_g1_i1.path1	0	0	-	-	-	-	6.34112	1.17179	5.41149	0.00265929	3.34999e-08	28.5573	12.0069	2.37841	0.0150537	0.000141937	5.40341	2.91063	1.85644	0.0583071	0.162887	6.34112	25.9509	0.244351	0.00581751	1.91767e-07	2.37654	48.4228	0.0490789	5.77275e-15	5.11928e-29	4.9314	53.4919	0.0921897	1.0576e-17	1.39726e-23
TraesCS1A01G569100LC	transposon En Spm sub-class	gi|1002284958|ref|XP_015646779.1|PREDICTED: uncharacterized protein LOC9270230 isoform X1 [Oryza sativa Japonica Group]	tr|Q2R316|Q2R316_ORYSJ	Transposon protein, putative, CACTA, En/Spm sub-class	-	-	3.52528	0.0136326	258.593	2.80656e-25	1.98553e-36	0.861908	0.0248152	34.733	0.00134971	1.35521e-06	0.708044	0.0208137	34.0181	0.437815	1.87085e-05	3.52528	0.784567	4.49329	2.26385e-06	8.74382e-07	0	2.25859	0	5.01241e-10	6.03189e-18	0	1.50553	0	2.7143e-05	1.58667e-13
TraesCS1B01G130200	serine arginine-rich splicing factor RS2Z32-like isoform X1	gi|326512990|dbj|BAK03402.1|predicted protein [Hordeum vulgare subsp. vulgare]	tr|B9SGV2|B9SGV2_RICCO	Arginine/serine-rich splicing factor, putative	-	-	0.207906	0.0303796	6.84362	0.000304941	1.84348e-08	0.329421	0.244855	1.34537	0.108946	0.451848	0.380987	0.110933	3.43438	0.0012813	0.000108401	0.207906	1.80779	0.115006	1.82734e-20	8.07943e-16	0.0764422	0.98867	0.0773182	2.39809e-13	6.07297e-19	0.162521	0.92968	0.174813	5.51135e-08	2.82353e-11
TraesCS1B01G170100	RNase S precursor	gi|474418006|gb|EMS67355.1|Ribonuclease 1 [Triticum urartu]	tr|O24279|O24279_PYRPY	Ribonuclease	-	-	1.96764	0.0254539	77.302	1.5861e-17	2.50223e-29	96.6393	0.0685372	1410.03	0.028356	1.68086e-115	230.596	0.456606	505.023	7.58937e-05	6.14562e-129	1.96764	98.341	0.0200083	3.30175e-50	1.17566e-45	9.97916	56.5113	0.176587	5.597e-08	1.02477e-16	242.278	1294.89	0.187103	0.000240089	1.64841e-17
TraesCS1B01G368200	disease resistance RGA2-like	gi|475618845|gb|EMT30566.1|Disease resistance protein RGA2 [Aegilops tauschii]	tr|A0A0U2RTH9|A0A0U2RTH9_ORYSA	NBS-LRR-like resistance protein	-	-	5.05401	0.938204	5.3869	3.88018e-08	2.77996e-15	5.05292	16.2524	0.310903	0.000154203	5.86978e-10	4.61277	10.8661	0.42451	0.0481876	6.49788e-06	5.05401	1.40646	3.59344	0.00204467	4.63775e-06	0.502478	5.11284	0.0982777	8.08822e-27	1.70625e-22	0.491119	2.98565	0.164493	3.95384e-06	5.58834e-14
TraesCS2A01G013500	Cytochrome P450 85A1	gi|475565145|gb|EMT14727.1|Cytochrome P450 85A1 [Aegilops tauschii]	tr|A0A072U639|A0A072U639_MEDTR	Cytochrome P450 family protein	-	-	0.0849135	1.34603	0.0630846	5.75886e-17	1.66833e-23	1.36933	0.478626	2.86095	0.00527754	0.000103536	0.866893	0.673859	1.28646	0.208803	0.551334	0.0849135	0.994836	0.0853542	1.10613e-08	1.75497e-13	0.135164	3.21165	0.0420857	1.69812e-22	1.85298e-28	0.119976	2.78259	0.0431166	2.60333e-22	2.29094e-27
TraesCS2A01G013600	fructokinase-like chloroplastic	gi|473841507|gb|EMS47290.1|hypothetical protein TRIUR3_20910 [Triticum urartu]	tr|A0A0B0PNF0|A0A0B0PNF0_GOSAR	Fructokinase-2	-	-	1.59099	10.717	0.148454	2.82296e-28	3.03996e-22	4.51913	3.96508	1.13973	0.0460365	0.685731	2.55024	3.31448	0.769423	0.673481	0.276959	1.59099	8.39735	0.189463	2.54806e-13	3.15312e-11	0.344841	5.22099	0.066049	0.00489981	6.73049e-32	0.171474	3.22847	0.0531131	2.0547e-40	3.26309e-33
TraesCS2A01G014300LC	0	0	tr|Q53Q49|Q53Q49_ORYSJ	NBS-LRR disease resistance protein, putative	-	-	0.0654268	0.509847	0.128326	0.00156306	1.14114e-07	3.50052	5.02537	0.696569	0.645431	0.149516	1.52613	2.43545	0.626629	0.55965	0.0789413	0.0654268	0.623794	0.104885	0.00412965	1.66878e-07	0	5.52812	0	6.93603e-29	5.26246e-42	0	2.96793	0	6.13054e-19	2.5253e-30
TraesCS2A01G016400	serine arginine repetitive matrix 1	gi|474445877|gb|EMS68601.1|hypothetical protein TRIUR3_15523 [Triticum urartu]	sp|B9G5N1|PAIR3_ORYSJ	Meiosis-specific protein PAIR3	-	-	5.09999	1.09561	4.65495	5.60543e-38	9.332e-14	0.966611	1.47164	0.656827	0.48788	0.0901813	0.961044	1.24296	0.773191	0.761063	0.356965	5.09999	1.02445	4.97825	3.76149e-29	1.32581e-09	2.52216	0.689732	3.65672	1.97724e-21	3.49632e-09	2.06988	0.61769	3.351	4.57698e-12	2.33791e-07
TraesCS2A01G017300	FBD-associated F-box At5g56370-like	gi|326533704|dbj|BAK05383.1|predicted protein [Hordeum vulgare subsp. vulgare]	AT1G56400.2	F-box family protein	-	-	0.0808528	3.89609	0.0207523	1.46702e-33	3.33871e-40	2.7692	3.15394	0.878014	0.708197	0.755277	2.50877	3.47046	0.722892	0.536598	0.239985	0.0808528	3.11098	0.0259895	2.14252e-30	4.21085e-26	0	3.44483	0	2.97712e-22	4.16301e-33	0	3.17806	0	7.32547e-24	6.83783e-33
TraesCS2A01G017900	0	0	tr|N1R0R0|N1R0R0_AEGTA	Disease resistance protein RGA2	-	-	0.949055	0.018777	50.5434	1.2607e-13	8.24481e-21	0.0232772	0.0623144	0.373545	0.786113	0.873977	0.0205108	0.0667478	0.307288	0.59708	0.453627	0.949055	0.0247829	38.2947	4.92666e-16	7.45765e-16	0.929481	0.0257533	36.0918	3.02122e-10	5.69712e-12	1.15832	0.016317	70.9881	1.65062e-08	1.8657e-15
TraesCS2A01G022700	ATP-dependent Clp protease adaptor containing	gi|475566081|gb|EMT14943.1|ATP-dependent Clp protease adapter protein clpS [Aegilops tauschii]	tr|R7W4W6|R7W4W6_AEGTA	ATP-dependent Clp protease adapter protein clpS	-	-	484.894	170.699	2.84064	6.76843e-47	3.8023e-07	266.528	234.031	1.13886	1.50334e-06	0.658038	215.78	199.472	1.08176	0.000779623	0.881892	484.894	136.782	3.54502	3.06392e-14	2.28204e-06	1034.87	265.847	3.89274	2.48596e-78	3.02494e-12	1015.13	227.345	4.46513	2.86697e-128	7.47809e-14
TraesCS2A01G022800	0	0	tr|W0FG45|W0FG45_POPTR	Cytochrome P450	-	-	28.4904	0.278102	102.446	2.94016e-174	4.8535e-84	7.24895	2.39478	3.02699	1.07382e-05	6.87747e-09	2.73649	2.01397	1.35876	0.181005	0.258979	28.4904	4.48563	6.3515	1.44841e-09	6.9905e-13	73.6167	15.2498	4.8274	7.73002e-18	6.83379e-16	63.5848	8.76947	7.2507	3.09007e-43	3.5853e-23
TraesCS2A01G023200	probably inactive receptor kinase At2g46850	gi|944234229|gb|KQK98591.1|hypothetical protein SETIT_012314mg [Setaria italica]	tr|A7VM61|A7VM61_9VIRI	Receptor-like kinase	-	-	1.59925	0.00378022	423.057	1.008e-33	2.93701e-47	0.0116804	0.0167399	0.697757	0.995976	1	0	0	-	NA	1	1.59925	0.0227049	70.4364	3.20646e-43	1.71627e-30	0.812758	0.00637175	127.557	8.00986e-16	2.00345e-20	1.33127	0.0105507	126.179	2.74053e-23	6.90383e-29
TraesCS2A01G026400	0	0	tr|A0A0U2S1S8|A0A0U2S1S8_ORYSA	NBS-LRR-like resistance protein	-	-	0.104017	0.478568	0.217351	0.000166291	9.35712e-10	0.910927	1.1431	0.796888	0.995198	0.440621	0.930069	0.908162	1.02412	0.49241	1	0.104017	0.446133	0.233152	0.00242721	2.36376e-06	0.0286673	0.427006	0.0671357	7.65935e-06	1.99931e-12	0.0371992	0.781901	0.0475753	1.53977e-13	3.91625e-20
TraesCS2A01G031000	disease resistance RPP13 1	gi|473798819|gb|EMS46535.1|Putative disease resistance RPP13-like protein 1 [Triticum urartu]	tr|A0A0U2S1V9|A0A0U2S1V9_ORYSA	NBS-LRR-like resistance protein	-	-	1.76216	4.85909	0.362653	1.12975e-40	1.32673e-07	5.1664	6.94099	0.744331	0.617105	0.191094	4.04639	5.40945	0.748022	0.3519	0.198896	1.76216	4.45504	0.395544	4.58082e-19	0.00048455	1.14103	5.13884	0.22204	1.79665e-26	9.18653e-13	1.66295	4.43443	0.375009	5.60804e-15	3.70381e-06
TraesCS2A01G031000LC	PREDICTED: uncharacterized protein LOC101772398	gi|514751338|ref|XP_004962323.1|PREDICTED: uncharacterized protein LOC101772398 [Setaria italica] gi|514751345|ref|XP_004962324.1| PREDICTED: uncharacterized protein LOC101772398 [Setaria italica] gi|944251577|gb|KQL15840.1| hypothetical protein SETIT_022256mg [Setaria italica]	tr|Q948C5|Q948C5_ORYSJ	F-box domain containing protein, expressed	-	-	5.14905	18.251	0.282124	8.31785e-16	5.00574e-10	11.1813	20.5317	0.544588	0.010311	0.00538796	12.7195	22.4614	0.566284	0.00437029	0.00746053	5.14905	13.1834	0.390571	6.50818e-09	0.000813336	3.07906	12.9073	0.238553	1.08684e-06	7.27195e-09	1.94192	10.7506	0.180634	1.55726e-12	5.58569e-12
TraesCS2A01G031600	hypothetical protein TRIUR3_29198	gi|473744047|gb|EMS45460.1|hypothetical protein TRIUR3_29198 [Triticum urartu]	tr|B9RAG8|B9RAG8_RICCO	Exocyst complex component, putative	-	-	0.338062	2.26683	0.149134	3.96967e-12	3.63409e-17	1.59163	2.22495	0.715355	0.876306	0.227257	1.81411	2.56998	0.705884	0.525069	0.186341	0.338062	2.88892	0.11702	1.15865e-14	6.34627e-15	0.175458	1.43298	0.122443	1.71971e-06	1.31827e-11	0.21538	2.27432	0.0947009	2.83441e-08	2.00787e-17
TraesCS2B01G039200	0	0	tr|N1R1K9|N1R1K9_AEGTA	Disease resistance protein RPM1	-	-	0.13799	0.466419	0.295851	3.03613e-05	4.44918e-07	2.13148	2.74262	0.777171	0.970768	0.317779	2.28567	2.10201	1.08738	0.264688	0.891967	0.13799	0.522374	0.26416	4.2089e-06	7.5679e-06	0.110332	1.03156	0.106956	1.50265e-11	3.10046e-16	0.233474	1.84768	0.12636	2.0541e-16	1.87839e-18
TraesCS2B01G046800	usf	gi|474318894|gb|EMS62203.1|Putative uncharacterized protein yghX [Triticum urartu]	sp|P27136|TFDE1_CUPPJ	Carboxymethylenebutenolidase 1	-	-	1.79369	4.87074	0.368259	8.31339e-09	2.54254e-06	8.4484	5.06062	1.66944	2.45889e-05	0.0247471	8.27802	6.06653	1.36454	0.0642821	0.223261	1.79369	8.71508	0.205815	1.15779e-12	1.25688e-09	0.498898	4.20675	0.118595	4.83641e-08	1.05457e-14	0.755966	3.87782	0.194946	9.66693e-05	3.06489e-10
TraesCS3A01G382800	NRT1 PTR FAMILY -like	gi|326516740|dbj|BAJ96362.1|predicted protein [Hordeum vulgare subsp. vulgare] gi|326528231|dbj|BAJ93297.1| predicted protein [Hordeum vulgare subsp. vulgare]	sp|O80436|PTR29_ARATH	Protein NRT1/ PTR FAMILY 5.5	-	-	1.22776	2.39911	0.511756	0.00832304	0.00118037	1.66865	3.7991	0.439223	0.0312352	3.29806e-05	2.1982	3.77187	0.582789	0.304932	0.00834603	1.22776	2.67699	0.458633	2.4439e-10	0.00633155	0.881351	3.42957	0.256986	7.58572e-13	1.00311e-09	0.946549	2.55754	0.370102	5.94932e-10	1.02285e-05
TraesCS3A01G438100LC	Palmitoyl- thioesterase 1	gi|326526145|dbj|BAJ93249.1|predicted protein, partial [Hordeum vulgare subsp. vulgare]	tr|M8AXQ2|M8AXQ2_TRIUA	Palmitoyl-protein thioesterase 1	-	-	4.4916	9.76147	0.460135	0.00766742	0.000295567	1.52704	3.36367	0.453981	0.47115	0.0157593	2.46724	6.31538	0.390671	0.315973	0.000297689	4.4916	0.0759337	59.1516	1.46055e-13	9.78003e-22	4.2094	0.162128	25.9635	1.92568e-10	1.87023e-15	2.11995	0	-	7.08874e-05	5.58569e-12
TraesCS3A01G521600LC	S-acyltransferase 8-like	gi|474427346|gb|EMS67777.1|hypothetical protein TRIUR3_32057 [Triticum urartu]	tr|A0A0E0L2Z9|A0A0E0L2Z9_ORYPU	S-acyltransferase	-	-	0.0139256	3.11093	0.00447636	1.89279e-14	2.69058e-67	1.09781	3.2073	0.342284	0.747778	7.47934e-08	2.27202	2.63823	0.861191	0.977669	0.638535	0.0139256	4.07892	0.00341405	1.98842e-98	3.58193e-54	0.009727	3.62196	0.00268556	1.5285e-50	4.41401e-60	0.0200475	3.61418	0.00554691	1.65187e-66	6.25755e-58
TraesCS3B01G219500	CO(2)-response secreted protease-like	gi|669028979|emb|CDM82985.1|unnamed protein product [Triticum aestivum]	tr|M8D8E6|M8D8E6_AEGTA	Subtilisin-like protease	-	-	0.217204	0.573196	0.378935	7.31006e-06	3.74717e-06	0.305014	0.544966	0.559694	0.562684	0.0156524	0.245194	0.653252	0.375343	0.0513437	1.12782e-05	0.217204	0.598811	0.362725	0.00302184	0.000232296	0.0598767	0.443884	0.134893	2.17128e-07	1.47191e-13	0.224621	0.791354	0.283844	1.6802e-05	5.22459e-08
TraesCS3B01G283000LC	unnamed protein product	gi|669028678|emb|CDM82569.1|unnamed protein product [Triticum aestivum]	tr|A0A0B2P2I1|A0A0B2P2I1_GLYSO	GDSL esterase/lipase	-	-	5.29481	28.331	0.186891	4.43848e-26	9.28163e-18	16.827	33.8547	0.497035	0.0151973	0.000361855	8.27819	23.1532	0.357539	1.04478e-11	5.45404e-08	5.29481	16.6397	0.318203	1.19171e-07	9.36777e-06	10.8999	40.4959	0.269161	6.47156e-09	6.94692e-10	14.5468	45.2898	0.321195	1.68988e-21	3.1154e-08
TraesCS3B01G470000	MADS box	gi|669031048|emb|CDM85805.1|unnamed protein product [Triticum aestivum]	tr|A0A059Q0S2|A0A059Q0S2_9POAL	MADS-box transcription factor	MADS2	TaFLC-B4	2.70619	17.1717	0.157596	3.40062e-13	1.53036e-19	2.61091	5.99272	0.435681	0.0604203	0.000538101	1.73411	5.17482	0.335105	0.108748	4.773e-06	2.70619	25.4385	0.106382	1.22831e-10	3.45786e-18	2.15362	8.23879	0.261401	0.00728653	6.89464e-08	4.40201	24.0437	0.183084	3.72519e-19	1.22293e-15
TraesCS3B01G579900	FAR1-RELATED SEQUENCE 3	gi|474051195|gb|EMS53656.1|hypothetical protein TRIUR3_13794 [Triticum urartu]	#N/A	#N/A	-	-	0.459529	2.26621	0.202774	0.000249916	4.12903e-09	3.36754	2.69184	1.25102	0.36958	0.574762	2.36855	3.55851	0.665602	0.516603	0.169965	0.459529	10.5811	0.0434295	2.76899e-28	4.48093e-26	0.929086	3.96647	0.234235	0.000545464	1.162e-06	0.894299	3.61059	0.247688	0.00194462	2.7493e-06
TraesCS3B01G684000LC	-	No Blast Hit	sp|Q96X45|EF2_NEUCR	Elongation factor 2	-	-	0.39988	2.73083	0.146431	3.72759e-05	3.38305e-11	1.03873	2.79529	0.371599	0.145401	0.00497763	0.100289	2.01843	0.0496869	2.31911e-05	3.94479e-08	0.39988	2.82781	0.14141	4.40672e-05	1.20145e-08	0.791909	4.15689	0.190505	0.00428072	4.87314e-07	1.7989	6.53468	0.275285	0.00086179	2.57051e-06
TraesCS4A01G290100	tankyrase-1-like isoform X1	gi|222625558|gb|EEE59690.1|hypothetical protein OsJ_12113 [Oryza sativa Japonica Group]	tr|Q6K268|Q6K268_ORYSJ	Ankyrin repeat protein-like	-	-	0.0724178	0.350878	0.20639	1.30665e-06	6.0825e-11	0.66467	0.93568	0.71036	0.717863	0.175714	0.717756	1.06172	0.676034	0.465271	0.103345	0.0724178	0.453663	0.159629	1.05812e-05	2.35631e-10	0.100163	0.809779	0.123691	5.49778e-09	5.11431e-16	0.156168	0.865564	0.180423	9.57055e-13	1.4405e-12
TraesCS4A01G290200	tankyrase-1-like isoform X2	gi|473808485|gb|EMS46734.1|Stress-induced-phosphoprotein 1 [Triticum urartu]	tr|B9I5G6|B9I5G6_POPTR	Ankyrin repeat family protein	-	-	1.01641	3.16419	0.321224	5.3515e-17	9.5881e-09	3.34457	5.63828	0.593191	0.0646258	0.0117968	2.48509	6.12645	0.405633	3.0732e-06	1.9451e-06	1.01641	2.28654	0.44452	0.00217634	0.00435576	0.521991	2.44287	0.213679	1.95586e-07	1.64042e-11	0.691708	3.59076	0.192635	2.17785e-14	1.90717e-14
TraesCS4B01G218900	probable carboxylesterase 17	gi|326496653|dbj|BAJ98353.1|predicted protein [Hordeum vulgare subsp. vulgare]	tr|A0A061EB00|A0A061EB00_THECC	Alpha/beta-Hydrolases superfamily protein	-	-	2.59696	0.787089	3.29944	2.84523e-05	2.69664e-07	4.30386	3.33379	1.29098	0.144125	0.338673	2.32014	1.72614	1.34412	0.210243	0.338371	2.59696	1.0015	2.59307	0.0014071	0.00313956	2.19043	0.610166	3.58989	0.00149139	1.27521e-06	4.00953	1.27113	3.1543	2.64059e-07	2.79438e-06
TraesCS5A01G062000LC	-	No Blast Hit	AT4G13870.2	Werner syndrome-like exonuclease	-	-	7.23502	0.97019	7.45733	8.3985e-16	2.3122e-16	1.99692	2.13352	0.935974	0.75454	1	2.39077	2.80577	0.85209	0.991198	0.744073	7.23502	1.42361	5.08217	2.31961e-10	4.16268e-08	6.58823	1.9998	3.29445	5.23159e-06	7.66839e-06	7.99503	1.8414	4.34181	1.21175e-05	2.73688e-08
TraesCS5B01G010300	0	0	AT1G61065.1	1,3-beta-glucan synthase component (DUF1218)	-	-	1.48099	18.3188	0.0808454	2.33693e-26	1.42523e-33	8.76521	8.32045	1.05345	0.530286	0.918054	3.02074	8.18747	0.368947	0.0517858	1.34994e-06	1.48099	13.5789	0.109065	0.00039008	4.59819e-18	5.23748	17.8873	0.292805	0.00156315	2.6244e-08	7.76594	21.6595	0.358547	1.32137e-10	1.3079e-06
TraesCS5B01G414300	cinnamoyl reductase	gi|125541572|gb|EAY87967.1|hypothetical protein OsI_09391 [Oryza sativa Indica Group]	tr|Q8VXA7|Q8VXA7_ORYSA	Cinnamoyl CoA reductase	-	-	0.146425	2.65728	0.0551033	3.05038e-12	2.03819e-28	2.17262	9.15435	0.237332	0.449482	2.67946e-12	0.0844884	5.88208	0.0143637	2.38578e-34	1.06246e-42	0.146425	4.79551	0.0305338	0.00139716	1.24542e-29	0.191345	36.0425	0.00530886	1.74158e-61	1.54257e-79	13.4868	57.4191	0.234883	3.6399e-08	3.97699e-13
TraesCS5B01G482000LC	DNA repair rhp54	gi|475618989|gb|EMT30620.1|hypothetical protein F775_10572 [Aegilops tauschii]	tr|N1QWB4|N1QWB4_AEGTA	DNA repair protein rhp54	-	-	1.21462	4.18961	0.289913	5.58834e-07	1.8052e-07	1.38148	4.46562	0.309359	0.0403563	3.52984e-05	1.5468	5.87545	0.263265	0.000523364	1.71352e-07	1.21462	4.80879	0.252584	1.96421e-08	2.62266e-06	0.367559	2.64144	0.139151	0.00107742	1.65111e-07	0.917477	3.49431	0.262563	0.00842927	2.36235e-05
TraesCS6A01G428900LC	Delta-1-pyrroline-5-carboxylate synthetase	gi|475620830|gb|EMT31252.1|hypothetical protein F775_01688 [Aegilops tauschii]	tr|M8C8Y5|M8C8Y5_AEGTA	B3 domain-containing protein	-	-	0.0120982	0.14322	0.0844729	0.00508803	1.32328e-05	0.115013	0.103074	1.11582	0.841739	0.99248	0.150307	0.101038	1.48763	0.481325	0.637004	0.0120982	3.178	0.00380686	9.61951e-55	5.03891e-42	0.0613287	2.87195	0.0213543	1.75191e-26	1.72753e-33	0.218329	3.04789	0.0716331	6.17728e-24	2.44447e-24
TraesCS7A01G160900	0	0	tr|B9U140|B9U140_LOLPR	Apyrase	-	-	11.0734	0.932199	11.8788	0.0012377	1.48181e-30	2.30898	11.5516	0.199885	0.0658417	1.42761e-16	0.295293	3.88584	0.0759921	1.93623e-06	5.98974e-26	11.0734	110.765	0.0999724	0.00207186	2.17524e-20	0.292917	36.7333	0.00797417	6.27904e-78	5.10903e-78	4.58105	101.985	0.044919	0.000449636	5.0849e-49
TraesCS7B01G065900	0	0	tr|B9U140|B9U140_LOLPR	Apyrase	-	-	0.873568	0.196706	4.44098	0.0027701	4.45539e-08	0.165423	0.694639	0.238142	0.058971	6.0248e-05	0.00798065	0.349627	0.0228262	4.76986e-05	9.61744e-08	0.873568	9.83581	0.0888151	4.55201e-10	1.11231e-20	0.00997478	2.64443	0.00377199	3.66574e-22	5.93774e-37	0.348077	7.10224	0.0490095	3.5036e-18	5.64503e-35
TraesCS7B01G338700LC	-	No Blast Hit	AT5G41060.4	DHHC-type zinc finger family protein	-	-	0.0391353	7.12674	0.00549133	4.62821e-68	1.63143e-65	3.08257	6.96707	0.442449	0.04086	8.91894e-05	0.862595	7.39882	0.116585	0.0887757	1.43132e-24	0.0391353	7.06366	0.00554038	1.15099e-81	6.60251e-48	0.0218222	3.74373	0.005829	1.17893e-28	1.99646e-40	0.012677	4.01593	0.00315668	1.66265e-39	2.09552e-43
TraesCS7B01G338800LC	-	No Blast Hit	0	Unknown protein	-	-	0.0691721	3.49255	0.0198056	4.08927e-16	3.76657e-23	1.41979	3.19816	0.44394	0.136128	0.0137303	0.319223	4.26519	0.0748437	0.000104449	1.12948e-12	0.0691721	4.44587	0.0155587	6.53858e-21	2.40203e-22	0	1.65531	0	0.000946228	1.06252e-08	0	1.28188	0	0.00873842	3.13799e-07
TraesCSU01G007900	Disease resistance RPM1	gi|475611487|gb|EMT28101.1|Disease resistance protein RPM1 [Aegilops tauschii]	tr|Q2R8J2|Q2R8J2_ORYSJ	NBS-LRR disease resistance protein, putative, expressed	-	-	10.2921	0.0831309	123.806	1.91834e-147	4.26886e-81	1.4654	2.7092	0.540897	0.271957	0.00342146	1.00245	1.25968	0.795793	0.86	0.35841	10.2921	0.328485	31.3321	3.34031e-26	4.55755e-36	7.93406	2.0173	3.93301	4.91742e-35	1.00986e-11	7.01468	0.710535	9.87238	3.4931e-26	2.65439e-27

## Sheet: 12-Everything-PHYC-SD
Gene	Sequence desc.	Hit desc.	IWGSC annotation	IWGSC description	TF family	Gene of interest	WT_SD_mean_TPM	phyB_SD_mean_TPM	WT-phyB_SD_Fold_Change	WT-phyB_SD_DESeq_adjP	WT-phyB_SD_EdgeR_adjP	PHYB_WT_LD_Exp1_mean_TPM	phyB_LD_Exp1_mean_TPM	PHYB_WT-phyB_Exp1_Fold_Change	PHYB_WT-phyB_Exp1_DESeq2_Padj	PHYB_WT-phyB_Exp1_EdgeR_Padj	PHYB_WT_LD_Exp2_mean_TPM	phyB_LD_Exp2_mean_TPM	PHYB_WT-phyB_Exp2_Fold_Change	PHYB_WT-phyB_Exp2_DESeq2_Padj	PHYB_WT-phyB_Exp2_EdgeR_Padj	WT_SD_mean_TPM	phyC_SD_mean_TPM	WT-phyC_SD_Fold_Change	WT-phyC_SD_DESeq_adjP	WT-phyC_SD_EdgeR_adjP	PHYC_WT_LD_Exp1_mean_TPM	phyC_LD_Exp1_mean_TPM	PHYC_WT-phyC_Exp1_Fold_Change	PHYC_WT-phyC_Exp1_DESeq2_Padj	PHYC_WT-phyC_Exp1_EdgeR_Padj	PHYC_WT_LD_Exp2_mean_TPM	phyC_LD_Exp2_mean_TPM	PHYC_WT-phyC_Exp2_Fold_Change	PHYC_WT-phyC_Exp2_DESeq2_Padj	PHYC_WT-phyC_Exp2_EdgeR_Padj
TraesCS1A01G277400	cytochrome P450 94C1	gi|326489991|dbj|BAJ94069.1|predicted protein [Hordeum vulgare subsp. vulgare] gi|326495564|dbj|BAJ85878.1| predicted protein [Hordeum vulgare subsp. vulgare] gi|326525577|dbj|BAJ88835.1| predicted protein [Hordeum vulgare subsp. vulgare]	tr|A0A0F7J2F5|A0A0F7J2F5_GOSBA	Cytochrome P450	-	-	5.39321	9.98608	0.540073	5.14205e-09	0.00231319	2.89587	11.6533	0.248502	2.34099e-17	3.08962e-13	4.34555	14.0588	0.309099	2.23821e-26	3.18049e-10	5.39321	2.99319	1.80183	0.00213554	0.1241	1.88061	0.375376	5.00994	0.00145501	2.60312e-10	3.10373	0.570921	5.43636	4.02174e-05	1.29164e-12
TraesCS1A01G349000	ubiquitin domain-containing 1-like	gi|195621592|gb|ACG32626.1|ubiquitin domain containing 1 [Zea mays] gi|413946127|gb|AFW78776.1| ubiquitin domain containing 1 [Zea mays]	tr|A0A061FG33|A0A061FG33_THECC	Ubiquitin domain-containing protein	-	-	9.87344	28.6351	0.344802	3.4116e-20	6.99194e-08	3.1217	59.3553	0.0525935	1.05787e-22	7.33833e-44	2.09429	62.4274	0.0335476	2.60395e-95	2.68456e-53	9.87344	7.91885	1.24683	0.596934	0.861062	1.17845	6.82623	0.172636	9.92946e-05	5.27479e-10	0.282431	6.6789	0.0422871	3.76078e-13	8.19181e-21
TraesCS1B01G233600	two-component response regulator-like PRR37	gi|475530770|gb|EMT07953.1|hypothetical protein F775_21580 [Aegilops tauschii]	tr|Q6ETM8|Q6ETM8_ORYSJ	CONSTANS-like protein	-	CO9	17.6592	8.69784	2.03029	5.76569e-06	0.001563	26.8507	12.0198	2.23386	8.58884e-28	2.7668e-05	20.4652	9.76135	2.09656	6.86875e-11	0.000132152	17.6592	8.36296	2.11159	0.00569209	0.0231746	18.7664	10.2237	1.83557	1.81612e-14	0.00493108	25.1519	8.97648	2.80198	5.72783e-18	1.44534e-06
TraesCS1B01G290000	hypothetical protein TRIUR3_22405	gi|474207684|gb|EMS58756.1|hypothetical protein TRIUR3_22405 [Triticum urartu]	tr|G7L5L1|G7L5L1_MEDTR	Plant/T7H20-70 protein	-	-	907.962	157.303	5.77205	1.09807e-49	1.68402e-18	89.0046	42.4168	2.09833	2.45572e-05	0.000112925	191.528	59.4425	3.22207	2.14883e-07	1.11049e-10	907.962	441.733	2.05545	1.90059e-05	0.0288092	54.1373	21.8516	2.4775	0.00303591	1.25869e-05	99.5683	45.8271	2.1727	0.00918938	0.000836513
TraesCS1B01G363900	ubiquitin domain-containing 1-like	gi|413946126|gb|AFW78775.1|hypothetical protein ZEAMMB73_124051 [Zea mays]	tr|A0A061FG33|A0A061FG33_THECC	Ubiquitin domain-containing protein	-	-	4.84762	15.36	0.3156	2.32558e-25	3.83883e-09	2.26468	32.312	0.070088	1.61842e-43	2.37059e-39	2.11304	30.9323	0.0683118	4.66108e-119	3.05844e-40	4.84762	5.17716	0.936347	0.775809	0.972603	0.643628	3.00331	0.214306	7.65448e-05	2.42562e-08	0.818478	2.77931	0.294489	0.00291535	1.00377e-05
TraesCS2A01G456300	probable phosphatase 2C 25	gi|357165477|ref|XP_003580396.1|PREDICTED: probable protein phosphatase 2C 43 isoform X1 [Brachypodium distachyon] gi|721693931|ref|XP_010240309.1| PREDICTED: probable protein phosphatase 2C 43 isoform X1 [Brachypodium distachyon] gi|944048573|gb|KQJ84214.1| hypothetical protein BRADI_5g19410 [Brachypodium distachyon] gi|944048574|gb|KQJ84215.1| hypothetical protein BRADI_5g19410 [Brachypodium di…	tr|B9SXJ0|B9SXJ0_RICCO	Protein phosphatase 2c, putative	-	-	0.0790637	0.283136	0.279242	0.00194027	1.91722e-05	0.90851	6.20249	0.146475	2.43635e-34	7.19129e-22	0.415812	7.28089	0.05711	3.307e-80	4.27216e-41	0.0790637	0.100001	0.790632	0.844781	0.881844	0.0970337	0.943625	0.102831	3.75898e-05	5.87262e-14	0.0540427	1.85649	0.0291101	1.91287e-19	5.70361e-31
TraesCS2B01G031100LC	Disease resistance RPM1	gi|475600137|gb|EMT24451.1|Disease resistance protein RPM1 [Aegilops tauschii]	sp|P02608|MLRS_RABIT	Myosin regulatory light chain 2, skeletal muscle isoform type 2	-	-	43.7648	10.35	4.22847	1.62194e-07	1.76389e-12	156.844	40.6641	3.85705	9.72132e-10	1.97722e-13	154.616	18.7049	8.26608	3.84737e-32	1.98339e-29	43.7648	30.594	1.4305	0.450139	0.536262	57.25	139.213	0.411239	0.0024793	7.99245e-05	54.8241	116.911	0.46894	0.00120689	0.000686281
TraesCS2B01G160400	0	0	tr|M9QX03|M9QX03_ORYSI	Terpene synthase	-	-	0.850569	2.42822	0.350285	1.07731e-11	4.32445e-07	4.69819	21.865	0.214873	8.90972e-23	1.19371e-16	3.18138	17.1737	0.185247	7.1026e-26	1.02342e-19	0.850569	1.7524	0.485374	0.000712677	0.0185541	2.27168	10.8398	0.209568	1.30577e-07	3.59372e-13	1.5393	8.81118	0.174699	1.83083e-25	7.69571e-17
TraesCS2B01G241800	Cysteine-rich receptor kinase 10	gi|475568515|gb|EMT15502.1|Cysteine-rich receptor-like protein kinase 10 [Aegilops tauschii]	AT1G65790.1	receptor kinase 1	-	-	2.75861	1.24167	2.22169	6.37248e-06	0.000361741	2.11683	6.82317	0.310241	1.25987e-13	6.22197e-10	3.20382	6.69549	0.478504	0.000160876	0.000111536	2.75861	1.73821	1.58704	0.0862991	0.318021	0.556857	2.50402	0.222386	0.00339016	2.28673e-11	0.608809	1.92092	0.316936	0.000499414	4.09003e-07
TraesCS2B01G285400	glutamate receptor -like	gi|326498833|dbj|BAK02402.1|predicted protein [Hordeum vulgare subsp. vulgare]	tr|I1H4H1|I1H4H1_BRADI	Glutamate receptor	-	-	2.2405	0.953596	2.34953	1.50508e-11	9.87895e-05	2.05412	0.799592	2.56896	1.71749e-21	3.46152e-06	2.10156	0.801095	2.62335	1.28687e-15	1.8789e-06	2.2405	1.6609	1.34897	0.21344	0.702333	2.2757	1.07774	2.11155	1.70886e-16	0.000630116	2.25606	0.826986	2.72805	1.90242e-13	9.05588e-06
TraesCS2B01G428700	0	0	tr|A0A1D5TTV5|A0A1D5TTV5_WHEAT	Glycosyltransferase	-	-	3.89595	0.804132	4.84491	1.41739e-07	3.211e-13	1.4396	5.61896	0.256203	1.99797e-07	3.47481e-11	1.5001	4.2945	0.349306	0.00218345	3.26354e-07	3.89595	3.22104	1.20953	0.83659	0.90723	2.77232	9.44627	0.293483	8.48175e-05	3.54288e-08	2.49489	7.08181	0.352296	0.000497718	2.24686e-06
TraesCS3A01G001600	0	0	tr|Q339N7|Q339N7_ORYSJ	Cellulose synthase family protein, expressed	-	-	0.404915	0.0278091	14.5605	1.7703e-09	3.61581e-15	6.82346	0.217619	31.3551	1.86532e-56	4.98617e-48	1.49474	0.085872	17.4066	1.28258e-20	4.4047e-22	0.404915	0.197485	2.05036	0.234752	0.114214	4.98443	1.91408	2.60409	0.000774591	7.94688e-06	4.09715	0.957542	4.27882	9.03004e-07	4.17624e-11
TraesCS3A01G231900	tat pathway signal sequence family	gi|473970927|gb|EMS51447.1|hypothetical protein TRIUR3_25822 [Triticum urartu]	tr|B6U372|B6U372_MAIZE	Tat pathway signal sequence family protein	-	-	39.2213	206.292	0.190125	3.17623e-24	4.80441e-18	5.36516	144.629	0.037096	4.81271e-29	6.37053e-58	8.7075	177.822	0.0489676	1.48008e-05	4.04423e-53	39.2213	75.9901	0.516137	0.256548	0.0265505	15.963	59.5242	0.268176	0.00277905	1.2242e-09	12.7585	37.1039	0.343858	0.000398495	7.38527e-07
TraesCS3A01G416400	0	0	AT4G30880.1	Bifunctional inhibitor/lipid-transfer protein/seed storage 2S albumin superfamily protein	-	-	0.357281	0.0268342	13.3144	0.000560017	3.63625e-09	8.89263	0.552935	16.0826	5.79144e-22	6.76927e-34	8.9783	0.409932	21.9019	1.76955e-30	5.8963e-39	0.357281	0.202851	1.7613	0.685058	0.4177	6.58446	2.32595	2.83087	1.95498e-11	1.73203e-06	3.76265	1.05103	3.57996	3.78982e-06	1.29454e-07
TraesCS3B01G568100	Metacaspase-1	gi|326518374|dbj|BAJ88216.1|predicted protein, partial [Hordeum vulgare subsp. vulgare]	tr|M8CLZ7|M8CLZ7_AEGTA	Metacaspase-1	-	-	9.38112	0.647914	14.479	3.36876e-38	5.0396e-33	11.0985	2.68008	4.14112	6.25042e-11	1.24853e-12	8.4288	2.97544	2.83279	0.00179173	4.95552e-07	9.38112	13.6815	0.685677	0.19958	0.323521	2.51723	72.3358	0.0347993	3.98586e-44	5.17001e-52	3.13573	20.8415	0.150456	1.61554e-07	3.80658e-20
TraesCS4A01G132500	Secologanin synthase	gi|474273759|gb|EMS60977.1|Secologanin synthase [Triticum urartu]	tr|Q10LX2|Q10LX2_ORYSJ	Cytochrome P450 family protein, expressed	-	-	6.26202	20.9882	0.298359	8.61243e-40	2.6986e-10	4.49328	34.6244	0.129772	5.48781e-79	1.09613e-27	2.79978	32.0999	0.0872207	8.03309e-115	1.61272e-37	6.26202	7.5935	0.824656	0.593917	0.770578	2.66584	0.583373	4.56969	3.44759e-11	2.24258e-10	3.26347	1.31533	2.4811	0.000703739	0.000302834
TraesCS4A01G259400	0	0	tr|M8CRM6|M8CRM6_AEGTA	Anthocyanin 5-aromatic acyltransferase	-	-	2.90372	0.710381	4.08756	6.24891e-05	3.41024e-10	12.5791	38.2577	0.3288	0.00802408	1.63972e-09	2.49632	32.536	0.0767249	2.42497e-09	2.84784e-40	2.90372	6.59759	0.440119	0.0219181	0.00346191	11.5408	34.2784	0.336679	7.29099e-06	4.85117e-07	10.189	21.0126	0.484902	8.0231e-07	0.00149184
TraesCS4A01G321600	Beta- insoluble isoenzyme 4	gi|474404620|gb|EMS66378.1|Beta-fructofuranosidase, insoluble isoenzyme 4 [Triticum urartu]	tr|G7KQY4|G7KQY4_MEDTR	Beta-fructofuranosidase, insoluble protein	-	-	1.22188	0.23006	5.31115	2.56133e-13	4.5624e-14	4.67062	0.222548	20.9871	1.36696e-31	4.63475e-43	2.59785	0.353043	7.35845	8.44147e-26	3.75792e-21	1.22188	0.675556	1.8087	0.0351567	0.132853	2.72033	0.730836	3.72221	4.61258e-08	5.53432e-10	3.23794	1.45147	2.2308	0.00187324	0.000686482
TraesCS4B01G286400	cyclic dof factor 1-like	gi|357113866|ref|XP_003558722.1|PREDICTED: cyclic dof factor 1-like [Brachypodium distachyon] gi|944088080|gb|KQK23432.1| hypothetical protein BRADI_1g73710 [Brachypodium distachyon]	tr|Q8L5E6|Q8L5E6_HORVU	Dof zinc finger protein	Dof	Dof	37.9578	11.6045	3.27096	1.34554e-27	6.34743e-09	52.9414	21.3133	2.48396	4.77234e-18	1.22404e-06	62.1827	23.6513	2.62915	8.085e-49	1.86438e-07	37.9578	20.2	1.8791	2.27277e-10	0.0767752	28.0492	15.3609	1.82601	1.45809e-08	0.00509966	37.3964	16.5209	2.26358	5.14387e-10	0.000306853
TraesCS4B01G576000LC	0	0	AT5G57150.1	basic helix-loop-helix (bHLH) DNA-binding superfamily protein	bHLH	bHLH	24.9291	10.7361	2.32199	0.000214183	0.000131959	0.484657	27.9693	0.0173282	8.63582e-18	6.70416e-55	0.119931	11.5994	0.0103393	2.92699e-14	5.69599e-42	24.9291	48.4181	0.514871	0.013548	0.0247414	0.568769	10.0693	0.0564852	2.19765e-11	3.35994e-26	1.07263	8.5033	0.126143	2.33113e-07	2.04933e-16
TraesCS5A01G186300	membrane -like	gi|326489334|dbj|BAK01650.1|predicted protein [Hordeum vulgare subsp. vulgare]	tr|A0A061GRF5|A0A061GRF5_THECC	Sulfite exporter TauE/SafE family protein	-	-	5.05222	2.03491	2.48278	2.66107e-10	2.89974e-05	14.48	2.94513	4.91658	7.95895e-20	4.22834e-17	15.9792	2.74648	5.81807	3.24855e-43	1.21426e-20	5.05222	3.28666	1.53719	0.0838936	0.392535	8.40114	4.05849	2.07001	3.42525e-07	0.000651498	10.8392	5.57357	1.94474	1.58956e-09	0.00785667
TraesCS5A01G348200	probable flavin-containing monooxygenase 1	gi|475615085|gb|EMT29317.1|Putative flavin-containing monooxygenase 1 [Aegilops tauschii]	tr|A0A0E0M468|A0A0E0M468_ORYPU	Flavin-containing monooxygenase	-	-	45.8305	21.1164	2.17037	1.20756e-05	0.000368367	3.24743	1.44493	2.24747	2.50189e-06	0.000270569	7.58495	1.76223	4.30418	1.5307e-26	2.06342e-13	45.8305	23.6363	1.93899	9.696e-05	0.0545843	1.35533	0.399219	3.39494	0.000286865	6.1142e-06	1.96648	0.641298	3.06641	2.97397e-05	1.88237e-05
TraesCS5A01G526200	cell wall invertase	gi|473890652|gb|EMS48640.1|Beta-fructofuranosidase, insoluble isoenzyme 1 [Triticum urartu]	tr|L0N608|L0N608_WHEAT	Cell wall invertase	-	-	31.1507	10.435	2.98521	9.51925e-06	1.08448e-07	13.3303	36.4885	0.365328	0.000350536	5.1269e-08	10.0039	30.8868	0.323888	0.000207159	4.69707e-10	31.1507	14.9755	2.08011	0.0238569	0.0253266	15.7973	37.6978	0.41905	0.00162605	0.000113774	11.5463	25.6737	0.449732	0.00486896	0.000274068
TraesCS5A01G533900	0	0	tr|A0A072TYH1|A0A072TYH1_MEDTR	Basic helix loop helix (BHLH) family transcription factor	-	-	122.325	35.11	3.48406	1.3891e-10	7.16774e-10	3.20322	72.4944	0.0441858	1.2871e-22	1.46998e-53	2.01758	56.7907	0.0355265	2.01575e-07	4.81286e-58	122.325	193.522	0.632101	0.0578092	0.185959	3.78506	35.245	0.107393	4.15428e-08	1.18993e-25	7.01764	41.4213	0.169421	5.68431e-08	1.82306e-18
TraesCS5A01G647400LC	hypothetical protein TRIUR3_02409	gi|474447552|gb|EMS68653.1|hypothetical protein TRIUR3_02409 [Triticum urartu]	tr|A0A061ET59|A0A061ET59_THECC	ARM repeat superfamily protein	-	-	12.9214	24.2986	0.531777	1.5461e-10	0.00162777	2.52495	23.1963	0.108851	2.09605e-21	1.10644e-29	2.82104	19.3738	0.145612	4.25321e-09	8.25995e-24	12.9214	20.7973	0.621304	0.0813209	0.174839	1.87228	10.7898	0.173524	3.73347e-07	3.20116e-15	1.67107	5.39907	0.309511	5.10934e-05	4.09068e-07
TraesCS5B01G251000	TMV-MP30 binding 2C	gi|326531258|dbj|BAK04980.1|predicted protein [Hordeum vulgare subsp. vulgare]	tr|B6TCP7|B6TCP7_MAIZE	TMV-MP30 binding protein 2C	-	-	6.89239	2.23186	3.08819	0.00018315	3.29614e-07	11.4908	3.75292	3.06182	4.88218e-10	4.03375e-08	10.9075	3.36254	3.24383	6.75892e-10	7.44781e-09	6.89239	5.1075	1.34946	0.702916	0.714789	7.82624	2.94519	2.65729	0.00352175	1.63577e-05	9.32782	4.51718	2.06497	0.00543226	0.00543889
TraesCS5B01G349300	probable flavin-containing monooxygenase 1	gi|475615085|gb|EMT29317.1|Putative flavin-containing monooxygenase 1 [Aegilops tauschii]	tr|A0A0E0M468|A0A0E0M468_ORYPU	Flavin-containing monooxygenase	-	-	68.4728	29.0784	2.35477	8.22581e-08	5.84504e-05	7.24521	2.01417	3.59712	7.27753e-10	1.47231e-10	18.4123	2.43348	7.56624	8.59433e-36	7.64943e-26	68.4728	33.0165	2.07389	9.56993e-07	0.0248645	2.88949	1.02249	2.82592	0.000200496	7.50868e-06	6.2424	1.26369	4.9398	7.75207e-31	3.27449e-13
TraesCS5B01G532700	0	0	tr|M7ZCG6|M7ZCG6_TRIUA	Serine/threonine-protein kinase	-	-	2.90363	6.05841	0.479273	2.4387e-07	0.000168576	0.250532	2.40133	0.104331	2.76026e-31	1.34035e-28	2.4766	4.79064	0.516965	1.93442e-06	0.000559154	2.90363	4.44779	0.652825	0.072443	0.241529	0.36482	1.13687	0.320899	6.77764e-05	1.21061e-06	0.367764	0.751196	0.489572	0.000489029	0.00650257
TraesCS6A01G130300	transferase family	gi|326532294|dbj|BAK05076.1|predicted protein [Hordeum vulgare subsp. vulgare]	tr|R7W4M8|R7W4M8_AEGTA	Anthocyanin 5-aromatic acyltransferase	-	-	3.4608	0.773904	4.47187	1.55624e-16	7.6383e-12	1.44849	0.307782	4.70623	4.00115e-10	3.40781e-08	2.70396	0.626911	4.31315	6.71734e-15	4.94406e-10	3.4608	3.76695	0.918726	0.758679	0.947452	2.85619	0.756703	3.77452	1.29812e-05	2.47762e-08	3.76375	1.39678	2.69459	9.326e-06	5.05557e-05
TraesCS7A01G045900	Disease resistance RPM1	gi|475621962|gb|EMT31688.1|Disease resistance protein RPM1 [Aegilops tauschii]	tr|Q2R8J2|Q2R8J2_ORYSJ	NBS-LRR disease resistance protein, putative, expressed	-	-	1.34509	0.339171	3.96582	1.11878e-06	2.56702e-10	1.33285	6.85849	0.194336	2.7934e-07	4.301e-18	0.697654	2.78015	0.250941	0.0018414	1.335e-12	1.34509	1.57563	0.853686	0.736103	0.83795	0.418109	2.3191	0.180289	0.000482829	3.6519e-14	0.289483	1.30903	0.221143	7.96796e-05	1.43973e-10
TraesCS7A01G211300	Hd1	gi|474383643|gb|EMS64762.1|Zinc finger protein HD1 [Triticum urartu]	AT5G15850.1	CONSTANS-like 1	CO-like	CO-like	1.69791	3.14523	0.539837	1.33005e-05	0.00369062	0.367556	8.4017	0.0437478	9.08931e-37	3.79142e-43	0.416687	4.76386	0.0874684	1.41867e-27	8.69904e-28	1.69791	2.84829	0.596117	0.0332628	0.132038	0.328282	4.21932	0.0778044	2.29101e-21	2.7267e-25	0.509625	4.86973	0.104652	1.69871e-26	9.268e-23
TraesCS7A01G473900	Phosphoglycerate cytosolic	gi|475534165|gb|EMT08517.1|Phosphoglycerate kinase, cytosolic [Aegilops tauschii]	tr|M8AVL9|M8AVL9_AEGTA	Phosphoglycerate kinase	-	-	3.55947	9.38784	0.379158	2.97071e-10	8.78214e-07	4.97007	11.3197	0.439063	1.78574e-06	3.16471e-05	3.84343	9.50299	0.404445	3.73359e-10	3.06596e-06	3.55947	2.70671	1.31505	0.592196	0.755098	0.645158	4.95719	0.130146	4.83754e-15	8.69903e-18	0.965012	3.63424	0.265534	9.37331e-10	1.63065e-08
TraesCS7B01G129700	phosphate transporter PHO1-3-like	gi|475514622|gb|EMT05740.1|Putative phosphate transporter 1 [Aegilops tauschii]	tr|A0A072TSP3|A0A072TSP3_MEDTR	Phosphate transporter PHO1-like protein	-	-	2.52039	0.286938	8.78375	1.96559e-39	1.3113e-24	1.69779	0.247932	6.84779	1.63854e-21	5.60855e-19	1.70853	0.125509	13.6128	1.04282e-14	1.68444e-29	2.52039	1.51988	1.65829	0.0285324	0.238886	2.3152	1.04656	2.2122	0.00284848	0.000278292	4.24107	1.73171	2.44907	0.00558756	5.81065e-05
TraesCS7B01G251100	peroxidase 1-like	gi|57635161|gb|AAW52722.1|peroxidase 8 [Triticum monococcum]	tr|A0A1D6C353|A0A1D6C353_WHEAT	Peroxidase	-	-	5.53326	23.7783	0.232702	3.80336e-14	3.25138e-14	0.8152	16.4206	0.0496449	2.55144e-31	6.77696e-44	1.34175	17.7898	0.0754226	2.44767e-51	1.15383e-36	5.53326	9.23016	0.599476	0.396239	0.127841	1.10017	6.69542	0.164317	9.0066e-12	5.61113e-15	2.76925	9.04167	0.306276	0.000791128	5.67975e-08
TraesCSU01G042200	hypothetical protein F775_16070	gi|475155176|gb|EMT00037.1|hypothetical protein F775_16070 [Aegilops tauschii]	AT5G38350.1	Disease resistance protein (NBS-LRR class) family	-	-	0.129223	0.436011	0.296375	0.000212762	7.36997e-07	0.534591	1.35119	0.395646	0.00171457	3.65049e-05	0.147344	0.855197	0.172292	4.64648e-07	7.79602e-12	0.129223	0.219068	0.589877	0.248944	0.27185	0.0904398	0.76863	0.117664	8.22212e-07	1.95588e-13	0.178907	0.673116	0.265789	0.000122266	1.26508e-06

## Sheet: 11_Everything-PHYB-SD
Gene	Sequence desc.	Hit desc.	IWGSC annotation	IWGSC description	TF family	Gene of interest	WT_SD_mean_TPM	phyB_SD_mean_TPM	WT-phyB_SD_Fold_Change	WT-phyB_SD_DESeq_adjP	WT-phyB_SD_EdgeR_adjP	PHYB_WT_LD_Exp1_mean_TPM	phyB_LD_Exp1_mean_TPM	PHYB_WT-phyB_Exp1_Fold_Change	PHYB_WT-phyB_Exp1_DESeq2_Padj	PHYB_WT-phyB_Exp1_EdgeR_Padj	PHYB_WT_LD_Exp2_mean_TPM	phyB_LD_Exp2_mean_TPM	PHYB_WT-phyB_Exp2_Fold_Change	PHYB_WT-phyB_Exp2_DESeq2_Padj	PHYB_WT-phyB_Exp2_EdgeR_Padj	WT_SD_mean_TPM	phyC_SD_mean_TPM	WT-phyC_SD_Fold_Change	WT-phyC_SD_DESeq_adjP	WT-phyC_SD_EdgeR_adjP	PHYC_WT_LD_Exp1_mean_TPM	phyC_LD_Exp1_mean_TPM	PHYC_WT-phyC_Exp1_Fold_Change	PHYC_WT-phyC_Exp1_DESeq2_Padj	PHYC_WT-phyC_Exp1_EdgeR_Padj	PHYC_WT_LD_Exp2_mean_TPM	phyC_LD_Exp2_mean_TPM	PHYC_WT-phyC_Exp2_Fold_Change	PHYC_WT-phyC_Exp2_DESeq2_Padj	PHYC_WT-phyC_Exp2_EdgeR_Padj
TraesCS1B01G238700	FAM91A1 isoform X1	gi|475608503|gb|EMT27059.1|hypothetical protein F775_01370 [Aegilops tauschii]	tr|A0A199W2Z0|A0A199W2Z0_ANACO	Protein FAM91A1	-	-	0.134644	0.0726217	1.85405	0.231703	0.0675129	0.377565	0.146788	2.57217	0.00626042	0.00050608	0.419953	0.181888	2.30885	0.00529317	0.000767039	0.134644	0.0222143	6.06115	0.00068404	2.84912e-06	0.291138	0.0622414	4.67757	0.000122797	3.09754e-07	0.339336	0.0263261	12.8897	6.52964e-08	1.04784e-14
TraesCS1B01G434100	Subtilisin-like protease	gi|326497905|dbj|BAJ94815.1|predicted protein [Hordeum vulgare subsp. vulgare]	tr|R7WBB0|R7WBB0_AEGTA	Subtilisin-like protease	-	-	1.76915	2.52225	0.701416	0.0109123	0.108403	3.82438	14.2114	0.269107	5.28788e-07	7.29583e-13	1.18835	13.8027	0.0860954	1.37098e-27	2.70476e-38	1.76915	3.76316	0.470122	7.13126e-05	0.00724275	5.83295	33.0979	0.176233	3.59538e-17	1.72705e-17	11.5612	23.3569	0.494981	1.04405e-10	0.00188951
TraesCS2A01G002700	0	0	tr|A0A1E5VE12|A0A1E5VE12_9POAL	3'-N-debenzoyl-2'-deoxytaxol N-benzoyltransferase	-	-	1.3112	2.19398	0.597635	0.198609	0.0260594	0.0841763	24.3541	0.00345634	5.40865e-75	1.65903e-90	0.00789892	13.3859	0.000590093	2.27601e-48	2.40055e-81	1.3112	0.00869445	150.809	6.71689e-24	1.50848e-26	35.0453	0.193002	181.58	4.51469e-05	6.02943e-82	26.1649	0.0357381	732.128	1.20588e-145	1.3395e-88
TraesCS2A01G006200LC	disease resistance RGA4	gi|474425414|gb|EMS67701.1|Putative disease resistance protein RGA4 [Triticum urartu]	tr|C1KAE3|C1KAE3_HORVU	NBS-LRR disease resistance protein-like protein	-	-	0.71582	0.557664	1.2836	0.700942	0.605834	0.0445248	2.80315	0.0158839	3.38123e-20	4.86205e-32	0.0950151	2.80696	0.0338498	6.03472e-22	9.00758e-28	0.71582	0.0638445	11.2119	8.13656e-10	2.11942e-10	0.73441	0.0428825	17.1261	1.13262e-06	4.63474e-10	1.13685	0.0363812	31.2483	6.20101e-10	6.15174e-16
TraesCS2A01G008600LC	disease resistance RPP13 1	gi|474436178|gb|EMS68188.1|Disease resistance protein RGA2 [Triticum urartu]	AT1G66570.3	sucrose-proton symporter 7	-	-	0.342286	0.214417	1.59636	0.601131	0.467712	4.34053	0.858562	5.05558	2.55565e-17	1.20321e-09	2.4743	0.576914	4.28887	0.000837501	4.11448e-06	0.342286	1.74656	0.195977	9.25779e-06	6.53488e-07	0.759346	6.54924	0.115944	8.96464e-06	2.20527e-16	0.45557	3.53471	0.128885	0.000554877	3.84264e-12
TraesCS2A01G020000	Disease resistance RGA2	gi|475589650|gb|EMT21232.1|Disease resistance protein RGA2 [Aegilops tauschii]	tr|A0A0U2RTH9|A0A0U2RTH9_ORYSA	NBS-LRR-like resistance protein	-	-	0	0.0559066	0	0.0958261	0.00334795	0.110468	0.787533	0.140271	3.66312e-05	2.70155e-08	0.110379	0.654438	0.168662	0.000447341	7.66968e-07	0	0.190019	0	7.12236e-05	1.43666e-08	0	0.318518	0	0.00101093	6.27479e-08	0	0.560643	0	2.41481e-05	7.56731e-14
TraesCS2B01G017700LC	-	No Blast Hit	tr|A0A061FJ39|A0A061FJ39_THECC	RING/U-box superfamily protein, putative	-	-	55.7362	48.9688	1.1382	0.710944	0.818821	7.40952	36.5391	0.202783	4.48396e-21	1.77496e-14	9.64072	35.9986	0.267808	7.09142e-16	8.19698e-11	55.7362	14.1295	3.94465	2.12043e-23	4.51078e-07	17.1962	6.78346	2.53502	3.02122e-10	0.000111104	14.0935	5.6779	2.48217	5.39338e-05	0.000986061
TraesCS2B01G019400	disease resistance RGA4	gi|473970852|gb|EMS51437.1|Disease resistance protein RGA2 [Triticum urartu]	AT5G41740.3	Disease resistance protein (TIR-NBS-LRR class) family	-	-	8.77244	6.61604	1.32594	0.0440657	0.390881	0.834999	7.62347	0.10953	8.97947e-30	2.69824e-23	1.15156	6.6635	0.172816	1.61857e-21	2.59464e-16	8.77244	2.07957	4.2184	4.07968e-32	1.21229e-07	2.65604	1.23963	2.14261	3.5771e-05	0.00367609	3.19481	0.766221	4.16957	2.96452e-10	3.31497e-08
TraesCS3A01G000700	0	0	AT1G10586.1	basic helix-loop-helix (bHLH) DNA-binding superfamily protein	bHLH	bHLH	3.42109	7.24527	0.472183	0.0136041	0.000255866	1.18571	32.6764	0.0362864	6.26203e-07	1.39891e-51	0.891345	36.6202	0.0243402	8.90202e-09	1.27132e-60	3.42109	22.146	0.154479	2.85011e-18	1.33675e-13	0.388807	6.13043	0.0634226	6.50376e-13	6.10966e-24	0.882058	7.32121	0.12048	1.58969e-11	2.6101e-18
TraesCS3A01G630100LC	0	0	tr|B4FBY1|B4FBY1_MAIZE	Chaperone protein dnaJ	-	-	0.447209	1.18412	0.377673	0.0370174	0.000643783	0.0248926	0.668051	0.0372615	0.00232671	1.36391e-05	0.0325926	0.731041	0.0445839	7.99613e-05	2.82425e-06	0.447209	2.1186	0.211087	5.04348e-05	7.48e-07	0.0231579	0.716229	0.032333	0.00478315	1.78729e-06	0.116558	1.05371	0.110617	0.00549168	2.79438e-06
TraesCS3B01G710800LC	hypothetical protein F775_08101	gi|475505425|gb|EMT04719.1|hypothetical protein F775_08101 [Aegilops tauschii]	tr|M8A7C4|M8A7C4_TRIUA	Glycerol-3-phosphate acyltransferase 1	-	-	0.238384	2.39196	0.0996604	0.0397502	3.64374e-18	3.31751	0.642026	5.16725	0.000257469	1.46446e-09	3.75272	1.10935	3.3828	5.3097e-05	1.68004e-06	0.238384	5.04504	0.0472511	6.16561e-21	2.45326e-23	0.0204806	0.797445	0.0256828	0.00182624	3.9299e-08	0.0221665	3.30381	0.00670936	2.69244e-12	1.00552e-27
TraesCS4B01G249100	B3 domain-containing	gi|475595001|gb|EMT22877.1|B3 domain-containing protein [Aegilops tauschii]	tr|M8C787|M8C787_AEGTA	B3 domain-containing protein	B3	B3	0.92619	0.391632	2.36495	0.2649	0.0160802	3.54533	0.121844	29.0972	9.6553e-22	1.5178e-19	2.53061	0.271204	9.33103	1.37411e-13	3.69906e-11	0.92619	0.106857	8.66756	0.00136385	4.91263e-07	2.92086	0.0629719	46.3835	3.21103e-14	2.67467e-20	4.16438	0.0856983	48.5935	3.29547e-13	1.5582e-25
TraesCS4B01G464400LC	macrophage migration inhibitory factor homolog isoform X1	gi|475470691|gb|EMT02389.1|hypothetical protein F775_30318 [Aegilops tauschii]	tr|Q2RBL5|Q2RBL5_ORYSJ	Macrophage migration inhibitory factor family protein, expressed	-	-	0	0	-	NA	1	6.38083	0.565166	11.2902	4.31974e-18	9.43943e-16	5.21786	0.405318	12.8735	2.88627e-16	8.2597e-15	0	0.986049	0	4.10606e-07	1.48906e-10	0.259952	2.61017	0.0995919	8.06468e-05	3.92366e-09	0.123703	3.07815	0.0401875	3.74386e-06	8.8393e-14
TraesCS5A01G061200	chaperone -like isoform X2	gi|475426923|gb|EMT01126.1|DnaJ homolog subfamily C member 21 [Aegilops tauschii]	tr|B4FBY1|B4FBY1_MAIZE	Chaperone protein dnaJ	-	-	9.35243	13.9516	0.670349	0.000578422	0.069411	0.436372	2.34246	0.186288	0.000791518	9.28095e-07	0.614625	3.59753	0.170847	6.63627e-06	1.84929e-09	9.35243	32.3894	0.28875	3.49608e-27	1.182e-06	0.669113	3.139	0.213161	0.000925983	7.52363e-07	0.776287	7.82608	0.0991923	9.01387e-15	1.29152e-18
TraesCS6B01G746300LC	macrophage migration inhibitory factor homolog	gi|475578550|gb|EMT18129.1|hypothetical protein F775_23847 [Aegilops tauschii]	tr|B4FX16|B4FX16_MAIZE	Macrophage migration inhibitory factor	-	-	0.0287887	0.0244124	1.17927	0.996918	1	28.8295	0	-	3.54011e-60	4.6661e-70	26.1489	0.0227225	1150.79	2.01356e-58	7.719e-68	0.0287887	21.6936	0.00132706	9.72181e-76	1.79506e-56	0	13.7147	0	7.47299e-40	3.17121e-51	0.027433	16.7837	0.0016345	1.15826e-40	3.54636e-56
TraesCS7B01G118300	Hd1	gi|169807976|dbj|BAG12868.1|B-box transcription factor [Triticum aestivum]	AT5G15850.1	CONSTANS-like 1	CO-like	CO-like	0.405633	0.594692	0.682088	0.142434	0.134493	0.250826	2.55257	0.0982642	1.03124e-08	3.88136e-24	0.474239	1.78848	0.265163	4.56258e-11	1.4814e-09	0.405633	1.03493	0.391943	0.00123393	0.00120287	0.14253	1.33404	0.106841	4.63578e-13	1.42141e-16	0.249559	0.882066	0.282925	0.00214555	2.06148e-06
TraesCSU01G011200	disease resistance RGA4	gi|474372346|gb|EMS63942.1|Putative disease resistance protein RGA3 [Triticum urartu]	tr|C1KAE3|C1KAE3_HORVU	NBS-LRR disease resistance protein-like protein	-	-	25.3028	17.9178	1.41216	0.000524045	0.228522	2.25026	30.7875	0.07309	1.75536e-86	3.92917e-42	3.54383	32.1149	0.110348	1.27644e-27	1.26904e-32	25.3028	4.4039	5.74555	5.36823e-51	1.17867e-11	8.45452	3.25162	2.60009	9.18189e-08	4.60749e-06	13.8672	2.30208	6.02375	1.83676e-52	2.30321e-18

## Sheet: 10-PHYB-SD+PHYC-LD
Gene	Sequence desc.	Hit desc.	IWGSC annotation	IWGSC description	TF family	Gene of interest	WT_SD_mean_TPM	phyB_SD_mean_TPM	WT-phyB_SD_Fold_Change	WT-phyB_SD_DESeq_adjP	WT-phyB_SD_EdgeR_adjP	PHYB_WT_LD_Exp1_mean_TPM	phyB_LD_Exp1_mean_TPM	PHYB_WT-phyB_Exp1_Fold_Change	PHYB_WT-phyB_Exp1_DESeq2_Padj	PHYB_WT-phyB_Exp1_EdgeR_Padj	PHYB_WT_LD_Exp2_mean_TPM	phyB_LD_Exp2_mean_TPM	PHYB_WT-phyB_Exp2_Fold_Change	PHYB_WT-phyB_Exp2_DESeq2_Padj	PHYB_WT-phyB_Exp2_EdgeR_Padj	WT_SD_mean_TPM	phyC_SD_mean_TPM	WT-phyC_SD_Fold_Change	WT-phyC_SD_DESeq_adjP	WT-phyC_SD_EdgeR_adjP	PHYC_WT_LD_Exp1_mean_TPM	phyC_LD_Exp1_mean_TPM	PHYC_WT-phyC_Exp1_Fold_Change	PHYC_WT-phyC_Exp1_DESeq2_Padj	PHYC_WT-phyC_Exp1_EdgeR_Padj	PHYC_WT_LD_Exp2_mean_TPM	phyC_LD_Exp2_mean_TPM	PHYC_WT-phyC_Exp2_Fold_Change	PHYC_WT-phyC_Exp2_DESeq2_Padj	PHYC_WT-phyC_Exp2_EdgeR_Padj
c169236_g1_i1.path1	0	0	-	-	-	-	7.45478	0.826018	9.02497	8.87692e-05	4.23751e-11	25.6487	7.54056	3.40143	8.67446e-05	1.72168e-06	4.03374	2.43549	1.65624	0.300399	0.501532	7.45478	25.3521	0.29405	0.0655442	1.13302e-05	2.74802	49.4022	0.0556255	3.69558e-16	1.47285e-25	4.63133	52.6994	0.0878821	1.6806e-09	2.64682e-22
TraesCS1A01G030400	Jasmonate O-methyltransferase	gi|474072520|gb|EMS54424.1|putative caffeine synthase 2 [Triticum urartu]	tr|R7WB79|R7WB79_AEGTA	Jasmonate O-methyltransferase	-	-	25.1218	7.93198	3.16716	1.87474e-12	2.3527e-08	22.2638	14.2409	1.56337	0.00240436	0.0329728	21.074	13.674	1.54118	0.000388526	0.04573	25.1218	38.8118	0.647274	0.00405788	0.223745	10.4444	33.1631	0.314942	1.55821e-09	7.48616e-08	31.0113	59.6254	0.520102	2.99197e-05	0.00530222
TraesCS1A01G143300	E3 ubiquitin- ligase MIEL1-like	gi|326508304|dbj|BAJ99419.1|predicted protein [Hordeum vulgare subsp. vulgare]	tr|G7JNA1|G7JNA1_MEDTR	RING finger and CHY zinc finger protein	-	-	21.8804	9.46541	2.31161	4.19261e-11	9.58322e-05	2.61068	1.66671	1.56637	1.45379e-05	0.0594154	5.6357	2.80487	2.00925	2.4196e-12	0.000625417	21.8804	18.0454	1.21252	0.694437	0.900389	4.18069	2.10788	1.98336	2.71623e-06	0.00223857	3.07399	1.174	2.6184	3.13507e-07	4.99866e-05
TraesCS1A01G494600LC	0	0	tr|B9RVA8|B9RVA8_RICCO	Receptor-kinase, putative	-	-	10.9061	1.8139	6.01248	4.16603e-05	1.31438e-18	7.00411	22.9179	0.305617	1.49427e-07	1.02067e-10	6.81411	15.944	0.427377	0.0420121	3.30091e-06	10.9061	6.08726	1.79162	0.14997	0.122225	1.46831	7.6501	0.191934	2.44592e-06	1.08404e-14	1.59603	4.42477	0.360703	0.00791237	4.08736e-06
TraesCS1B01G260300	serine threonine- kinase CDL1	gi|1002267230|ref|XP_015637938.1|PREDICTED: serine/threonine-protein kinase CDL1 [Oryza sativa Japonica Group] gi|51854422|gb|AAU10801.1| putative protein kinase [Oryza sativa Japonica Group] gi|113579024|dbj|BAF17387.1| Os05g0398800 [Oryza sativa Japonica Group] gi|937918982|dbj|BAS93900.1| Os05g0398800 [Oryza sativa Japonica Group]	tr|C6ZRT6|C6ZRT6_SOYBN	Protein kinase	-	-	2.54633	8.64318	0.294606	6.28689e-06	4.73221e-10	1.16359	1.23888	0.93923	0.854198	1	0.417149	1.44819	0.288049	0.150511	2.92264e-06	2.54633	7.33605	0.347098	0.020729	5.37427e-05	0.154267	1.27391	0.121098	0.00042897	6.10545e-12	0.283244	2.66253	0.106381	1.06975e-06	2.70878e-18
TraesCS1B01G350800	Non-symbiotic hemoglobin	gi|475566186|gb|EMT14978.1|Non-symbiotic hemoglobin [Aegilops tauschii]	tr|N1QXN3|N1QXN3_AEGTA	Non-symbiotic hemoglobin	-	-	9.97908	2.4526	4.06877	5.4199e-13	2.59115e-11	12.4097	3.63329	3.41555	1.37553e-12	7.48156e-10	11.0265	5.73194	1.9237	0.0118047	0.0014932	9.97908	9.06539	1.10079	0.978138	1	5.9156	2.67085	2.21488	0.00952807	0.000586531	14.225	6.23084	2.28299	8.28328e-06	0.000471412
TraesCS1B01G356100	ABC transporter A family member 2	gi|326501630|dbj|BAK02604.1|predicted protein [Hordeum vulgare subsp. vulgare]	tr|A4S9W6|A4S9W6_OSTLU	ABC(ATP-binding) family transporter	-	-	1.66545	0.440019	3.78494	7.28577e-10	1.19228e-10	1.02484	1.61427	0.634862	0.45717	0.0329099	1.21347	1.2609	0.962381	0.807896	0.934444	1.66545	0.968314	1.71995	0.100174	0.1747	0.66415	1.69349	0.392179	0.00119562	4.71451e-05	0.422013	1.12152	0.376288	3.95384e-06	1.21895e-05
TraesCS1B01G368000	Disease resistance RGA2	gi|475618844|gb|EMT30565.1|Putative disease resistance protein RGA1 [Aegilops tauschii]	tr|A0A0U2RTH9|A0A0U2RTH9_ORYSA	NBS-LRR-like resistance protein	-	-	0.232726	0.0491868	4.73148	0.00058735	6.27282e-08	0.26054	0.605652	0.430181	0.0735138	0.000626173	0.294803	0.635955	0.46356	0.00581768	0.00153616	0.232726	0.0706779	3.29277	0.0415194	0.00124332	0.039438	0.501913	0.0785754	5.33657e-09	2.18299e-15	0.0609526	0.381469	0.159784	1.96878e-05	4.58608e-09
TraesCS1B01G379800LC	-	No Blast Hit	sp|Q9HU16|DCTM_PSEAE	C4-dicarboxylate TRAP transporter large permease protein DctM	-	-	8.05567	26.9763	0.29862	8.6114e-17	6.75596e-10	9.31786	30.3468	0.307046	0.0129454	1.05743e-09	11.8099	32.284	0.365814	7.94978e-08	1.43674e-07	8.05567	14.6843	0.548592	0.0351314	0.0621079	10.5746	3.95936	2.6708	7.30779e-11	2.08897e-05	11.6885	3.07412	3.80221	4.03118e-10	1.02882e-08
TraesCS1B01G447900LC	Subtilisin-like protease	gi|475525989|gb|EMT07237.1|Putative LRR receptor-like serine/threonine-protein kinase [Aegilops tauschii]	tr|M8BE43|M8BE43_AEGTA	Subtilisin-like protease	-	-	1.71021	0.676188	2.5292	4.84827e-06	3.04739e-05	1.21932	1.14838	1.06178	0.377247	0.922911	1.93764	0.864184	2.24217	2.30434e-11	0.000139084	1.71021	0.944166	1.81135	0.0625577	0.127998	1.40566	0.589942	2.38271	7.84022e-05	0.000160538	1.56926	0.662396	2.36907	0.0024223	0.00045428
TraesCS1B01G547400LC	probable prolyl 4-hydroxylase 3	gi|326495334|dbj|BAJ85763.1|predicted protein [Hordeum vulgare subsp. vulgare]	AT1G58520.5	GDSL-like lipase/acylhydrolase superfamily protein	-	-	0.261827	1.04262	0.251125	0.000558341	3.1492e-10	1.06341	1.57929	0.673345	0.518317	0.112006	1.44859	1.40124	1.03379	0.17698	1	0.261827	0.0919892	2.84628	0.204603	0.00817014	0.841441	0.0613671	13.7116	1.51742e-18	4.95497e-17	0.933566	0.0386898	24.1295	5.69731e-17	4.18104e-22
TraesCS1B01G604700LC	disease resistance RGA1	gi|474438412|gb|EMS68283.1|Disease resistance protein RGA2 [Triticum urartu]	tr|A0A0U2S1F4|A0A0U2S1F4_ORYSA	NBS-LRR-like resistance protein	-	-	0.173124	0.0362672	4.77358	0.00068458	1.23961e-07	0.149081	0.418599	0.356144	0.0270064	5.66042e-05	0.133251	0.271389	0.490997	0.112009	0.0139555	0.173124	0.0715292	2.42033	0.107428	0.0290904	0.372675	0.155062	2.40339	0.00663872	0.00153051	0.395534	0.080732	4.89935	0.00018518	2.47297e-08
TraesCS2A01G022000	Formamidopyrimidine-DNA glycosylase	gi|326499279|dbj|BAK06130.1|predicted protein [Hordeum vulgare subsp. vulgare]	tr|M8B504|M8B504_AEGTA	Formamidopyrimidine-DNA glycosylase	-	-	2.69084	6.48811	0.414734	4.50068e-17	1.11618e-05	7.02766	7.69827	0.912888	0.271442	0.804246	6.9334	7.69966	0.900481	0.583233	0.753511	2.69084	4.97506	0.540865	6.85767e-05	0.0506975	1.47099	5.67521	0.259195	4.44139e-09	5.86273e-09	1.24122	5.50436	0.225498	4.68055e-15	2.49554e-11
TraesCS2A01G023400	disease resistance RPP13 2	gi|474447737|gb|EMS68671.1|Disease resistance RPP13-like protein 4 [Triticum urartu]	AT5G38350.1	Disease resistance protein (NBS-LRR class) family	-	-	25.5618	10.3925	2.45964	1.03652e-34	2.10394e-05	9.16312	11.9351	0.767748	0.841137	0.25717	10.1731	11.8933	0.855363	0.99483	0.551071	25.5618	13.3123	1.92016	1.79056e-12	0.0612276	14.8742	8.02684	1.85306	2.06497e-28	0.00375362	20.0534	7.47164	2.68394	1.21745e-41	3.7698e-06
TraesCS2A01G205500	0	0	tr|B9S337|B9S337_RICCO	Sugar transporter, putative	-	-	3.20241	0.819196	3.90921	3.77306e-10	4.22744e-10	2.33322	1.33941	1.74198	0.0020532	0.022355	5.69529	1.05482	5.39929	8.51246e-16	7.20977e-16	3.20241	4.10649	0.779841	0.702309	0.656212	3.47276	1.66242	2.08898	0.000126053	0.00157121	5.56468	2.07861	2.67711	1.6024e-06	1.93474e-05
TraesCS2A01G343600	aldose 1-epimerase-like	gi|326524594|dbj|BAK00680.1|predicted protein [Hordeum vulgare subsp. vulgare]	tr|W5ATC6|W5ATC6_WHEAT	Aldose 1-epimerase	-	-	0.220232	0.443329	0.496768	0.00461096	0.00663655	1.23936	0.641587	1.93172	0.00063232	0.00847409	0.307326	0.509654	0.603009	0.490738	0.108119	0.220232	0.691947	0.318279	0.0178424	8.27804e-05	0.433607	3.37716	0.128394	7.443e-08	4.86311e-19	0.431755	1.48554	0.290638	0.00011115	3.7941e-07
TraesCS2B01G241500	Cysteine-rich receptor kinase 25	gi|475568519|gb|EMT15506.1|Cysteine-rich receptor-like protein kinase 10 [Aegilops tauschii]	tr|D8L9R1|D8L9R1_WHEAT	Receptor-like protein kinase, putative,expressed	-	-	2.63871	0.66106	3.99164	1.22008e-10	1.99844e-10	2.04775	4.24867	0.481976	0.000188786	0.000448021	2.88744	3.91662	0.737227	0.593166	0.205827	2.63871	1.77786	1.48421	0.266709	0.484215	0.995845	2.50881	0.396939	0.00689443	0.000225845	0.931429	2.19352	0.424627	0.000293702	0.000645813
TraesCS3A01G379000	YIPF6 homolog	gi|300681484|emb|CBH32578.1|Yip1 domain containing protein, expressed [Triticum aestivum] gi|669030576|emb|CDM85148.1| unnamed protein product [Triticum aestivum]	tr|A0A1D5WMA7|A0A1D5WMA7_WHEAT	Protein YIPF	-	-	8.09291	14.1854	0.570511	0.00706892	0.00671192	8.01165	13.2307	0.605533	0.134792	0.0186945	7.10432	12.6818	0.5602	0.0506886	0.00502448	8.09291	15.057	0.537486	0.00431884	0.0430833	7.26331	16.2041	0.44824	0.0062334	0.0008404	5.15514	10.0973	0.510545	0.000922225	0.00789238
TraesCS3B01G019100	0	0	tr|D8L9V0|D8L9V0_WHEAT	Cytochrome P450, putative	-	-	0	0.156463	0	0.00571801	1.30775e-08	0.00871177	0.0728111	0.119649	0.292111	0.133825	0	0.234264	0	5.29206e-05	5.2331e-06	0	0.0431555	0	0.26779	0.0452573	0	0.620867	0	3.83971e-06	1.16706e-14	0.166158	1.25947	0.131927	2.72168e-06	5.18806e-12
TraesCS3B01G127500	TPA: hexokinase-1 isoform 1	gi|357125952|ref|XP_003564653.1|PREDICTED: hexokinase-8-like [Brachypodium distachyon] gi|944067624|gb|KQK03108.1| hypothetical protein BRADI_2g05670 [Brachypodium distachyon] gi|944067626|gb|KQK03110.1| hypothetical protein BRADI_2g05670 [Brachypodium distachyon]	tr|A0A1D5VIF3|A0A1D5VIF3_WHEAT	Phosphotransferase	-	-	0.554633	1.58078	0.350862	2.81383e-14	6.97992e-07	0.495412	1.11203	0.445502	0.0724349	0.00125802	0.852991	1.74702	0.488254	0.0518877	0.00128209	0.554633	0.474391	1.16915	0.809174	0.963175	0.404317	0.0650394	6.2165	8.47232e-06	2.04303e-06	0.476842	0.100416	4.74867	0.00118869	8.24729e-06
TraesCS3B01G300300	O-acyltransferase WSD1-like	gi|300681457|emb|CBH32551.1|conserved hypothetical protein, expressed [Triticum aestivum] gi|669029667|emb|CDM83948.1| unnamed protein product [Triticum aestivum]	tr|A0A1E5V0Q9|A0A1E5V0Q9_9POAL	O-acyltransferase WSD1	-	-	1.96041	1.0211	1.91989	0.00303752	0.00969864	5.18715	9.26046	0.56014	0.0980807	0.00481418	3.00562	5.87374	0.511705	0.0139862	0.000957911	1.96041	1.66586	1.17682	0.845671	0.951242	3.62457	11.636	0.311496	2.69949e-05	1.26237e-07	4.25431	9.37477	0.453804	1.28544e-05	0.000518515
TraesCS3B01G608500	probable aquaporin TIP1-2	gi|475624122|gb|EMT32480.1|Putative aquaporin TIP1-2 [Aegilops tauschii]	tr|D6BRE1|D6BRE1_JATCU	Aquaporin	-	-	23.0201	39.8533	0.577621	0.00372878	0.0072369	154.752	85.8152	1.80331	4.27982e-10	0.002742	130.779	89.308	1.46436	1.43895e-06	0.0788051	23.0201	35.2319	0.653388	0.334799	0.239122	421.142	102.091	4.12517	1.26214e-59	3.66354e-13	246.58	70.8631	3.47966	1.35291e-07	1.04887e-09
TraesCS4A01G055500	B3 domain-containing	gi|475595001|gb|EMT22877.1|B3 domain-containing protein [Aegilops tauschii]	tr|M8C787|M8C787_AEGTA	B3 domain-containing protein	B3	B3	0.477515	1.08352	0.440709	0.0061263	0.00205523	1.21534	1.6358	0.742959	0.899334	0.376704	2.08223	1.45494	1.43115	0.010244	0.296013	0.477515	0.249284	1.91555	0.393552	0.280799	1.43088	0.0918661	15.5757	6.67845e-10	3.72966e-12	1.17632	0.182379	6.44984	0.000280723	4.41992e-07
TraesCS4A01G083900	phosphoenolpyruvate carboxykinase [ATP]-like	gi|326533036|dbj|BAJ93490.1|predicted protein [Hordeum vulgare subsp. vulgare]	tr|Q0WWL8|Q0WWL8_ARATH	Phosphoenolpyruvate carboxykinase (ATP)-like protein	-	-	6.13543	13.7811	0.445206	0.000127153	3.10141e-05	50.5729	40.5313	1.24775	0.258616	0.347405	36.1409	110.827	0.3261	0.000850484	3.52319e-10	6.13543	13.597	0.451234	0.0237192	0.00361357	67.3942	205.346	0.328198	0.00966834	1.39723e-07	69.3984	154.751	0.448451	1.56966e-12	0.000210812
TraesCS4B01G034500	Lysyl-tRNA synthetase	gi|474351097|gb|EMS63014.1|Lysyl-tRNA synthetase [Triticum urartu]	tr|W5E9U7|W5E9U7_WHEAT	Lysine--tRNA ligase	-	-	1.32667	0.430092	3.08461	0.000162178	2.36999e-06	1.43417	0.959883	1.49411	0.123378	0.17711	0.68349	0.849481	0.804597	0.94179	0.558942	1.32667	0.958435	1.3842	0.603185	0.67566	0.655584	3.50926	0.186815	6.85673e-06	1.35048e-12	0.791278	4.79811	0.164914	5.65067e-06	4.29542e-16
TraesCS4B01G037300	pescadillo homolog	gi|326494820|dbj|BAJ94529.1|predicted protein [Hordeum vulgare subsp. vulgare]	tr|W5EAG6|W5EAG6_WHEAT	Pescadillo homolog	-	-	35.1815	18.1285	1.94067	0.00564523	0.00326145	4.52478	11.62	0.389396	0.00022109	8.6008e-07	5.82812	8.86314	0.657568	0.517759	0.041269	35.1815	47.6703	0.738019	0.596699	0.507866	2.87578	12.0709	0.238241	5.87871e-08	2.30089e-11	3.88542	8.61357	0.451082	0.00694811	0.00052428
TraesCS4B01G220200	phosphoenolpyruvate carboxykinase [ATP]-like	gi|326533036|dbj|BAJ93490.1|predicted protein [Hordeum vulgare subsp. vulgare]	tr|Q0WWL8|Q0WWL8_ARATH	Phosphoenolpyruvate carboxykinase (ATP)-like protein	-	-	0.503908	4.54528	0.110864	1.01172e-22	3.17131e-26	11.2551	9.25049	1.2167	0.386329	0.454984	5.53771	21.9096	0.252752	0.00012136	2.75395e-14	0.503908	0.860417	0.585655	0.183961	0.14912	17.2851	92.7028	0.186457	1.92974e-06	1.68671e-16	18.142	82.6869	0.219406	4.25052e-08	1.68182e-14
TraesCS4B01G387800	THO complex subunit 1	gi|357114422|ref|XP_003558999.1|PREDICTED: THO complex subunit 1 isoform X2 [Brachypodium distachyon] gi|944088704|gb|KQK24056.1| hypothetical protein BRADI_1g77887 [Brachypodium distachyon]	tr|A0A1E5V4A7|A0A1E5V4A7_9POAL	THO complex subunit 1	-	-	4.49531	2.35275	1.91066	3.04038e-05	0.00512451	2.37105	1.80139	1.31623	0.0572253	0.28758	2.00529	1.66005	1.20797	0.157739	0.539904	4.49531	4.68281	0.959958	0.857556	0.991054	0.942158	3.96359	0.237703	1.08926e-17	5.94119e-11	1.03886	3.67337	0.282809	4.54572e-26	2.90327e-09
TraesCS4B01G577700LC	PREDICTED: uncharacterized protein LOC103649524 isoform X2	gi|670385229|ref|XP_008673467.1|PREDICTED: uncharacterized protein LOC103649524 isoform X2 [Zea mays]	tr|A0A061G5I4|A0A061G5I4_THECC	HAT transposon superfamily	-	-	0.891284	0.141109	6.31628	1.37445e-05	2.73268e-15	0.850437	0.311918	2.72647	7.04589e-06	5.85523e-05	0.530868	0.427057	1.24308	0.22238	0.53591	0.891284	1.83784	0.484963	0.136317	0.0158654	0.708229	1.65937	0.426805	0.000959038	0.000791479	0.698467	1.47698	0.4729	0.000179335	0.00346622
TraesCS5A01G020700	LOC100282457 isoform X1	gi|475348290|gb|EMT00406.1|hypothetical protein F775_29696 [Aegilops tauschii]	tr|B4FT66|B4FT66_MAIZE	BZIP transcription factor	bZIP	bZIP	0.797565	1.56509	0.509597	0.000417237	0.0045856	0.780669	1.63519	0.477418	0.0805177	0.00839208	1.2314	1.65201	0.745393	0.779725	0.377272	0.797565	1.02703	0.776573	0.55996	0.714789	4.70184	0.870463	5.40153	8.46749e-15	9.11641e-13	4.29534	0.948684	4.52768	1.71075e-13	2.98589e-10
TraesCS5B01G320500	Two-component response regulator-like PRR95	gi|475552636|gb|EMT11831.1|Two-component response regulator-like PRR95 [Aegilops tauschii]	tr|A0A087GCX2|A0A087GCX2_ARAAL	Pseudo response regulator	-	-	65.0076	27.3302	2.3786	1.38378e-17	4.47203e-05	6.60378	8.10846	0.81443	0.944139	0.42692	19.5736	18.0666	1.08341	0.268804	0.860127	65.0076	44.846	1.44957	0.12167	0.514664	14.6485	5.19063	2.8221	3.26503e-30	2.9015e-07	19.593	9.03235	2.1692	0.00023144	0.00069906
TraesCS6B01G240200	poly from transposon TNT	gi|475532668|gb|EMT08261.1|hypothetical protein F775_28706 [Aegilops tauschii]	sp|Q9R118|HTRA1_MOUSE	Serine protease HTRA1	-	-	1.14562	3.07278	0.372828	0.000401693	1.25718e-06	3.83411	5.09419	0.752643	0.984688	0.25477	2.37041	4.17469	0.567805	0.215736	0.00819526	1.14562	1.38878	0.824912	0.806473	0.795231	2.11349	6.65199	0.317723	0.000359648	3.77965e-07	2.22999	5.04922	0.44165	6.31576e-05	0.000480296
TraesCS6B01G558100LC	0	0	tr|B9SZK5|B9SZK5_RICCO	Receptor-kinase, putative	-	-	824.288	237.07	3.47698	0.00895327	7.03935e-10	410.793	1161.72	0.353607	0.00088467	1.28345e-08	416.938	906.959	0.45971	0.0783816	1.80421e-05	824.288	431.019	1.91242	0.175663	0.0618057	159.866	438.999	0.36416	0.00995289	3.76158e-06	67.9047	194.471	0.349177	0.00967074	5.76485e-07
TraesCS7A01G039900	Disease resistance RPM1	gi|474008629|gb|EMS52467.1|Disease resistance protein RPM1 [Triticum urartu]	tr|Q1WGB0|Q1WGB0_ORYSI	NBS-LRR disease resistance protein	-	-	91.2432	23.5046	3.88194	5.05081e-09	1.44355e-11	69.4718	144.972	0.479207	0.00285934	9.54853e-05	74.6465	117.587	0.634819	0.374206	0.0200749	91.2432	43.125	2.11578	0.0339137	0.0192071	21.7259	61.0232	0.356027	0.00012271	1.61822e-06	19.7116	38.0278	0.518347	0.00341708	0.00480114
TraesCS7A01G236400LC	FAR1-RELATED SEQUENCE 5	gi|475597649|gb|EMT23676.1|Protein FAR1-RELATED SEQUENCE 5 [Aegilops tauschii]	tr|Q53PR7|Q53PR7_ORYSJ	Transposon protein, putative, mutator sub-class	-	-	0.882888	0.119698	7.37595	1.95787e-07	5.81811e-15	0.181733	0.0114279	15.9026	6.23879e-05	0.000113899	0.100457	0.00529644	18.9668	0.0315145	0.00946187	0.882888	0.957021	0.922538	0.928333	0.964874	1.03293	0.417717	2.47279	0.00419511	0.000707114	0.496329	0.0560542	8.85444	0.00632031	5.8341e-09
TraesCS7A01G355300	heat shock factor 3	gi|633020289|gb|AHZ44776.1|heat shock factor C2a [Triticum aestivum]	tr|A0A072UBW9|A0A072UBW9_MEDTR	Heat shock transcription factor	HSF	HSF	0.229206	1.61637	0.141804	5.10265e-10	2.34893e-13	1.25885	3.5463	0.354974	0.0250401	1.68528e-05	1.10487	3.6807	0.300179	1.47857e-07	3.53846e-07	0.229206	0.633143	0.362014	0.0268343	0.0143945	0.798572	3.71384	0.215026	1.7626e-07	5.06059e-09	1.1012	3.3645	0.327301	0.000533276	2.14497e-05
TraesCS7A01G474800	Nuclear transcription factor Y subunit C-2	gi|473939283|gb|EMS50241.1|Nuclear transcription factor Y subunit C-2 [Triticum urartu]	tr|M7YT20|M7YT20_TRIUA	Nuclear transcription factor Y subunit C-2	NF-YC	NF-YC	0.190361	0.808611	0.235418	0.000517076	5.26707e-06	2.7061	1.59008	1.70187	0.00711851	0.0585159	1.14962	1.43636	0.800369	0.906657	0.569379	0.190361	0.253549	0.750786	0.804905	0.872988	3.98669	1.13772	3.5041	1.23515e-09	7.20864e-07	2.64157	0.756283	3.49283	6.27892e-05	1.747e-05
TraesCSU01G066200	0	0	tr|D8L9R1|D8L9R1_WHEAT	Receptor-like protein kinase, putative,expressed	-	-	70.3963	31.4265	2.24003	4.19394e-08	0.000177843	6.49081	19.9247	0.325767	1.26949e-07	1.70768e-09	13.1488	18.458	0.712361	0.425393	0.111325	70.3963	48.9815	1.4372	0.127795	0.527438	3.75972	9.53503	0.394306	5.71566e-07	4.4995e-05	3.19579	6.72093	0.475498	0.00560543	0.00153799

## Sheet: 9-PHYC-SD+PHYC-LD
Gene	Sequence desc.	Hit desc.	IWGSC annotation	IWGSC description	TF family	Gene of interest	WT_SD_mean_TPM	phyC_SD_mean_TPM	WT-phyC_SD_Fold_Change	WT-phyC_SD_DESeq_adjP	WT-phyC_SD_EdgeR_adjP	PHYC_WT_LD_Exp1_mean_TPM	phyC_LD_Exp1_mean_TPM	PHYC_WT-phyC_Exp1_Fold_Change	PHYC_WT-phyC_Exp1_DESeq2_Padj	PHYC_WT-phyC_Exp1_EdgeR_Padj	PHYC_WT_LD_Exp2_mean_TPM	phyC_LD_Exp2_mean_TPM	PHYC_WT-phyC_Exp2_Fold_Change	PHYC_WT-phyC_Exp2_DESeq2_Padj	PHYC_WT-phyC_Exp2_EdgeR_Padj
c147649_g1_i1.path1	0	0	-	-	-	-	2.51213	27.3672	0.0917934	2.42697e-27	5.25231e-19	1.26316	22.7878	0.0554314	1.10597e-23	1.4194e-26	0.820392	39.1331	0.0209642	1.52772e-41	6.76877e-45
TraesCS1A01G146400LC	No Blast Hit	-	sp|A8TX70|CO6A5_HUMAN	Collagen alpha-5(VI) chain	-	-	0.158658	1.27984	0.123967	8.91343e-12	2.59808e-11	0.205266	1.23997	0.165541	0.00864331	1.64279e-08	0.214391	1.24981	0.171539	0.000104914	1.42087e-08
TraesCS1A01G152600	gi|474418006|gb|EMS67355.1|Ribonuclease 1 [Triticum urartu]	RNase S precursor	tr|Q7GC42|Q7GC42_ORYSA	Ribonuclease	-	-	0.0508908	28.9338	0.00175887	1.83947e-69	8.68902e-65	4.5709	21.6557	0.211072	8.42662e-07	7.08726e-13	82.2776	479.956	0.171427	2.1861e-10	3.6575e-19
TraesCS2A01G521800LC	gi|475510822|gb|EMT05320.1|hypothetical protein F775_07808 [Aegilops tauschii]	hypothetical protein F775_07808	sp|A4IX19|RNH2_FRATW	Ribonuclease HII	-	-	6.44356	0.638209	10.0963	2.4152e-10	1.30158e-18	6.60551	1.25796	5.25097	5.00399e-11	6.90706e-16	6.53536	0.885399	7.38126	1.78089e-22	3.42279e-21
TraesCS2B01G032000	0	0	tr|W0FG45|W0FG45_POPTR	Cytochrome P450	-	-	0.203837	1.4977	0.1361	0.00092801	4.4995e-12	1.66767	12.4338	0.134124	1.02222e-09	7.45974e-21	2.34832	6.03336	0.389224	0.00113233	2.76287e-05
TraesCS2B01G543900	0	0	AT2G33170.2	Leucine-rich repeat receptor-like protein kinase family protein	-	-	4.74897	1.71141	2.77489	0.00674032	0.000404308	2.68294	8.40357	0.319262	1.08684e-06	1.56321e-07	2.5736	6.14648	0.418711	0.00481535	7.72219e-05
TraesCS3A01G053600LC	gi|474399229|gb|EMS65952.1|hypothetical protein TRIUR3_00269 [Triticum urartu]	receptor kinase	tr|G7IC86|G7IC86_MEDTR	Receptor-like kinase	-	-	0.577831	0.174396	3.31333	0.00908545	9.6796e-05	0.557995	1.94476	0.286923	3.07037e-06	6.13381e-08	0.467127	1.09911	0.425003	0.00476501	0.000714151
TraesCS3A01G378600	gi|300681478|emb|CBH32572.1|conserved hypothetical protein, expressed [Triticum aestivum] gi|669030572|emb|CDM85144.1| unnamed protein product [Triticum aestivum]	conserved hypothetical protein, expressed	tr|A0A0B0N694|A0A0B0N694_GOSAR	Wd repeat-containing protein	-	-	4.4576	9.73322	0.457978	8.61929e-09	0.00610722	3.16771	9.13553	0.346746	0.000491396	5.40856e-06	2.86	8.74773	0.326942	4.70205e-11	3.88513e-07
TraesCS3A01G386600	gi|474317668|gb|EMS62192.1|hypothetical protein TRIUR3_18565 [Triticum urartu]	hypothetical protein TRIUR3_18565	AT3G14830.4	epstein-barr nuclear antigen	-	-	1.0202	6.87434	0.148407	1.92499e-28	5.13199e-13	0.485087	4.14835	0.116935	9.58724e-08	7.90104e-16	0.558374	3.98543	0.140104	4.09566e-12	1.92156e-14
TraesCS3A01G386700	gi|669030651|emb|CDM85250.1|unnamed protein product [Triticum aestivum] gi|669030654|emb|CDM85256.1| unnamed protein product [Triticum aestivum]	F-box LRR-repeat 13	AT3G44810.1	F-box family protein	-	-	0.469946	1.0131	0.463871	1.36015e-07	0.00902525	0.117454	0.488178	0.240596	0.00056845	1.64758e-07	0.156224	0.467391	0.334247	0.00145141	5.27702e-05
TraesCS3A01G516200LC	No Blast Hit	-	tr|I1PSI4|I1PSI4_ORYGL	DNA-directed RNA polymerase subunit	-	-	0	4.80752	0	1.79053e-26	1.19086e-29	0	5.70384	0	1.35508e-16	7.39517e-27	0	4.35848	0	1.36966e-11	2.55394e-23
TraesCS3A01G520800LC	gi|669027702|emb|CDM81248.1|unnamed protein product [Triticum aestivum] gi|670020896|emb|CDJ26410.1| unnamed protein product [Triticum aestivum]	E3 ubiquitin- ligase UBR2	tr|M8B5B3|M8B5B3_AEGTA	E3 ubiquitin-protein ligase UBR2	-	-	17.7357	4.36376	4.06432	2.11882e-05	4.1184e-07	6.83471	1.79588	3.80578	4.78288e-08	7.96534e-07	10.4894	4.45979	2.352	0.000236098	0.00155602
TraesCS3A01G521400	gi|670020197|emb|CDJ26522.1|unnamed protein product [Triticum aestivum]	E3 ubiquitin- ligase RHA2A-like	tr|A0A061EQ15|A0A061EQ15_THECC	RING/U-box superfamily protein, putative	-	-	0.472299	3.06308	0.154191	5.00069e-09	6.93588e-11	0.522561	5.96815	0.0875584	3.94727e-16	2.49819e-21	1.86203	5.37129	0.346663	8.3045e-06	1.03577e-05
TraesCS3A01G541700LC	0	0	sp|P35463|EDNRB_PIG	Endothelin B receptor	-	-	0.191029	4.95783	0.0385308	3.90007e-14	3.03948e-21	0.0339092	1.28192	0.026452	0.00343587	1.37985e-07	0.0332687	1.2119	0.0274517	0.0046991	2.63332e-07
TraesCS3A01G595300LC	0	0	tr|L0AU97|L0AU97_POPTO	Beta-glucosidase	-	-	0.724861	3.43329	0.211127	3.82346e-08	7.99856e-08	1.06907	11.5912	0.0922317	2.23096e-12	1.17575e-22	5.5978	22.8664	0.244804	2.83357e-10	1.86391e-11
TraesCS3B01G111300LC	gi|669030457|emb|CDM84988.1|unnamed protein product [Triticum aestivum]	pentatricopeptide repeat-containing	tr|A0A151S1M3|A0A151S1M3_CAJCA	Transposon Ty3-I Gag-Pol polyprotein	-	-	0.333922	6.18725	0.0539694	1.69507e-40	8.96139e-27	0.347281	3.63965	0.0954161	2.00742e-18	1.1032e-21	0.532865	4.14772	0.128472	3.42208e-10	4.16274e-19
TraesCS3B01G509400	gi|326531088|dbj|BAK04895.1|predicted protein, partial [Hordeum vulgare subsp. vulgare]	ubiquitin thioesterase otubain-like	tr|B9GZ22|B9GZ22_POPTR	Ubiquitin thioesterase	-	-	0.209188	4.97178	0.0420752	1.13926e-21	5.15361e-21	0	1.55439	0	0.000214701	9.4739e-11	0	1.61253	0	0.00014031	3.77039e-12
TraesCS3B01G743300LC	No Blast Hit	-	AT2G19400.1	AGC (cAMP-dependent, cGMP-dependent and protein kinase C) kinase family protein	-	-	0.390217	3.15463	0.123696	8.66669e-13	1.16241e-10	0.141728	1.90054	0.0745724	0.000695547	1.47241e-08	0.187431	1.82759	0.102556	0.0027139	1.96353e-07
TraesCS3B01G747300LC	gi|474395838|gb|EMS65680.1|hypothetical protein TRIUR3_21004 [Triticum urartu]	hypothetical protein TRIUR3_21004	tr|A0A0D3H2N1|A0A0D3H2N1_9ORYZ	Ubiquitin thioesterase	-	-	0.0335006	3.04371	0.0110065	5.24914e-30	4.35913e-30	0	0.864075	0	7.43525e-05	1.81782e-11	0.0185256	0.817199	0.0226696	6.732e-05	2.27585e-10
TraesCS4A01G388200	gi|721618569|ref|XP_010228101.1|PREDICTED: coatomer subunit beta'-1 isoform X2 [Brachypodium distachyon] gi|944084558|gb|KQK19910.1| hypothetical protein BRADI_1g51210 [Brachypodium distachyon]	coatomer subunit beta -1 isoform X1	tr|A0A072VDQ5|A0A072VDQ5_MEDTR	Coatomer subunit beta-like protein	-	-	6.52562	1.2271	5.31791	2.92549e-46	1.03035e-10	3.597	1.10707	3.2491	3.65092e-36	3.85282e-09	3.61341	0.893768	4.04289	7.4046e-39	9.80823e-12
TraesCS4A01G445600	gi|326514218|dbj|BAJ92259.1|predicted protein [Hordeum vulgare subsp. vulgare]	4-hydroxyphenylacetaldehyde oxime monooxygenase-like	tr|B8XSN0|B8XSN0_WHEAT	Cytochrome P450	-	-	55.9422	126.719	0.441467	9.22509e-25	0.00267874	1.67864	17.3876	0.096542	2.68792e-14	1.01984e-28	11.4347	35.0609	0.326137	9.87322e-17	3.04843e-08
TraesCS5A01G018000	gi|326508997|dbj|BAJ86891.1|predicted protein [Hordeum vulgare subsp. vulgare] gi|326526365|dbj|BAJ97199.1| predicted protein [Hordeum vulgare subsp. vulgare]	thaumatin TLP5	tr|Q8S4P7|Q8S4P7_WHEAT	Thaumatin-like protein	-	-	54.2601	0.165797	327.267	1.87082e-144	6.80715e-66	24.404	0.107349	227.333	5.3022e-66	5.21639e-66	48.0408	0.124978	384.393	4.18093e-94	1.61844e-84
TraesCS5A01G489500	0	0	AT1G63650.3	basic helix-loop-helix (bHLH) DNA-binding superfamily protein	-	-	0	0.153991	0	0.000213325	3.01298e-08	0.00757123	0.584812	0.0129464	1.25865e-05	1.93996e-15	0.188344	1.29698	0.145217	1.44764e-06	7.06654e-12
TraesCS5B01G026500	gi|473799571|gb|EMS46571.1|Disease resistance protein RPM1 [Triticum urartu]	disease resistance RPM1-like	tr|M7YIF8|M7YIF8_TRIUA	Disease resistance protein RPM1	-	-	0.527245	1.32449	0.398074	0.00267495	0.000978934	0.108109	0.54308	0.199067	0.00131954	1.46751e-08	0.110751	0.591324	0.187293	3.73967e-06	1.36022e-09
TraesCS5B01G556400	gi|474252285|gb|EMS60238.1|Stomatin-like protein 2 [Triticum urartu]	stomatin mitochondrial	tr|G7J9N5|G7J9N5_MEDTR	SPFH domain/band 7 family protein	-	-	0.257007	2.9535	0.0870177	9.22275e-33	2.1652e-17	0.0719298	1.678	0.0428663	5.14984e-11	4.06635e-18	0.0380501	2.17659	0.0174815	1.44565e-18	1.98808e-26
TraesCS6A01G344400	gi|474400716|gb|EMS66065.1|hypothetical protein TRIUR3_24279 [Triticum urartu]	sucrose cleavage -like	tr|A0A1D1ZCD9|A0A1D1ZCD9_9ARAE	Altered inheritance of mitochondria protein 32	-	-	0.837408	0.275285	3.04197	0.00377123	0.000410349	1.94917	0.921376	2.11549	7.16609e-07	0.00138269	2.49435	0.891808	2.79696	2.69696e-10	1.14659e-05
TraesCS6A01G352700	gi|473881182|gb|EMS47973.1|L-type lectin-domain containing receptor kinase IV.1 [Triticum urartu]	L-type lectin-domain containing receptor kinase	tr|A0A061EQW9|A0A061EQW9_THECC	Receptor lectin kinase	-	-	1.70798	0.556403	3.06967	0.000367934	0.000155901	1.91351	0.810031	2.36226	1.31889e-05	0.000362289	3.50891	0.720785	4.86817	9.99655e-12	2.25986e-12
TraesCS6A01G446600LC	gi|110289541|gb|AAP54937.2|retrotransposon protein, putative, unclassified [Oryza sativa Japonica Group]	retrotransposon unclassified	sp|A1Z651|POL_XMRV6	Gag-Pol polyprotein	-	-	4.31241	14.0365	0.307227	5.54371e-17	3.3275e-06	0.380115	9.29612	0.0408897	1.26237e-38	2.77129e-43	0.259756	9.91345	0.0262024	2.90269e-113	5.4249e-53
TraesCS6A01G446700LC	gi|255678117|dbj|BAH94093.1|Os08g0123950, partial [Oryza sativa Japonica Group]	retrotransposon unclassified	tr|A0A1J3IVR9|A0A1J3IVR9_NOCCA	Transposon Ty3-I Gag-Pol polyprotein	-	-	6.02113	18.3269	0.32854	7.8348e-13	1.56219e-05	0.729126	17.8604	0.0408235	6.36432e-61	2.01746e-42	0.551128	16.7461	0.0329109	2.93661e-90	7.23417e-47
TraesCS7A01G042600	gi|326514218|dbj|BAJ92259.1|predicted protein [Hordeum vulgare subsp. vulgare]	4-hydroxyphenylacetaldehyde oxime monooxygenase-like	tr|B8XSN0|B8XSN0_WHEAT	Cytochrome P450	-	-	8.40092	17.7365	0.473651	6.14051e-13	0.00778753	2.39645	6.80182	0.352325	0.00119816	3.5218e-06	5.74791	13.3317	0.431147	2.16637e-17	0.000104839
TraesCS7A01G153100	gi|326510703|dbj|BAJ91699.1|predicted protein [Hordeum vulgare subsp. vulgare]	glutamate receptor -like	tr|B9FRY0|B9FRY0_ORYSJ	Glutamate receptor	-	-	1.26576	0.171054	7.39977	0.00053476	1.2012e-11	0.854906	3.69051	0.23165	0.000118527	1.34772e-10	0.424159	1.67929	0.252581	0.00768531	1.90216e-08
TraesCS7A01G440600	gi|357119395|ref|XP_003561427.1|PREDICTED: uncharacterized protein LOC100844142 [Brachypodium distachyon] gi|944085559|gb|KQK20911.1| hypothetical protein BRADI_1g57480 [Brachypodium distachyon]	PREDICTED: uncharacterized protein LOC100844142	AT3G21340.2	Leucine-rich repeat protein kinase family protein	-	-	1.5926	10.1081	0.157556	2.89161e-16	6.00815e-11	0.321209	4.97321	0.0645879	7.81206e-06	1.99931e-12	0.916071	7.68204	0.119248	2.73026e-06	1.64399e-12
TraesCS7A01G621900LC	No Blast Hit	-	AT3G15650.2	alpha/beta-Hydrolases superfamily protein	-	-	0.112962	8.83881	0.0127802	1.42328e-41	4.77701e-32	0.519408	5.94704	0.0873389	1.07242e-07	6.03719e-15	1.06803	9.95591	0.107276	3.2861e-09	1.34578e-17
TraesCS7B01G017200	gi|475592199|gb|EMT22011.1|hypothetical protein F775_06221 [Aegilops tauschii]	inactive receptor kinase	AT5G66450.3	Phosphatidic acid phosphatase (PAP2) family protein	-	-	6.69826	0.780367	8.58348	3.47082e-10	2.70285e-14	1.61469	0.34132	4.73071	9.75317e-05	4.96713e-06	3.07543	0.285595	10.7685	1.76268e-12	1.29544e-14
TraesCS7B01G559300LC	0	0	sp|P84403|OBP_EHV1V	Replication origin-binding protein	-	-	1.57965	0.525313	3.00707	0.00610375	0.0039237	2.11184	0.884183	2.38847	0.00233868	0.0065643	3.07033	0.598932	5.12634	1.09834e-05	6.71409e-08
TraesCSU01G005000LC	0	0	tr|M8CH68|M8CH68_AEGTA	Disease resistance protein RPP13	-	-	0.19649	0.968165	0.202951	0.00340359	0.000200888	0.0925042	1.42003	0.0651422	0.00105261	1.08917e-07	0.39483	2.15075	0.183578	0.00162443	3.39839e-06
TraesCSU01G147400	0	0	tr|A0A1D1Y359|A0A1D1Y359_9ARAE	Protein PLANT CADMIUM RESISTANCE 2	-	-	1.16849	8.40878	0.138961	3.35432e-22	6.48682e-13	0.160708	3.60838	0.0445375	2.90084e-07	3.77854e-16	0.294108	3.64303	0.0807319	0.00529685	1.31601e-13

## Sheet: 8-PHYB-SD+PHYB-LD
PHYB-SD+PHYB-LD	Sequence desc.	Hit desc.	IWGSC annotation	IWGSC description	TF family	Gene of interest	WT_SD_mean_TPM	phyB_SD_mean_TPM	WT-phyB_SD_Fold_Change	WT-phyB_SD_DESeq_adjP	WT-phyB_SD_EdgeR_adjP	PHYB_WT_LD_Exp1_mean_TPM	phyB_LD_Exp1_mean_TPM	PHYB_WT-phyB_Exp1_Fold_Change	PHYB_WT-phyB_Exp1_DESeq2_Padj	PHYB_WT-phyB_Exp1_EdgeR_Padj	PHYB_WT_LD_Exp2_mean_TPM	phyB_LD_Exp2_mean_TPM	PHYB_WT-phyB_Exp2_Fold_Change	PHYB_WT-phyB_Exp2_DESeq2_Padj	PHYB_WT-phyB_Exp2_EdgeR_Padj
c126091_g1_i1.path1	0	0	-	0	-	-	3.8213	0.521365	7.3294	0.00115253	4.41459e-07	4.42215	0.383335	11.536	8.8107e-05	2.3983e-05	4.09146	0.322513	12.6862	2.2902e-05	7.18723e-05
c158958_g1_i1.path1	0	0	-	0	-	-	2.12002	13.9957	0.151477	7.60115e-06	4.17859e-14	0.31251	28.9615	0.0107905	1.43057e-21	1.73786e-35	1.90465	33.6058	0.0566763	8.92973e-21	6.07165e-27
c161980_g1_i1.path1	0	0	-	0	-	-	3.29293	8.09546	0.406762	0.00198214	0.000237732	0.564326	3.61601	0.156063	0.00453695	2.5283e-05	0.221806	2.77651	0.0798866	6.44378e-05	8.89957e-06
c162862_g1_i1.path1	0	0	-	0	-	-	0	8.9008	0	5.31597e-14	3.00132e-32	0.0828482	9.45835	0.00875927	3.76777e-11	2.5175e-19	0	5.78379	0	2.71056e-10	4.54601e-13
c173643_g1_i1.path1	0	0	-	0	-	-	0	5.83787	0	4.39013e-07	1.22399e-17	0	6.02231	0	4.26824e-06	6.54231e-09	0.0986259	5.91436	0.0166757	1.49868e-06	3.37844e-09
TraesCS1A01G006000	LRR receptor-like serine threonine- kinase	gi|475594532|gb|EMT22712.1|Putative LRR receptor-like serine/threonine-protein kinase [Aegilops tauschii]	tr|A0A061GI31|A0A061GI31_THECC	Leucine-rich repeat receptor-like protein kinase family protein, putative	-	-	14.6151	3.51001	4.16385	1.54116e-09	1.43055e-12	10.3692	33.9568	0.305363	5.95497e-07	7.26937e-11	9.64581	26.7543	0.360532	0.00183081	1.3532e-08
TraesCS1A01G039900	hypothetical protein TRIUR3_11897	gi|474271466|gb|EMS60924.1|hypothetical protein TRIUR3_11897 [Triticum urartu]	AT5G26180.5	S-adenosyl-L-methionine-dependent methyltransferases superfamily protein	-	-	1.06189	3.69231	0.287596	6.52441e-09	2.55075e-10	0.382498	1.99324	0.191898	1.63143e-10	7.37219e-14	0.343693	2.37387	0.144782	1.32046e-23	5.45654e-19
TraesCS1A01G050100	alcohol dehydrogenase-like 4	gi|473971355|gb|EMS51491.1|Alcohol dehydrogenase-like 3 [Triticum urartu]	tr|B9RYV6|B9RYV6_RICCO	Alcohol dehydrogenase, putative	-	-	18.2418	37.5126	0.486285	1.83045e-11	0.000219006	9.9252	30.0277	0.330535	8.72996e-17	1.73268e-09	16.7104	30.9482	0.539949	0.00110923	0.00130524
TraesCS1A01G059100	patatin 1	gi|475618985|gb|EMT30617.1|Patatin group A-3 [Aegilops tauschii]	tr|W4ZY32|W4ZY32_WHEAT	Patatin	-	-	9.65599	4.51641	2.13798	0.00026724	0.000736299	0.118055	1.64165	0.0719124	2.76787e-05	2.80006e-16	0.343012	1.08125	0.317238	0.00977819	0.000112142
TraesCS1A01G069300	phosphoinositide phospholipase C 2-like	gi|312618320|gb|ADR00312.1|phosphoinositide-specific phospholipase C2 [Triticum aestivum]	tr|R7W332|R7W332_AEGTA	Phosphoinositide phospholipase C	-	-	1.14468	0.39039	2.93215	0.000421212	1.6243e-06	3.50074	0.758396	4.61598	1.3148e-15	1.14224e-14	2.19134	0.647502	3.3843	8.94844e-12	2.95407e-09
TraesCS1A01G078800	glutathione transferase	gi|473881465|gb|EMS47979.1|putative glutathione S-transferase GSTF1 [Triticum urartu]	tr|A0A089QAC9|A0A089QAC9_9POAL	Glutathione S-transferase	-	-	30.6743	124.267	0.246842	1.96216e-26	1.96969e-13	40.7495	80.7639	0.504551	2.44332e-06	0.00039963	37.4637	73.5428	0.509413	1.30742e-05	0.000396879
TraesCS1A01G082500	hydrophobic LTI6B	gi|125550776|gb|EAY96485.1|hypothetical protein OsI_18385 [Oryza sativa Indica Group] gi|222630128|gb|EEE62260.1| hypothetical protein OsJ_17047 [Oryza sativa Japonica Group]	tr|Q5MJ27|Q5MJ27_PENAM	Low temperature and salt responsive protein	-	-	37.1991	16.4865	2.25633	2.94381e-05	0.00021987	15.9882	37.8243	0.422697	0.000154862	1.50573e-05	11.5519	36.0339	0.320585	2.41011e-05	3.07536e-09
TraesCS1A01G085400	predicted protein	gi|326489555|dbj|BAK01758.1|predicted protein [Hordeum vulgare subsp. vulgare] gi|326530728|dbj|BAK01162.1| predicted protein [Hordeum vulgare subsp. vulgare]	tr|W9RQQ0|W9RQQ0_9ROSA	ABC transporter A family member 1	-	-	4.00614	0.799605	5.01015	1.99102e-11	5.84183e-12	1.1965	0.442008	2.70696	0.00907315	0.00922993	2.0956	0.476867	4.39452	1.3182e-08	1.37229e-06
TraesCS1A01G109100	0	0	tr|M8CW49|M8CW49_AEGTA	GDSL esterase/lipase	-	-	1.20329	3.79412	0.317146	9.2174e-06	2.10042e-07	9.32646	1.91548	4.869	2.58031e-27	5.80719e-13	11.2358	3.37287	3.33124	3.90909e-17	8.63082e-09
TraesCS1A01G115900	Metallothionein 1	gi|23954353|emb|CAD54078.1|metallothioneine type1, partial [Hordeum vulgare subsp. vulgare]	tr|Q68HV7|Q68HV7_TRITD	Metallothionein	-	-	199.684	386.371	0.516818	2.95426e-05	0.000814152	598.663	1349.14	0.443738	4.02884e-08	1.26315e-05	628.28	1240.84	0.506333	8.94844e-12	0.000243717
TraesCS1A01G116700	EARLY RESPONSIVE TO DEHYDRATION 15-like	gi|357112201|ref|XP_003557898.1|PREDICTED: protein EARLY RESPONSIVE TO DEHYDRATION 15 [Brachypodium distachyon] gi|721621873|ref|XP_010228619.1| PREDICTED: protein EARLY RESPONSIVE TO DEHYDRATION 15 [Brachypodium distachyon] gi|944086317|gb|KQK21669.1| hypothetical protein BRADI_1g62300 [Brachypodium distachyon] gi|944086319|gb|KQK21671.1| hypothetical protein BRADI_1g62300 [Brachypodium distachy…	tr|B6SL93|B6SL93_MAIZE	Early response to dehydration 15-like protein	-	-	45.1095	13.6963	3.29356	8.32016e-18	8.402e-09	17.5196	38.1948	0.458691	6.44003e-05	8.76108e-05	15.9835	40.6868	0.392843	0.00106842	8.29595e-07
TraesCS1A01G129600	bidirectional sugar transporter SWEET3a	gi|357134259|ref|XP_003568735.1|PREDICTED: bidirectional sugar transporter SWEET3a [Brachypodium distachyon] gi|944071540|gb|KQK07024.1| hypothetical protein BRADI_2g32230 [Brachypodium distachyon]	tr|W4ZUX2|W4ZUX2_WHEAT	Bidirectional sugar transporter SWEET	-	-	11.4097	0.0450791	253.103	5.4174e-54	1.2128e-66	22.602	3.3884	6.6704	3.03905e-10	1.4155e-21	14.3934	1.30151	11.059	3.88423e-27	1.56084e-28
TraesCS1A01G145800	Uncharacterized conserved expressed	gi|326517208|dbj|BAJ99970.1|predicted protein [Hordeum vulgare subsp. vulgare]	tr|G7K9S8|G7K9S8_MEDTR	Plant/T7N9-9 protein	-	-	13.1011	45.27	0.289398	3.85835e-16	7.63414e-11	9.82915	34.8531	0.282016	0.00013104	8.40696e-12	11.3957	32.3346	0.352432	7.07522e-07	1.44536e-08
TraesCS1A01G175200	nonspecific lipid-transfer precursor	gi|473923359|gb|EMS49764.1|Non-specific lipid-transfer protein 2G [Triticum urartu]	tr|Q9FEK9|Q9FEK9_TRITD	Lipid transfer protein	-	-	367.54	835.959	0.439662	7.44213e-17	2.04644e-05	86.1975	645.451	0.133546	3.40199e-82	3.67837e-28	202.691	780.531	0.259683	1.66884e-19	4.95915e-14
TraesCS1A01G177300LC	-	No Blast Hit	sp|Q6KIE6|SYP_MYCMO	Proline--tRNA ligase	-	-	0.243041	1.09788	0.221372	0.00909693	0.000135142	0.430351	2.8066	0.153335	0.00029967	8.94729e-07	0.376036	2.80783	0.133924	4.70935e-05	1.72525e-07
TraesCS1A01G192400	nuclear control of ATPase 2	gi|326496236|dbj|BAJ94580.1|predicted protein [Hordeum vulgare subsp. vulgare]	tr|A0A1D1Y6B1|A0A1D1Y6B1_9ARAE	Nuclear control of ATPase protein 2	-	-	1.36282	2.97817	0.457605	2.74066e-06	0.000160584	1.82393	4.59734	0.396737	2.07231e-05	5.96159e-06	1.76567	3.88237	0.454791	1.62326e-05	0.000122667
TraesCS1A01G197200	D-xylose-proton symporter-like 2	gi|474097227|gb|EMS55132.1|D-xylose-proton symporter-like 2 [Triticum urartu]	tr|D7LWW1|D7LWW1_ARALL	Sugar transporter family protein	-	-	14.286	29.3491	0.486762	1.06079e-11	0.000245609	11.8521	25.6326	0.462386	4.33495e-05	5.54752e-05	10.5773	25.6744	0.411978	9.37429e-05	1.34208e-06
TraesCS1A01G206100	zinc finger -like	gi|473735148|gb|EMS45244.1|hypothetical protein TRIUR3_32903 [Triticum urartu]	tr|A0A061EGA0|A0A061EGA0_THECC	RING/FYVE/PHD zinc finger superfamily protein	-	-	1.29046	0.400446	3.22257	1.24848e-06	1.78529e-06	2.10399	0.661632	3.18001	1.95422e-09	1.65191e-06	3.06226	0.644009	4.755	2.90926e-18	1.13735e-11
TraesCS1A01G213700	VAN3-binding isoform X1	gi|475562051|gb|EMT13914.1|hypothetical protein F775_04288 [Aegilops tauschii]	AT4G17350.1	auxin canalization protein (DUF828)	-	-	0.0155481	9.60075	0.00161947	1.897e-72	1.45899e-79	0.00900727	8.96112	0.00100515	5.55931e-44	2.45421e-66	0.0166042	10.5163	0.0015789	2.48482e-50	6.81639e-72
TraesCS1A01G213800	T-complex 1 subunit epsilon	gi|474427548|gb|EMS67792.1|T-complex protein 1 subunit epsilon [Triticum urartu]	tr|M8A5U9|M8A5U9_TRIUA	T-complex protein 1 subunit epsilon	-	-	0.436377	0.92767	0.470401	0.000249047	0.0015964	0.124529	0.995725	0.125064	2.94358e-06	6.1468e-11	0.240095	1.51154	0.158842	3.93206e-11	4.45427e-12
TraesCS1A01G219500	Hexose carrier HEX6	gi|473990701|gb|EMS51881.1|Hexose carrier protein HEX6 [Triticum urartu]	tr|B9R9W6|B9R9W6_RICCO	Sugar transporter, putative	-	-	2.70413	0.0614532	44.0031	4.21624e-37	3.18189e-41	1.0229	0.196423	5.20763	3.12808e-06	8.41457e-08	0.702146	0.13189	5.32373	9.00093e-08	2.68261e-06
TraesCS1A01G229500	0	0	tr|A0A072TRW0|A0A072TRW0_MEDTR	Receptor-like kinase	-	-	4.8843	1.6371	2.9835	0.00103521	5.17447e-07	2.72491	10.5732	0.257718	8.44056e-11	3.45114e-12	2.05727	7.05039	0.291796	0.000449688	4.70388e-10
TraesCS1A01G257300	glycosyltransferase AGO61	gi|56409844|emb|CAI30070.1|glycosyltransferase [Triticum aestivum]	tr|Q5QPZ4|Q5QPZ4_WHEAT	Glycosyltransferase	-	-	5.49183	9.78897	0.561022	2.96596e-07	0.00430911	3.04362	13.1521	0.231417	3.41857e-27	5.59933e-15	3.70364	13.2622	0.279263	6.92517e-12	6.17546e-12
TraesCS1A01G258400	transcription factor PCL1-like	gi|326512880|dbj|BAK03347.1|predicted protein [Hordeum vulgare subsp. vulgare]	tr|W9S6Z7|W9S6Z7_9ROSA	Two-component response regulator	G2-like	G2-like	12.2531	6.53452	1.87514	2.50651e-12	0.00696021	2.11228	6.63121	0.318537	6.186e-12	1.09304e-08	3.98018	8.03235	0.495519	0.00218958	0.000442198
TraesCS1A01G262700	0	0	tr|A0A023RCJ3|A0A023RCJ3_MUSAC	AGAMOUS-like MADS-box transcription factor	MADS2	TaSTK-A2	0.0795804	1.11891	0.0711231	3.58227e-15	1.27446e-20	0.0493819	1.11977	0.0441001	2.21298e-10	9.99262e-16	0.0397857	0.746521	0.0532948	4.10962e-07	1.33346e-11
TraesCS1A01G264500	amino acid permease 3-like	gi|326515168|dbj|BAK03497.1|predicted protein [Hordeum vulgare subsp. vulgare] gi|391349176|emb|CCI51007.2| amino acid permease [Hordeum vulgare subsp. vulgare]	tr|I4IY18|I4IY18_HORVU	Amino acid permease	-	-	42.7488	6.94397	6.15624	1.36303e-19	1.39531e-19	40.4785	17.9322	2.25731	1.4826e-18	1.80983e-05	49.2201	13.1086	3.7548	1.2106e-29	4.9311e-13
TraesCS1A01G268500	patellin-3-like isoform X2	gi|326489342|dbj|BAK01654.1|predicted protein, partial [Hordeum vulgare subsp. vulgare]	tr|A0A0K9P5H6|A0A0K9P5H6_ZOSMR	Phosphatidylinositol transfer protein	-	-	7.60121	3.75665	2.0234	6.59104e-12	0.00163648	7.84575	4.53371	1.73054	1.13369e-11	0.00694972	8.39319	4.4663	1.87923	9.21534e-11	0.00143302
TraesCS1A01G279800	predicted protein	gi|326507986|dbj|BAJ86736.1|predicted protein [Hordeum vulgare subsp. vulgare]	tr|Q9SH89|Q9SH89_ARATH	O-fucosyltransferase family protein	-	-	1.31509	0.54354	2.41948	5.85237e-05	0.00025287	0.673578	3.26485	0.206312	7.90495e-06	3.08683e-13	1.01237	3.06297	0.330518	0.0002392	1.12484e-07
TraesCS1A01G280600	guanylyl cyclase	gi|473967867|gb|EMS51295.1|hypothetical protein TRIUR3_28549 [Triticum urartu]	tr|Q2EN85|Q2EN85_WHEAT	Guanylyl cyclase	-	-	92.5084	42.9604	2.15334	4.28541e-12	0.000435877	23.5126	66.267	0.354815	1.16767e-05	2.2584e-08	34.0878	63.4028	0.537639	9.19603e-05	0.00117631
TraesCS1A01G284900	chitinase 1	gi|475498798|gb|EMT04102.1|Chitinase 2 [Aegilops tauschii]	tr|A0A059PZ93|A0A059PZ93_9POAL	Chitinase	-	-	12.515	30.3595	0.412227	3.27514e-22	4.6756e-06	1.83856	17.2712	0.106452	1.58978e-24	7.90838e-29	4.0172	18.6498	0.215402	0.000256541	1.13669e-15
TraesCS1A01G299100	alanine--glyoxylate aminotransferase 2 homolog mitochondrial-like	gi|475608329|gb|EMT26999.1|Alanine--glyoxylate aminotransferase-2-like protein, mitochondrial [Aegilops tauschii]	tr|A0A0K9P7B1|A0A0K9P7B1_ZOSMR	Aminotransferase like protein	-	-	2.71297	10.7013	0.253518	1.29063e-20	2.07076e-12	1.12551	5.75577	0.195545	2.99027e-05	3.69224e-15	1.6103	3.50831	0.458997	0.00211168	0.00030938
TraesCS1A01G309300	VQ motif family	gi|357128885|ref|XP_003566100.1|PREDICTED: uncharacterized protein LOC100826333 [Brachypodium distachyon] gi|944070162|gb|KQK05646.1| hypothetical protein BRADI_2g21400 [Brachypodium distachyon]	tr|A0A059Q2W5|A0A059Q2W5_9POAL	Sigma factor binding protein 1	-	-	0.178167	0.768602	0.231806	0.00122383	6.47051e-07	0.0435319	4.54897	0.0095696	4.00577e-23	1.32462e-38	0	1.19763	0	1.68781e-11	1.40401e-16
TraesCS1A01G312400	probable glycerol-3-phosphate dehydrogenase [NAD(+)] cytosolic	gi|326488569|dbj|BAJ93953.1|predicted protein, partial [Hordeum vulgare subsp. vulgare]	tr|A0A1D5RUN3|A0A1D5RUN3_WHEAT	Glycerol-3-phosphate dehydrogenase [NAD(+)]	-	-	0.651045	0.11028	5.90353	1.13007e-05	2.02399e-09	0.411984	0.111412	3.69785	0.00551497	0.00337139	0.926556	0.112304	8.25046	6.31774e-10	1.37625e-09
TraesCS1A01G315300	rhamnose biosynthetic enzyme expressed	gi|475531723|gb|EMT08126.1|Putative rhamnose biosynthetic enzyme 1 [Aegilops tauschii]	tr|A0A0U2UX37|A0A0U2UX37_PLAOV	Udp-glucose 4,6-dehydratase	-	-	10.7053	3.85887	2.77422	0.000527132	1.55556e-06	38.5338	10.6985	3.60179	6.34025e-33	5.02506e-12	18.2897	9.72176	1.88131	2.62299e-09	0.00165848
TraesCS1A01G338600LC	hypothetical protein TRIUR3_27015	gi|473895710|gb|EMS48963.1|hypothetical protein TRIUR3_27015 [Triticum urartu]	tr|Q6K9T9|Q6K9T9_ORYSJ	Metallo-beta-lactamase-like	-	-	0.307797	0.0377177	8.16056	0.000393722	5.13337e-10	0.167279	0.712531	0.234767	0.00192625	4.48602e-07	0.0883022	0.935938	0.0943462	1.03555e-08	2.30353e-15
TraesCS1A01G343700	cold induced -like	gi|326500008|dbj|BAJ90839.1|predicted protein [Hordeum vulgare subsp. vulgare] gi|326516804|dbj|BAJ96394.1| predicted protein [Hordeum vulgare subsp. vulgare]	tr|A0A061GN98|A0A061GN98_THECC	Oxidative stress 3	-	-	5.85382	10.6611	0.549084	1.21859e-05	0.00317933	2.38621	9.13207	0.2613	5.65461e-09	1.54872e-11	3.61276	10.6354	0.339694	1.14769e-07	2.49815e-08
TraesCS1A01G361000	DUF1230 family	gi|357128651|ref|XP_003565984.1|PREDICTED: uncharacterized protein ycf36 [Brachypodium distachyon] gi|944069660|gb|KQK05144.1| hypothetical protein BRADI_2g18310 [Brachypodium distachyon]	tr|G7IB80|G7IB80_MEDTR	DUF1230 family protein	-	-	15.5994	28.7902	0.541829	3.8281e-05	0.00244437	11.2682	25.5762	0.440573	8.47111e-05	2.53029e-05	10.7298	28.8213	0.372287	7.63571e-07	1.19572e-07
TraesCS1A01G384000	predicted protein, partial	gi|326523819|dbj|BAJ93080.1|predicted protein, partial [Hordeum vulgare subsp. vulgare] gi|326531656|dbj|BAJ97832.1| predicted protein, partial [Hordeum vulgare subsp. vulgare]	tr|F4JT13|F4JT13_ARATH	2-oxoglutarate (2OG) and Fe(II)-dependent oxygenase superfamily protein	-	-	5.05637	9.07631	0.557095	7.20583e-13	0.00468849	1.71381	5.82415	0.294259	6.50693e-10	6.77666e-09	3.21741	6.78664	0.47408	0.000124693	0.000293068
TraesCS1A01G385500	O-acyltransferase WSD1-like	gi|326498679|dbj|BAK02325.1|predicted protein [Hordeum vulgare subsp. vulgare]	tr|A0A1E5WAU4|A0A1E5WAU4_9POAL	O-acyltransferase WSD1	-	-	1.65295	0.445517	3.71018	1.17888e-07	3.60712e-08	0.990996	0.356238	2.78183	7.93309e-05	0.000751413	0.951315	0.263497	3.61035	3.11858e-05	3.0114e-05
TraesCS1A01G410500	WRKY transcription factor	gi|1035787386|gb|ANJ45131.1|WRKY transcription factor, partial [Triticum aestivum]	tr|A0A191XX51|A0A191XX51_WHEAT	WRKY transcription factor	WRKY	WRKY	2.45867	0.429559	5.7237	0.000320092	3.39297e-12	3.73404	9.3962	0.397399	0.00713288	8.57172e-06	2.24841	8.60098	0.261413	0.00149285	5.95951e-11
TraesCS1A01G411600	CTP synthase	gi|475516362|gb|EMT05976.1|CTP synthase [Aegilops tauschii]	tr|M8AN68|M8AN68_AEGTA	CTP synthase	-	-	4.4453	1.72594	2.57558	1.14122e-09	6.84315e-06	2.48496	0.859005	2.89284	8.81943e-15	3.63494e-08	2.1921	0.72756	3.01295	4.9866e-10	9.40679e-09
TraesCS1A01G419000	0	0	tr|G7IVT6|G7IVT6_MEDTR	Transcription factor radialis-like protein	MYB_related	MYB_related	49.7808	6.20055	8.02845	1.05744e-16	2.82507e-23	74.9324	19.2129	3.90011	1.21725e-14	1.23793e-12	41.1166	10.5471	3.89839	7.92181e-10	1.26712e-11
TraesCS1A01G419100	0	0	tr|A0A160NTK3|A0A160NTK3_9LAMI	RADIALIS-like transcription factor	-	-	9.33019	0.630388	14.8007	3.27649e-48	5.05123e-31	26.9711	6.50873	4.14384	4.75261e-08	2.51805e-13	18.4544	2.84179	6.49391	2.40346e-05	6.51779e-20
TraesCS1A01G419200	0	0	tr|M8B3P7|M8B3P7_TRIUA	DnaJ homolog subfamily C member 2	-	-	20.3415	1.86842	10.887	3.37689e-30	5.41718e-26	44.0099	6.9816	6.3037	2.0043e-08	1.46698e-19	42.9318	3.54733	12.1026	0.000431412	1.62756e-30
TraesCS1A01G419300	0	0	tr|A0A160NTK3|A0A160NTK3_9LAMI	RADIALIS-like transcription factor	MYB_related	MYB_related	0.938119	0.0722422	12.9857	0.000710442	1.19622e-06	11.2272	0.920137	12.2017	8.26048e-06	6.40245e-19	9.1371	0.46516	19.6429	6.39243e-05	9.20643e-20
TraesCS1A01G424500	0	0	tr|A0A098GMQ9|A0A098GMQ9_9ROSI	S-type anion channel	-	-	0	1.01655	0	6.95876e-25	2.00464e-42	0	0.475622	0	2.44688e-09	6.0649e-15	0	0.48911	0	4.22516e-12	1.44529e-15
TraesCS1A01G427400	TPR repeat-containing thioredoxin TTL1	gi|960470270|ref|XP_014754969.1|PREDICTED: TPR repeat-containing thioredoxin TTL1-like isoform X2 [Brachypodium distachyon]	tr|A0A1E5UK89|A0A1E5UK89_9POAL	TPR repeat-containing thioredoxin TTL1	-	-	0.771178	2.0998	0.367263	7.54728e-06	1.09857e-06	0.474722	2.71998	0.174531	3.93323e-06	2.50738e-15	0.260872	2.91882	0.0893759	3.65041e-32	2.6202e-25
TraesCS1A01G546500LC	0	0	sp|Q8EP12|SYL_OCEIH	Leucine--tRNA ligase	-	-	0	0.724849	0	0.00014278	5.5607e-10	0	0.983122	0	0.00138326	3.74374e-06	0	0.952325	0	0.000151138	5.2331e-06
TraesCS1B01G078900	interactor of constitutive active ROPs chloroplastic	gi|326509277|dbj|BAJ91555.1|predicted protein [Hordeum vulgare subsp. vulgare]	tr|A0A1E5UXR9|A0A1E5UXR9_9POAL	Interactor of constitutive active ROPs 2, chloroplastic	-	-	0.625596	0.24586	2.54452	0.000607456	0.000112347	0.435147	1.21657	0.357685	0.00120777	3.58608e-06	0.482742	1.15394	0.418341	0.00307713	6.02264e-05
TraesCS1B01G098600	CBL-interacting kinase 17	gi|374430475|gb|AEZ51506.1|CBL-interacting protein kinase 17 [Hordeum vulgare subsp. spontaneum]	tr|W5AC07|W5AC07_WHEAT	Non-specific serine/threonine protein kinase	-	-	14.6582	2.6337	5.56563	1.37054e-22	4.70176e-17	64.5798	22.329	2.89219	1.6482e-12	9.05314e-09	41.2169	20.548	2.00588	4.27025e-05	0.000376898
TraesCS1B01G119400	serine threonine- phosphatase 1 regulatory subunit 10-like	gi|473726514|gb|EMS45038.1|hypothetical protein TRIUR3_16001 [Triticum urartu]	AT1G56210.1	Heavy metal transport/detoxification superfamily protein	-	-	1.33633	0.482269	2.77092	0.00326009	5.75212e-05	3.05107	1.48001	2.06152	8.16851e-07	0.00235059	2.21848	1.07532	2.0631	0.000119873	0.00359792
TraesCS1B01G127900	formin 7	gi|326495492|dbj|BAJ85842.1|predicted protein [Hordeum vulgare subsp. vulgare]	tr|B9STR1|B9STR1_RICCO	Leucine aminopeptidase, putative	-	-	6.20242	13.0145	0.476578	1.1686e-17	0.000152364	2.17306	11.0215	0.197166	3.10109e-16	3.2057e-18	3.30678	10.4609	0.316109	1.27026e-13	3.44477e-10
TraesCS1B01G138600	3 -N-debenzoyl-2 -deoxytaxol N-benzoyltransferase-like	gi|326511617|dbj|BAJ91953.1|predicted protein [Hordeum vulgare subsp. vulgare]	tr|A0A1E5UPB1|A0A1E5UPB1_9POAL	3'-N-debenzoyl-2'-deoxytaxol N-benzoyltransferase	-	-	4.50679	2.21628	2.0335	0.00978126	0.00226955	2.47735	6.10607	0.40572	0.00294208	8.35841e-06	1.49774	5.18691	0.288753	0.000366412	6.00451e-10
TraesCS1B01G142000	HXK7_ORYSJ ame: Full=Hexokinase-7 ame: Full=Hexokinase-6	gi|475568808|gb|EMT15586.1|Hexokinase-7 [Aegilops tauschii]	tr|N1R3B4|N1R3B4_AEGTA	Phosphotransferase	-	-	1.86812	0.239841	7.78901	2.36862e-10	4.48396e-17	0.501463	1.60293	0.312841	0.000925698	6.0653e-06	0.590285	1.61875	0.364655	0.00180325	5.30685e-05
TraesCS1B01G147200	bidirectional sugar transporter SWEET3a	gi|357134259|ref|XP_003568735.1|PREDICTED: bidirectional sugar transporter SWEET3a [Brachypodium distachyon] gi|944071540|gb|KQK07024.1| hypothetical protein BRADI_2g32230 [Brachypodium distachyon]	tr|A0A1D5SK60|A0A1D5SK60_WHEAT	Bidirectional sugar transporter SWEET	-	-	9.54277	0.0184579	517.001	1.68767e-44	1.4777e-65	16.1196	2.19013	7.36008	0.00436095	4.63789e-22	15.1744	0.386539	39.2571	8.12711e-24	1.99921e-47
TraesCS1B01G164000	Uncharacterized conserved expressed	gi|326517208|dbj|BAJ99970.1|predicted protein [Hordeum vulgare subsp. vulgare]	tr|G7K9S8|G7K9S8_MEDTR	Plant/T7N9-9 protein	-	-	6.17965	28.2517	0.218735	1.10712e-66	1.94006e-15	3.25781	8.87834	0.366939	2.26241e-05	1.98111e-07	4.69316	10.4794	0.447848	1.06738e-07	2.574e-05
TraesCS1B01G166600	o-succinylbenzoate synthase	gi|474397580|gb|EMS65804.1|hypothetical protein TRIUR3_07861 [Triticum urartu]	sp|Q8G1L5|UVRC_BRUSU	UvrABC system protein C	-	-	0.143246	0.737624	0.194199	0.000308978	8.20186e-06	0.403391	3.48605	0.115716	1.36021e-07	4.1008e-13	0.325913	2.52882	0.128879	0.00404866	5.41071e-10
TraesCS1B01G170200	Ribonuclease 1	gi|20271131|gb|AAM18521.1|S-like RNase [Triticum aestivum]	tr|Q4ADQ2|Q4ADQ2_9CARY	Ribonuclease	-	-	4.61626	0.529116	8.72448	1.02241e-11	6.27165e-20	21.1672	1.29506	16.3446	0.00551848	1.4136e-37	46.8467	1.50797	31.0661	2.50631e-06	3.17855e-57
TraesCS1B01G175600	Domain found in Egl- and Pleckstrin family expressed	gi|326516830|dbj|BAJ96407.1|predicted protein [Hordeum vulgare subsp. vulgare]	AT1G43020.1	electron protein, putative (Protein of unknown function, DUF547)	-	-	1.21961	0.580128	2.10231	0.004332	0.00275593	0.233258	1.21193	0.192468	6.91246e-07	5.08488e-11	0.391593	1.38189	0.283375	1.10611e-08	5.85039e-08
TraesCS1B01G178500	thioredoxin YLS8	gi|326494354|dbj|BAJ90446.1|predicted protein [Hordeum vulgare subsp. vulgare]	tr|A0A1D1Z388|A0A1D1Z388_9ARAE	Thioredoxin	-	-	2.75659	6.66664	0.41349	3.23924e-09	2.2457e-05	7.33534	17.5129	0.418854	0.00136015	1.32537e-05	3.52654	11.2758	0.312751	4.80674e-08	7.88492e-09
TraesCS1B01G189400	nonspecific lipid-transfer precursor	gi|326508012|dbj|BAJ86749.1|predicted protein [Hordeum vulgare subsp. vulgare]	tr|Q9FEK9|Q9FEK9_TRITD	Lipid transfer protein	-	-	304.255	941.728	0.323082	6.34349e-15	2.53641e-09	30.4135	410.164	0.0741496	4.95344e-43	1.59277e-42	121.432	560.065	0.216818	3.12292e-12	1.6702e-17
TraesCS1B01G194700	AC091680_31 glutathione S-transferase	gi|475600239|gb|EMT24481.1|hypothetical protein F775_43770 [Aegilops tauschii]	tr|Q6WSC2|Q6WSC2_ORYSI	Glutathione S-transferase	-	-	19.1491	1.9102	10.0246	0.00319125	1.87949e-27	9.07468	32.886	0.275943	0.00153561	7.87734e-12	3.30453	18.3759	0.17983	1.17861e-06	1.59109e-18
TraesCS1B01G202700	probable aquaporin NIP5-1	gi|357146977|ref|XP_003574178.1|PREDICTED: aquaporin NIP3-1 [Brachypodium distachyon] gi|944061810|gb|KQJ97400.1| hypothetical protein BRADI_3g30540 [Brachypodium distachyon]	sp|P47865|AQP1_BOVIN	Aquaporin-1	-	-	1.25987	0.02747	45.8634	7.65809e-15	4.71663e-23	11.7633	0.251304	46.8089	1.99302e-65	2.82657e-47	4.05063	0.47948	8.44796	9.02033e-20	9.77799e-17
TraesCS1B01G211700	Abscisic acid 8 -hydroxylase 4	gi|326509403|dbj|BAJ91618.1|predicted protein [Hordeum vulgare subsp. vulgare]	tr|B9GRL1|B9GRL1_POPTR	Cytochrome P450 family protein	-	-	0.339296	0.0486734	6.97086	7.1648e-06	4.52464e-08	2.35378	0.781282	3.01271	2.88281e-09	1.30313e-06	0.616272	0.167045	3.68926	1.15597e-05	0.000112991
TraesCS1B01G221900	0	0	tr|B9GQ99|B9GQ99_POPTR	U-box domain-containing family protein	-	-	0.654157	0.100279	6.52335	0.000114814	2.66599e-10	0.613811	2.1019	0.292027	0.00865495	2.66768e-07	0.424773	1.48314	0.286401	0.00310167	6.80995e-07
TraesCS1B01G251900	Annexin D3	gi|326498153|dbj|BAJ94939.1|predicted protein, partial [Hordeum vulgare subsp. vulgare]	tr|W5A6S2|W5A6S2_WHEAT	Annexin	-	-	10.9337	2.38298	4.58824	1.68682e-49	2.18825e-13	7.33867	3.78729	1.93771	0.00116083	0.00203528	9.78112	3.61584	2.70507	1.44014e-07	6.6699e-07
TraesCS1B01G254500	probable folate-biopterin transporter 7	gi|474379841|gb|EMS64501.1|hypothetical protein TRIUR3_18640 [Triticum urartu]	AT1G64890.1	Major facilitator superfamily protein	-	-	4.55569	9.66478	0.471371	4.33502e-08	0.000153082	7.41503	13.8922	0.533756	0.00260671	0.0017816	5.80032	12.3616	0.469221	4.09473e-12	9.15172e-05
TraesCS1B01G260000	cyclin-P3-1	gi|473899237|gb|EMS49132.1|hypothetical protein TRIUR3_24170 [Triticum urartu]	tr|B9H885|B9H885_POPTR	Cyclin family protein	-	-	10.1641	5.13481	1.97946	0.000107039	0.00369455	13.2153	5.2561	2.51427	5.73125e-09	6.6658e-06	24.7833	7.90389	3.13559	3.98616e-18	2.48342e-09
TraesCS1B01G274200	0	0	tr|M8CC01|M8CC01_AEGTA	Gibberellin 20 oxidase 2	-	GA20ox-B4	0.0825178	2.6518	0.0311176	2.02436e-07	1.71167e-36	0.172242	8.93377	0.0192799	6.15426e-22	8.64433e-52	0.652638	20.883	0.0312521	1.61868e-15	2.03475e-56
TraesCS1B01G278300	dnaJ homolog 1-like	gi|475620683|gb|EMT31204.1|hypothetical protein F775_43183 [Aegilops tauschii]	tr|A0A0K9NML3|A0A0K9NML3_ZOSMR	Chaperone protein dnaJ	-	-	3.46504	0.648543	5.3428	1.26067e-16	6.5714e-15	1.2645	0.267288	4.73086	2.15456e-12	4.10784e-09	2.01261	0.491566	4.09429	5.86742e-09	1.10142e-09
TraesCS1B01G286300	cytochrome P450 94C1	gi|326489991|dbj|BAJ94069.1|predicted protein [Hordeum vulgare subsp. vulgare] gi|326495564|dbj|BAJ85878.1| predicted protein [Hordeum vulgare subsp. vulgare] gi|326525577|dbj|BAJ88835.1| predicted protein [Hordeum vulgare subsp. vulgare]	tr|A0A0F7J2F5|A0A0F7J2F5_GOSBA	Cytochrome P450	-	-	0.520508	3.57143	0.145742	1.84818e-33	1.33959e-19	0.125653	8.35011	0.015048	3.01875e-46	2.64484e-57	0.356753	7.80964	0.0456811	1.55645e-53	4.40378e-42
TraesCS1B01G289700	Universal stress A	gi|475442457|gb|EMT01474.1|Universal stress protein A-like protein [Aegilops tauschii]	tr|A0A061GWU4|A0A061GWU4_THECC	Adenine nucleotide alpha hydrolases-like superfamily protein	-	-	0.534002	2.90709	0.18369	3.36931e-11	2.13571e-11	0.612802	3.63353	0.168652	5.99592e-06	8.22581e-10	0.393777	3.92506	0.100324	7.04653e-11	4.48806e-14
TraesCS1B01G296400	predicted protein	gi|326491287|dbj|BAK05743.1|predicted protein [Hordeum vulgare subsp. vulgare]	AT1G09050.2	arginine-glutamic acid dipeptide repeat protein	-	-	5.1663	38.2188	0.135177	1.15613e-39	4.75562e-23	0.946511	29.5041	0.0320807	1.02507e-34	2.50117e-44	1.63703	34.8973	0.0469099	2.546e-59	1.68275e-41
TraesCS1B01G308200	probable WRKY transcription factor 33	gi|475560487|gb|EMT13570.1|Putative WRKY transcription factor 33 [Aegilops tauschii]	tr|K7UPF2|K7UPF2_MAIZE	WRKY transcription factor	WRKY	WRKY	2.10949	0.22945	9.19367	4.64547e-09	6.27695e-22	0.96075	2.178	0.441115	0.00761659	0.000263789	0.780799	2.36786	0.32975	0.00047074	1.76498e-07
TraesCS1B01G308900	alanine--glyoxylate aminotransferase 2 homolog mitochondrial-like	gi|475608329|gb|EMT26999.1|Alanine--glyoxylate aminotransferase-2-like protein, mitochondrial [Aegilops tauschii]	tr|Q0WWF1|Q0WWF1_ARATH	Aminotransferase like protein	-	-	4.07981	18.6616	0.218621	1.17892e-30	2.95546e-15	0.45416	4.12119	0.110201	2.035e-06	6.93692e-22	0.536025	3.4269	0.156417	9.07746e-07	1.86352e-16
TraesCS1B01G324300	glucan endo-1,3-beta-glucosidase GVI	gi|326514066|dbj|BAJ92183.1|predicted protein [Hordeum vulgare subsp. vulgare]	tr|Q65X69|Q65X69_ORYSJ	'putative beta-1,3-glucanase	-	-	9.75929	3.30225	2.95534	1.75065e-21	1.8187e-07	12.4149	4.30452	2.88416	6.03476e-22	2.44016e-08	16.8865	4.8762	3.46305	3.54626e-32	2.90412e-11
TraesCS1B01G361400	anthocyanidin 5,3-O-glucosyltransferase-like	gi|326526231|dbj|BAJ97132.1|predicted protein [Hordeum vulgare subsp. vulgare]	tr|A0A1D5SHH2|A0A1D5SHH2_WHEAT	Glycosyltransferase	-	-	1.25719	4.92283	0.25538	3.33366e-14	1.13706e-11	2.18697	4.53132	0.482633	0.00961679	0.000677528	1.07882	3.48426	0.309627	3.12344e-07	3.53581e-08
TraesCS1B01G361600	Anthocyanidin 5,3-O-glucosyltransferase	gi|326504148|dbj|BAK02860.1|predicted protein [Hordeum vulgare subsp. vulgare]	tr|A0A1D5SAK3|A0A1D5SAK3_WHEAT	Glycosyltransferase	-	-	3.48514	1.66376	2.09473	0.00301006	0.00167583	2.71095	5.90806	0.458857	0.0059686	0.000155031	1.70255	5.55518	0.306479	0.00170836	2.77023e-09
TraesCS1B01G363800	ER lumen retaining receptor	gi|357132864|ref|XP_003568048.1|PREDICTED: ER lumen protein-retaining receptor A-like [Brachypodium distachyon] gi|944069775|gb|KQK05259.1| hypothetical protein BRADI_2g19040 [Brachypodium distachyon]	tr|M7ZPW1|M7ZPW1_TRIUA	ER lumen protein-retaining receptor	-	-	8.12779	14.2026	0.572273	4.75526e-11	0.00667358	10.3632	21.2463	0.487768	7.58859e-07	0.000275078	8.77455	21.0319	0.417203	7.98439e-16	4.31289e-06
TraesCS1B01G364000	STICHEL-like 3 isoform X1	gi|326530674|dbj|BAK01135.1|predicted protein, partial [Hordeum vulgare subsp. vulgare]	tr|W9SN49|W9SN49_9ROSA	DNA polymerase III subunit	-	-	0.48798	1.03529	0.471348	6.57359e-09	0.000221843	0.18276	0.74651	0.244819	2.57101e-12	2.05464e-10	0.410851	0.987601	0.416009	7.42835e-06	2.76047e-05
TraesCS1B01G391100	hypothetical protein F775_00060	gi|475543354|gb|EMT10138.1|hypothetical protein F775_00060 [Aegilops tauschii]	tr|M8B215|M8B215_AEGTA	Heat stress transcription factor A-9	-	-	2.32164	6.64012	0.349639	1.00041e-21	4.72365e-08	4.99732	10.9285	0.457272	4.42805e-05	4.08228e-05	4.4987	10.3134	0.436199	7.36041e-07	6.89899e-06
TraesCS1B01G392000	AP2 ERF and B3 domain-containing Os05g0549800	gi|326507492|dbj|BAK03139.1|predicted protein [Hordeum vulgare subsp. vulgare]	AT1G25560.1	AP2/B3 transcription factor family protein	RAV	RAV	0.0101134	2.38544	0.00423964	1.11841e-30	1.57427e-45	0	0.916131	0	4.88218e-10	8.5478e-16	0.0436145	2.39502	0.0182105	1.37569e-22	6.89913e-29
TraesCS1B01G396700	adenylate isopentenyltransferase-like	gi|359828729|gb|AEV76969.1|isopentenyltransferase 8, partial [Triticum aestivum]	tr|A0A0K9P8X8|A0A0K9P8X8_ZOSMR	tRNA dimethylallyltransferase	-	-	0.22438	0	-	5.70083e-06	6.77886e-13	0.57622	0.0787829	7.31403	0.0001863	8.11532e-08	0.382753	0.0447102	8.56074	0.0080339	1.80945e-06
TraesCS1B01G413900	predicted protein	gi|326502602|dbj|BAJ98929.1|predicted protein [Hordeum vulgare subsp. vulgare]	tr|Q9M9C4|Q9M9C4_ARATH	Core-2/I-branching beta-1,6-N-acetylglucosaminyltransferase family protein	-	-	0.0140813	0.414595	0.033964	2.95865e-09	9.18696e-15	0.0822949	0.957964	0.0859061	4.76574e-07	8.36963e-12	0.0220707	2.17158	0.0101634	1.72555e-23	9.1977e-32
TraesCS1B01G418000	U-box domain-containing 25	gi|326516162|dbj|BAJ88104.1|predicted protein [Hordeum vulgare subsp. vulgare]	tr|B9HS21|B9HS21_POPTR	U-box domain-containing family protein	-	-	0.170813	3.52617	0.0484416	5.11211e-28	2.07355e-33	0.0105016	3.24165	0.00323957	2.03412e-20	3.0668e-36	0.0843488	2.95496	0.0285448	3.08312e-17	1.33634e-28
TraesCS1B01G422400	DUF1421 domain family	gi|326493558|dbj|BAJ85240.1|predicted protein, partial [Hordeum vulgare subsp. vulgare]	tr|A0A061E4Z1|A0A061E4Z1_THECC	Structural constituent of cell wall	-	-	20.9058	6.93165	3.01599	8.57837e-20	8.33354e-08	89.2624	31.7158	2.81445	2.84082e-11	1.93394e-08	83.3164	27.0366	3.08161	6.0615e-20	7.66611e-10
TraesCS1B01G433800	ABC transporter C family member 2-like	gi|357166028|ref|XP_003580573.1|PREDICTED: ABC transporter C family member 2-like [Brachypodium distachyon] gi|721694704|ref|XP_010240439.1| PREDICTED: ABC transporter C family member 2-like [Brachypodium distachyon] gi|721694709|ref|XP_010240440.1| PREDICTED: ABC transporter C family member 2-like [Brachypodium distachyon] gi|944049013|gb|KQJ84654.1| hypothetical protein BRADI_5g22077 [Brachypod…	tr|G7IP56|G7IP56_MEDTR	Multidrug resistance protein ABC transporter family protein	-	-	2.08371	3.81941	0.545557	0.000176707	0.00387061	1.73523	4.2495	0.408337	0.000113565	1.41056e-05	2.12549	4.71728	0.450576	3.67732e-06	6.98222e-05
TraesCS1B01G449000	0	0	tr|A0A160NTK3|A0A160NTK3_9LAMI	RADIALIS-like transcription factor	MYB_related	MYB_related	30.4132	1.66127	18.3072	1.8797e-22	7.04355e-37	45.7015	7.43486	6.14692	4.70245e-11	2.10129e-19	34.2582	4.35052	7.8745	5.17129e-06	3.43524e-22
TraesCS1B01G449100	0	0	tr|G7IVT6|G7IVT6_MEDTR	Transcription factor radialis-like protein	MYB_related	MYB_related	118.789	17.1235	6.93716	1.51288e-38	1.80436e-21	98.4128	43.2355	2.2762	3.49794e-05	2.31268e-05	101.184	24.9896	4.04904	1.87215e-05	1.63722e-13
TraesCS1B01G449200	0	0	tr|A0A160NTK3|A0A160NTK3_9LAMI	RADIALIS-like transcription factor	MYB_related	MYB_related	45.3981	1.68267	26.9798	1.85722e-41	2.79514e-46	116.674	35.0008	3.33347	4.32544e-08	1.48183e-10	85.1895	15.9017	5.35724	4.13601e-08	1.641e-18
TraesCS1B01G449300	0	0	tr|A0A160NTK3|A0A160NTK3_9LAMI	RADIALIS-like transcription factor	MYB_related	MYB_related	22.5983	1.95598	11.5534	2.98455e-28	1.89136e-27	23.7088	5.98443	3.96175	1.0975e-10	1.07847e-10	20.9121	3.14087	6.65806	2.8805e-08	5.35101e-17
TraesCS1B01G449400	0	0	tr|A0A160NTK3|A0A160NTK3_9LAMI	RADIALIS-like transcription factor	MYB_related	MYB_related	19.0191	0.589437	32.2666	1.96427e-81	1.25553e-50	20.5171	3.43099	5.97994	4.56589e-22	1.07708e-19	17.8188	1.29474	13.7624	3.88388e-13	1.26789e-34
TraesCS1B01G455900	late embryogenesis abundant Lea14-A-like	gi|326489615|dbj|BAK01788.1|predicted protein [Hordeum vulgare subsp. vulgare] gi|326513786|dbj|BAJ87911.1| predicted protein [Hordeum vulgare subsp. vulgare] gi|326517146|dbj|BAJ99939.1| predicted protein [Hordeum vulgare subsp. vulgare]	tr|A0A0K9PIU3|A0A0K9PIU3_ZOSMR	Late embryogenesis abundant protein Lea14	-	-	79.1918	150.388	0.526584	2.45755e-08	0.00122787	81.8817	172.745	0.474004	5.84805e-05	8.34044e-05	57.47	159.911	0.359387	9.65843e-14	1.65151e-08
TraesCS1B01G456200	S-type anion channel SLAH2	gi|474412894|gb|EMS66940.1|S-type anion channel SLAH2 [Triticum urartu]	tr|A0A098GMQ9|A0A098GMQ9_9ROSI	S-type anion channel	-	-	0.0033271	1.61713	0.00205741	2.31781e-33	1.56222e-47	0.00604466	1.89341	0.00319248	7.5096e-22	1.6824e-36	0	2.06315	0	3.99864e-24	5.08554e-39
TraesCS1B01G470800	0	0	tr|A0A1D1XRA6|A0A1D1XRA6_9ARAE	Sigma factor sigB regulation protein rsbQ	-	-	16.8958	6.98073	2.42035	5.10684e-10	3.91817e-05	8.18409	3.62086	2.26026	4.80732e-13	9.93367e-05	11.7293	4.70657	2.4921	4.2506e-17	5.02326e-06
TraesCS1B01G476400	flavonoid 3 -hydroxylase	gi|326500898|dbj|BAJ95115.1|predicted protein [Hordeum vulgare subsp. vulgare]	tr|Q7G602|Q7G602_ORYSJ	Flavonoid 3'-hydroxylase	-	-	0.0233964	0.257776	0.0907623	6.33907e-05	2.82217e-09	0.376268	1.49129	0.252311	0.0064658	6.41884e-08	0.0613568	0.76116	0.0806096	0.000305836	1.25302e-11
TraesCS1B01G477900	probable pectinesterase pectinesterase inhibitor 21	gi|944252735|gb|KQL16998.1|hypothetical protein SETIT_022417mg [Setaria italica]	tr|A0A1D6REH3|A0A1D6REH3_WHEAT	Pectinesterase	-	-	0.774103	0.0955667	8.10013	1.09469e-08	6.79814e-12	0.754247	0.114317	6.59785	3.69397e-08	9.51994e-07	0.726445	0.114625	6.33757	1.52503e-07	1.39499e-06
TraesCS1B01G536100LC	0	0	tr|A0A0K9Q0P2|A0A0K9Q0P2_ZOSMR	Nodulin-like / Major Facilitator Superfamily protein	-	-	6.7892	1.11963	6.06381	3.17531e-13	1.30791e-14	5.71592	2.24226	2.54918	5.67184e-07	0.000228525	6.15681	2.02662	3.03797	5.27937e-09	1.05036e-05
TraesCS1B01G750000LC	0	0	tr|A0A160NTK3|A0A160NTK3_9LAMI	RADIALIS-like transcription factor	MYB_related	MYB_related	13.5768	0.716864	18.9391	8.60332e-35	3.53901e-32	12.0471	2.29921	5.23966	4.15823e-10	4.50817e-12	11.0925	1.35647	8.17744	1.94932e-09	4.57937e-16
TraesCS2A01G000600	methylecgonone reductase-like	gi|475497035|gb|EMT03965.1|Putative NAD(P)H-dependent oxidoreductase 1 [Aegilops tauschii]	tr|Q6TY49|Q6TY49_HYDMC	Reductase 1	-	-	21.3117	10.5665	2.01692	0.00591941	0.00181117	8.09524	23.2466	0.348233	0.000593871	2.72775e-08	9.12877	21.3164	0.428251	0.00086543	7.04228e-06
TraesCS2A01G013000	Cytochrome P450 85A1	gi|474033163|gb|EMS53012.1|Cytochrome P450 85A1 [Triticum urartu]	tr|A0A072U639|A0A072U639_MEDTR	Cytochrome P450 family protein	-	-	1.3123	2.47807	0.529566	0.000615325	0.00221811	6.04319	2.14691	2.81483	3.22017e-26	9.72478e-08	3.73979	1.91947	1.94834	1.22729e-09	0.00137201
TraesCS2A01G035700	arginase	gi|525333924|gb|AGR45902.1|arginase protein [Triticum aestivum] gi|649947777|gb|AIC73640.1| arginase [Triticum turgidum] gi|649947779|gb|AIC73641.1| arginase [Triticum aestivum]	tr|A0A060L0E4|A0A060L0E4_TRITU	Arginase	-	-	14.3034	47.6537	0.300152	3.48579e-49	2.73304e-10	4.90973	17.9362	0.273733	3.42815e-17	1.37266e-11	5.9931	20.0992	0.298176	1.19444e-23	1.01692e-10
TraesCS2A01G062400LC	0	0	AT1G18620.4	LONGIFOLIA protein	-	-	3.05268	0.587594	5.19521	0.000125467	8.07353e-09	0.265355	3.46578	0.0765643	6.41117e-07	2.15317e-11	0.515987	3.27174	0.157711	0.000203092	6.98606e-08
TraesCS2A01G068500	0	0	tr|A0A1D5TL02|A0A1D5TL02_WHEAT	Glycosyltransferase	-	-	0.557868	0.113234	4.9267	0.00750502	2.23848e-09	0.378039	1.98261	0.190677	0.00063686	1.74673e-13	0.196897	0.911385	0.216042	9.18588e-07	3.95435e-09
TraesCS2A01G073700	F-box FBD LRR-repeat At5g22660-like	gi|475505495|gb|EMT04728.1|hypothetical protein F775_52651 [Aegilops tauschii]	AT1G67390.1	F-box family protein	-	-	3.01885	0.689746	4.37675	1.28809e-16	1.64612e-11	4.09577	1.80361	2.27087	1.00798e-13	0.000129292	3.56516	1.82423	1.95434	1.22479e-09	0.00282804
TraesCS2A01G079500	2-oxoglutarate mitochondrial-like	gi|326531426|dbj|BAJ94174.1|predicted protein [Hordeum vulgare subsp. vulgare]	tr|B9HTM3|B9HTM3_POPTR	2-oxoglutarate dehydrogenase E1 component family protein	-	-	1.64164	5.29107	0.310265	8.28711e-59	1.58262e-09	2.47757	5.29081	0.468278	0.00499471	0.000112552	2.0705	4.50637	0.459461	3.24046e-10	6.07906e-05
TraesCS2A01G081300	Transcription factor bHLH47	gi|473849334|gb|EMS47464.1|Transcription factor bHLH47 [Triticum urartu]	tr|D6MK24|D6MK24_9ASPA	Transcription factor	-	bHLH47-like1	1.37184	34.7509	0.0394765	7.20114e-11	4.26661e-52	2.20312	101.146	0.0217815	7.70351e-39	7.44138e-77	0.895735	130.626	0.00685724	1.27881e-141	1.03005e-109
TraesCS2A01G081900	pseudo-response regulator	gi|379025488|dbj|BAL63521.1|pseudo-response regulator [Triticum polonicum] gi|379025734|dbj|BAL63644.1| pseudo-response regulator [Triticum turgidum subsp. durum]	tr|H7CGJ1|H7CGJ1_9POAL	Pseudo-response regulator	-	PPD-A1	4.81785	2.6333	1.82959	0.000178223	0.00958884	7.84302	4.1862	1.87354	1.78261e-13	0.00138254	6.49873	3.64012	1.78531	5.9953e-08	0.00360326
TraesCS2A01G088300	0	0	tr|M8C5F3|M8C5F3_AEGTA	Isoflavone reductase-like protein	-	-	2.79068	0.92789	3.00756	7.63918e-11	5.28049e-07	3.43525	0.905742	3.79275	1.32206e-17	3.73284e-10	4.76714	0.958066	4.97579	1.5345e-07	3.89323e-15
TraesCS2A01G092000LC	wound-induced 1-like	gi|326501034|dbj|BAJ98748.1|predicted protein, partial [Hordeum vulgare subsp. vulgare]	tr|T2DMY0|T2DMY0_PHAVU	Wound-induced protein 1-like protein	-	-	1.70616	0.553376	3.08318	0.00286202	0.000103504	1.98559	0.369192	5.3782	6.87352e-07	7.96751e-06	1.44347	0.455157	3.17137	0.000188447	0.00338864
TraesCS2A01G092700	ACT domain-containing ACR2	gi|475570318|gb|EMT15995.1|hypothetical protein F775_21043 [Aegilops tauschii]	tr|D7M3X3|D7M3X3_ARALL	ACT domain-containing protein	-	-	0.17795	0.526187	0.338188	1.06172e-06	6.13629e-06	0.0988999	1.19567	0.0827149	1.92609e-14	9.34096e-20	0.128876	1.16935	0.110212	4.72452e-13	1.41009e-17
TraesCS2A01G100800	cyclic dof factor 3-like	gi|473968286|gb|EMS51340.1|Dof zinc finger protein DOF5.2 [Triticum urartu]	tr|M8BAI0|M8BAI0_AEGTA	Dof zinc finger protein	Dof	Dof	28.8761	7.60032	3.79933	3.17928e-33	4.13486e-11	69.2832	35.578	1.94736	2.23588e-26	0.000575656	66.0188	33.0559	1.99719	2.82953e-41	0.000319253
TraesCS2A01G106900	hypothetical protein TRIUR3_19930	gi|474313191|gb|EMS61978.1|hypothetical protein TRIUR3_19930 [Triticum urartu] gi|475498197|gb|EMT04073.1| hypothetical protein F775_11885 [Aegilops tauschii]	tr|A0A061E739|A0A061E739_THECC	B12D protein	-	-	1.34844	15.4376	0.087348	6.38958e-19	1.31149e-26	0.796629	3.69026	0.215874	0.00588817	5.60645e-06	0.217456	8.11975	0.0267811	3.5026e-16	1.95934e-24
TraesCS2A01G112600	Universal stress A	gi|473986471|gb|EMS51704.1|Universal stress protein A-like protein [Triticum urartu]	tr|Q4VSM2|Q4VSM2_HORVV	Universal stress protein	-	-	38.1024	16.4079	2.3222	2.00837e-11	9.46088e-05	54.9807	17.6681	3.11187	4.30877e-15	1.33544e-09	45.0683	15.337	2.93854	1.44887e-18	9.63624e-09
TraesCS2A01G114700	formin BNI1-like isoform X2	gi|474309976|gb|EMS61865.1|hypothetical protein TRIUR3_20002 [Triticum urartu]	tr|A0A061EN74|A0A061EN74_THECC	Uveal autoantigen with coiled-coil domains and ankyrin repeats isoform 2	-	-	1.02381	4.56187	0.224427	4.44047e-09	3.64329e-11	0.426748	32.0378	0.0133201	1.72502e-48	1.20899e-63	0.276152	16.3275	0.0169133	7.1026e-26	2.41327e-49
TraesCS2A01G117100	hypothetical protein TRIUR3_12173	gi|474431554|gb|EMS67979.1|hypothetical protein TRIUR3_12173 [Triticum urartu]	sp|Q3IYU1|TRUB_RHOS4	tRNA pseudouridine synthase B	-	-	0.894312	0.227026	3.93925	0.000129836	6.71266e-07	7.22422	0.656114	11.0106	1.38442e-59	1.64518e-26	3.44117	0.762198	4.5148	5.18454e-16	6.30297e-11
TraesCS2A01G122400	0	0	tr|D8U7V9|D8U7V9_VOLCA	Splicing factor U2AF, large subunit	-	-	3.0442	1.34634	2.2611	0.00342261	0.0024674	4.43995	1.12237	3.95586	1.80277e-08	2.75465e-07	4.80174	1.86785	2.57072	2.71531e-06	0.000192713
TraesCS2A01G122900	sex determination tasselseed 2	gi|326489374|dbj|BAK01670.1|predicted protein [Hordeum vulgare subsp. vulgare]	tr|Q2EFH6|Q2EFH6_PENAM	Short-chain dehydrogenase/reductase	-	-	3.88513	10.9522	0.354737	5.75192e-18	2.58733e-07	2.37663	6.26087	0.3796	1.70801e-05	1.87362e-05	2.16446	5.96757	0.362705	0.000273824	6.51694e-06
TraesCS2A01G125600	zn-dependent including glyoxylase	gi|326496328|dbj|BAJ94626.1|predicted protein [Hordeum vulgare subsp. vulgare]	tr|Q6K9T9|Q6K9T9_ORYSJ	Metallo-beta-lactamase-like	-	-	1.5943	4.58272	0.347893	5.90696e-07	6.20564e-07	1.20587	4.04379	0.298204	0.000624615	2.45201e-07	1.08602	3.08368	0.352183	0.000106133	2.30589e-05
TraesCS2A01G134300	Beta-glucosidase 26	gi|474273890|gb|EMS60983.1|Beta-glucosidase 26 [Triticum urartu]	tr|B5A496|B5A496_HORVV	Beta-glucosidase	-	-	1.10734	3.2476	0.34097	1.1265e-07	1.47131e-07	0.318118	3.23598	0.0983063	5.94514e-11	4.4521e-22	0.578164	3.75097	0.154137	1.30763e-15	1.6556e-17
TraesCS2A01G136500	0	0	tr|M9QX03|M9QX03_ORYSI	Terpene synthase	-	-	55.5384	109.24	0.508407	1.25847e-05	0.000560529	51.7887	267.089	0.1939	1.28227e-14	8.75826e-20	38.4828	186.01	0.206886	1.11235e-07	5.78719e-19
TraesCS2A01G152900	Transcription factor MYB86	gi|475626488|gb|EMT33356.1|Transcription factor MYB86 [Aegilops tauschii]	tr|A0A0D3Q1Y6|A0A0D3Q1Y6_9POAL	MYB transcription factor	MYB	MYB	0.285738	0.0361197	7.91087	0.000660533	7.38614e-07	0.761423	0.131557	5.78778	4.60862e-05	9.28095e-07	0.715941	0.223297	3.20623	0.00479359	0.000458461
TraesCS2A01G157800	Transcription factor bHLH47	gi|474236856|gb|EMS59614.1|Transcription factor bHLH47 [Triticum urartu]	tr|D6MK24|D6MK24_9ASPA	Transcription factor	bHLH	bHLH	22.0248	45.5662	0.483358	2.97504e-10	0.000225895	30.8102	108.174	0.28482	7.5096e-22	5.37259e-12	34.1938	118.203	0.28928	5.17937e-15	4.67091e-12
TraesCS2A01G158000	hypothetical protein TRIUR3_34017	gi|473933171|gb|EMS50034.1|hypothetical protein TRIUR3_34017 [Triticum urartu]	tr|A0A118JU91|A0A118JU91_CYNCS	Lipase/lipooxygenase, PLAT/LH2	-	-	25.5315	43.8764	0.581896	0.00109039	0.00773339	2.69345	34.4559	0.0781709	5.75016e-15	3.21843e-39	4.51354	42.9795	0.105016	0.00131342	1.46116e-33
TraesCS2A01G161500	WRKY transcription	gi|1035787257|gb|ANJ45124.1|WRKY transcription factor, partial [Triticum aestivum]	tr|A0A191XX48|A0A191XX48_WHEAT	WRKY transcription factor	WRKY	WRKY	7.73416	1.37314	5.63248	0.0038899	6.9205e-16	6.55193	16.2794	0.402466	2.83231e-09	3.55867e-06	4.60473	13.6019	0.338535	0.00725383	1.6389e-08
TraesCS2A01G164700LC	-	No Blast Hit	tr|B9HJT6|B9HJT6_POPTR	Cullin family protein	-	-	0.369971	1.96802	0.187992	0.00165938	3.71527e-08	0	1.41655	0	0.000916249	7.17524e-08	0.0312491	3.22662	0.00968475	3.13333e-08	2.05623e-16
TraesCS2A01G173200	Pectinesterase QRT1	gi|475599258|gb|EMT24197.1|Pectinesterase QRT1 [Aegilops tauschii]	tr|A0A1D5TMY1|A0A1D5TMY1_WHEAT	Pectinesterase	-	-	1.05384	0.311218	3.38619	0.000387766	6.82684e-06	8.59438	1.88371	4.56247	3.02351e-36	1.25617e-13	6.68212	1.83849	3.63458	1.26852e-26	5.02354e-10
TraesCS2A01G174500	0	0	tr|A0A1E5W4Q6|A0A1E5W4Q6_9POAL	PI-PLC X domain-containing protein	-	-	1.76962	3.76385	0.470162	1.48597e-06	0.0003435	6.45741	2.5039	2.57894	1.84914e-14	5.69207e-06	4.24359	1.95632	2.16917	3.864e-10	0.00046807
TraesCS2A01G176000	LONGIFOLIA 1-like	gi|326507184|dbj|BAJ95669.1|predicted protein [Hordeum vulgare subsp. vulgare]	tr|A0A072UUU5|A0A072UUU5_MEDTR	Longifolia protein	-	LONGIFOLIA-1-like	2.70584	6.27543	0.431181	2.82896e-08	1.59644e-05	0.678672	6.55355	0.103558	2.42161e-10	1.56048e-30	3.70023	22.7021	0.16299	4.55972e-38	2.49109e-23
TraesCS2A01G186300	auxin-responsive SAUR68-like	gi|473905228|gb|EMS49368.1|hypothetical protein TRIUR3_20652 [Triticum urartu]	tr|A0A061DYM7|A0A061DYM7_THECC	SAUR-like auxin-responsive protein family, putative	-	-	12.1337	48.8799	0.248235	3.74205e-09	3.25036e-13	0.5062	66.3904	0.0076246	1.59712e-56	1.50623e-91	1.75668	74.1623	0.023687	4.08319e-22	2.16071e-70
TraesCS2A01G203900	translation initiation factor IF-2	gi|326530272|dbj|BAJ97562.1|predicted protein [Hordeum vulgare subsp. vulgare]	tr|A0A109XNG5|A0A109XNG5_GOSHI	Cotton fiber expressed protein	-	-	0.831518	0.164431	5.05694	2.36307e-06	9.98315e-09	6.66969	1.71471	3.88969	9.00346e-14	5.33251e-11	5.33652	1.41723	3.76545	6.92845e-15	3.83206e-10
TraesCS2A01G204900	organic cation carnitine transporter 2-like	gi|475618993|gb|EMT30622.1|Solute carrier family 22 member 3 [Aegilops tauschii]	tr|A0A072TPM4|A0A072TPM4_MEDTR	Organic cation/carnitine transporter	-	-	0.742629	0	-	1.98333e-15	9.12986e-29	0.970591	0.00447667	216.811	7.88008e-11	2.35452e-19	0.211836	0	-	9.80017e-06	8.76046e-06
TraesCS2A01G205700	uncharacterized secreted	gi|226503235|ref|NP_001147369.1|uncharacterized protein LOC100280977 [Zea mays] gi|195610594|gb|ACG27127.1| uncharacterized secreted protein [Zea mays]	tr|Q6Z402|Q6Z402_ORYSJ	Membrane lipoprotein lipid attachment site-containing protein-like	-	-	0.952282	4.50817	0.211235	6.50558e-10	5.67267e-13	0.682322	1.95416	0.349164	0.00933491	0.000238243	0.671102	3.57939	0.187491	2.60406e-05	3.24864e-11
TraesCS2A01G215900	cysteine-rich receptor kinase 10	gi|357116708|ref|XP_003560120.1|PREDICTED: cysteine-rich receptor-like protein kinase 15 [Brachypodium distachyon] gi|944080528|gb|KQK15880.1| hypothetical protein BRADI_1g25497 [Brachypodium distachyon]	tr|D8L9R1|D8L9R1_WHEAT	Receptor-like protein kinase, putative,expressed	-	-	10.394	3.71791	2.79566	6.92512e-05	8.67251e-07	3.07953	9.45775	0.325609	0.000270673	3.26513e-09	3.93542	8.98503	0.437997	0.00351399	1.15321e-05
TraesCS2A01G219400	TBC domain containing	gi|326530121|dbj|BAK08340.1|predicted protein [Hordeum vulgare subsp. vulgare]	tr|A0A0K9NP90|A0A0K9NP90_ZOSMR	TBC1 domain family member	-	-	11.6826	3.65044	3.20033	5.33092e-12	2.46306e-08	5.34173	2.59853	2.05567	8.7192e-05	0.000797684	13.3137	2.01296	6.61399	1.8418e-26	4.53992e-22
TraesCS2A01G222500LC	-	No Blast Hit	AT4G10265.1	Wound-responsive family protein	-	-	25.7016	57.6053	0.446167	2.07717e-06	4.98515e-05	4.10102	25.854	0.158623	4.68027e-13	1.32976e-16	7.14366	33.9633	0.210334	8.06248e-15	5.62884e-14
TraesCS2A01G252700	187-kDa microtubule-associated AIR9-like	gi|475542139|gb|EMT09914.1|Protein phosphatase 1 regulatory subunit pprA [Aegilops tauschii]	sp|Q9BTT6|LRRC1_HUMAN	Leucine-rich repeat-containing protein 1	-	-	2.30136	0.892749	2.57783	1.00575e-07	7.16989e-06	3.24089	1.45215	2.23179	1.01801e-06	2.6282e-05	3.12224	1.50183	2.07895	4.60985e-30	0.000160915
TraesCS2A01G264000	ribonuclease 1	gi|474114147|gb|EMS55779.1|Ribonuclease 3 [Triticum urartu]	tr|O04393|O04393_HORVU	Ribonuclease	-	-	7.62498	0.417427	18.2666	2.25759e-41	4.11209e-33	2.90902	0.46266	6.28758	1.02537e-08	3.23091e-10	3.34705	0.466955	7.16783	1.04259e-16	3.19891e-12
TraesCS2A01G266900	glycine-rich family	gi|475621843|gb|EMT31644.1|hypothetical protein F775_26831 [Aegilops tauschii]	tr|H6WX59|H6WX59_MEDSA	Glycine-rich protein	-	-	10.5889	36.8461	0.287383	2.67985e-28	1.32395e-10	8.79485	26.8769	0.327227	1.99089e-05	1.40574e-08	10.509	29.2813	0.358899	3.98933e-07	1.22724e-07
TraesCS2A01G267500	heterogeneous nuclear ribonucleo 1-like	gi|475552279|gb|EMT11758.1|DAZ-associated protein 1 [Aegilops tauschii]	tr|A0A061FF68|A0A061FF68_THECC	RNA-binding family protein, putative	-	-	7.18335	3.63016	1.9788	8.96656e-05	0.00341546	2.90796	6.86683	0.423479	0.000127547	3.31315e-05	2.17425	7.17389	0.303079	2.76699e-06	2.51283e-09
TraesCS2A01G273800	Cytokinin-O-glucosyltransferase 2	gi|326497805|dbj|BAJ94765.1|predicted protein [Hordeum vulgare subsp. vulgare]	tr|M8BJN8|M8BJN8_AEGTA	Glycosyltransferase	-	-	0.17686	0.00364094	48.5754	2.81568e-05	8.31559e-09	0.0563357	0.488871	0.115236	0.000406302	5.34385e-07	0.0126963	0.191726	0.066221	0.00221515	0.000203809
TraesCS2A01G295400	Beta- insoluble isoenzyme 2	gi|433359116|dbj|BAM74037.1|cell wall invertase [Triticum aestivum]	tr|Q9SPJ8|Q9SPJ8_MAIZE	Cell wall invertase	-	-	16.1684	6.06586	2.66547	2.14846e-17	2.90968e-06	6.86404	2.5726	2.66813	3.74507e-08	6.6799e-07	11.0097	3.00932	3.65852	1.2831e-11	6.06577e-12
TraesCS2A01G296800	HVA22 g	gi|357163375|ref|XP_003579712.1|PREDICTED: putative HVA22-like protein g isoform X1 [Brachypodium distachyon] gi|944046902|gb|KQJ82543.1| hypothetical protein BRADI_5g09570 [Brachypodium distachyon]	tr|A0A1D5TAL0|A0A1D5TAL0_WHEAT	HVA22-like protein	-	-	3.11662	5.94485	0.524256	1.98628e-10	0.00189267	1.7602	5.8963	0.298525	5.81111e-08	6.18104e-09	1.58532	4.5034	0.352028	0.000219444	7.23289e-07
TraesCS2A01G312400	Histone	gi|474106628|gb|EMS55473.1|Histone H2B.2 [Triticum urartu]	tr|A0A1D5RUC8|A0A1D5RUC8_WHEAT	Histone H2B	-	-	79.844	10.6004	7.53213	9.55049e-19	5.60376e-23	33.258	8.65727	3.84163	3.70434e-11	1.60782e-11	62.4207	14.3333	4.35495	7.49864e-06	1.89141e-14
TraesCS2A01G315700	0	0	tr|Q6TY49|Q6TY49_HYDMC	Reductase 1	-	-	0.813973	0.125679	6.47661	0.00912075	2.65673e-09	0.987923	3.83141	0.257848	0.00312332	4.71553e-09	0.46687	1.64404	0.283977	8.57906e-05	5.68084e-06
TraesCS2A01G317200	catalytic phosphatase type 2C	gi|326529077|dbj|BAK00932.1|predicted protein, partial [Hordeum vulgare subsp. vulgare]	tr|U5FS16|U5FS16_POPTR	Phosphatase 2C family protein	-	-	4.16405	8.11596	0.513069	1.78429e-07	0.000974666	14.7367	33.7182	0.437056	2.34326e-10	1.23106e-05	12.4484	34.8276	0.35743	2.85337e-05	2.01697e-08
TraesCS2A01G323000	BTB POZ and TAZ domain-containing 2-like	gi|326502238|dbj|BAJ95182.1|predicted protein [Hordeum vulgare subsp. vulgare] gi|326528907|dbj|BAJ97475.1| predicted protein [Hordeum vulgare subsp. vulgare]	tr|G7JMM8|G7JMM8_MEDTR	BTB/POZ and TAZ domain protein	-	-	2.64665	0.364353	7.26398	1.2585e-08	1.30561e-16	10.2805	0.294586	34.8983	7.96658e-08	2.93265e-44	9.34552	0.153369	60.935	1.46832e-50	2.13145e-48
TraesCS2A01G327400	ribonuclease H2 subunit B	gi|326496467|dbj|BAJ94695.1|predicted protein [Hordeum vulgare subsp. vulgare]	-	0	-	-	0.266936	178.719	0.00149361	8.00851e-227	4.57408e-126	0.382713	258.106	0.00148277	1.86485e-213	2.95178e-138	0.364585	279.777	0.00130312	1.03078e-257	2.60699e-142
TraesCS2A01G327500	F-box FBD LRR-repeat	gi|475545436|gb|EMT10494.1|hypothetical protein F775_24113 [Aegilops tauschii]	tr|A0A199VFH8|A0A199VFH8_ANACO	F-box protein	-	-	1.01675	39.3861	0.0258149	8.85898e-136	3.6248e-62	0.567777	47.755	0.0118894	2.02645e-135	3.99105e-85	0.571167	59.6313	0.00957832	1.63446e-181	3.817e-93
TraesCS2A01G327600	copper methylamine oxidase-like	gi|474355461|gb|EMS63127.1|Primary amine oxidase [Triticum urartu]	tr|A0A1D5T912|A0A1D5T912_WHEAT	Amine oxidase	-	-	10.9509	3.97477	2.75511	2.81856e-21	1.0491e-06	17.1765	8.88102	1.93407	7.61213e-13	0.000711636	15.8571	7.02319	2.25782	8.39722e-10	1.81185e-05
TraesCS2A01G331700	ATP-dependent 6-phosphofructokinase 2	gi|326492478|dbj|BAK02022.1|predicted protein [Hordeum vulgare subsp. vulgare]	tr|W5ARV3|W5ARV3_WHEAT	ATP-dependent 6-phosphofructokinase	-	-	1.4435	3.15528	0.457485	1.06329e-08	0.000176227	1.19015	3.51704	0.338394	1.04161e-05	5.61036e-07	1.31387	3.29223	0.399083	9.05645e-07	1.81134e-05
TraesCS2A01G342100	wound stress precursor	gi|475606510|gb|EMT26418.1|hypothetical protein F775_24450 [Aegilops tauschii]	tr|A0A0B0N6Q8|A0A0B0N6Q8_GOSAR	Lipoxygenase domain-containing 1	-	-	18.8847	40.6954	0.464049	1.67973e-14	8.03624e-05	17.0489	40.2565	0.423505	6.42194e-08	5.40902e-06	22.5118	47.303	0.475906	9.07999e-05	8.0101e-05
TraesCS2A01G357100	TOO MANY MOUTHS	gi|326499566|dbj|BAJ86094.1|predicted protein [Hordeum vulgare subsp. vulgare]	tr|A0A061E290|A0A061E290_THECC	Leucine-rich repeat receptor-like protein kinase family protein, putative	-	-	0.2512	0	-	4.21543e-07	3.41173e-12	0.484127	0.0131506	36.814	5.70713e-06	3.95821e-09	0.266485	0.0242482	10.9899	0.000113522	0.000252489
TraesCS2A01G357400	NUCLEAR FUSION DEFECTIVE 4-like	gi|326519494|dbj|BAK00120.1|predicted protein [Hordeum vulgare subsp. vulgare]	tr|A0A0K9Q428|A0A0K9Q428_ZOSMR	Nodulin-like / Major Facilitator Superfamily protein	-	-	23.8535	9.6289	2.47728	7.09932e-13	1.8881e-05	25.5727	7.38928	3.46079	3.73592e-10	2.23656e-11	43.4592	11.1134	3.91054	3.6057e-09	5.27117e-14
TraesCS2A01G371000	(+)-neomenthol dehydrogenase	gi|475625079|gb|EMT32843.1|(+)-neomenthol dehydrogenase [Aegilops tauschii]	tr|C0LZ69|C0LZ69_CHEMJ	Short chain dehydrogenase/reductase	-	-	0.0300851	0.521734	0.0576637	4.88836e-06	9.76776e-12	0.128363	0.854242	0.150266	0.00644609	3.33277e-06	0.111648	1.46406	0.0762594	9.05475e-10	5.92878e-13
TraesCS2A01G378800LC	0	0	tr|M7ZJZ7|M7ZJZ7_TRIUA	Heat shock 70 kDa protein 4L	-	-	7.43444	1.05295	7.06061	4.44362e-21	1.24427e-18	5.50309	2.25933	2.43572	0.0025872	0.000135465	7.25175	2.0485	3.54002	1.78682e-09	1.14067e-08
TraesCS2A01G379000	gibberellin 2-beta-dioxygenase 8	gi|1001621759|emb|CFV04404.1|GA2ox-A6 [Triticum aestivum]	tr|A0A072UXE4|A0A072UXE4_MEDTR	Gibberellin 2-beta-dioxygenase	-	GA2ox6	0.0115181	8.64707	0.00133202	3.25032e-63	4.13623e-74	0	1.93005	0	1.09434e-13	1.48593e-25	0	2.38147	0	3.96465e-21	4.13335e-30
TraesCS2A01G384300	Beta-glucosidase 16	gi|473786877|gb|EMS46231.1|Beta-glucosidase 16 [Triticum urartu]	tr|B6SKX7|B6SKX7_MAIZE	Beta-glucosidase	-	-	18.7292	4.70675	3.97923	5.15318e-12	9.67527e-12	14.0973	6.57895	2.14278	0.00354387	9.55579e-05	24.0096	8.20431	2.92646	2.42511e-10	6.35896e-09
TraesCS2A01G396400	1-aminocyclopropane-1-carboxylate synthase	gi|475504695|gb|EMT04664.1|1-aminocyclopropane-1-carboxylate synthase [Aegilops tauschii]	tr|M8ATA9|M8ATA9_AEGTA	1-aminocyclopropane-1-carboxylate synthase	-	-	2.19634	1.05751	2.0769	8.4387e-05	0.00267628	0.497784	1.76791	0.281566	7.47238e-05	4.71214e-07	0.490926	2.2052	0.222623	3.66951e-06	2.59782e-10
TraesCS2A01G415900	Homeobox-leucine zipper HOX17	gi|357168125|ref|XP_003581495.1|PREDICTED: homeobox-leucine zipper protein HOX17-like [Brachypodium distachyon] gi|944048281|gb|KQJ83922.1| hypothetical protein BRADI_5g17570 [Brachypodium distachyon]	tr|B9MUS1|B9MUS1_POPTR	Homeobox-leucine zipper family protein	HD-ZIP	HD-ZIP	2.74578	37.898	0.0724517	5.56428e-79	6.79103e-37	1.36711	39.2368	0.0348426	4.68838e-29	3.36341e-54	1.15233	44.9732	0.0256225	5.0396e-55	4.72718e-62
TraesCS2A01G425600	0	0	tr|D4IIJ1|D4IIJ1_HELAN	Kaurene synthase	-	-	3.88169	1.07569	3.60856	4.07921e-06	1.1931e-09	0.357719	1.74844	0.204593	0.000151389	4.3608e-12	0.260214	1.38072	0.188463	0.000404812	1.57209e-12
TraesCS2A01G440500	0	0	tr|D7MKH4|D7MKH4_ARALL	Protease inhibitor/seed storage/lipid transfer protein family protein	-	-	0.158347	1.69857	0.0932238	0.00192126	1.55698e-10	0.350913	6.44529	0.0544449	6.11196e-09	4.50192e-18	0	3.45121	0	8.79437e-10	9.77855e-16
TraesCS2A01G456600	MYB DNA-binding domain superfamily	gi|475576078|gb|EMT17444.1|Myb-like protein G [Aegilops tauschii]	tr|A0A060CYY7|A0A060CYY7_MAIZE	MYB-related transcription factor	MYB_related	MYB_related	0.00568652	0.393521	0.0144504	3.41489e-09	1.21124e-14	0.101286	0.867379	0.116772	4.67766e-06	6.7445e-09	0.110141	0.585872	0.187994	0.00560742	2.58909e-05
TraesCS2A01G462600	F-box kelch-repeat At5g60570-like	gi|475558843|gb|EMT13185.1|hypothetical protein F775_10092 [Aegilops tauschii]	tr|A0A0K9PAE6|A0A0K9PAE6_ZOSMR	Kelch repeat-containing protein	-	-	0.229017	1.33902	0.171033	2.81065e-09	3.94996e-13	0.25825	0.998285	0.258693	0.00131856	8.60445e-06	0.238954	0.922936	0.258907	0.00113341	1.24525e-05
TraesCS2A01G463000	probable receptor kinase At1g30570	gi|475577274|gb|EMT17754.1|Putative receptor-like protein kinase [Aegilops tauschii]	tr|A7VM23|A7VM23_MARPO	Receptor-like kinase	-	-	0.129059	0.554684	0.232672	3.20326e-06	3.3106e-09	0.0846564	1.00538	0.0842036	3.47328e-13	2.07107e-17	0.0698002	1.07758	0.0647752	7.02555e-14	7.71906e-21
TraesCS2A01G467500	invertase inhibitor	gi|326501068|dbj|BAJ98765.1|predicted protein, partial [Hordeum vulgare subsp. vulgare]	tr|B6UAQ7|B6UAQ7_MAIZE	Pectinesterase inhibitor domain containing protein	-	-	2.28389	7.36353	0.310162	1.01403e-10	8.44365e-09	0.0153354	1.45295	0.0105547	5.37706e-09	2.74736e-15	0.0549815	5.25888	0.010455	8.68393e-18	3.90659e-36
TraesCS2A01G468800	soluble starch synthase III-1	gi|473732843|gb|EMS45219.1|Soluble starch synthase 3, chloroplastic/amyloplastic [Triticum urartu]	tr|B9H112|B9H112_POPTR	Starch synthase family protein	-	-	14.8516	4.26425	3.48282	3.04993e-60	6.78057e-10	35.473	17.3485	2.04473	5.81562e-31	0.000174942	29.1701	15.6874	1.85946	5.62069e-20	0.00143855
TraesCS2A01G477700	type 1 non specific lipid transfer precursor	gi|473948411|gb|EMS50623.1|Non-specific lipid-transfer protein [Triticum urartu]	tr|M7YJJ9|M7YJJ9_TRIUA	Non-specific lipid-transfer protein	-	-	0.225747	5.1239	0.0440576	8.35344e-19	4.61478e-26	0.295024	6.00421	0.0491362	8.50814e-11	1.26301e-19	0.474958	5.83933	0.0813377	3.20788e-06	3.99773e-16
TraesCS2A01G485000	0	0	tr|D8LAK8|D8LAK8_WHEAT	Flowering Locus T-like protein, putative	-	FT-like_chr2	0	0.295845	0	0.00151201	6.84312e-06	0	0.762904	0	0.000729172	3.74374e-06	0	1.05901	0	7.51425e-07	1.38862e-08
TraesCS2A01G510400	probable isoaspartyl peptidase L-asparaginase 2	gi|326514732|dbj|BAJ99727.1|predicted protein [Hordeum vulgare subsp. vulgare]	tr|Q2HTR7|Q2HTR7_MEDTR	Isoaspartyl peptidase/L-asparaginase	-	-	4.5916	0.737972	6.22192	2.62597e-08	2.49443e-17	6.52453	2.7889	2.33947	0.000317638	3.9248e-05	5.00161	1.39282	3.59101	0.000408761	1.95982e-09
TraesCS2A01G510500LC	-	No Blast Hit	sp|C4LC41|DER_TOLAT	GTPase Der	-	-	7.30346	0.150168	48.6353	0.000315118	1.59995e-41	4.82065	0.455454	10.5843	1.18008e-07	5.70631e-16	6.77614	0.291778	23.2236	6.90369e-11	3.8881e-25
TraesCS2A01G510700	probable isoaspartyl peptidase L-asparaginase 2	gi|326514732|dbj|BAJ99727.1|predicted protein [Hordeum vulgare subsp. vulgare]	tr|Q2HTR7|Q2HTR7_MEDTR	Isoaspartyl peptidase/L-asparaginase	-	-	18.4984	3.07965	6.00665	3.16035e-11	2.08685e-18	35.3262	12.7462	2.77151	2.97251e-07	6.42359e-08	24.3426	6.40472	3.80073	1.92994e-07	2.3594e-12
TraesCS2A01G510800	probable isoaspartyl peptidase L-asparaginase 2	gi|326514732|dbj|BAJ99727.1|predicted protein [Hordeum vulgare subsp. vulgare]	tr|Q2HTR7|Q2HTR7_MEDTR	Isoaspartyl peptidase/L-asparaginase	-	-	19.2408	3.33274	5.77326	6.73779e-12	2.6097e-18	37.5945	10.4878	3.5846	5.14423e-11	3.3979e-12	24.2639	4.70224	5.16007	1.1566e-12	9.8645e-19
TraesCS2A01G517200LC	-	No Blast Hit	AT5G26780.3	serine hydroxymethyltransferase 2	-	-	3.68478	0.775886	4.74913	2.83987e-12	1.94137e-10	4.29588	1.00272	4.28422	2.94421e-11	4.32087e-08	4.73601	0.739945	6.40049	2.33732e-16	7.79602e-12
TraesCS2A01G517300LC	-	No Blast Hit	AT5G25520.3	SPOC domain / Transcription elongation factor S-II protein	-	-	2.95624	0.936685	3.15607	0.00410356	4.94007e-05	5.18061	1.2484	4.1498	3.51264e-07	9.94938e-07	5.3133	0.803727	6.61083	8.75342e-13	4.51786e-10
TraesCS2A01G525300	probable receptor kinase At5g47070	gi|326500044|dbj|BAJ90857.1|predicted protein [Hordeum vulgare subsp. vulgare]	tr|C6ZRX7|C6ZRX7_SOYBN	Protein kinase	-	-	1.47529	0.49161	3.00094	0.000911248	8.54229e-06	0.744413	2.41419	0.308349	2.24106e-05	5.61036e-07	0.992773	2.38084	0.416984	0.000708979	0.000151298
TraesCS2A01G541400	ubiquinol oxidase chloroplastic chromoplastic	gi|475583084|gb|EMT19344.1|Alternative oxidase 4, chloroplastic/chromoplastic [Aegilops tauschii]	tr|A0A1D5TH41|A0A1D5TH41_WHEAT	Ubiquinol oxidase	-	-	181.33	451.062	0.402006	6.25214e-40	1.87647e-06	82.3267	357.02	0.230594	1.52416e-72	4.08818e-16	98.9368	425.178	0.232695	1.57082e-42	2.31936e-16
TraesCS2A01G542900	predicted protein	gi|326524071|dbj|BAJ97046.1|predicted protein [Hordeum vulgare subsp. vulgare]	tr|Q2HVF3|Q2HVF3_MEDTR	Protein F12F1.11-, putative	-	-	1.93964	6.29021	0.308359	5.2847e-26	4.50266e-09	1.65583	5.34496	0.309792	5.23414e-08	2.67177e-08	0.972472	4.81711	0.201879	8.66073e-14	1.44538e-13
TraesCS2A01G544500	Cyclopropane-fatty-acyl-phospholipid synthase	gi|475522726|gb|EMT06798.1|Cyclopropane-fatty-acyl-phospholipid synthase [Aegilops tauschii]	tr|M8BJ75|M8BJ75_AEGTA	Cyclopropane-fatty-acyl-phospholipid synthase	-	-	0.091416	0.0397298	2.30094	0.00495043	0.00117625	0.174261	0.0814299	2.14001	0.000438049	0.00152729	0.311269	0.08885	3.50331	3.10435e-12	6.94217e-09
TraesCS2A01G544600	disease resistance RGA4	gi|474379869|gb|EMS64511.1|hypothetical protein TRIUR3_25409 [Triticum urartu]	tr|A0A0U2QI75|A0A0U2QI75_ORYSA	NBS-LRR-like resistance protein	-	-	39.7111	13.8854	2.85991	7.04837e-26	8.11703e-07	37.4202	16.4014	2.28152	3.05533e-12	5.58356e-05	42.7075	16.3624	2.61011	8.87448e-25	1.46772e-06
TraesCS2A01G545700LC	hypothetical protein PSTG_19163	gi|909591736|gb|KNE87452.1|hypothetical protein PSTG_19163 [Puccinia striiformis f. sp. tritici PST-78]	AT3G44400.5	Disease resistance protein (TIR-NBS-LRR class) family	-	-	4.459	1.29576	3.44123	0.00130714	2.00604e-07	4.72513	14.1066	0.334958	8.54077e-07	1.25141e-07	2.77092	7.48688	0.370104	0.000163737	6.96549e-06
TraesCS2A01G545800LC	-	No Blast Hit	sp|O35550|RABE1_RAT	Rab GTPase-binding effector protein 1	-	-	4.46963	1.20642	3.70487	9.26111e-06	2.66112e-08	3.82841	12.9837	0.294863	0.000279843	3.02711e-09	2.52738	7.28605	0.34688	2.56328e-06	1.37524e-06
TraesCS2A01G545900LC	hypothetical protein PSTG_19785, partial	gi|909587842|gb|KNE86848.1|hypothetical protein PSTG_19785, partial [Puccinia striiformis f. sp. tritici PST-78]	sp|Q5H6Q3|GLGB2_XANOR	1,4-alpha-glucan branching enzyme GlgB 2	-	-	0.511098	0.150309	3.40031	1.24547e-05	1.41136e-07	0.474431	1.52768	0.310556	7.95879e-09	9.2872e-09	0.286558	0.82589	0.346969	0.000602973	9.81702e-07
TraesCS2A01G546000LC	retrotransposon Ty3-gypsy subclass	gi|326522028|dbj|BAK04142.1|predicted protein [Hordeum vulgare subsp. vulgare]	tr|Q10SG1|Q10SG1_ORYSJ	Retrotransposon protein, putative, unclassified	-	-	3.12339	0.943956	3.30883	3.62182e-07	5.53846e-07	2.66885	8.79842	0.303334	0.00236247	1.27417e-08	1.76262	5.49882	0.320545	0.000224118	2.24853e-07
TraesCS2A01G546900	phytol kinase	gi|90185112|sp|Q2N2K3.1|PHYK_WHEATRecName: Full=Probable phytol kinase, chloroplastic; Flags: Precursor gi|76443933|gb|ABA42674.1| phytol kinase [Triticum aestivum]	tr|D2D1G4|D2D1G4_LACSA	Phytol kinase	-	-	16.1147	36.1233	0.446103	2.92749e-12	3.15821e-05	0.861383	2.27622	0.378426	0.00132665	1.91112e-05	1.85281	5.4767	0.338307	5.91034e-05	4.04054e-08
TraesCS2A01G551000	vacuolar defense	gi|45862004|gb|AAS78780.1|putative vacuolar defense protein [Triticum aestivum]	sp|P83343|PR4_PRUPE	Pathogenesis-related protein PR-4	-	-	22.8368	47.7613	0.478145	5.51032e-06	0.000180401	5.60945	32.6766	0.171665	1.25716e-09	1.68442e-19	5.15533	28.045	0.183823	2.37692e-22	3.13827e-18
TraesCS2A01G562200	0	0	tr|A0A059UJ35|A0A059UJ35_WHEAT	Cytochrome P450	-	-	27.1526	12.6092	2.15339	5.71109e-05	0.000466436	81.4892	24.0499	3.38834	5.5978e-43	2.8598e-11	77.4507	16.4733	4.70158	4.70109e-106	2.2647e-17
TraesCS2A01G566000	0	0	tr|B9SLE9|B9SLE9_RICCO	NAC domain-containing protein, putative	NAC	NAC	3.59449	0.888831	4.04407	2.05405e-18	8.74968e-11	3.6607	1.54421	2.37059	2.02181e-06	6.02844e-05	6.69894	1.37643	4.86691	7.93283e-33	4.44021e-15
TraesCS2A01G566300	NAC domain-containing 7	gi|474368089|gb|EMS63655.1|NAC domain-containing protein 7 [Triticum urartu]	tr|B9SLE9|B9SLE9_RICCO	NAC domain-containing protein, putative	NAC	NAC	1.85352	0.383649	4.83129	3.83302e-09	3.05852e-11	8.10361	1.31165	6.17819	5.9474e-39	7.55036e-19	5.78458	1.24277	4.65457	2.95847e-17	2.91183e-13
TraesCS2A01G566400	NAC domain-containing 7	gi|474368088|gb|EMS63654.1|NAC domain-containing protein 7 [Triticum urartu]	tr|B9SLE9|B9SLE9_RICCO	NAC domain-containing protein, putative	NAC	NAC	1.44604	0.508297	2.84486	9.69313e-05	8.16847e-05	3.13564	1.37847	2.27473	1.13078e-06	0.00117767	2.31093	0.817531	2.82672	4.2652e-07	0.000103735
TraesCS2A01G568300	RNA demethylase ALKBH5-like	gi|514755770|ref|XP_004963362.1|PREDICTED: uncharacterized protein LOC101767971 [Setaria italica] gi|944248383|gb|KQL12646.1| hypothetical protein SETIT_025142mg [Setaria italica]	tr|G5DX62|G5DX62_SILLA	2-oxoglutarate (2OG) and Fe(II)-dependent oxygenase-like protein	-	-	0.970883	1.78802	0.542992	0.00125121	0.00873654	0.396377	1.2535	0.316216	0.00323946	0.000184475	0.244323	1.65014	0.148062	9.29017e-09	1.69955e-10
TraesCS2A01G571300	cationic peroxidase SPC4-like	gi|326521510|dbj|BAK00331.1|predicted protein [Hordeum vulgare subsp. vulgare]	tr|A0A1D6RJM6|A0A1D6RJM6_WHEAT	Peroxidase	-	-	13.8593	115.063	0.12045	1.23419e-141	2.12117e-27	0.681991	44.8467	0.0152072	2.1648e-109	7.51001e-77	4.41893	83.384	0.0529949	1.223e-203	7.91849e-52
TraesCS2A01G571800	NRT1 PTR FAMILY -like	gi|475433023|gb|EMT01236.1|Peptide transporter PTR1 [Aegilops tauschii]	sp|O80436|PTR29_ARATH	Protein NRT1/ PTR FAMILY 5.5	-	-	4.59658	11.3305	0.405682	1.14795e-15	3.50329e-06	0.26061	3.03828	0.0857756	1.08106e-15	9.61422e-24	1.39325	5.09352	0.273534	3.48688e-06	1.34753e-10
TraesCS2A01G581000	Peroxisomal membrane 2	gi|474369461|gb|EMS63743.1|Protein SYM1 [Triticum urartu]	tr|F4JI90|F4JI90_ARATH	Peroxisomal membrane (Mpv17/PMP22) family protein	-	-	248.01	72.3825	3.42638	2.58755e-19	1.04534e-09	903.882	444.58	2.03311	1.04385e-16	0.000187515	658.767	357.548	1.84246	1.16202e-12	0.00158565
TraesCS2A01G584700	Elicitor-responsive 3	gi|326530872|dbj|BAK01234.1|predicted protein [Hordeum vulgare subsp. vulgare]	tr|A0A0K9PV75|A0A0K9PV75_ZOSMR	Calcium-dependent lipid-binding domain-containing protein	-	-	1.11199	2.73742	0.40622	0.0046996	5.64104e-05	1.58486	4.69853	0.337309	0.000225314	1.84652e-06	0.816628	2.44856	0.333514	0.000156619	2.88226e-05
TraesCS2A01G590600	protochlorophyllide reductase chloroplastic	gi|10720235|sp|Q41578.1|PORA_WHEATRecName: Full=Protochlorophyllide reductase A, chloroplastic; Short=PCR A; AltName: Full=NADPH-protochlorophyllide oxidoreductase A; Short=POR A; Flags: Precursor gi|510677|emb|CAA54042.1| protochlorophyilide reductase [Triticum aestivum]	tr|W9RXN6|W9RXN6_9ROSA	Protochlorophyllide reductase	-	-	17.4726	373.204	0.0468178	2.71196e-10	4.81811e-50	0.660989	111.164	0.00594607	7.93788e-23	2.54291e-109	8.15185	243.489	0.0334793	1.01426e-08	1.07639e-66
TraesCS2A01G730000LC	0	0	tr|A0A1D1YY40|A0A1D1YY40_9ARAE	Retrovirus-related Pol polyprotein from transposon TNT 1-94	-	-	0.0577433	0	-	0.00197228	2.53018e-06	0.124282	0.016275	7.63633	0.0011096	0.0018293	0.0944951	0.0116269	8.12727	0.00600836	0.00689293
TraesCS2A01G730100LC	0	0	tr|A0A151T1G8|A0A151T1G8_CAJCA	Retrovirus-related Pol polyprotein from transposon TNT 1-94	-	-	0.259311	0.0286601	9.04779	0.00668017	2.49242e-07	0.315026	0.0221633	14.2139	1.5367e-05	2.3983e-05	0.220876	0.0068298	32.34	3.59784e-05	7.78719e-05
TraesCS2B01G007400	L-type lectin-domain containing receptor kinase -like	gi|473911921|gb|EMS49596.1|L-type lectin-domain containing receptor kinase IX.1 [Triticum urartu]	tr|Q6YT83|Q6YT83_ORYSJ	Receptor protein kinase-related protein-like	-	-	29.2936	8.88712	3.29619	5.77164e-34	4.42781e-09	50.988	19.5898	2.60278	7.98928e-21	2.44777e-07	52.1382	10.7656	4.84306	5.5215e-95	3.13827e-18
TraesCS2B01G007600	disease resistance RPM1	gi|960491212|ref|XP_014751005.1|PREDICTED: disease resistance protein RPM1 [Brachypodium distachyon] gi|960491214|ref|XP_014751006.1| PREDICTED: disease resistance protein RPM1 [Brachypodium distachyon] gi|960491216|ref|XP_014751007.1| PREDICTED: disease resistance protein RPM1 [Brachypodium distachyon] gi|960491218|ref|XP_014751008.1| PREDICTED: disease resistance protein RPM1 [Brachypodium dist…	tr|Q2R8J2|Q2R8J2_ORYSJ	NBS-LRR disease resistance protein, putative, expressed	-	-	12.3751	4.30006	2.87789	2.25433e-05	4.74752e-07	6.72873	32.7241	0.20562	4.06479e-12	1.24643e-17	7.25632	20.6696	0.351062	0.00936153	1.21288e-08
TraesCS2B01G012000	Anthocyanidin 5,3-O-glucosyltransferase	gi|475568835|gb|EMT15603.1|Anthocyanidin 5,3-O-glucosyltransferase [Aegilops tauschii]	tr|A0A1D5TJP9|A0A1D5TJP9_WHEAT	Glycosyltransferase	-	-	8.10361	4.33802	1.86804	5.28966e-05	0.00781095	17.0627	7.02385	2.42925	7.18761e-22	3.79584e-06	10.9987	5.35279	2.05475	4.83571e-12	0.00026948
TraesCS2B01G036400	Cysteine-rich receptor kinase 6	gi|357157121|ref|XP_003577692.1|PREDICTED: cysteine-rich receptor-like protein kinase 25 [Brachypodium distachyon] gi|721677824|ref|XP_010237822.1| PREDICTED: cysteine-rich receptor-like protein kinase 25 [Brachypodium distachyon] gi|944053261|gb|KQJ88899.1| hypothetical protein BRADI_4g21990 [Brachypodium distachyon] gi|944053262|gb|KQJ88900.1| hypothetical protein BRADI_4g21990 [Brachypodium di…	sp|P93194|RPK1_IPONI	Receptor-like protein kinase	-	-	3.10646	1.32989	2.33587	0.00391159	0.000304041	1.86904	5.65345	0.330601	0.00340985	1.0343e-07	1.46854	4.27583	0.343453	0.00945255	4.59848e-07
TraesCS2B01G038600	0	0	tr|Q6WGQ3|Q6WGQ3_WHEAT	Chalcone synthase	-	-	0.0142449	0.675263	0.0210954	1.79896e-13	1.11448e-21	0.352446	1.41214	0.249583	0.00122545	3.69202e-07	0.0527866	0.731664	0.0721459	2.77381e-06	7.99229e-11
TraesCS2B01G048700	arginase	gi|345447290|gb|AEN92260.1|arginase [Triticum aestivum] gi|662165920|gb|AIE44771.1| arginase [Triticum aestivum]	tr|A0A060L0E4|A0A060L0E4_TRITU	Arginase	-	-	15.2713	51.0009	0.299431	1.52461e-55	2.36875e-10	7.31147	24.3163	0.300682	4.02204e-14	1.33642e-10	7.84378	26.811	0.292558	8.94665e-23	2.08486e-11
TraesCS2B01G049200	acetyl- cytosolic 1-like	gi|357166522|ref|XP_003580738.1|PREDICTED: acetyl-CoA acetyltransferase, cytosolic 1-like [Brachypodium distachyon] gi|944046025|gb|KQJ81666.1| hypothetical protein BRADI_5g02170 [Brachypodium distachyon]	tr|A0A0R4UXQ1|A0A0R4UXQ1_ARAHY	3-ketoacyl-CoA thiolase	-	-	5.15472	11.9102	0.432798	1.5327e-19	1.85638e-05	5.77252	10.7454	0.537211	0.00904532	0.00212493	4.46965	11.7343	0.380906	3.08965e-07	2.92467e-07
TraesCS2B01G051600	Beta-glucosidase 16	gi|474255864|gb|EMS60351.1|Beta-glucosidase 16 [Triticum urartu]	tr|B6SKX7|B6SKX7_MAIZE	Beta-glucosidase	-	-	8.26405	3.30412	2.50113	7.82313e-15	1.68569e-05	10.601	3.74509	2.83065	2.5957e-20	4.16035e-08	11.1455	2.9596	3.76587	1.68826e-34	1.21335e-12
TraesCS2B01G068800	Sulfotransferase 16	gi|474370238|gb|EMS63801.1|Sulfotransferase 16 [Triticum urartu]	tr|A0A1D5UAJ5|A0A1D5UAJ5_WHEAT	Sulfotransferase	-	-	1.90086	28.9507	0.0656586	6.95957e-81	2.52519e-39	1.75455	43.0448	0.0407611	3.55425e-45	1.66186e-54	2.48388	52.0134	0.0477546	2.5574e-37	3.01257e-52
TraesCS2B01G068900	Sulfotransferase 16	gi|475604548|gb|EMT25770.1|Sulfotransferase 16 [Aegilops tauschii]	tr|A0A1D5TQR0|A0A1D5TQR0_WHEAT	Sulfotransferase	-	-	0.033054	0.660335	0.0500563	3.66814e-06	8.61084e-10	0.0201311	1.26711	0.0158875	1.37749e-05	1.03047e-10	0	2.25071	0	3.49864e-13	9.97152e-18
TraesCS2B01G081100	LRR receptor-like serine threonine- kinase	gi|475591664|gb|EMT21837.1|Putative LRR receptor-like serine/threonine-protein kinase [Aegilops tauschii]	AT5G26150.1	protein kinase family protein	-	-	14.2302	6.883	2.06744	1.32967e-07	0.0011649	2.86654	12.898	0.222247	6.36264e-16	5.95176e-15	6.10208	16.9282	0.360468	3.05911e-06	4.55081e-08
TraesCS2B01G082200	LRR receptor-like serine threonine- kinase	gi|944046302|gb|KQJ81943.1|hypothetical protein BRADI_5g03977 [Brachypodium distachyon]	AT3G25490.1	Protein kinase family protein	-	-	6.39805	2.36922	2.70049	0.000563437	8.09807e-06	4.9945	15.5813	0.320546	0.000309114	6.14371e-09	3.99991	15.398	0.259768	0.000118623	2.70231e-12
TraesCS2B01G105300	abscisic acid receptor PYL4-like	gi|326522508|dbj|BAK07716.1|predicted protein [Hordeum vulgare subsp. vulgare]	tr|G7JKP6|G7JKP6_MEDTR	Abscisic acid receptor	-	PYL4-like2	26.9416	6.28235	4.28845	6.62744e-42	6.91657e-13	9.49067	5.16633	1.83702	1.41248e-06	0.00442682	12.3381	5.93972	2.07722	1.1903e-11	0.000331105
TraesCS2B01G118000	cyclic dof factor 3-like	gi|473968286|gb|EMS51340.1|Dof zinc finger protein DOF5.2 [Triticum urartu]	tr|M8BAI0|M8BAI0_AEGTA	Dof zinc finger protein	Dof	Dof	30.0295	8.13021	3.69356	8.21137e-20	1.07252e-10	53.6811	30.06	1.7858	1.13311e-16	0.00337495	50.2032	27.8119	1.8051	2.53666e-33	0.00288637
TraesCS2B01G128800	0	0	tr|A0A0K9NWI5|A0A0K9NWI5_ZOSMR	ABC transporter G family member	-	-	0.0886003	6.19721	0.0142968	7.32259e-13	7.92539e-58	0.0189974	0.626366	0.0303295	4.23104e-07	6.90248e-12	0.0444946	1.36391	0.0326227	2.8843e-14	4.86438e-20
TraesCS2B01G131400	0	0	tr|Q4VSM2|Q4VSM2_HORVV	Universal stress protein	-	-	39.103	18.3627	2.12948	3.69319e-09	0.000626913	59.8677	13.7655	4.3491	1.46693e-23	3.12575e-15	37.9816	12.5367	3.02963	1.05169e-17	4.91251e-09
TraesCS2B01G133600	0	0	tr|A0A1E5VNW3|A0A1E5VNW3_9POAL	Flowering-promoting factor 1-like protein 1	-	FPF-like-B1	0.271592	26.288	0.0103314	3.03135e-53	1.16528e-59	0.824053	445.842	0.00184831	6.29061e-155	2.53286e-126	0.244705	210.734	0.0011612	7.89548e-56	8.75254e-115
TraesCS2B01G133700	0	0	tr|A0A1E5VNW3|A0A1E5VNW3_9POAL	Flowering-promoting factor 1-like protein 1	-	-	6.98416	48.0992	0.145203	3.95357e-16	6.24105e-22	5.96302	149.779	0.039812	2.74546e-55	2.03854e-55	6.1636	95.7173	0.0643938	2.62738e-11	7.97623e-43
TraesCS2B01G135100	shock SRC2	gi|475562526|gb|EMT14058.1|hypothetical protein F775_13213 [Aegilops tauschii]	AT3G16510.1	Calcium-dependent lipid-binding (CaLB domain) family protein	-	-	4.37878	1.98611	2.2047	2.36332e-11	0.00037799	2.50044	1.30276	1.91934	0.0010418	0.00297863	4.03376	1.16713	3.45613	5.87087e-15	4.27242e-10
TraesCS2B01G148200	zn-dependent including glyoxylase	gi|326496328|dbj|BAJ94626.1|predicted protein [Hordeum vulgare subsp. vulgare]	tr|Q6K9T9|Q6K9T9_ORYSJ	Metallo-beta-lactamase-like	-	-	12.4146	34.0249	0.364868	4.0383e-26	1.50807e-07	7.54117	17.8438	0.422621	0.00102089	8.47054e-06	10.8966	23.9293	0.455367	2.03668e-07	3.09108e-05
TraesCS2B01G150000LC	Homeobox-leucine zipper HOX33	gi|474291991|gb|EMS61343.1|Homeobox-leucine zipper protein HOX33 [Triticum urartu]	tr|Q8H964|Q8H964_ZINVI	Homeobox leucine-zipper protein	-	-	0.314489	3.30336	0.0952029	1.7633e-07	1.97802e-16	0.140122	1.72746	0.0811143	0.00242111	4.05588e-07	0.506691	3.2683	0.155032	0.000262358	1.92551e-08
TraesCS2B01G157600	magnesium-chelatase subunit chloroplastic	gi|14861035|gb|AAK72401.1|Mg-chelatase subunit XANTHA-F [Hordeum vulgare subsp. vulgare]	tr|A0A0B2Q2C3|A0A0B2Q2C3_GLYSO	Magnesium-chelatase subunit H	-	-	244.894	130.754	1.87293	0.0044749	0.00621431	286.051	143.044	1.99974	0.000184456	0.00028058	320.469	155.757	2.05749	4.48622e-05	0.000111935
TraesCS2B01G163300	DETOXIFICATION 19-like	gi|326519142|dbj|BAJ96570.1|predicted protein [Hordeum vulgare subsp. vulgare]	tr|A0A1D5UCB0|A0A1D5UCB0_WHEAT	Protein DETOXIFICATION	-	-	7.71425	3.54285	2.17741	1.20755e-20	0.000344359	12.1693	5.68162	2.14187	4.95659e-25	6.22541e-05	12.1864	6.52048	1.86895	4.29326e-11	0.0013111
TraesCS2B01G178400	phosphate metabolism 8-like	gi|326487460|dbj|BAJ89714.1|predicted protein [Hordeum vulgare subsp. vulgare]	tr|B9I993|B9I993_POPTR	Haloacid dehalogenase-like hydrolase family protein	-	-	2.83782	0.83719	3.38969	2.7167e-07	1.96581e-08	9.1923	1.63674	5.61623	8.56799e-23	1.1551e-18	5.3752	2.26259	2.37568	0.000302602	2.62167e-05
TraesCS2B01G187500	WRKY transcription	gi|84795220|gb|ABC65846.1|WRKY transcription factor WRKY1A [Triticum aestivum]	tr|A7X9Y5|A7X9Y5_WHEAT	Transcription factor WRKY	WRKY	WRKY	5.3201	0.876176	6.07195	0.00173904	3.64229e-16	2.80097	7.72664	0.362508	1.49438e-06	1.12122e-06	2.17288	8.65774	0.250976	1.24444e-07	9.58943e-12
TraesCS2B01G189100	TPA: hydrolase	gi|326500270|dbj|BAK06224.1|predicted protein [Hordeum vulgare subsp. vulgare]	tr|G7INW6|G7INW6_MEDTR	Alpha/beta-hydrolase superfamily protein	-	-	11.7885	6.32795	1.86293	0.0046601	0.0077252	0.290507	1.7253	0.168381	0.00072535	6.29206e-11	0.524018	1.89471	0.276569	0.00274192	1.26269e-07
TraesCS2B01G192900	folate synthesis bifunctional mitochondrial-like	gi|144583297|gb|ABP01351.1|HPPK/DHPS [Triticum aestivum]	tr|B9S4E5|B9S4E5_RICCO	Dihydropteroate synthase, putative	-	-	2.7267	4.88577	0.55809	4.23146e-05	0.00515144	1.07675	3.0382	0.354404	0.0029273	2.10516e-06	0.720877	3.26703	0.220652	2.31341e-13	2.40235e-12
TraesCS2B01G193000	STRUBBELIG-RECEPTOR FAMILY 7-like	gi|475528303|gb|EMT07607.1|Protein STRUBBELIG-RECEPTOR FAMILY 7 [Aegilops tauschii]	sp|P93194|RPK1_IPONI	Receptor-like protein kinase	-	-	1.26633	4.40613	0.287402	1.12374e-13	2.78177e-10	1.57652	5.24841	0.300381	5.33939e-10	1.03372e-09	1.90519	3.68026	0.517677	0.00437614	0.0013403
TraesCS2B01G201400LC	0	0	tr|B8XSM9|B8XSM9_WHEAT	Lectin receptor kinase	-	-	0.234111	0.881093	0.265705	0.000484745	2.21461e-07	0.126331	0.600752	0.210288	0.00461267	5.28513e-05	0.24187	0.988734	0.244625	0.000191285	2.00103e-06
TraesCS2B01G203100	0	0	tr|M1EVX2|M1EVX2_9SOLN	RB-like protein	-	-	0.530177	0.0465346	11.3932	8.58823e-05	1.08699e-12	0.142547	0.727082	0.196054	0.00305994	6.87061e-07	0.145926	0.59396	0.245682	0.0042916	5.17134e-05
TraesCS2B01G209200	probable WRKY transcription factor 3 isoform X1	gi|189172013|gb|ACD80362.1|WRKY19 transcription factor [Triticum aestivum]	tr|B9SVK5|B9SVK5_RICCO	WRKY transcription factor, putative	WRKY	WRKY	3.65348	1.48915	2.4534	2.29313e-07	7.49758e-05	1.49933	0.613754	2.44289	5.72544e-05	0.00091854	2.08169	0.432411	4.81415	4.09473e-12	5.28709e-10
TraesCS2B01G220800	0	0	tr|A0A061DYM7|A0A061DYM7_THECC	SAUR-like auxin-responsive protein family, putative	-	-	3.68553	16.712	0.220532	1.06926e-08	6.8414e-14	0.411714	35.7338	0.0115217	6.28831e-60	1.79914e-64	0.830504	30.4016	0.0273178	7.55279e-39	8.29805e-52
TraesCS2B01G230800	anthocyanidin 3-O-glucosyltransferase 2-like	gi|326499520|dbj|BAJ86071.1|predicted protein [Hordeum vulgare subsp. vulgare]	tr|W5BMP6|W5BMP6_WHEAT	Glycosyltransferase	-	-	0.284727	0.0738393	3.85604	0.00841807	0.000302804	0.34262	0.0700307	4.89243	0.000682897	0.00217186	0.410823	0.0997439	4.11878	0.000774828	0.00242315
TraesCS2B01G232400	organic cation carnitine transporter 2-like	gi|475618993|gb|EMT30622.1|Solute carrier family 22 member 3 [Aegilops tauschii]	tr|A0A072TPM4|A0A072TPM4_MEDTR	Organic cation/carnitine transporter	-	-	3.53831	0.0358417	98.7205	9.329e-35	1.63857e-54	1.92569	0.08148	23.6339	8.65535e-14	4.45956e-24	1.52472	0.0573653	26.5791	8.44028e-19	1.45419e-22
TraesCS2B01G232900	Sugar carrier C	gi|475621836|gb|EMT31642.1|Sugar carrier protein C [Aegilops tauschii]	tr|B9S337|B9S337_RICCO	Sugar transporter, putative	-	-	6.24929	0.777894	8.0336	8.30258e-15	1.26209e-22	12.0389	4.3632	2.7592	8.87017e-07	1.58784e-07	11.6848	2.91783	4.00463	8.58551e-17	5.72355e-13
TraesCS2B01G233000	uncharacterized secreted	gi|226503235|ref|NP_001147369.1|uncharacterized protein LOC100280977 [Zea mays] gi|195610594|gb|ACG27127.1| uncharacterized secreted protein [Zea mays]	tr|Q6Z402|Q6Z402_ORYSJ	Membrane lipoprotein lipid attachment site-containing protein-like	-	-	0.113169	4.90012	0.0230951	1.24335e-37	2.80412e-41	0.353714	5.36582	0.0659198	4.84878e-20	5.61442e-25	0.286859	11.0661	0.0259223	4.44613e-50	1.9821e-45
TraesCS2B01G240900	Cysteine-rich receptor kinase 10	gi|357116708|ref|XP_003560120.1|PREDICTED: cysteine-rich receptor-like protein kinase 15 [Brachypodium distachyon] gi|944080528|gb|KQK15880.1| hypothetical protein BRADI_1g25497 [Brachypodium distachyon]	tr|D8L9R1|D8L9R1_WHEAT	Receptor-like protein kinase, putative,expressed	-	-	6.32869	2.84695	2.22297	0.00571599	0.000240493	2.17282	6.28742	0.345582	4.79297e-05	1.76797e-08	2.76371	5.47911	0.504409	0.00581893	0.000346254
TraesCS2B01G242200	cysteine-rich receptor kinase 10	gi|474448045|gb|EMS68691.1|hypothetical protein TRIUR3_25887 [Triticum urartu]	tr|U5S329|U5S329_WHEAT	Cysteine-rich receptor kinase	-	-	56.3237	14.6854	3.83534	3.93016e-21	2.95916e-11	7.53307	17.4647	0.43133	1.05869e-10	1.80727e-05	11.3498	23.0188	0.493067	0.0038154	0.000229291
TraesCS2B01G243000	cysteine-rich receptor kinase 10 isoform X1	gi|721611546|ref|XP_010237499.1|PREDICTED: cysteine-rich receptor-like protein kinase 10 isoform X1 [Brachypodium distachyon] gi|944080558|gb|KQK15910.1| hypothetical protein BRADI_1g25727 [Brachypodium distachyon]	tr|D8L9R1|D8L9R1_WHEAT	Receptor-like protein kinase, putative,expressed	-	-	2.3665	1.11396	2.1244	0.00255556	0.00132108	1.53342	5.41368	0.283249	7.87325e-13	2.10877e-10	1.28458	3.20406	0.400923	1.12489e-05	8.68138e-06
TraesCS2B01G266000	probable inositol transporter 2	gi|326518016|dbj|BAK07260.1|predicted protein [Hordeum vulgare subsp. vulgare]	tr|A0A0K9P6N2|A0A0K9P6N2_ZOSMR	Transporter	-	-	10.2528	1.61128	6.36315	1.26399e-44	2.97244e-19	5.74522	2.68079	2.14311	0.00378451	0.000232319	12.7861	3.06411	4.17285	1.30805e-50	5.64335e-14
TraesCS2B01G271700	CBL-interacting kinase 23	gi|374430477|gb|AEZ51507.1|CBL-interacting protein kinase 23 [Hordeum vulgare subsp. spontaneum] gi|405113256|gb|AFR90218.1| CBL-interacting protein kinase 23 [Triticum aestivum]	tr|W5BDD1|W5BDD1_WHEAT	Non-specific serine/threonine protein kinase	-	-	22.0588	10.4351	2.11391	1.02053e-06	0.000698444	7.13769	16.2475	0.439309	1.49518e-06	2.15221e-05	7.95099	15.9599	0.498185	0.000155372	0.000326938
TraesCS2B01G272500	Ferredoxin--NADP embryo chloroplastic	gi|475622458|gb|EMT31879.1|Ferredoxin--NADP reductase, embryo isozyme, chloroplastic [Aegilops tauschii]	tr|A0A1D5UJS1|A0A1D5UJS1_WHEAT	Ferredoxin--NADP reductase	-	-	3.42357	6.22368	0.550088	7.57466e-05	0.00552422	1.82655	7.78703	0.234564	6.95608e-07	3.2015e-11	1.86577	8.31394	0.224414	3.11697e-12	2.17852e-12
TraesCS2B01G274100	actin associated	gi|326504610|dbj|BAK06596.1|predicted protein [Hordeum vulgare subsp. vulgare] gi|326523593|dbj|BAJ92967.1| predicted protein [Hordeum vulgare subsp. vulgare]	tr|Q6K6F2|Q6K6F2_ORYSJ	Hydroxyproline-rich glycoprotein-like	-	-	7.8901	13.5608	0.581831	6.15894e-07	0.00952212	2.84116	7.75838	0.366206	0.000224842	3.02861e-06	3.68314	7.61034	0.483966	0.000626827	0.000687464
TraesCS2B01G275500	glycine-rich family	gi|475621843|gb|EMT31644.1|hypothetical protein F775_26831 [Aegilops tauschii]	tr|H6WX59|H6WX59_MEDSA	Glycine-rich protein	-	-	26.5851	51.9055	0.512182	1.31476e-08	0.00075255	19.8121	45.1962	0.438357	0.00267896	2.24798e-05	21.1572	42.3122	0.500027	0.00177169	0.000396993
TraesCS2B01G280300	probable WRKY transcription factor 57	gi|475627063|gb|EMT33560.1|Putative WRKY transcription factor 57 [Aegilops tauschii]	tr|A0A191XX63|A0A191XX63_WHEAT	WRKY transcription factor	WRKY	WRKY	0.28824	0	-	7.0579e-05	8.66345e-10	0.263166	0.0197479	13.3263	0.00644577	0.00362919	0.290415	0	-	0.000181701	4.14685e-05
TraesCS2B01G288300	0	0	tr|B6SXE5|B6SXE5_MAIZE	Flowering promoting factor-like 1	-	FPF-like-2	68.4543	134.878	0.507527	0.000547488	0.000623614	7.73467	106.981	0.0722993	6.74067e-37	3.2708e-40	5.21807	93.4146	0.0558592	3.65976e-105	4.10446e-46
TraesCS2B01G289700	Transcription factor bHLH35	gi|326504454|dbj|BAJ91059.1|predicted protein [Hordeum vulgare subsp. vulgare]	tr|A0A0K9NJU2|A0A0K9NJU2_ZOSMR	Basic helix-loop-helix (BHLH) Transcription Factor	bHLH	bHLH	2.06531	0.534602	3.86326	0.000491086	2.30353e-09	4.82416	23.497	0.20531	3.23847e-05	1.77279e-17	1.92675	13.0447	0.147703	9.30904e-06	2.49109e-23
TraesCS2B01G290100	G-type lectin S-receptor-like serine threonine- kinase SD2-5	gi|357160797|ref|XP_003578879.1|PREDICTED: G-type lectin S-receptor-like serine/threonine-protein kinase SD2-5 [Brachypodium distachyon] gi|944056508|gb|KQJ92146.1| hypothetical protein BRADI_4g41920 [Brachypodium distachyon]	tr|A0A1D5TXG0|A0A1D5TXG0_WHEAT	Serine/threonine-protein kinase	-	-	0.337369	0.134901	2.50086	0.000743103	0.00015081	0.115461	0.558678	0.206668	6.78984e-08	7.79815e-12	0.108227	0.572066	0.189187	3.91188e-09	3.32623e-13
TraesCS2B01G299700LC	stress-associated endoplasmic reticulum 2-like	gi|223943889|gb|ACN26028.1|unknown [Zea mays] gi|414887316|tpg|DAA63330.1| TPA: hypothetical protein ZEAMMB73_928287 [Zea mays]	tr|A0A199UGI6|A0A199UGI6_ANACO	Stress-associated endoplasmic reticulum protein 2	-	-	15.6226	33.4109	0.46759	6.61096e-05	0.000208604	16.0222	46.6515	0.343444	2.51128e-06	1.0122e-07	19.7038	41.9719	0.469453	0.00027295	0.000167538
TraesCS2B01G301600	neurofilament medium polypeptide	gi|474193778|gb|EMS58257.1|hypothetical protein TRIUR3_25346 [Triticum urartu]	tr|W5ZX13|W5ZX13_ATRCA	Heavy metal-associated protein	-	-	7.46175	2.58704	2.88428	2.1074e-05	5.04496e-07	18.8142	5.01431	3.7521	8.48981e-16	1.20847e-12	10.1901	2.71277	3.75633	1.52583e-06	2.52572e-12
TraesCS2B01G302400	ACT domain-containing ACR6-like	gi|326500948|dbj|BAJ95140.1|predicted protein [Hordeum vulgare subsp. vulgare]	sp|Q65SZ8|GLND_MANSM	Bifunctional uridylyltransferase/uridylyl-removing enzyme	-	-	3.05456	6.55785	0.465787	3.27635e-06	0.000117743	7.37572	3.6529	2.01914	4.15344e-05	0.00039963	6.77943	2.21381	3.06233	1.43375e-09	3.75682e-09
TraesCS2B01G308000	predicted protein	gi|326533032|dbj|BAJ93488.1|predicted protein [Hordeum vulgare subsp. vulgare]	tr|Q9M236|Q9M236_ARATH	Initiation factor 4F subunit (DUF1350)	-	-	10.1984	17.2691	0.590557	3.89106e-15	0.00966576	6.73151	11.6096	0.579822	0.00112326	0.00648818	7.05862	12.5458	0.562628	2.58299e-06	0.00285482
TraesCS2B01G309000	salt response	gi|336245576|gb|AEI28610.1|hypothetical protein [Triticum aestivum] gi|475570028|gb|EMT15905.1| hypothetical protein F775_07023 [Aegilops tauschii] gi|878356618|gb|AKQ08920.1| salt response protein [Triticum aestivum]	AT2G27740.1	RAB6-interacting golgin (DUF662)	-	-	3.40254	0.510536	6.66464	3.0305e-06	1.9523e-13	1.61838	0.23142	6.99324	0.00123649	1.75538e-06	2.46605	0.288046	8.56131	0.000401088	3.70091e-10
TraesCS2B01G311200	Glucan endo-1,3-beta-glucosidase 14	gi|326511517|dbj|BAJ91903.1|predicted protein [Hordeum vulgare subsp. vulgare]	tr|B9SCU1|B9SCU1_RICCO	Glucan endo-1,3-beta-glucosidase, putative	-	-	6.63295	3.32236	1.99646	0.000336485	0.00206602	16.1354	7.78068	2.07377	3.03967e-17	0.000145883	16.1533	8.00615	2.01761	1.61001e-43	0.000277283
TraesCS2B01G311900	Beta- insoluble isoenzyme 2	gi|433359116|dbj|BAM74037.1|cell wall invertase [Triticum aestivum]	tr|A0A0A6Z8X9|A0A0A6Z8X9_9POAL	Cell wall invertase	-	-	13.3613	3.58316	3.7289	1.14049e-21	1.15125e-10	4.78205	1.78064	2.68558	2.83223e-08	1.3828e-06	9.81058	2.14985	4.56337	2.7434e-36	2.78964e-15
TraesCS2B01G317400LC	-	No Blast Hit	AT4G10265.1	Wound-responsive family protein	-	-	19.4801	65.631	0.296813	1.07669e-10	5.06359e-10	3.61807	36.6752	0.0986517	7.74981e-18	1.83935e-25	6.19049	53.4914	0.115729	8.62353e-49	1.00044e-25
TraesCS2B01G329700	PHD finger	gi|475528775|gb|EMT07668.1|PHD finger protein [Aegilops tauschii]	tr|A0A072UTR5|A0A072UTR5_MEDTR	PHD finger alfin-like protein	-	-	3.32567	1.44291	2.30484	0.000292601	0.00054235	5.13991	2.17024	2.36836	5.47493e-13	0.000137664	4.652	2.16788	2.14587	3.51057e-06	0.000901543
TraesCS2B01G335200	catalytic phosphatase type 2C	gi|326529077|dbj|BAK00932.1|predicted protein, partial [Hordeum vulgare subsp. vulgare]	tr|U5FS16|U5FS16_POPTR	Phosphatase 2C family protein	-	-	1.52705	3.70188	0.412506	8.58448e-13	8.28946e-06	1.24861	7.03289	0.177538	1.02337e-24	3.19771e-19	1.83685	9.95339	0.184545	1.10855e-19	1.75516e-19
TraesCS2B01G354500	F-box RNI-like superfamily	gi|475545436|gb|EMT10494.1|hypothetical protein F775_24113 [Aegilops tauschii]	tr|A0A199VFH8|A0A199VFH8_ANACO	F-box protein	-	-	0.0560214	26.7837	0.00209162	1.40039e-139	3.47497e-101	0.0307745	32.588	0.00094435	1.35643e-74	9.35689e-108	0.0448355	37.7172	0.00118873	5.75009e-96	1.09149e-110
TraesCS2B01G354600	ribonuclease H2 subunit B	gi|326496467|dbj|BAJ94695.1|predicted protein [Hordeum vulgare subsp. vulgare]	-	0	-	-	0.0934216	49.4903	0.00188767	4.15571e-195	1.93793e-115	0.220079	103.729	0.00212167	8.17273e-189	9.21861e-130	0.153965	111.618	0.0013794	1.21201e-238	9.14089e-139
TraesCS2B01G354700	C2 and GRAM domain-containing At5g50170-like	gi|475523722|gb|EMT06922.1|hypothetical protein F775_17226 [Aegilops tauschii]	tr|A0A199UVL6|A0A199UVL6_ANACO	C2 and GRAM domain-containing protein	-	-	0.290916	0.6482	0.448806	1.09877e-06	0.000421066	0.125527	0.843187	0.148872	6.19917e-11	6.98707e-13	0.305138	1.15128	0.265042	8.43462e-10	5.75845e-09
TraesCS2B01G359600	BTB POZ and TAZ domain-containing 2-like	gi|326502238|dbj|BAJ95182.1|predicted protein [Hordeum vulgare subsp. vulgare] gi|326528907|dbj|BAJ97475.1| predicted protein [Hordeum vulgare subsp. vulgare]	tr|G7JMM8|G7JMM8_MEDTR	BTB/POZ and TAZ domain protein	-	-	1.38534	0.159491	8.68603	2.14825e-11	5.17983e-15	4.58818	0.299864	15.3009	0.000137093	5.0198e-25	5.23149	0.16363	31.9715	8.72412e-34	7.66167e-34
TraesCS2B01G363300LC	transposon Mutator sub-class	gi|1002277058|ref|XP_015642863.1|PREDICTED: uncharacterized protein LOC4341742 [Oryza sativa Japonica Group] gi|113596313|dbj|BAF20187.1| Os06g0661000 [Oryza sativa Japonica Group]	tr|Q109T1|Q109T1_ORYSJ	Transposon protein, putative, Mutator sub-class	-	-	2.51731	0.0260378	96.6788	1.12898e-23	2.12887e-41	2.0344	0.206369	9.85805	0.00931329	3.16687e-15	1.1266	0.224576	5.01657	0.000803162	7.5749e-07
TraesCS2B01G374700	heat shock cognate 70 kDa 2	gi|474012573|gb|EMS52605.1|Heat shock cognate 70 kDa protein 1 [Triticum urartu]	tr|Q10NA9|Q10NA9_ORYSJ	70 kDa heat shock protein	-	-	30.86	15.4108	2.00249	1.89792e-12	0.00186229	6.17546	10.7832	0.572694	0.00471698	0.0062938	6.17466	11.442	0.53965	7.43046e-09	0.00160798
TraesCS2B01G381300	0	0	tr|A0A061E0T1|A0A061E0T1_THECC	Alpha/beta-Hydrolases superfamily protein, putative	-	-	1.47297	0.527446	2.79265	0.00804939	3.41573e-05	5.57108	2.02889	2.74587	8.01238e-13	2.08853e-06	3.21137	1.3741	2.33708	2.63062e-10	0.00027369
TraesCS2B01G392300	GEM 4	gi|475568000|gb|EMT15389.1|hypothetical protein F775_32204 [Aegilops tauschii]	tr|A0A061E267|A0A061E267_THECC	GRAM domain-containing protein / ABA-responsive protein-related	-	-	3.97889	0.479616	8.29601	1.21568e-06	7.43378e-18	2.44928	0.493544	4.96263	0.00547222	1.58174e-07	2.35169	0.192812	12.1968	3.43614e-05	7.11343e-13
TraesCS2B01G396000	Gibberellin 2-beta-dioxygenase 8	gi|1001621759|emb|CFV04404.1|GA2ox-A6 [Triticum aestivum]	tr|A0A072UXE4|A0A072UXE4_MEDTR	Gibberellin 2-beta-dioxygenase	-	-	0.00432523	2.32497	0.00186034	7.09196e-37	5.59729e-50	0	0.201376	0	0.00722365	7.97516e-05	0.00697018	0.309654	0.0225095	0.000310378	2.57659e-07
TraesCS2B01G396100	low-molecular-weight cysteine-rich LCR69 precursor	gi|258619908|gb|ACV84383.1|defensin precursor [Triticum turgidum subsp. durum]	tr|C9E1C5|C9E1C5_TRITD	Defensin	-	-	0.0732877	33.4371	0.00219181	1.19178e-61	2.07216e-70	0	11.06	0	2.42779e-15	2.56763e-31	0.0394795	13.3067	0.0029669	1.76874e-21	4.42859e-36
TraesCS2B01G401500	Beta-glucosidase 16	gi|473786877|gb|EMS46231.1|Beta-glucosidase 16 [Triticum urartu]	tr|B6SKX7|B6SKX7_MAIZE	Beta-glucosidase	-	-	33.3529	4.46845	7.46407	1.2885e-17	2.20856e-23	26.5948	6.63193	4.01012	1.02053e-07	3.15507e-14	42.7875	8.4329	5.07388	9.10655e-23	3.00613e-19
TraesCS2B01G405200	kinesin NACK1 isoform X1	gi|326508682|dbj|BAJ95863.1|predicted protein [Hordeum vulgare subsp. vulgare]	tr|A0A096UM96|A0A096UM96_WHEAT	Kinesin-like protein	-	-	1.99379	0.688258	2.89686	8.23874e-06	1.37669e-06	6.56128	2.23803	2.93172	1.27994e-05	2.2201e-08	4.99505	2.12637	2.34909	0.000246788	1.14442e-05
TraesCS2B01G414800	1-aminocyclopropane-1-carboxylate synthase	gi|475504695|gb|EMT04664.1|1-aminocyclopropane-1-carboxylate synthase [Aegilops tauschii]	tr|M8ATA9|M8ATA9_AEGTA	1-aminocyclopropane-1-carboxylate synthase	-	-	0.701996	0.135079	5.19691	0.000119852	8.07353e-09	0.329157	1.14032	0.288654	0.00148125	1.44528e-05	0.166469	0.99318	0.167612	0.000128988	6.38817e-09
TraesCS2B01G425200LC	Photosystem II 10 kDa chloroplastic	gi|3914470|sp|Q40070.1|PSBR_HORVURecName: Full=Photosystem II 10 kDa polypeptide, chloroplastic; Flags: Precursor gi|1321868|emb|CAA66373.1| 10kD PSII protein [Hordeum vulgare] gi|326521128|dbj|BAJ96767.1| predicted protein [Hordeum vulgare subsp. vulgare] gi|326532058|dbj|BAK01405.1| predicted protein [Hordeum vulgare subsp. vulgare]	tr|Q6V7X5|Q6V7X5_TRIPR	10 kDa photosystem II polypeptide	-	-	35.0726	147.755	0.237369	3.54922e-16	4.88149e-14	8.51136	131.071	0.0649368	5.32373e-57	3.69256e-43	10.2798	204.018	0.0503869	6.19777e-36	1.06885e-51
TraesCS2B01G428300	cis-zeatin O-glucosyltransferase 1	gi|359828747|gb|AEV76976.1|cis-zeatin O-glucosyltransferase 1 [Triticum aestivum]	tr|W5BF50|W5BF50_WHEAT	Glycosyltransferase	-	-	3.94683	0.72752	5.42505	0.00476431	6.18419e-15	15.5149	3.59758	4.31259	6.8421e-19	2.1417e-14	8.58873	1.84262	4.66114	5.77561e-19	1.51048e-14
TraesCS2B01G428800	0	0	tr|A0A0Q3P599|A0A0Q3P599_BRADI	Glycosyltransferase	-	-	1.18217	0.19724	5.99357	0.000183639	1.40903e-10	0.368332	2.48248	0.148372	2.08913e-07	1.53859e-12	0.302433	2.43823	0.124038	1.77698e-06	4.30015e-14
TraesCS2B01G434900	Homeobox-leucine zipper HOX17	gi|357168125|ref|XP_003581495.1|PREDICTED: homeobox-leucine zipper protein HOX17-like [Brachypodium distachyon] gi|944048281|gb|KQJ83922.1| hypothetical protein BRADI_5g17570 [Brachypodium distachyon]	tr|B9MUS1|B9MUS1_POPTR	Homeobox-leucine zipper family protein	-	ATHB2-B	1.13295	16.5241	0.0685639	6.25594e-54	2.30782e-35	0.126228	19.2078	0.00657172	2.11259e-46	5.13675e-65	0.196481	22.4058	0.0087692	2.14279e-61	2.76963e-66
TraesCS2B01G456000	predicted protein	gi|326532494|dbj|BAK05176.1|predicted protein [Hordeum vulgare subsp. vulgare]	AT1G31420.3	Leucine-rich repeat protein kinase family protein	-	-	5.22389	2.19299	2.38209	1.8972e-06	0.000298768	16.4523	8.39366	1.96009	7.17396e-06	0.00167775	17.0372	7.03913	2.42035	6.6251e-08	1.9459e-05
TraesCS2B01G478700	MYB DNA-binding domain superfamily	gi|475576078|gb|EMT17444.1|Myb-like protein G [Aegilops tauschii]	tr|A0A060CYY7|A0A060CYY7_MAIZE	MYB-related transcription factor	MYB_related	MYB_related	0.0415334	0.827238	0.0502073	1.31953e-10	3.86877e-19	0.104292	0.802453	0.129967	5.5837e-05	4.66331e-08	0.0422615	0.456097	0.092659	0.000242944	2.56294e-06
TraesCS2B01G484100	0	0	tr|W0C8Y8|W0C8Y8_9FABA	NAC domain-containing protein	NAC	NAC	1.79386	0.619856	2.894	0.000205543	1.32646e-05	0.175926	1.59143	0.110546	8.9136e-06	7.35671e-13	0.124941	1.68078	0.0743353	3.03424e-11	2.62881e-16
TraesCS2B01G484700	probable receptor kinase At1g30570	gi|475577274|gb|EMT17754.1|Putative receptor-like protein kinase [Aegilops tauschii]	tr|A7VM23|A7VM23_MARPO	Receptor-like kinase	-	-	0.0475673	0.319875	0.148706	1.03986e-06	1.79739e-10	0.0256578	0.726694	0.0353076	5.72257e-12	1.44723e-19	0.0370478	0.609784	0.0607557	1.5105e-11	7.53975e-15
TraesCS2B01G490100	probable polyamine oxidase 2	gi|474216667|gb|EMS59123.1|putative polyamine oxidase 2 [Triticum urartu]	tr|Q1EPI3|Q1EPI3_MUSAC	Amine oxidase family protein	-	-	357.597	34.9396	10.2347	1.94261e-50	1.71289e-30	169.953	50.0306	3.39699	2.2009e-15	1.86483e-11	275.349	66.1318	4.16365	8.06348e-15	3.22841e-15
TraesCS2B01G491700	soluble starch synthase III-1	gi|189096677|gb|ABY56823.2|starch synthase IIIb precursor [Triticum aestivum]	tr|B9H112|B9H112_POPTR	Starch synthase family protein	-	-	35.7885	7.26401	4.92682	1.75371e-120	1.38921e-15	83.9967	43.521	1.93003	4.18658e-46	0.000645476	71.7043	42.2278	1.69804	7.11105e-29	0.00827255
TraesCS2B01G495000	hypothetical protein F775_01519	gi|475618711|gb|EMT30512.1|hypothetical protein F775_01519 [Aegilops tauschii]	-	0	-	-	0	1.18893	0	3.57358e-14	3.25781e-26	0	0.600608	0	4.71953e-05	7.17524e-08	0	0.833152	0	1.27363e-08	8.55471e-11
TraesCS2B01G508000	Anthocyanidin reductase	gi|474314504|gb|EMS62021.1|Anthocyanidin reductase [Triticum urartu]	tr|P93799|P93799_VITVI	Dihydroflavonol 4-reductase	-	-	4.70029	1.49948	3.13462	3.89697e-13	2.49065e-07	7.7973	2.96442	2.6303	6.26844e-25	3.13336e-06	7.26493	3.83906	1.89237	6.61996e-07	0.00293501
TraesCS2B01G532100	0	0	tr|S4X2P3|S4X2P3_GOSBA	Receptor-like kinase	-	-	0.634271	0.13586	4.66856	0.00358447	1.04269e-07	0.498097	3.07808	0.161821	2.00354e-08	4.66754e-15	0.266166	1.52831	0.174157	9.80017e-06	6.49671e-11
TraesCS2B01G541900	0	0	tr|B6ST85|B6ST85_MAIZE	Glycine-rich cell wall structural protein	-	-	72.0742	145.991	0.493689	2.17159e-05	0.00032585	0.320973	25.4544	0.0126097	1.87986e-39	4.70217e-54	4.9345	55.4847	0.0889343	1.00242e-12	7.00877e-34
TraesCS2B01G547400	hypothetical protein F775_13416	gi|475528047|gb|EMT07566.1|hypothetical protein F775_13416 [Aegilops tauschii]	AT5G64770.1	root meristem growth factor	-	-	0	0.68691	0	2.84412e-12	3.50021e-28	0.00820689	0.23931	0.0342939	0.00234001	2.18004e-05	0.00623105	0.331382	0.0188032	0.000212756	1.38862e-08
TraesCS2B01G551700	hypothetical protein F775_08462	gi|475584094|gb|EMT19670.1|hypothetical protein F775_08462 [Aegilops tauschii]	sp|A4XHM5|RISB_CALS8	6,7-dimethyl-8-ribityllumazine synthase	-	-	0	9.65633	0	1.02008e-34	6.54595e-51	0.0787667	23.2756	0.00338409	3.00149e-36	3.77694e-56	0.0295069	17.1108	0.00172447	1.83301e-31	1.03154e-48
TraesCS2B01G565000	0	0	tr|Q7XQU3|Q7XQU3_ORYSJ	Serine/threonine-protein kinase	-	-	0.411283	0.107611	3.82195	4.75526e-12	2.06342e-09	1.00734	0.499483	2.01677	4.50352e-09	0.00083544	0.644127	0.257227	2.50412	6.64603e-08	2.17439e-05
TraesCS2B01G569600	Disease resistance RPP13 4	gi|326505524|dbj|BAJ95433.1|predicted protein [Hordeum vulgare subsp. vulgare] gi|326513554|dbj|BAJ87796.1| predicted protein [Hordeum vulgare subsp. vulgare]	tr|A0A072TW71|A0A072TW71_MEDTR	Heavy metal transport/detoxification superfamily protein	-	-	2.21678	6.26553	0.353805	0.00125332	1.46693e-06	4.92595	13.4797	0.365435	0.000276766	1.7767e-06	2.18032	15.5873	0.139878	1.40747e-16	3.26748e-20
TraesCS2B01G571600	exocyst complex component EXO70A1-like isoform X1	gi|475583083|gb|EMT19343.1|hypothetical protein F775_09307 [Aegilops tauschii]	tr|B9RAG8|B9RAG8_RICCO	Exocyst complex component, putative	-	-	4.37072	13.01	0.33595	1.2885e-17	3.471e-08	25.8672	105.897	0.244267	4.56257e-23	9.45634e-15	27.1499	117.862	0.230354	5.93742e-20	2.32567e-16
TraesCS2B01G571700	ubiquinol oxidase chloroplastic chromoplastic	gi|475583084|gb|EMT19344.1|Alternative oxidase 4, chloroplastic/chromoplastic [Aegilops tauschii]	tr|A0A1D5U0D2|A0A1D5U0D2_WHEAT	Ubiquinol oxidase	-	-	49.3177	141.691	0.348064	3.68376e-27	2.73503e-08	32.0523	141.533	0.226465	7.50537e-30	1.82182e-16	37.7157	159.143	0.236993	5.29349e-27	5.45761e-16
TraesCS2B01G574100	methylthioribose kinase	gi|326498609|dbj|BAK02290.1|predicted protein [Hordeum vulgare subsp. vulgare]	tr|B6TDT6|B6TDT6_MAIZE	Methylthioribose kinase	-	-	118.857	45.8023	2.59499	1.01024e-26	5.02752e-06	108.506	63.3814	1.71195	2.45754e-06	0.00698034	139.26	71.7344	1.94133	8.07411e-19	0.000580165
TraesCS2B01G582100	0	0	sp|P83343|PR4_PRUPE	Pathogenesis-related protein PR-4	-	-	0.0815418	1.10502	0.0737922	1.47649e-07	1.37816e-11	0	0.602125	0	0.00583874	7.97516e-05	0.020459	0.705433	0.0290021	0.000381867	8.76046e-06
TraesCS2B01G590100	0	0	tr|E0Y9T4|E0Y9T4_BRADI	Rp1-like protein	-	-	10.5117	23.6282	0.444877	5.51348e-07	5.2173e-05	12.9592	35.3888	0.366195	3.88245e-07	2.54302e-07	7.74145	24.2442	0.319312	7.44283e-07	5.20545e-09
TraesCS2B01G593000	TPA: protochlorophyllide reductase	gi|10720235|sp|Q41578.1|PORA_WHEATRecName: Full=Protochlorophyllide reductase A, chloroplastic; Short=PCR A; AltName: Full=NADPH-protochlorophyllide oxidoreductase A; Short=POR A; Flags: Precursor gi|510677|emb|CAA54042.1| protochlorophyilide reductase [Triticum aestivum]	tr|W9RXN6|W9RXN6_9ROSA	Protochlorophyllide reductase	-	-	0.711522	75.6642	0.00940367	1.90128e-13	1.39559e-89	0.0248959	9.50874	0.00261822	3.5744e-34	5.8706e-83	0.438272	28.2641	0.0155063	8.28606e-26	5.20814e-80
TraesCS2B01G608900	Peroxisomal membrane 2	gi|475620662|gb|EMT31197.1|Peroxisomal membrane protein 2 [Aegilops tauschii]	tr|F4JI90|F4JI90_ARATH	Peroxisomal membrane (Mpv17/PMP22) family protein	-	-	246.914	55.5138	4.44779	3.17531e-13	7.72216e-14	745.706	324.346	2.29911	7.59085e-29	8.12505e-06	531.32	293.306	1.81149	1.40991e-19	0.00237249
TraesCS2B01G628500	RNA demethylase ALKBH5-like	gi|514755770|ref|XP_004963362.1|PREDICTED: uncharacterized protein LOC101767971 [Setaria italica] gi|944248383|gb|KQL12646.1| hypothetical protein SETIT_025142mg [Setaria italica]	tr|G5DX62|G5DX62_SILLA	2-oxoglutarate (2OG) and Fe(II)-dependent oxygenase-like protein	-	-	0.676315	1.82489	0.370606	0.000323067	1.14252e-05	0.40793	1.32179	0.30862	0.00990869	8.88552e-05	0.361724	1.48665	0.243315	2.0542e-05	1.18559e-06
TraesCS2B01G671200LC	G-type lectin S-receptor-like serine threonine- kinase SD2-5	gi|475615127|gb|EMT29328.1|Zeamatin [Aegilops tauschii]	tr|A0A0A6ZK97|A0A0A6ZK97_WHEAT	Receptor-like protein kinase	-	-	8.92562	3.80761	2.34415	1.10268e-06	8.53783e-05	5.50539	17.441	0.315659	9.62853e-10	7.54033e-10	5.11121	17.4358	0.293144	0.000638517	2.0905e-11
TraesCS2B01G801500LC	probable isoaspartyl peptidase L-asparaginase 2	gi|475610996|gb|EMT27934.1|Putative isoaspartyl peptidase/L-asparaginase 2 [Aegilops tauschii]	tr|G7J705|G7J705_MEDTR	Isoaspartyl peptidase/L-asparaginase	-	-	4.06619	0.253771	16.0231	1.53438e-11	1.12017e-18	20.7077	7.18506	2.88205	0.000550005	6.8062e-07	6.57791	1.25155	5.25582	0.00438685	9.76234e-09
TraesCS3A01G000500	0	0	AT1G10585.1	basic helix-loop-helix (bHLH) DNA-binding superfamily protein	-	-	0.406677	0.0102347	39.7352	0.000490528	2.68009e-07	1.77051	0.478033	3.70373	0.00660837	0.000154052	0.739492	0	-	1.97036e-06	4.21205e-07
TraesCS3A01G001500LC	0	0	AT5G45540.1	transmembrane protein, putative (DUF594)	-	-	0.0706411	0.610988	0.115618	9.90367e-07	4.99784e-12	0.06574	14.6715	0.0044808	5.15219e-42	2.03701e-76	0.187135	11.0945	0.0168674	1.46461e-05	1.81073e-58
TraesCS3A01G001600LC	0	0	sp|Q88BB6|DADA_PSESM	D-amino acid dehydrogenase	-	-	0.185924	1.57707	0.117892	1.83071e-06	3.98801e-12	0.113684	33.0392	0.00344088	3.8745e-43	4.33525e-75	0.5214	25.5129	0.0204367	5.42038e-08	5.25067e-54
TraesCS3A01G006900	0	0	tr|B5RHV5|B5RHV5_MUSBA	Protein kinase family protein	-	-	3.09067	0.379453	8.14507	0.00418254	6.41551e-22	2.05464	8.26185	0.248691	1.1845e-05	2.8808e-13	1.38128	4.58362	0.301352	0.00259429	7.00218e-10
TraesCS3A01G026400	0	0	AT2G01300.1	mediator of RNA polymerase II transcription subunit	-	-	4.27541	0.149779	28.5449	1.33752e-23	8.72935e-29	19.7507	4.35433	4.53587	3.68652e-18	1.03151e-13	14.0019	3.25255	4.30491	6.36527e-13	3.53291e-12
TraesCS3A01G036100	chloroplastic group IIB intron splicing facilitator chloroplastic	gi|669027420|emb|CDM80775.1|unnamed protein product [Triticum aestivum]	tr|A0A103Y0A6|A0A103Y0A6_CYNCS	Peptidyl-tRNA hydrolase	-	-	16.5952	39.5596	0.419498	4.86419e-32	8.57364e-06	0.832648	3.22081	0.258522	0.000718716	2.65797e-06	1.47614	6.74983	0.218692	3.22598e-08	5.30028e-11
TraesCS3A01G044400	0	0	tr|M7Y9U2|M7Y9U2_TRIUA	Apyrase	-	-	33.631	8.70751	3.8623	3.14139e-10	2.07499e-11	66.4063	146.72	0.452605	0.00737682	2.35277e-05	53.613	106.759	0.502188	4.27388e-07	0.000226075
TraesCS3A01G045500	Bowman-Birk type trypsin inhibitor	gi|472900111|gb|EMS35637.1|Bowman-Birk type trypsin inhibitor [Triticum urartu]	tr|Q9AVS2|Q9AVS2_PEA	Trypsin inhibitor	-	-	0.16394	0	-	0.00193233	3.34984e-08	0.728802	0	-	3.43887e-06	4.09905e-14	0.109953	0	-	0.00544547	0.00494902
TraesCS3A01G070500	PREDICTED: uncharacterized protein LOC100844157 isoform X1	gi|721631686|ref|XP_010230455.1|PREDICTED: uncharacterized protein LOC100844157 isoform X1 [Brachypodium distachyon]	sp|Q9QZK5|HTRA1_RAT	Serine protease HTRA1	-	-	0.680545	0.106673	6.37973	1.23251e-06	2.21681e-11	1.09528	0.34078	3.21402	3.63482e-10	2.0108e-05	1.04297	0.38784	2.68919	1.02427e-07	0.000286699
TraesCS3A01G086700	Glyoxysomal fatty acid beta-oxidation multifunctional MFP-a	gi|669027788|emb|CDM81353.1|unnamed protein product [Triticum aestivum] gi|669027806|emb|CDM81375.1| unnamed protein product [Triticum aestivum]	sp|A8A2L0|FADJ_ECOHS	Fatty acid oxidation complex subunit alpha	-	-	9.32417	19.4969	0.478238	3.48352e-40	0.000149311	8.04392	14.1602	0.568066	0.000192266	0.00400356	8.50545	14.4934	0.586848	3.77345e-07	0.00596543
TraesCS3A01G093000	tryptophan aminotransferase related 2	gi|475453598|gb|EMT01770.1|Alliin lyase 1 [Aegilops tauschii]	tr|F2FB37|F2FB37_MAIZE	Tryptophan aminotransferase	-	TAR-A2	5.25124	15.0682	0.348498	3.50432e-13	3.9674e-08	3.38353	17.638	0.191832	1.47466e-23	5.92095e-19	4.2962	22.5615	0.190422	3.38062e-11	1.2447e-19
TraesCS3A01G103500	transcription factor TGA6-like	gi|294610363|dbj|BAJ05339.1|hypothetical protein [Triticum aestivum]	AT3G14880.2	transcription factor-like protein	bZIP	bZIP	1.65117	4.13117	0.399685	5.64174e-06	1.84936e-05	0.8063	3.13015	0.257591	9.01884e-06	7.7517e-08	0.890191	3.55358	0.250505	1.58936e-07	1.31042e-08
TraesCS3A01G108400	Auxin-responsive IAA16	gi|474114219|gb|EMS55786.1|Auxin-responsive protein IAA16 [Triticum urartu]	tr|A0A1D6RR42|A0A1D6RR42_WHEAT	Auxin-responsive protein	-	IAA16	5.50225	11.8252	0.465298	6.49527e-17	9.78576e-05	3.91238	10.6927	0.365893	1.65885e-11	1.6271e-07	3.25179	10.5466	0.308326	1.19232e-24	3.82168e-10
TraesCS3A01G108900	NADP-dependent malic enzyme	gi|669028066|emb|CDM81737.1|unnamed protein product [Triticum aestivum]	tr|A0A077RTM4|A0A077RTM4_WHEAT	Malic enzyme	-	-	38.3177	20.4243	1.87608	4.27767e-08	0.00609191	165.244	58.7832	2.81108	5.0885e-23	1.66419e-08	121.125	60.5745	1.9996	5.73939e-12	0.000263237
TraesCS3A01G111100LC	probable pectate lyase 4	gi|475614431|gb|EMT29080.1|hypothetical protein F775_04312 [Aegilops tauschii]	tr|M8APS4|M8APS4_TRIUA	Pectate lyase	-	-	5.14892	1.32073	3.89855	2.06463e-05	8.37263e-08	4.1546	0.26247	15.8288	6.82677e-12	5.04515e-12	3.28355	0.561293	5.84997	6.35004e-08	2.31015e-06
TraesCS3A01G111200LC	-	No Blast Hit	sp|Q99MN1|SYK_MOUSE	Lysine--tRNA ligase	-	-	0.844762	0	-	0.00264351	5.5607e-10	2.19106	0.0207817	105.432	1.47101e-10	1.93439e-10	2.00443	0.0330212	60.7014	1.31428e-09	8.69392e-10
TraesCS3A01G111300LC	-	No Blast Hit	sp|Q6BSQ1|HAT1_DEBHA	Histone acetyltransferase type B catalytic subunit	-	-	0.394655	0	-	0.00990924	8.65977e-05	0.62246	0	-	0.00183562	0.00179254	0.560807	0	-	0.00370459	0.00289363
TraesCS3A01G129000	ABC transporter C family member 3	gi|669028235|emb|CDM81974.1|unnamed protein product [Triticum aestivum] gi|765368580|gb|AJR33102.1| ABC subfamily C transporter [Triticum aestivum]	tr|A0A077RXF4|A0A077RXF4_WHEAT	ABC subfamily C transporter	-	-	32.7677	6.51407	5.0303	1.60443e-45	6.17081e-16	41.7178	21.2624	1.96205	8.19006e-05	0.000466238	61.2509	17.9429	3.41366	1.54718e-14	1.04623e-11
TraesCS3A01G133400	gibberellin 2-beta-dioxygenase	gi|1001621783|emb|CFV04485.1|GA2ox-D7 [Triticum aestivum]	tr|Q0ZBL6|Q0ZBL6_9CARY	Gibberellin 2-oxidase 2	-	-	0.539944	0.0461701	11.6947	4.48234e-06	3.71779e-10	0.41179	0.018747	21.9656	1.30704e-05	3.04908e-05	0.792841	0.0446299	17.7648	1.20561e-06	9.56759e-09
TraesCS3A01G134600	peptide-N4-(N-acetyl-beta-glucosaminyl)asparagine amidase A-like	gi|326520978|dbj|BAJ92852.1|predicted protein [Hordeum vulgare subsp. vulgare]	tr|A0A1D1YYM8|A0A1D1YYM8_9ARAE	Peptide-N4-(N-acetyl-beta-glucosaminyl)asparagine amidase A	-	-	30.1722	12.3303	2.447	5.13275e-07	2.47347e-05	11.8345	6.23487	1.89811	2.30646e-06	0.00147015	15.0223	6.0529	2.48184	1.90195e-12	1.58435e-06
TraesCS3A01G139000	BZR1 homolog 2	gi|669028357|emb|CDM82126.1|unnamed protein product [Triticum aestivum]	AT3G50750.1	BES1/BZR1 homolog 1	-	BZR1-like-A	5.93651	21.7343	0.27314	7.57026e-48	1.40868e-11	3.90657	36.268	0.107714	1.41534e-59	2.31817e-31	7.32967	47.7796	0.153406	2.42763e-32	1.99852e-24
TraesCS3A01G155300	unnamed protein product	gi|669028523|emb|CDM82369.1|unnamed protein product [Triticum aestivum]	AT4G28840.2	mediator of RNA polymerase II transcription subunit	-	-	0.682837	0.101297	6.74093	4.75483e-06	2.24415e-09	4.33172	1.95774	2.21261	2.83231e-09	0.000501703	1.56302	0.601715	2.59761	9.041e-05	0.00077408
TraesCS3A01G167200	probable WRKY transcription factor 31	gi|1035787357|gb|ANJ45130.1|WRKY transcription factor, partial [Triticum aestivum]	tr|A0A191XX52|A0A191XX52_WHEAT	WRKY transcription factor	WRKY	WRKY	3.93556	1.44689	2.72002	6.4926e-05	2.48054e-06	2.3348	5.50842	0.423861	0.00904882	9.15407e-06	2.15698	7.31023	0.295063	0.000885562	3.67733e-11
TraesCS3A01G169200	probable folate-biopterin transporter 4	gi|357129294|ref|XP_003566299.1|PREDICTED: probable folate-biopterin transporter 4 [Brachypodium distachyon] gi|944068070|gb|KQK03554.1| hypothetical protein BRADI_2g08527 [Brachypodium distachyon]	tr|G7IXK2|G7IXK2_MEDTR	Folate/biopterin transporter	-	-	6.01257	2.46326	2.4409	0.00226126	4.88239e-05	4.24662	12.6671	0.335249	0.000239224	1.0575e-08	3.70979	10.5491	0.351667	0.00140397	3.27895e-08
TraesCS3A01G178800	serine threonine- kinase CDL1-like isoform X1	gi|669028732|emb|CDM82645.1|unnamed protein product [Triticum aestivum]	tr|D7LYF0|D7LYF0_ARALL	Kinase family protein	-	-	4.70738	16.3296	0.288272	3.48867e-23	6.06208e-11	5.73734	37.1555	0.154414	1.21701e-45	1.09332e-24	6.2936	36.201	0.173852	5.04496e-113	2.03029e-22
TraesCS3A01G182000	translin-associated X	gi|669027395|emb|CDM80741.1|unnamed protein product [Triticum aestivum]	tr|B9HWU6|B9HWU6_POPTR	Translin family protein	-	-	9.45359	4.26366	2.21725	6.64555e-06	0.000380643	16.9653	5.53565	3.06474	1.09542e-34	9.05916e-09	8.94768	4.72875	1.89219	1.01065e-09	0.00326018
TraesCS3A01G184700	probable peptide nitrate transporter At3g43790 isoform X1	gi|944068338|gb|KQK03822.1|hypothetical protein BRADI_2g10027 [Brachypodium distachyon]	tr|A0A1J6IWT2|A0A1J6IWT2_NICAT	Protein zinc induced facilitator-like 1	-	-	2.57186	0.951243	2.70368	5.64743e-15	5.79059e-06	3.80139	1.49839	2.53698	1.40412e-21	5.27482e-06	2.71358	0.949822	2.85694	9.4315e-10	6.44765e-07
TraesCS3A01G185500	hydroxymethylglutaryl- mitochondrial-like	gi|669028820|emb|CDM82754.1|unnamed protein product [Triticum aestivum]	AT5G23020.1	2-isopropylmalate synthase 2	-	-	15.6915	29.0696	0.539791	1.67046e-20	0.00197801	7.65718	18.8727	0.405727	5.80916e-09	1.52841e-06	10.924	19.7017	0.55447	1.35105e-05	0.0022009
TraesCS3A01G206600	carbamoyl-phosphate synthase large chloroplastic-like	gi|475614952|gb|EMT29267.1|Carbamoyl-phosphate synthase large chain [Aegilops tauschii]	tr|M8CP45|M8CP45_AEGTA	Carbamoyl-phosphate synthase large chain	-	-	5.18306	9.69923	0.534378	2.67863e-09	0.00166864	2.93905	6.48655	0.453099	0.00358948	4.24997e-05	2.16574	6.29919	0.343813	5.49885e-10	9.56726e-09
TraesCS3A01G217400	allergen Asp f 7 homolog	gi|669028991|emb|CDM83000.1|unnamed protein product [Triticum aestivum]	tr|Q9FGW7|Q9FGW7_ARATH	Emb|CAB62340.1	-	-	0.478481	1.3111	0.364946	0.000119572	4.98261e-05	0.123925	1.15538	0.107259	0.000105044	5.30679e-09	0.127553	1.24015	0.102853	1.29836e-06	5.92342e-10
TraesCS3A01G226600	Dihydroflavonol-4-reductase	gi|28932727|gb|AAO60214.1|dihydroflavonol 4-reductase [Thinopyrum ponticum x Triticum aestivum]	tr|Q84TU8|Q84TU8_9POAL	Dihydroflavonol 4-reductase	-	-	2.49009	0.806756	3.08655	1.64179e-09	1.51502e-06	23.2486	4.31603	5.38658	1.55338e-23	1.25544e-18	9.16957	4.72684	1.93989	0.000114327	0.0013556
TraesCS3A01G231500	probable auxin efflux carrier component 3a	gi|669029350|emb|CDM83524.1|unnamed protein product [Triticum aestivum]	tr|A0A077RY54|A0A077RY54_WHEAT	Auxin efflux carrier component	-	-	0.0122961	0.680196	0.0180773	2.71092e-16	2.53381e-28	0	0.232783	0	0.000109802	7.17524e-08	0.0102398	0.258843	0.0395597	1.10194e-05	1.12064e-07
TraesCS3A01G232200LC	-	No Blast Hit	sp|B0BP37|RNB_ACTPJ	Exoribonuclease 2	-	-	3.87933	7.68189	0.504997	0.00151326	0.00230834	1.82402	11.532	0.15817	3.09915e-12	2.31565e-14	1.30865	10.0304	0.130468	7.18667e-16	1.17631e-15
TraesCS3A01G241000	mannan endo-1,4-beta-mannosidase 1	gi|357135816|ref|XP_003569504.1|PREDICTED: mannan endo-1,4-beta-mannosidase 1 [Brachypodium distachyon] gi|944073574|gb|KQK09058.1| hypothetical protein BRADI_2g45790 [Brachypodium distachyon]	tr|A0A1E5VS12|A0A1E5VS12_9POAL	Mannan endo-1,4-beta-mannosidase 1	-	-	0.23497	7.3307	0.0320529	5.97409e-44	1.60879e-47	0.294107	9.32025	0.0315556	4.99314e-36	6.0647e-47	0.4257	18.6309	0.0228491	2.87084e-69	3.61822e-61
TraesCS3A01G250100	REVERSION-TO-ETHYLENE SENSITIVITY1	gi|473793123|gb|EMS46369.1|hypothetical protein TRIUR3_13020 [Triticum urartu]	tr|A0A1E5WG65|A0A1E5WG65_9POAL	Protein REVERSION-TO-ETHYLENE SENSITIVITY1	-	-	1.4077	2.54859	0.552343	0.000616047	0.00935963	0.565365	1.72432	0.327877	0.00680888	0.000131043	0.805113	2.91318	0.276369	2.73912e-05	1.40832e-07
TraesCS3A01G259900	AP2 ERF and B3 domain-containing Os05g0549800	gi|326526987|dbj|BAK00882.1|predicted protein [Hordeum vulgare subsp. vulgare]	AT1G25560.1	AP2/B3 transcription factor family protein	-	-	3.22003	0.898541	3.58362	3.22388e-05	5.99986e-09	1.7388	5.51526	0.315272	0.000215012	1.45803e-08	1.21329	5.16393	0.234954	0.000547529	8.1306e-13
TraesCS3A01G262200	probable serine threonine- kinase At1g18390 isoform X1	gi|960468197|ref|XP_014754560.1|PREDICTED: probable serine/threonine-protein kinase At1g18390 isoform X2 [Brachypodium distachyon]	AT5G38210.2	Protein kinase family protein	-	-	16.4136	8.88453	1.84744	0.0054104	0.00947186	12.2695	38.3756	0.319722	3.31844e-06	9.29554e-10	11.6837	31.7768	0.36768	0.00131831	6.45487e-08
TraesCS3A01G279500	Anthocyanidin 5,3-O-glucosyltransferase	gi|669029727|emb|CDM84022.1|unnamed protein product [Triticum aestivum]	tr|A0A1D5V634|A0A1D5V634_WHEAT	Glycosyltransferase	-	-	0.814818	2.50138	0.325747	4.35118e-10	1.0889e-07	0.153871	1.26287	0.121842	4.09334e-06	4.53467e-12	0.263528	1.35584	0.194365	2.2838e-07	2.68655e-09
TraesCS3A01G289900	cellulose synthase A catalytic subunit 4 [UDP-forming]	gi|669029846|emb|CDM84183.1|unnamed protein product [Triticum aestivum]	tr|A0A199UDT0|A0A199UDT0_ANACO	Cellulose synthase	-	-	2.19932	0.304778	7.21614	0.00167841	6.41105e-20	4.79567	0.682527	7.02635	2.68483e-12	1.93981e-22	8.19478	0.895988	9.14607	3.27134e-06	3.07375e-30
TraesCS3A01G309100	glutathione transferase	gi|669028278|emb|CDM82027.1|unnamed protein product [Triticum aestivum]	tr|A7UHA4|A7UHA4_9POAL	Glutathione S-transferase	-	-	22.1322	11.1963	1.97674	0.00665706	0.0024166	2.57964	8.08768	0.318959	5.81491e-05	6.6192e-09	2.6982	6.40426	0.421314	0.00173076	1.23651e-05
TraesCS3A01G321700	RNA polymerase-associated RTF1	gi|669030007|emb|CDM84393.1|unnamed protein product [Triticum aestivum]	tr|M7ZF65|M7ZF65_TRIUA	RNA polymerase-associated protein RTF1-like protein	-	-	8.26274	4.40104	1.87745	1.26348e-15	0.00596351	9.61476	4.29243	2.23994	2.30974e-25	1.80408e-05	9.84384	3.66938	2.6827	4.24423e-59	7.60481e-08
TraesCS3A01G330800	0	0	tr|D6MKB2|D6MKB2_9ASPA	Transcription factor	bZIP	bZIP	6.86953	0.683353	10.0527	9.52832e-22	2.16241e-23	19.4792	8.57866	2.27066	5.69747e-06	4.23263e-05	14.2358	4.17598	3.40896	1.06841e-20	1.23493e-09
TraesCS3A01G334800	ribonuclease III domain-containing chloroplastic	gi|669030188|emb|CDM84636.1|unnamed protein product [Triticum aestivum]	tr|A0A1D1YA50|A0A1D1YA50_9ARAE	Ribonuclease 3	-	-	10.6862	19.3742	0.551568	5.10177e-07	0.00316348	6.47725	2.36917	2.73397	3.81834e-18	5.59464e-07	5.34314	2.68893	1.98708	1.84992e-06	0.00100254
TraesCS3A01G348600	cinnamoyl- reductase 1-like	gi|475594033|gb|EMT22576.1|Dihydroflavonol-4-reductase [Aegilops tauschii]	tr|E3NZI6|E3NZI6_GOSHI	Cinnamoyl-CoA reductase 4	-	-	23.9751	10.2413	2.34101	0.0022214	7.57092e-05	32.1011	88.2085	0.363923	0.0011716	4.02848e-08	28.1764	73.8264	0.381657	0.0043599	1.09272e-07
TraesCS3A01G354000	two-component response regulator-like APRR5 isoform X2	gi|669030384|emb|CDM84893.1|unnamed protein product [Triticum aestivum]	tr|M8AWC6|M8AWC6_TRIUA	Zinc finger protein CONSTANS	-	-	6.00534	0.977721	6.14218	8.11801e-24	7.99613e-17	3.70239	1.96159	1.88745	6.07045e-05	0.00784767	6.63634	2.25157	2.94742	4.00794e-19	2.87951e-07
TraesCS3A01G355400	unnamed protein product	gi|669030373|emb|CDM84877.1|unnamed protein product [Triticum aestivum]	AT3G55240.1	Plant protein 1589 of unknown function	-	-	0.188339	2.52993	0.0744447	2.38144e-05	2.331e-18	0.15359	1.37061	0.11206	0.00379831	6.06947e-06	0.370336	6.87154	0.0538942	1.00629e-20	3.21705e-24
TraesCS3A01G359400LC	0	0	tr|A0A191XX65|A0A191XX65_WHEAT	WRKY transcription factor	WRKY	WRKY	21.8476	5.01808	4.35379	0.00992517	5.81867e-13	3.34117	13.4615	0.248203	3.00911e-12	1.54745e-12	5.62515	17.9728	0.312981	4.0011e-07	7.85185e-10
TraesCS3A01G368600	conserved hypothetical protein, expressed	gi|300681501|emb|CBH32596.1|conserved hypothetical protein, expressed [Triticum aestivum] gi|669030499|emb|CDM85045.1| unnamed protein product [Triticum aestivum]	AT1G07280.3	Tetratricopeptide repeat (TPR)-like superfamily protein	-	-	135.204	23.1127	5.84976	7.99479e-24	8.85624e-19	38.1039	21.79	1.74868	0.00051123	0.00491241	57.0124	31.8405	1.79057	0.000127328	0.00308829
TraesCS3A01G386500LC	hypothetical protein SORBIDRAFT_09g010782, partial	gi|242090079|ref|XP_002440872.1|hypothetical protein SORBIDRAFT_09g010782, partial [Sorghum bicolor]	sp|P64100|EXBB_NEIMB	Biopolymer transport protein ExbB	-	-	3.55834	1.40256	2.53704	3.8322e-11	4.27359e-05	1.04757	2.68595	0.390019	0.000868334	6.10378e-05	1.17488	2.53907	0.46272	0.00736416	0.000834759
TraesCS3A01G389600	RNA-binding 24-B-like isoform X1	gi|474005497|gb|EMS52416.1|RNA-binding protein 24-B [Triticum urartu]	tr|B9RW95|B9RW95_RICCO	RNA binding protein, putative	-	-	3.18887	1.52189	2.09534	5.05735e-08	0.00113038	1.52173	0.527791	2.8832	3.43093e-09	2.0141e-06	1.60365	0.567914	2.82375	1.07754e-06	1.46062e-06
TraesCS3A01G396800	hypothetical protein TRIUR3_21136	gi|473821626|gb|EMS47023.1|hypothetical protein TRIUR3_21136 [Triticum urartu]	tr|G7IB02|G7IB02_MEDTR	DUF1685 family protein	-	-	104.694	53.4681	1.95806	0.000491767	0.0027104	684.089	233.011	2.93586	4.95418e-32	3.74069e-09	589.901	236.622	2.49301	5.97854e-83	7.33622e-07
TraesCS3A01G397000	unnamed protein product	gi|669030697|emb|CDM85319.1|unnamed protein product [Triticum aestivum]	tr|G7IB02|G7IB02_MEDTR	DUF1685 family protein	-	-	38.517	14.1435	2.72329	9.94468e-10	1.88993e-06	344.404	81.8429	4.20811	1.45147e-21	2.53556e-15	284.081	65.563	4.33295	8.92674e-43	6.29086e-16
TraesCS3A01G401000	0	0	AT2G33170.2	Leucine-rich repeat receptor-like protein kinase family protein	-	-	4.1859	1.17198	3.57167	0.00376051	1.0349e-07	1.02227	4.60468	0.222008	0.000157066	4.63748e-09	0.683849	3.03156	0.225576	5.7195e-05	2.38809e-07
TraesCS3A01G406200	SD1	gi|475576139|gb|EMT17460.1|Gibberellin 20 oxidase 2 [Aegilops tauschii]	tr|N1R080|N1R080_AEGTA	Gibberellin 20 oxidase 2	-	-	0.245576	10.115	0.0242783	8.58384e-77	3.29162e-55	0.13374	13.8898	0.0096287	5.25705e-62	9.62436e-69	0.375805	24.8794	0.015105	7.28392e-138	7.33138e-73
TraesCS3A01G407000	amino acid permease 3-like isoform X2	gi|669030782|emb|CDM85442.1|unnamed protein product [Triticum aestivum]	tr|I4IY18|I4IY18_HORVU	Amino acid permease	-	-	0.392283	0.0173595	22.5977	2.64862e-08	6.71417e-16	0.52785	0.120588	4.37731	1.94504e-06	3.53463e-05	0.691486	0.159586	4.33301	2.87578e-08	4.53013e-06
TraesCS3A01G407700	F-box SKP2A	gi|474176012|gb|EMS57775.1|F-box protein SKP2A [Triticum urartu]	tr|B9H7L8|B9H7L8_POPTR	F-box family protein	-	-	6.2852	10.8237	0.580689	1.09127e-06	0.00853428	10.8843	21.9527	0.495807	0.000175656	0.000346564	9.85346	23.8078	0.413875	7.01939e-11	2.39425e-06
TraesCS3A01G413600	BTB POZ and TAZ domain-containing 1-like	gi|473928045|gb|EMS49881.1|BTB/POZ and TAZ domain-containing protein 2 [Triticum urartu]	tr|G7JMM8|G7JMM8_MEDTR	BTB/POZ and TAZ domain protein	-	-	16.7688	5.73461	2.92413	5.59576e-09	2.46532e-07	3.80978	0.654307	5.82261	3.50228e-09	2.88055e-16	4.24038	0.979916	4.32729	7.38588e-16	1.62641e-12
TraesCS3A01G413700	BTB POZ and TAZ domain-containing 1-like	gi|473928045|gb|EMS49881.1|BTB/POZ and TAZ domain-containing protein 2 [Triticum urartu]	tr|G7JMM8|G7JMM8_MEDTR	BTB/POZ and TAZ domain protein	-	-	13.1886	5.47491	2.40891	4.29678e-07	4.50556e-05	2.97017	0.613307	4.84288	1.09874e-06	8.26323e-12	4.42135	0.74522	5.93294	3.89577e-11	2.27884e-16
TraesCS3A01G414300	proline transporter 2-like	gi|474253928|gb|EMS60331.1|hypothetical protein TRIUR3_15438 [Triticum urartu]	tr|J7QBN3|J7QBN3_HORVU	Proline transporter	-	-	43.15	22.8345	1.88969	2.4175e-06	0.00559435	44.108	19.7365	2.23484	4.63872e-09	2.35765e-05	53.5147	20.5003	2.61044	3.07268e-12	1.95021e-07
TraesCS3A01G419200	Rho GDP-dissociation inhibitor 1	gi|669030913|emb|CDM85618.1|unnamed protein product [Triticum aestivum]	tr|M8B2R2|M8B2R2_AEGTA	Rho GDP-dissociation inhibitor 1	-	-	0.822396	0.126371	6.50781	0.000303662	4.31842e-07	3.41243	0.826559	4.12847	1.33469e-08	2.14701e-07	3.45271	0.884402	3.904	7.37591e-06	2.84834e-07
TraesCS3A01G434900	MADS box	gi|95982258|gb|ABF57950.1|MADS-box transcription factor TaAGL33 [Triticum aestivum]	tr|A0A059Q0S2|A0A059Q0S2_9POAL	MADS-box transcription factor	MADS2	TaFLC-A6	3.99514	10.378	0.384961	1.55841e-09	3.14353e-06	0.364659	15.2691	0.0238822	2.0147e-36	2.98239e-43	0.797974	19.9978	0.0399031	1.10173e-39	5.87585e-42
TraesCS3A01G439800	transaldolase 2	gi|326513012|dbj|BAK03413.1|predicted protein [Hordeum vulgare subsp. vulgare] gi|326526083|dbj|BAJ93218.1| predicted protein [Hordeum vulgare subsp. vulgare]	tr|A0A1E5W9T0|A0A1E5W9T0_9POAL	Transaldolase	-	-	12.7525	24.0807	0.529572	1.01358e-09	0.00138204	9.25198	19.1666	0.482715	0.00468329	0.000149271	7.66165	19.1347	0.400407	1.50903e-05	7.27082e-07
TraesCS3A01G466200	UDP-glycosyltransferase 76C2-like	gi|669031317|emb|CDM86223.1|unnamed protein product [Triticum aestivum]	tr|A0A164TMY6|A0A164TMY6_DAUCA	UDP-glycosyltransferase	-	-	0.852114	8.6856	0.0981065	7.9144e-30	1.58924e-28	0.143926	9.40495	0.0153032	5.5157e-41	3.67596e-55	0.138774	8.2394	0.0168427	4.44613e-50	2.99369e-52
TraesCS3A01G490600	0	0	tr|A0A1E5VXG0|A0A1E5VXG0_9POAL	Protein MID1-COMPLEMENTING ACTIVITY 1	-	-	2.56007	0.117918	21.7107	2.1172e-47	6.22556e-36	1.40273	0.125355	11.19	2.69822e-16	1.15611e-17	3.90545	0.102436	38.1259	1.66944e-52	4.59071e-42
TraesCS3A01G494200	hypothetical protein TRIUR3_12212	gi|473926525|gb|EMS49832.1|hypothetical protein TRIUR3_12212 [Triticum urartu]	AT3G50150.1	transmembrane protein, putative (DUF247)	-	-	0.186538	0.0253586	7.356	0.00325626	1.2891e-05	1.43963	4.16944	0.34528	9.7089e-05	2.74246e-07	0.628928	2.20367	0.2854	0.0022305	2.96813e-08
TraesCS3A01G494300	hypothetical protein F775_10495	gi|475609266|gb|EMT27324.1|hypothetical protein F775_10495 [Aegilops tauschii]	AT3G50150.1	transmembrane protein, putative (DUF247)	-	-	1.91195	0.930391	2.055	0.00545315	0.0038103	2.7989	7.63263	0.366702	0.00050212	4.22206e-07	1.60415	5.0494	0.317691	0.00185597	1.41727e-08
TraesCS3A01G516200	nuclear transport factor 2 (NTF2) family	gi|474224339|gb|EMS59376.1|hypothetical protein TRIUR3_02071 [Triticum urartu]	tr|G7I414|G7I414_MEDTR	Nuclear transport factor 2 (NTF2) family protein	-	-	14.1156	27.7399	0.508856	7.69785e-06	0.000719418	17.9404	33.4752	0.535932	0.000352377	0.00187505	13.8819	27.9254	0.497108	0.0081774	0.000348876
TraesCS3A01G533800	pectin acetylesterase 5-like	gi|474311400|gb|EMS61917.1|hypothetical protein TRIUR3_01659 [Triticum urartu]	tr|A0A1D5V9K5|A0A1D5V9K5_WHEAT	Pectin acetylesterase	-	-	0.00527361	0.916743	0.00575255	1.02215e-28	3.2708e-40	0.0971507	1.65961	0.0585381	4.44252e-20	4.73827e-26	0.0616696	1.06401	0.0579598	2.16698e-17	2.20815e-21
TraesCS3A01G536900LC	0	0	sp|P62815|VATB2_RAT	V-type proton ATPase subunit B, brain isoform	-	-	1.64602	0.546605	3.01135	0.00587683	6.0903e-05	8.39285	0.81165	10.3405	1.90721e-23	6.96875e-22	5.49283	0.784486	7.00182	1.97744e-11	5.47893e-15
TraesCS3B01G000500	cellulose synthase H1	gi|669027269|emb|CDM80574.1|unnamed protein product [Triticum aestivum]	tr|Q339N7|Q339N7_ORYSJ	Cellulose synthase family protein, expressed	-	-	0.35134	0.123213	2.85148	0.00570401	0.000453052	0.428751	0.137039	3.12867	5.17927e-05	0.000808888	0.194077	0.0531731	3.64991	0.00573921	0.00741885
TraesCS3B01G002000	0	0	tr|E0D875|E0D875_IPOBA	Hydroxycinnamoyl-CoA shikimate/quinate hydroxycinnamoyltransferase	-	-	0.633383	3.06186	0.206862	8.36482e-26	1.29615e-13	0.430746	2.69454	0.159859	0.000665985	6.95157e-14	0.44664	2.7894	0.160121	0.00411744	2.41133e-14
TraesCS3B01G002900	0	0	AT1G10586.1	basic helix-loop-helix (bHLH) DNA-binding superfamily protein	bHLH	bHLH	3.93094	0.0445937	88.1501	4.60252e-23	1.71275e-38	24.8749	0.11178	222.534	3.32868e-74	4.54418e-67	16.8489	0.0690378	244.054	5.36912e-37	2.96715e-58
TraesCS3B01G011700	unnamed protein product	gi|669026991|emb|CDM80144.1|unnamed protein product [Triticum aestivum] gi|669026999|emb|CDM80154.1| unnamed protein product [Triticum aestivum]	tr|G7KBN8|G7KBN8_MEDTR	Transmembrane protein, putative	-	-	20.0346	4.99861	4.00803	0.00456811	1.46975e-11	6.12498	16.3249	0.375192	0.000317722	6.63327e-07	5.71111	16.0655	0.355489	0.00915508	7.644e-08
TraesCS3B01G011900	60S ribosomal L9	gi|473943682|gb|EMS50458.1|60S ribosomal protein L9 [Triticum urartu] gi|669026994|emb|CDM80147.1| unnamed protein product [Triticum aestivum]	sp|A2BMD5|RL6_HYPBU	50S ribosomal protein L6	-	-	21.7197	42.1121	0.51576	0.000174693	0.000885525	10.8991	24.4031	0.446627	0.00691819	4.36012e-05	5.1518	22.4281	0.229704	1.09742e-13	1.37216e-14
TraesCS3B01G015200	0	0	tr|D8LAK8|D8LAK8_WHEAT	Flowering Locus T-like protein, putative	-	-	0	2.60495	0	1.05857e-20	3.63968e-32	0	1.20791	0	2.51883e-06	1.02278e-09	0	2.66391	0	4.77086e-14	3.70782e-19
TraesCS3B01G034600	cellulose synthase H1	gi|669027269|emb|CDM80574.1|unnamed protein product [Triticum aestivum]	tr|Q339N6|Q339N6_ORYSJ	Cellulose synthase family protein, expressed	-	-	6.15151	2.31097	2.66187	2.52045e-09	4.18964e-06	10.9835	5.37896	2.04195	7.8237e-13	0.00028058	7.20922	3.70201	1.94738	1.55805e-07	0.000896945
TraesCS3B01G034700	hydroquinone glucosyltransferase	gi|669027270|emb|CDM80576.1|unnamed protein product [Triticum aestivum]	tr|A0A0E0MGX8|A0A0E0MGX8_ORYPU	Glycosyltransferase	-	-	2.23337	1.03982	2.14784	0.000773804	0.00156907	2.78959	0.652172	4.27739	1.86275e-15	4.87615e-10	3.2838	0.747381	4.39375	1.16183e-11	3.63196e-11
TraesCS3B01G034800	hydroquinone glucosyltransferase	gi|669027270|emb|CDM80576.1|unnamed protein product [Triticum aestivum]	tr|A0A0E0MGX8|A0A0E0MGX8_ORYPU	Glycosyltransferase	-	-	1.62389	0.419189	3.87388	8.88679e-08	1.14517e-08	2.49101	0.0930132	26.7813	3.8499e-23	8.45178e-26	3.23985	0.252777	12.8171	6.5879e-14	1.43818e-23
TraesCS3B01G034900	hydroquinone glucosyltransferase	gi|669027270|emb|CDM80576.1|unnamed protein product [Triticum aestivum]	tr|A0A1E5VL49|A0A1E5VL49_9POAL	Glycosyltransferase	-	-	0.820539	0.164685	4.98247	0.00713574	7.01401e-08	0.904749	0.0726268	12.4575	7.83509e-07	3.98851e-09	1.17888	0.0636214	18.5296	8.7331e-11	2.9335e-12
TraesCS3B01G037000	Bowman-Birk type trypsin inhibitor	gi|669027289|emb|CDM80599.1|unnamed protein product [Triticum aestivum]	tr|A4PIB8|A4PIB8_9FABA	Trypsin inhibitor	-	-	0.0603792	0.375766	0.160683	0.00229475	1.15604e-06	0.0278506	0.634512	0.043893	3.40783e-05	2.09062e-08	0.0399063	0.452087	0.0882714	0.000613865	2.05596e-05
TraesCS3B01G044600	0	0	tr|N1R0R0|N1R0R0_AEGTA	Disease resistance protein RGA2	-	-	0.0939935	0.358828	0.261946	0.000280241	2.73743e-05	0	0.25968	0	0.00105114	3.74374e-06	0.0756016	0.45792	0.165098	0.00708155	1.5276e-05
TraesCS3B01G051500LC	0	0	sp|Q04892|SOX14_MOUSE	Transcription factor SOX-14	-	-	2.34961	8.22864	0.28554	1.10465e-09	7.19216e-09	1.33677	9.8097	0.13627	2.83922e-06	1.59053e-15	2.09307	11.0173	0.18998	0.00494193	5.58017e-13
TraesCS3B01G063200	lipid transfer	gi|56713117|emb|CAH04990.1|type 1 non-specific lipid transfer protein precursor, partial [Triticum turgidum subsp. durum]	tr|Q5NE28|Q5NE28_WHEAT	Non-specific lipid-transfer protein	-	-	112.18	240.617	0.466218	8.39056e-06	8.61319e-05	8.30684	34.1338	0.243361	0.000128053	8.74507e-13	19.6223	61.1786	0.320738	0.000455291	1.68867e-09
TraesCS3B01G107900	carboxyl-terminal ase	gi|669027833|emb|CDM81408.1|unnamed protein product [Triticum aestivum]	AT1G10750.1	carboxyl-terminal peptidase, putative (DUF239)	-	-	0.022923	0.713021	0.0321491	1.17188e-17	2.53706e-25	0.0280187	0.233969	0.119754	0.00315766	5.43635e-05	0	0.350418	0	1.65738e-07	8.55471e-11
TraesCS3B01G108200	tryptophan aminotransferase related 2	gi|732449974|gb|AIZ68358.1|tryptophan aminotransferase related 2 [Triticum aestivum]	tr|F2FB37|F2FB37_MAIZE	Tryptophan aminotransferase	-	TAR-B2	5.67872	12.7194	0.446461	1.29202e-14	3.63993e-05	5.68108	19.4148	0.292616	1.6008e-11	2.46309e-11	5.96682	20.3135	0.293737	4.96252e-16	1.62537e-11
TraesCS3B01G111000	RING finger and transmembrane domain-containing 2	gi|326519038|dbj|BAJ92679.1|predicted protein [Hordeum vulgare subsp. vulgare]	tr|A0A0K9NPL2|A0A0K9NPL2_ZOSMR	RING finger protein	-	-	3.49719	6.67007	0.52431	1.5159e-11	0.0014298	0.250569	1.53753	0.162969	6.93069e-08	2.95758e-12	0.744426	2.65896	0.279969	2.39719e-06	5.36056e-09
TraesCS3B01G112000LC	-	No Blast Hit	AT2G07773.1	cytochrome B/B6 protein	-	-	8.21211	18.7888	0.437075	2.01689e-08	4.10665e-05	1.34339	8.39774	0.15997	2.44025e-10	9.10444e-14	1.99986	10.4478	0.191415	2.19237e-06	5.40968e-13
TraesCS3B01G137400	crocetin chloroplastic-like	gi|669028143|emb|CDM81835.1|unnamed protein product [Triticum aestivum]	tr|A0A077RTX0|A0A077RTX0_WHEAT	Glycosyltransferase	-	-	1.1223	3.24055	0.34633	2.35642e-10	2.65615e-07	3.4343	1.722	1.99436	6.79383e-05	0.00207388	3.26785	1.62204	2.01466	0.000258955	0.0018096
TraesCS3B01G139500	0	0	tr|G7KGR6|G7KGR6_MEDTR	Rotundifolia-like protein	-	-	0.40464	5.33504	0.0758458	1.45425e-08	2.28355e-17	0	2.14173	0	0.000664502	3.12643e-07	0.101866	1.92424	0.0529385	0.000531857	1.16372e-05
TraesCS3B01G151000	-	No Blast Hit	AT4G19170.1	nine-cis-epoxycarotenoid dioxygenase 4	-	-	4.56216	0.0990134	46.0762	3.79137e-16	2.92465e-34	12.4651	1.90006	6.56039	8.92381e-30	2.12747e-17	4.49326	0.968607	4.63889	9.15022e-10	7.31738e-09
TraesCS3B01G152300	glutathione transferase	gi|669028278|emb|CDM82027.1|unnamed protein product [Triticum aestivum]	tr|A7UHA4|A7UHA4_9POAL	Glutathione S-transferase	-	-	22.9558	10.7262	2.14016	6.84514e-07	0.000496016	4.49197	1.99208	2.25492	4.49076e-12	8.21645e-05	5.5669	1.56229	3.56329	1.65191e-35	1.68155e-10
TraesCS3B01G156600	BZR1 homolog 2	gi|669028357|emb|CDM82126.1|unnamed protein product [Triticum aestivum]	AT3G50750.1	BES1/BZR1 homolog 1	BES1	BES1	3.91541	10.8259	0.36167	1.51443e-28	2.29578e-07	2.89544	22.6005	0.128114	7.11594e-68	2.72688e-26	3.21275	24.9278	0.128882	1.0178e-62	5.66808e-27
TraesCS3B01G159700	Chitinase 10	gi|669028336|emb|CDM82102.1|unnamed protein product [Triticum aestivum]	tr|A0A059Q2Z7|A0A059Q2Z7_9POAL	Chitinase	-	-	1.33111	3.55922	0.373989	0.00944419	3.44433e-06	1.42225	6.05353	0.234946	1.01845e-07	2.56728e-11	0.831588	3.13823	0.264986	0.000114344	5.43354e-08
TraesCS3B01G196900	probable L-type lectin-domain containing receptor kinase	gi|475560873|gb|EMT13656.1|Lectin-domain containing receptor kinase A4.2 [Aegilops tauschii]	tr|A0A072TJU7|A0A072TJU7_MEDTR	Lectin receptor kinase	-	-	3.8187	0.575295	6.63781	0.000244102	1.05087e-18	1.06747	4.64705	0.22971	5.46419e-05	3.32192e-13	1.01338	3.88478	0.260858	0.00322907	2.08899e-11
TraesCS3B01G233700	transcription factor bHLH87-like	gi|669029144|emb|CDM83250.1|unnamed protein product [Triticum aestivum]	AT3G21330.1	basic helix-loop-helix (bHLH) DNA-binding superfamily protein	bHLH	bHLH	0.0171211	0.143304	0.119474	0.00326785	8.39215e-08	0	0.149228	0	0.000612679	8.41917e-07	0.0292343	0.232896	0.125525	0.00470814	1.09921e-05
TraesCS3B01G252300	nucleosome assembly 1 4-like isoform X1	gi|474166903|gb|EMS57461.1|hypothetical protein TRIUR3_28201 [Triticum urartu]	-	0	-	-	5.84526	2.46266	2.37356	4.00138e-08	9.92927e-05	6.84789	1.90952	3.58619	1.26607e-13	3.52825e-10	9.0515	1.91094	4.73667	2.62434e-11	4.62648e-15
TraesCS3B01G253200	chitinase domain-containing 1	gi|669029274|emb|CDM83429.1|unnamed protein product [Triticum aestivum]	tr|A0A1E5V4G2|A0A1E5V4G2_9POAL	Chitinase domain-containing protein 1	-	-	6.86823	20.6586	0.332463	4.06941e-06	9.61531e-09	6.19348	18.3248	0.337983	0.00020163	1.04467e-08	11.1637	29.8363	0.374163	8.77599e-08	9.84191e-08
TraesCS3B01G253300	SEH1	gi|669029276|emb|CDM83431.1|unnamed protein product [Triticum aestivum]	tr|A0A0K9PED2|A0A0K9PED2_ZOSMR	Protein transport protein SEC13	-	-	8.35895	26.3113	0.317695	2.3476e-13	2.62663e-09	2.13987	45.3109	0.0472264	3.2233e-64	4.64291e-51	3.5133	44.4549	0.0790307	7.63973e-63	2.04853e-39
TraesCS3B01G261200	tat pathway signal sequence family	gi|669029346|emb|CDM83518.1|unnamed protein product [Triticum aestivum]	tr|B6U372|B6U372_MAIZE	Tat pathway signal sequence family protein	-	-	7.91102	48.0772	0.164548	1.29507e-20	1.17114e-20	0.462167	38.4162	0.0120305	1.13617e-57	2.64267e-76	1.03205	52.2406	0.0197556	2.00528e-31	7.67353e-72
TraesCS3B01G264400	GDSL esterase lipase At1g28600-like isoform X1	gi|326518814|dbj|BAJ92568.1|predicted protein [Hordeum vulgare subsp. vulgare] gi|326525895|dbj|BAJ93124.1| predicted protein [Hordeum vulgare subsp. vulgare] gi|326534026|dbj|BAJ89363.1| predicted protein [Hordeum vulgare subsp. vulgare]	tr|M8D139|M8D139_AEGTA	GDSL esterase/lipase	-	-	4.03942	7.13176	0.566399	0.000266165	0.00587552	2.72501	12.033	0.226461	1.1771e-11	3.78058e-15	2.20643	11.4492	0.192715	1.48275e-10	2.99722e-18
TraesCS3B01G265500	potassium channel	gi|7110220|gb|AAF36832.1|AF207745_1AKT1-like potassium channel [Triticum aestivum]	tr|A0A060D9J3|A0A060D9J3_9POAL	Potassium channel	-	-	2.63398	1.23842	2.12689	6.39862e-05	0.000986524	1.30049	3.28284	0.396149	0.000658051	5.25194e-06	1.48474	3.27619	0.453191	7.40897e-05	8.42887e-05
TraesCS3B01G269200	mannan endo-1,4-beta-mannosidase 1	gi|357135816|ref|XP_003569504.1|PREDICTED: mannan endo-1,4-beta-mannosidase 1 [Brachypodium distachyon] gi|944073574|gb|KQK09058.1| hypothetical protein BRADI_2g45790 [Brachypodium distachyon]	tr|A0A1E5VS12|A0A1E5VS12_9POAL	Mannan endo-1,4-beta-mannosidase 1	-	-	0.0196339	0.228119	0.0860687	0.00144436	5.17728e-07	0	0.394519	0	9.66819e-05	7.17524e-08	0.0237806	0.894263	0.0265924	1.70455e-10	5.98788e-14
TraesCS3B01G270200	mitogen-activated kinase 8 isoform X1	gi|669029408|emb|CDM83592.1|unnamed protein product [Triticum aestivum]	tr|A0A077RTL3|A0A077RTL3_WHEAT	Mitogen-activated protein kinase	-	-	35.4999	16.6382	2.13364	6.42934e-25	0.000538883	47.3002	25.7107	1.83971	4.0528e-13	0.00192946	61.934	27.733	2.23323	1.06527e-19	2.04089e-05
TraesCS3B01G323900	probable alpha,alpha-trehalose-phosphate synthase [UDP-forming] 7	gi|669029847|emb|CDM84185.1|unnamed protein product [Triticum aestivum]	tr|B8AZZ8|B8AZZ8_ORYSI	Trehalose-6-phosphate synthase 6	-	-	18.3871	8.35886	2.19972	5.58615e-20	0.00026732	23.3469	13.7725	1.69517	1.47613e-06	0.00810296	24.5168	13.0784	1.8746	3.06506e-23	0.00128722
TraesCS3B01G324500	cellulose synthase A catalytic subunit 4 [UDP-forming]	gi|669029846|emb|CDM84183.1|unnamed protein product [Triticum aestivum]	tr|A0A199UDT0|A0A199UDT0_ANACO	Cellulose synthase	-	-	1.55641	0.149925	10.3812	3.41432e-12	1.52391e-26	2.69897	0.422246	6.39195	3.17691e-14	1.83599e-20	4.59453	0.478342	9.6051	7.09076e-11	5.74753e-31
TraesCS3B01G340200LC	FAR1-RELATED SEQUENCE 5-like	gi|473877647|gb|EMS47882.1|Protein FAR1-RELATED SEQUENCE 5 [Triticum urartu]	tr|M7YKQ4|M7YKQ4_TRIUA	Protein FAR1-RELATED SEQUENCE 5	-	-	11.2638	4.04525	2.78446	8.21716e-06	4.07644e-06	3.36951	1.50577	2.23774	0.00136425	0.0059647	5.31971	2.61682	2.03289	7.25357e-06	0.00631896
TraesCS3B01G344600	Cytokinin dehydrogenase 5	gi|669030004|emb|CDM84390.1|unnamed protein product [Triticum aestivum]	tr|A0A0E3T7B3|A0A0E3T7B3_SECCE	Cytokinin oxidase/dehydrogenase	-	-	11.0434	2.99227	3.69065	1.35017e-10	1.96812e-10	15.1921	4.91803	3.08906	7.94887e-13	2.80637e-09	17.2307	5.94537	2.89816	3.10419e-10	1.34285e-08
TraesCS3B01G359100	DNA-3-methyladenine glycosylase I	gi|669030139|emb|CDM84569.1|unnamed protein product [Triticum aestivum]	tr|A0A059PYZ1|A0A059PYZ1_9POAL	DNA-3-methyladenine glycosylase	-	-	0.0898493	0.87088	0.103171	3.82017e-05	2.92371e-15	0	0.332113	0	0.00599002	5.11453e-07	0.0488395	0.383312	0.127414	0.00205394	4.94456e-05
TraesCS3B01G362000	0	0	tr|A0A077S4L1|A0A077S4L1_WHEAT	WAT1-related protein	-	-	0.00614772	0.932932	0.00658968	1.69288e-11	9.81185e-27	0.0229754	0.371858	0.0617853	0.00259853	5.39727e-06	0.0279495	0.287746	0.0971327	0.00836989	0.0005945
TraesCS3B01G362400	cytochrome P450 94B3-like	gi|670020160|emb|CDJ26544.1|unnamed protein product [Triticum aestivum]	tr|Q2QY23|Q2QY23_ORYSJ	Cytochrome P450 family protein	-	-	2.46379	5.41155	0.455285	3.86702e-11	8.94619e-05	1.96017	4.33171	0.452516	0.000143516	0.000180197	1.1465	3.91943	0.292516	6.60215e-08	3.41671e-09
TraesCS3B01G363000	UDP-glycosyltransferase 87A1	gi|670020155|emb|CDJ26537.1|unnamed protein product [Triticum aestivum]	tr|A0A067XTI9|A0A067XTI9_CICAR	UDP-glycosyltransferase	-	-	13.4863	23.8102	0.566407	6.19574e-12	0.00481954	2.91323	8.09812	0.359742	6.17284e-06	1.45154e-07	2.89879	8.03297	0.360862	1.17657e-05	8.2084e-08
TraesCS3B01G365700	ribonuclease III domain-containing chloroplastic	gi|669030188|emb|CDM84636.1|unnamed protein product [Triticum aestivum]	tr|A0A1D1YA50|A0A1D1YA50_9ARAE	Ribonuclease 3	-	-	11.5365	19.5506	0.590083	2.58576e-08	0.00984655	5.76115	1.70044	3.38803	6.51409e-25	1.52199e-09	5.19373	1.98739	2.61334	6.36527e-13	2.00529e-06
TraesCS3B01G370300	glycerophosphodiester phosphodiesterase chloroplastic-like	gi|669029637|emb|CDM83911.1|unnamed protein product [Triticum aestivum]	tr|B6T3E4|B6T3E4_MAIZE	Glycerophosphodiester phosphodiesterase	-	-	0.332627	2.90692	0.114426	3.0231e-09	2.75482e-21	0.316108	1.8158	0.174088	4.93013e-05	2.61314e-10	0.208375	1.45344	0.143367	9.42271e-10	1.46611e-10
TraesCS3B01G372600	LURP-one-related 8-like	gi|669030261|emb|CDM84729.1|unnamed protein product [Triticum aestivum] gi|669030270|emb|CDM84742.1| unnamed protein product [Triticum aestivum]	tr|G7II68|G7II68_MEDTR	LURP-one-like protein	-	-	1.01829	2.05105	0.496474	1.70263e-05	0.00207729	2.00311	4.72433	0.423999	0.00392919	9.40797e-05	1.95017	4.96308	0.392936	0.000223046	1.11589e-05
TraesCS3B01G378500	probable sodium-coupled neutral amino acid transporter 6 isoform X2	gi|669030307|emb|CDM84798.1|unnamed protein product [Triticum aestivum]	tr|Q5QMA9|Q5QMA9_ORYSJ	Amino acid transporter-like protein	-	-	5.94462	1.97664	3.00743	4.41035e-07	3.24285e-07	8.02387	3.40818	2.3543	1.88501e-06	2.48608e-05	9.7517	4.10681	2.37452	6.67831e-08	1.25187e-05
TraesCS3B01G386600	respiratory burst oxidase homolog H	gi|326519306|dbj|BAJ96652.1|predicted protein [Hordeum vulgare subsp. vulgare]	tr|G7L3G1|G7L3G1_MEDTR	Respiratory burst oxidase-like protein	-	-	1.56929	0.64016	2.45141	1.3519e-05	3.39469e-05	2.05213	1.02804	1.99615	8.19361e-07	0.00056255	2.71754	0.989117	2.74744	6.81775e-25	1.04243e-07
TraesCS3B01G394600	probable phosphatase 2C 9	gi|669030452|emb|CDM84982.1|unnamed protein product [Triticum aestivum]	tr|B6T9X8|B6T9X8_MAIZE	Protein phosphatase 2C	-	-	1.92292	3.29188	0.584141	0.00057857	0.0096078	0.669602	2.34806	0.285172	0.000154675	5.82811e-10	0.992067	3.08112	0.321982	2.66974e-10	5.36914e-09
TraesCS3B01G400100	conserved hypothetical protein, expressed	gi|300681501|emb|CBH32596.1|conserved hypothetical protein, expressed [Triticum aestivum] gi|669030499|emb|CDM85045.1| unnamed protein product [Triticum aestivum]	AT1G07280.3	Tetratricopeptide repeat (TPR)-like superfamily protein	-	-	64.4729	9.37482	6.87724	2.11495e-109	8.17412e-22	12.8575	3.71014	3.4655	2.77462e-10	1.02462e-10	18.412	8.25505	2.23039	1.88926e-07	2.83629e-05
TraesCS3B01G402200LC	MYB-like transcription factor ETC3	gi|359950766|gb|AEV91173.1|MYB-related protein [Aegilops speltoides] gi|473961379|gb|EMS51126.1| Transcription factor TRY [Triticum urartu] gi|669029275|emb|CDM83430.1| unnamed protein product [Triticum aestivum]	tr|B6U783|B6U783_MAIZE	MYB-related transcription factor	-	-	343.039	657.694	0.521578	1.7618e-10	0.00100471	209.379	775.103	0.27013	1.0949e-09	5.66301e-13	335.014	682.227	0.491059	2.58496e-14	0.000131739
TraesCS3B01G402400LC	0	0	sp|Q8RBN5|SYV_CALS4	Valine--tRNA ligase	-	-	0.595827	3.50824	0.169836	1.51789e-08	1.82006e-14	0.144608	12.0479	0.0120028	5.02732e-34	3.22928e-50	0.636037	15.149	0.0419855	2.22662e-31	5.36548e-41
TraesCS3B01G413800	serine threonine- kinase SAPK4	gi|669030591|emb|CDM85167.1|unnamed protein product [Triticum aestivum]	tr|B9N888|B9N888_POPTR	Kinase family protein	-	-	30.4262	63.1117	0.482101	5.25678e-14	0.000181239	16.194	41.5354	0.389885	1.3395e-09	5.01583e-07	22.9106	45.7316	0.50098	3.22061e-09	0.000261915
TraesCS3B01G415700	NRT1 PTR FAMILY -like	gi|326496787|dbj|BAJ98420.1|predicted protein [Hordeum vulgare subsp. vulgare]	sp|O80436|PTR29_ARATH	Protein NRT1/ PTR FAMILY 5.5	-	-	3.09338	0.606201	5.1029	9.7507e-33	7.44533e-14	1.97999	0.90025	2.19938	6.67796e-06	0.000893018	2.4564	0.93447	2.62866	9.77495e-11	1.92236e-05
TraesCS3B01G419200	RNA-binding 24-B-like isoform X1	gi|669030636|emb|CDM85227.1|unnamed protein product [Triticum aestivum]	tr|B9RW95|B9RW95_RICCO	RNA binding protein, putative	-	-	14.5139	4.49883	3.22615	2.39648e-30	1.15121e-08	4.89717	1.89227	2.58799	5.50608e-10	3.09729e-06	6.02489	2.08735	2.88638	1.78111e-14	7.65958e-08
TraesCS3B01G420100LC	WRKY transcription	gi|669028352|emb|CDM82119.1|unnamed protein product [Triticum aestivum]	tr|A0A191XX65|A0A191XX65_WHEAT	WRKY transcription factor	WRKY	WRKY	9.88943	2.12546	4.65284	0.00340985	2.49267e-13	1.73316	4.4886	0.386124	0.00712537	2.4481e-05	2.74661	6.38022	0.430489	0.00215442	5.43111e-05
TraesCS3B01G420500	Receptor kinase HSL1	gi|669028763|emb|CDM82685.1|unnamed protein product [Triticum aestivum] gi|670020743|emb|CDJ26457.1| unnamed protein product [Triticum aestivum]	tr|B9N3K0|B9N3K0_POPTR	Leucine-rich repeat receptor-like protein kinase	-	-	4.1055	0.38631	10.6275	4.79713e-34	4.76324e-27	34.6769	2.81322	12.3264	1.54407e-37	4.00477e-39	21.921	2.28069	9.61155	8.77717e-18	4.48016e-32
TraesCS3B01G420700	amino acid permease 8-like	gi|669030641|emb|CDM85235.1|unnamed protein product [Triticum aestivum]	tr|A0A088MWT3|A0A088MWT3_ORYSA	Amino acid permease	-	-	0.634781	0.0333132	19.0549	6.43889e-12	1.71279e-18	0.380668	0.0932183	4.08362	0.000368835	0.00154007	0.311444	0.0279692	11.1353	0.00877295	3.3369e-05
TraesCS3B01G428800	unnamed protein product	gi|669030698|emb|CDM85320.1|unnamed protein product [Triticum aestivum]	tr|G7IB02|G7IB02_MEDTR	DUF1685 family protein	-	-	28.4315	7.1386	3.98278	7.07405e-26	2.5569e-11	138.444	19.9489	6.93991	1.75186e-44	2.74459e-25	89.8944	16.067	5.59498	1.08359e-34	2.56878e-20
TraesCS3B01G429000	unnamed protein product	gi|669030697|emb|CDM85319.1|unnamed protein product [Triticum aestivum]	tr|G7IB02|G7IB02_MEDTR	DUF1685 family protein	-	-	41.7934	3.30416	12.6487	1.13574e-91	5.36861e-33	89.9736	7.46595	12.0512	4.80087e-29	2.51907e-37	75.1014	5.39665	13.9163	4.77646e-89	3.04795e-40
TraesCS3B01G435100	0	0	tr|M8AV99|M8AV99_AEGTA	Tropinone reductase-like protein	-	-	5.64638	0.314054	17.979	4.68074e-05	3.51606e-36	48.1438	13.3582	3.60407	2.95056e-07	2.81678e-12	21.1672	9.483	2.23212	4.84985e-05	3.66588e-05
TraesCS3B01G439900	SD1	gi|669030524|emb|CDM85079.1|unnamed protein product [Triticum aestivum]	tr|N1R080|N1R080_AEGTA	Gibberellin 20 oxidase 2	-	GA20ox2	0.265987	29.7022	0.00895513	1.62857e-131	1.63913e-81	0.0549259	43.4965	0.00126277	1.06325e-97	8.9104e-110	0.140546	69.243	0.00202974	4.22143e-169	2.12478e-117
TraesCS3B01G441100	amino acid permease 3-like isoform X2	gi|669030783|emb|CDM85443.1|unnamed protein product [Triticum aestivum]	tr|I4IY18|I4IY18_HORVU	Amino acid permease	-	-	1.20725	0.0998483	12.0908	9.55292e-17	1.18344e-21	1.42223	0.517441	2.74858	2.05693e-06	4.41522e-05	0.881916	0.225272	3.9149	1.53608e-08	2.41792e-06
TraesCS3B01G448000	BTB POZ and TAZ domain-containing 1-like	gi|669030830|emb|CDM85512.1|unnamed protein product [Triticum aestivum]	tr|G7JMM8|G7JMM8_MEDTR	BTB/POZ and TAZ domain protein	-	-	99.2849	24.5968	4.03649	1.8797e-22	4.05642e-12	17.6861	8.12503	2.17674	3.31788e-07	8.60326e-05	26.0858	11.5419	2.2601	5.01436e-11	2.1016e-05
TraesCS3B01G448100	BTB POZ and TAZ domain-containing 1-like	gi|669030831|emb|CDM85513.1|unnamed protein product [Triticum aestivum]	tr|G7JMM8|G7JMM8_MEDTR	BTB/POZ and TAZ domain protein	-	-	39.4948	13.6946	2.88397	1.19279e-12	3.09612e-07	15.8392	3.81693	4.14973	7.84311e-14	6.93456e-14	16.8817	5.89055	2.86589	1.99043e-05	2.04203e-08
TraesCS3B01G470400	50S ribosomal chloroplastic	gi|669031054|emb|CDM85812.1|unnamed protein product [Triticum aestivum]	tr|K7W1Y2|K7W1Y2_MAIZE	50S ribosomal protein L27	-	-	14.488	29.7767	0.486555	3.3233e-05	0.000258303	60.6857	25.0207	2.42542	3.47153e-16	2.81438e-06	55.7216	28.0597	1.98582	3.86775e-05	0.000361014
TraesCS3B01G488100	shikimate O-hydroxycinnamoyltransferase-like	gi|669031195|emb|CDM86021.1|unnamed protein product [Triticum aestivum]	tr|E6Y426|E6Y426_SALMI	Hydroxycinnamoyl-CoA shikimate/quinate hydroxycinnamoyltransferase	-	-	0.360039	1.78745	0.201426	7.11578e-11	1.88675e-12	0.119491	1.46996	0.0812884	3.98293e-10	5.34375e-15	0.129741	2.37934	0.0545279	6.37602e-17	3.71317e-23
TraesCS3B01G490700	unnamed protein product	gi|669031213|emb|CDM86049.1|unnamed protein product [Triticum aestivum]	AT4G19090.1	transmembrane protein, putative (DUF594)	-	-	29.4842	55.7814	0.528567	1.26975e-11	0.00130701	2.2983	39.2973	0.058485	7.2523e-23	4.98617e-48	3.63938	33.1198	0.109886	5.91849e-13	1.36559e-32
TraesCS3B01G516100	0	0	sp|Q3MHZ7|GPI8_BOVIN	GPI-anchor transamidase	-	-	0.193563	2.22577	0.0869648	4.02809e-07	7.32609e-17	0.0664639	1.8191	0.0365366	0.000209362	1.45581e-12	0.181698	1.05971	0.171461	0.00286868	8.59718e-05
TraesCS3B01G529100	glucan endo-1,3-beta-glucosidase 6-like	gi|669031393|emb|CDM86353.1|unnamed protein product [Triticum aestivum]	tr|Q75K72|Q75K72_ORYSJ	'putative beta-1,3-glucanase	-	-	1.44219	3.4135	0.422495	9.40272e-05	4.54702e-05	4.11358	0.701586	5.86326	1.90619e-17	1.48526e-13	2.33389	0.751092	3.10733	8.35372e-10	1.26433e-05
TraesCS3B01G530000	glucan endo-1,3-beta-glucosidase 6-like	gi|669031393|emb|CDM86353.1|unnamed protein product [Triticum aestivum]	tr|Q75K72|Q75K72_ORYSJ	'putative beta-1,3-glucanase	-	-	2.33141	7.23183	0.322382	3.24225e-07	1.50139e-08	4.83548	1.56328	3.09317	2.76712e-13	3.92209e-07	3.85825	1.75519	2.1982	0.000139053	0.000617475
TraesCS3B01G531500	annexin D5	gi|960480214|ref|XP_003574497.2|PREDICTED: annexin D5-like isoform X1 [Brachypodium distachyon] gi|944062740|gb|KQJ98330.1| hypothetical protein BRADI_3g36240 [Brachypodium distachyon]	tr|A0A1D5VTL2|A0A1D5VTL2_WHEAT	Annexin	-	-	26.3724	12.6688	2.08168	1.04667e-09	0.000992453	27.2723	12.6241	2.16034	9.58989e-08	8.42168e-05	32.8301	10.1482	3.23505	1.05778e-35	3.96205e-10
TraesCS3B01G581600	E3 ubiquitin- ligase HERC2-like	gi|669031789|emb|CDM86942.1|unnamed protein product [Triticum aestivum]	tr|Q9FHX1|Q9FHX1_ARATH	Regulator of chromosome condensation (RCC1) family with FYVE zinc finger domain	-	-	2.05084	3.50924	0.58441	2.22949e-18	0.00847772	1.47486	4.84356	0.304499	5.42079e-22	1.51608e-10	1.37348	4.54685	0.302073	8.09392e-37	6.60034e-11
TraesCS3B01G604900	disease resistance RPP13 3	gi|669031770|emb|CDM86918.1|unnamed protein product [Triticum aestivum]	AT5G38350.1	Disease resistance protein (NBS-LRR class) family	-	-	0.568943	3.47522	0.163715	5.41891e-65	4.96516e-20	0.3479	3.17908	0.109434	2.82385e-21	1.98261e-28	0.723518	2.98871	0.242083	6.37954e-07	6.91096e-14
TraesCS3B01G651800LC	PREDICTED: uncharacterized protein LOC106866556	gi|960480403|ref|XP_014756851.1|PREDICTED: uncharacterized protein LOC106866556 [Brachypodium distachyon] gi|960480405|ref|XP_014756852.1| PREDICTED: uncharacterized protein LOC106866556 [Brachypodium distachyon] gi|960480407|ref|XP_014756853.1| PREDICTED: uncharacterized protein LOC106866556 [Brachypodium distachyon] gi|960480409|ref|XP_014756854.1| PREDICTED: uncharacterized protein LOC10686655…	tr|Q2QTY9|Q2QTY9_ORYSJ	Retrotransposon protein, putative, unclassified	-	-	41.6769	13.4236	3.10475	4.47969e-23	3.59926e-08	9.49999	4.73316	2.00711	0.00150837	0.00095037	16.3401	6.85271	2.38447	1.58081e-10	9.0356e-06
TraesCS4A01G025300	3-ketoacyl- synthase 11-like	gi|326527923|dbj|BAJ89013.1|predicted protein [Hordeum vulgare subsp. vulgare]	tr|F2D1P2|F2D1P2_HORVV	3-ketoacyl-CoA synthase	-	-	0.0210113	0.881822	0.0238272	1.75869e-14	2.99431e-26	0	0.285103	0	0.000259837	5.11453e-07	0.0132287	0.478449	0.0276492	1.86442e-07	3.70667e-10
TraesCS4A01G027700	Heat stress transcription factor A-2d	gi|724382980|gb|AIY25733.1|heat shock factor A6 [Triticum aestivum]	tr|A0A076L230|A0A076L230_GOSHI	Heat shock transcription factor	HSF	HSF	50.9727	23.0248	2.21382	3.22975e-08	0.000227584	181.627	60.4347	3.00533	5.89589e-35	1.76474e-09	140.512	48.8557	2.87605	7.68564e-43	7.85431e-09
TraesCS4A01G029000	NETWORKED 1D-like	gi|474057860|gb|EMS53903.1|hypothetical protein TRIUR3_18298 [Triticum urartu]	tr|A0A061DQM7|A0A061DQM7_THECC	Kinase interacting (KIP1-like) family protein, putative	-	-	0.158587	0.444029	0.357156	2.79869e-06	1.14423e-06	0.186399	0.573999	0.324737	0.000414743	6.36004e-07	0.194469	0.49587	0.392178	0.000551203	4.00128e-05
TraesCS4A01G033200	0	0	tr|A0A072UXE4|A0A072UXE4_MEDTR	Gibberellin 2-beta-dioxygenase	-	GA2ox-A11	0	1.3194	0	8.23066e-23	5.6253e-37	0	1.25144	0	1.7452e-13	2.15952e-21	0	1.82935	0	3.29436e-17	7.16525e-29
TraesCS4A01G033600	blue copper	gi|224551500|gb|ACN54192.1|blue copper protein [Triticum aestivum]	tr|C7AE91|C7AE91_WHEAT	Blue copper protein	-	-	42.0281	15.4426	2.72157	5.61246e-05	1.81154e-06	29.9051	118.85	0.25162	3.08881e-10	3.87792e-14	27.1358	115.605	0.234728	0.000204015	1.08641e-15
TraesCS4A01G053900	pentatricopeptide repeat-containing At3g29290	gi|475536954|gb|EMT09003.1|hypothetical protein F775_02099 [Aegilops tauschii]	tr|A0A1E5W8K5|A0A1E5W8K5_9POAL	Pentatricopeptide repeat-containing protein	-	-	0.396003	2.03688	0.194416	4.15343e-31	7.72291e-16	0.89524	0.332027	2.69629	0.000562049	2.62005e-05	0.813506	0.305177	2.66568	1.95244e-08	5.16321e-05
TraesCS4A01G056400	beta-glucosidase 6	gi|357120370|ref|XP_003561900.1|PREDICTED: beta-glucosidase 6 [Brachypodium distachyon] gi|944087578|gb|KQK22930.1| hypothetical protein BRADI_1g70170 [Brachypodium distachyon]	tr|G7JHH4|G7JHH4_MEDTR	Beta-glucosidase	-	-	4.57389	2.05999	2.22035	2.41317e-06	0.000427699	0.463931	2.36111	0.196488	3.31744e-09	6.66705e-12	1.19501	4.97436	0.240234	4.72952e-17	2.22065e-12
TraesCS4A01G063800	glutamine synthetase cytosolic isozyme 1-2	gi|40317418|gb|AAR84348.1|glutamine synthetase isoform GSr2 [Triticum aestivum]	tr|Q6RUJ1|Q6RUJ1_WHEAT	Glutamine synthetase	-	-	106.512	49.2446	2.16293	8.25419e-25	0.000394695	131.268	66.3572	1.9782	1.7475e-18	0.000401152	124.651	73.3425	1.69957	9.22834e-06	0.00795649
TraesCS4A01G063900	0	0	tr|Q10PS7|Q10PS7_ORYSJ	Cytochrome P450 family protein, expressed	-	-	1.89534	0.418918	4.52437	8.68677e-08	4.52804e-11	6.12386	0.551347	11.1071	6.56167e-33	1.23014e-27	5.79944	0.437535	13.2548	7.86191e-56	3.05972e-30
TraesCS4A01G073900	Type I inositol-1,4,5-trisphosphate 5-phosphatase CVP2	gi|326516298|dbj|BAJ92304.1|predicted protein [Hordeum vulgare subsp. vulgare]	tr|G7IBG6|G7IBG6_MEDTR	Type I inositol-1,4,5-trisphosphate 5-phosphatase	-	-	2.41985	0.994548	2.43311	0.000342654	9.49971e-05	3.85865	1.67398	2.30507	1.72677e-08	7.94769e-05	3.29137	1.68394	1.95456	1.08388e-08	0.00256596
TraesCS4A01G076200	Peptide transporter PTR2	gi|475528356|gb|EMT07615.1|Peptide transporter PTR2 [Aegilops tauschii]	tr|A6YJX4|A6YJX4_9MAGN	Peptide transporter	-	-	0.890937	0.458063	1.94501	0.000304529	0.00611753	1.06415	0.515772	2.06321	1.69743e-11	0.00109359	0.834586	0.438184	1.90465	2.90497e-05	0.0066729
TraesCS4A01G090200	alpha- expressed	gi|473904105|gb|EMS49259.1|Peroxidasin-like protein [Triticum urartu]	tr|A0A1J6K7V1|A0A1J6K7V1_NICAT	Alpha-dioxygenase 2	-	-	13.0792	4.41854	2.96007	1.07748e-14	1.78832e-07	16.1264	6.02652	2.67591	3.04317e-05	2.67107e-07	15.4245	2.99467	5.15063	1.45082e-27	5.07118e-18
TraesCS4A01G091000LC	FAF- chloroplastic	gi|326502824|dbj|BAJ99040.1|predicted protein [Hordeum vulgare subsp. vulgare]	AT3G59300.2	Pentatricopeptide repeat (PPR) superfamily protein	-	-	17.9857	8.95794	2.0078	3.102e-06	0.00203694	5.93164	3.34017	1.77585	4.71647e-05	0.0098033	9.76512	4.47805	2.18066	2.14386e-09	0.00015345
TraesCS4A01G093200	predicted protein	gi|326523293|dbj|BAJ88687.1|predicted protein [Hordeum vulgare subsp. vulgare]	AT1G27690.1	lipase, putative (DUF620)	-	-	0.380696	0.756174	0.503451	0.00600355	0.0085428	0.640051	2.50038	0.255982	0.000214534	5.37032e-09	0.2858	1.06043	0.269512	0.000342393	7.87956e-06
TraesCS4A01G096100	hypothetical protein F775_32801	gi|475602622|gb|EMT25185.1|hypothetical protein F775_32801 [Aegilops tauschii]	AT2G37678.1	far-red elongated hypocotyl 1	-	-	8.72397	17.7946	0.490258	4.65017e-06	0.000260849	5.1456	25.8827	0.198804	2.68622e-13	6.27287e-19	7.63451	26.3756	0.289453	3.04272e-18	5.84805e-12
TraesCS4A01G101700	plant-specific domain TIGR01589 family	gi|475627880|gb|EMT33812.1|hypothetical protein F775_28626 [Aegilops tauschii]	tr|A0A061EZD3|A0A061EZD3_THECC	Plant protein 1589 of Uncharacterized protein function	-	-	19.3303	41.0959	0.47037	0.00318369	0.000148433	0.343449	167.218	0.0020539	2.38952e-119	1.0869e-112	4.82841	252.263	0.0191404	2.41097e-35	3.08357e-79
TraesCS4A01G106400	mitogen-activated kinase 5 isoform X1	gi|151384858|gb|ABS11090.1|MAP kinase [Triticum aestivum]	tr|A7L5U5|A7L5U5_WHEAT	Mitogen-activated protein kinase	-	-	12.2557	5.71792	2.14339	0.000103345	0.000643682	11.703	26.9222	0.434696	1.73271e-05	1.36442e-05	11.6386	28.1358	0.413659	0.00848358	1.96117e-06
TraesCS4A01G109200	flavonol synthase flavanone 3-hydroxylase-like	gi|475592378|gb|EMT22046.1|Flavonol synthase/flavanone 3-hydroxylase [Aegilops tauschii]	tr|A0A061FM72|A0A061FM72_THECC	2-oxoglutarate (2OG) and Fe(II)-dependent oxygenase superfamily protein	-	-	0.38389	3.90811	0.098229	0.00484483	1.70194e-24	1.30407	12.5911	0.103571	0.000640482	2.42339e-28	1.0963	15.562	0.0704472	1.01213e-15	9.86295e-38
TraesCS4A01G114400	abscisic acid receptor PYL4	gi|326520944|dbj|BAJ92835.1|predicted protein, partial [Hordeum vulgare subsp. vulgare]	tr|G7JKP6|G7JKP6_MEDTR	Abscisic acid receptor	-	PYL4-like-A1	8.8439	1.30066	6.79954	1.72249e-15	6.19562e-18	8.88506	1.67302	5.31078	6.38506e-14	3.60702e-13	6.16132	1.14568	5.37787	8.96192e-19	7.20299e-12
TraesCS4A01G133400	probable inactive receptor kinase At5g58300	gi|475557798|gb|EMT12910.1|Putative inactive receptor kinase [Aegilops tauschii]	tr|G7K0V8|G7K0V8_MEDTR	Receptor-like kinase	-	-	0.434664	1.99779	0.217573	8.91294e-16	9.08928e-13	0.925613	2.97325	0.311314	0.000949727	3.49089e-08	0.450063	2.59266	0.173591	3.70444e-10	3.5252e-15
TraesCS4A01G140000	sucrose synthase 4	gi|675396434|gb|AIL88515.1|sucrose synthase type 3 [Triticum polonicum]	tr|I1H5N7|I1H5N7_BRADI	Sucrose synthase	-	-	11.37	22.7369	0.500068	3.25649e-09	0.000404381	9.77302	20.042	0.487626	1.99808e-08	0.000184847	8.8409	23.9597	0.36899	8.98998e-26	4.29175e-08
TraesCS4A01G162200	predicted protein	gi|326513862|dbj|BAJ87949.1|predicted protein [Hordeum vulgare subsp. vulgare]	tr|A0A061E964|A0A061E964_THECC	Dentin sialophosphoprotein-related, putative isoform 1	-	-	125.942	31.8946	3.94868	3.75952e-36	7.07852e-12	193.1	111.777	1.72755	1.61278e-14	0.00559821	211.12	98.6331	2.14045	1.51696e-72	5.05709e-05
TraesCS4A01G169500	cell number regulator 13-like	gi|473930437|gb|EMS49964.1|hypothetical protein TRIUR3_26988 [Triticum urartu]	tr|A0A1E5VXG0|A0A1E5VXG0_9POAL	Protein MID1-COMPLEMENTING ACTIVITY 1	-	-	29.3185	12.8582	2.28014	0.000678774	0.000148469	27.1738	109.897	0.247265	3.87208e-07	1.71388e-14	19.0407	91.5293	0.208028	7.98767e-06	3.82156e-18
TraesCS4A01G179500	probable proline transporter 2 isoform X2	gi|475535936|gb|EMT08824.1|hypothetical protein F775_30855 [Aegilops tauschii]	tr|Q948J7|Q948J7_HORVU	Proline transporter	-	-	44.7662	22.0539	2.02986	6.17054e-12	0.00143658	91.6154	47.5793	1.92553	3.42032e-24	0.000728692	82.6188	41.948	1.96955	1.78712e-42	0.000450189
TraesCS4A01G180300	probable staphylococcal-like nuclease CAN2	gi|475527701|gb|EMT07515.1|Putative 38.1 kDa protein [Aegilops tauschii]	tr|Q93XM3|Q93XM3_TOBAC	Nuclease	-	-	0.64591	0.290875	2.22057	0.000975207	0.00100521	0.492604	1.14218	0.431283	0.00249561	9.92904e-05	0.526809	1.27411	0.413473	0.00550423	2.03995e-05
TraesCS4A01G180700	ferritin- chloroplastic-like	gi|157674655|gb|ABV60416.1|ferritin [Triticum aestivum]	tr|A0A1D5X3S5|A0A1D5X3S5_WHEAT	Ferritin	-	-	8.18462	16.3301	0.501198	2.17526e-11	0.000487032	3.50013	8.7281	0.401019	2.68935e-05	4.45161e-06	3.36726	8.64987	0.389284	4.2245e-10	1.24475e-06
TraesCS4A01G192900	root phototropism 2-like	gi|326506040|dbj|BAJ91259.1|predicted protein [Hordeum vulgare subsp. vulgare]	tr|A0A061GZ88|A0A061GZ88_THECC	Phototropic-responsive NPH3 family protein	-	-	81.8166	19.4232	4.21231	4.97726e-56	6.74471e-13	72.68	42.9065	1.69392	0.0088624	0.00865588	94.2417	35.343	2.66649	3.22027e-38	9.68847e-08
TraesCS4A01G207700	sec1 family domain-containing MIP3	gi|474122037|gb|EMS56076.1|Sec1 family domain-containing protein 2 [Triticum urartu]	tr|M7Z911|M7Z911_TRIUA	Sec1 family domain-containing protein 2	-	-	5.4792	0.886837	6.17836	1.9176e-43	1.89906e-18	6.82352	1.74551	3.90918	1.41178e-27	1.61769e-12	5.15453	1.63734	3.14811	3.37429e-33	5.07572e-09
TraesCS4A01G216600	hypothetical protein F775_18273	gi|475323071|gb|EMT00246.1|hypothetical protein F775_18273 [Aegilops tauschii]	AT4G38550.5	phospholipase-like protein (PEARLI 4) family protein	-	-	10.0845	5.04075	2.0006	0.000221482	0.00452554	6.2649	2.99316	2.09307	0.0068149	0.00588642	7.18083	2.73108	2.6293	2.29727e-07	0.000137212
TraesCS4A01G216900	ABC transporter G family member 25	gi|326494590|dbj|BAJ94414.1|predicted protein [Hordeum vulgare subsp. vulgare] gi|326525625|dbj|BAJ88859.1| predicted protein [Hordeum vulgare subsp. vulgare]	tr|A0A0K9Q0M2|A0A0K9Q0M2_ZOSMR	ABC transporter G family member	-	-	0.844635	4.04775	0.208668	7.25205e-20	8.95695e-15	1.21082	2.54599	0.475581	0.00172966	0.000807236	0.969911	2.51333	0.385907	2.78609e-05	8.48716e-06
TraesCS4A01G224300	Rpr4901.2	gi|124295114|gb|ABN04099.1|Rpr4901.2 [Hordeum vulgare subsp. vulgare]	tr|A2T582|A2T582_HORVV	Rpr4901.2	-	-	69.587	27.7322	2.50925	2.41524e-06	1.28372e-05	10.0906	34.1629	0.295367	1.22375e-07	5.12465e-11	10.9908	47.946	0.229232	1.55422e-07	4.89087e-16
TraesCS4A01G245300	DETOXIFICATION 33	gi|357121098|ref|XP_003562258.1|PREDICTED: protein DETOXIFICATION 29 [Brachypodium distachyon] gi|944078756|gb|KQK14108.1| hypothetical protein BRADI_1g14350 [Brachypodium distachyon]	tr|W5DNN7|W5DNN7_WHEAT	Protein DETOXIFICATION	-	-	80.2536	14.4826	5.5414	5.67231e-40	1.03996e-17	76.9858	33.8112	2.27693	8.15147e-16	1.25887e-05	72.9605	29.4973	2.47347	1.20667e-10	1.16995e-06
TraesCS4A01G248400	glycerol-3-phosphate 2-O-acyltransferase 6-like	gi|326499720|dbj|BAJ86171.1|predicted protein [Hordeum vulgare subsp. vulgare]	tr|G7IDH7|G7IDH7_MEDTR	Glycerol-3-phosphate acyltransferase	-	-	0.131418	0.00775091	16.9551	0.00407024	1.55609e-05	1.12693	0.0453501	24.8496	3.83007e-17	1.61562e-16	0.735468	0.0791377	9.29352	0.000311678	6.56084e-09
TraesCS4A01G256500	1-aminocyclopropane-1-carboxylate synthase 1	gi|475584655|gb|EMT19835.1|1-aminocyclopropane-1-carboxylate synthase 1 [Aegilops tauschii]	tr|R7WFE2|R7WFE2_AEGTA	1-aminocyclopropane-1-carboxylate synthase 1	-	ACC synthase	0.00490042	0.312557	0.0156785	2.58644e-07	7.07534e-14	0.00783644	0.505956	0.0154884	8.08341e-05	4.22313e-11	0.0150129	1.09474	0.0137136	7.02246e-14	6.38561e-20
TraesCS4A01G257300	0	0	AT4G15215.9	pleiotropic drug resistance 13	-	-	6.56942	1.25169	5.24842	1.12043e-17	7.56434e-15	2.44861	0.9516	2.57316	5.05683e-07	0.000154104	4.41432	1.39723	3.15933	1.41515e-16	1.98798e-07
TraesCS4A01G262900	phytochrome A	gi|57281883|emb|CAC85512.1|phytochrome A [Triticum aestivum]	tr|Q5K5K6|Q5K5K6_WHEAT	Phytochrome	-	-	2.26373	5.30196	0.42696	5.65698e-12	1.33401e-05	0.508705	1.88504	0.269864	7.17428e-12	4.26519e-10	1.16464	2.40357	0.484547	0.00370213	0.000386237
TraesCS4A01G283600	formin 18	gi|473941910|gb|EMS50351.1|hypothetical protein TRIUR3_20886 [Triticum urartu]	AT1G11130.2	Leucine-rich repeat protein kinase family protein	-	-	9.00894	77.2655	0.116597	1.29539e-126	3.80878e-28	9.6287	73.428	0.131131	1.15189e-133	1.61065e-28	10.0004	91.0694	0.10981	1.44759e-207	1.26727e-33
TraesCS4A01G284400	glutamine amidotransferase YLR126C	gi|326495170|dbj|BAJ85681.1|predicted protein [Hordeum vulgare subsp. vulgare] gi|326496350|dbj|BAJ94637.1| predicted protein [Hordeum vulgare subsp. vulgare]	tr|A0A0K9P3N2|A0A0K9P3N2_ZOSMR	GMP synthase [glutamine-hydrolyzing]	-	-	3.64595	1.15285	3.16256	1.47435e-07	9.86158e-08	7.8284	2.53072	3.09335	1.44466e-08	1.05594e-08	3.34972	1.71378	1.95458	1.83572e-08	0.00273688
TraesCS4A01G290900	cold shock -1 precursor	gi|326499540|dbj|BAJ86081.1|predicted protein [Hordeum vulgare subsp. vulgare]	tr|H6WX59|H6WX59_MEDSA	Glycine-rich protein	-	-	0.152829	2.06267	0.074093	4.28469e-10	1.77122e-16	0.0319288	0.862277	0.0370285	0.000745058	8.52101e-06	0.0856258	0.90358	0.0947628	0.000528937	7.18723e-05
TraesCS4A01G304400	fatty acyl coA reductase	gi|700895248|gb|AIU99981.1|alcohol-forming fatty acyl-coenzyme A reductase [Triticum aestivum]	tr|A0A1D5X6W6|A0A1D5X6W6_WHEAT	Fatty acyl-CoA reductase	-	-	0.292327	17.363	0.0168362	2.50162e-52	1.38577e-67	0	2.1375	0	2.30045e-20	3.98135e-35	0.204152	2.77921	0.0734571	1.0972e-10	3.44694e-24
TraesCS4A01G308600	geraniol 8-hydroxylase-like	gi|473923044|gb|EMS49735.1|Cytochrome P450 76C4 [Triticum urartu]	tr|Q10P40|Q10P40_ORYSJ	Cytochrome P450 family protein, expressed	-	-	6.92543	2.57081	2.69387	0.00106876	4.16717e-06	3.91565	12.4057	0.315634	2.15263e-06	1.34669e-09	3.51982	10.2789	0.342433	1.99299e-07	1.56398e-08
TraesCS4A01G314400	Disease resistance RPM1	gi|473789941|gb|EMS46322.1|Disease resistance protein RPM1 [Triticum urartu]	tr|M7YGM4|M7YGM4_TRIUA	Disease resistance protein RPM1	-	-	2.04604	0.473479	4.3213	0.000154132	1.10636e-11	1.91288	4.99744	0.382772	0.00159433	9.61054e-07	1.90824	6.38048	0.299075	0.00195096	1.18501e-10
TraesCS4A01G321700	0	0	tr|O81118|O81118_WHEAT	Cell wall invertase	-	-	0.380142	0	-	1.77791e-09	2.54377e-19	0.0195889	0.90192	0.0217191	4.2352e-11	2.35452e-19	0.0548076	0.897646	0.0610571	9.63822e-10	5.56872e-15
TraesCS4A01G331900	cinnamoyl- reductase 1-like	gi|475547540|gb|EMT10896.1|Dihydroflavonol-4-reductase [Aegilops tauschii]	tr|E3NZI6|E3NZI6_GOSHI	Cinnamoyl-CoA reductase 4	-	-	2.15369	3.72565	0.578072	6.4082e-05	0.00961381	2.50122	5.63996	0.443482	0.00528821	5.16051e-05	1.54726	4.58424	0.337518	1.55034e-11	3.95676e-08
TraesCS4A01G336500	probable acyl-activating enzyme chloroplastic	gi|474247156|gb|EMS60031.1|Long-chain-fatty-acid--CoA ligase FadD15 [Triticum urartu]	tr|B9S3P9|B9S3P9_RICCO	Long-chain-fatty-acid CoA ligase, putative	-	-	2.52537	5.62544	0.44892	6.61297e-11	4.38416e-05	1.26354	4.78153	0.264253	5.42397e-14	3.69892e-12	1.88928	4.55715	0.414575	4.90219e-07	4.67027e-06
TraesCS4A01G344700	0	0	tr|A0A061E5L2|A0A061E5L2_THECC	Leucine-rich repeat receptor protein kinase family protein	-	-	0.393992	1.5876	0.248168	0.00109079	3.58808e-10	0.650248	6.5048	0.0999644	1.37848e-21	4.61114e-27	0.404656	2.17309	0.186212	2.90742e-05	2.82704e-12
TraesCS4A01G364400	phosphoribosylformylglycinamidine cyclo- chloroplastic mitochondrial	gi|326511741|dbj|BAJ92015.1|predicted protein [Hordeum vulgare subsp. vulgare] gi|326511886|dbj|BAJ92087.1| predicted protein [Hordeum vulgare subsp. vulgare] gi|326518300|dbj|BAJ88179.1| predicted protein [Hordeum vulgare subsp. vulgare]	tr|A0A061DT32|A0A061DT32_THECC	Phosphoribosylformylglycinamidine cyclo-ligase	-	-	2.27669	5.4103	0.420806	1.86474e-08	2.24687e-05	2.38804	6.23313	0.383121	0.000625207	3.56532e-06	1.43614	5.86076	0.245043	3.11789e-11	1.05224e-11
TraesCS4A01G384600	0	0	tr|E7CWB5|E7CWB5_WHEAT	Lectin receptor kinase	-	-	2.66685	0.461908	5.77355	0.00336839	1.09213e-15	1.17723	5.33697	0.220581	8.20305e-09	3.88651e-14	1.17122	3.37892	0.346627	0.0020525	1.6206e-07
TraesCS4A01G388600	Fatty acyl- reductase 1	gi|733386997|gb|AIZ97193.1|fatty acyl-coenzyme A reductase [Triticum aestivum]	tr|W5DS05|W5DS05_WHEAT	Fatty acyl-CoA reductase	-	-	0.120462	0.931475	0.129324	2.06737e-17	5.14227e-21	0.230927	1.29989	0.177651	0.00143905	9.82162e-16	0.0879763	1.11619	0.0788188	1.37761e-23	5.0484e-26
TraesCS4A01G389000	peroxidase 1-like	gi|326518626|dbj|BAJ88342.1|predicted protein [Hordeum vulgare subsp. vulgare]	tr|A0A1D5WYS2|A0A1D5WYS2_WHEAT	Peroxidase	-	-	4.76576	20.5164	0.232291	5.00213e-35	4.81494e-14	3.49133	18.0477	0.19345	1.52485e-10	1.22445e-17	4.66957	18.1014	0.257968	9.15606e-25	5.78283e-13
TraesCS4A01G396400	WRKY transcription factor 72	gi|475544692|gb|EMT10372.1|Putative WRKY transcription factor 72 [Aegilops tauschii]	tr|G7KZU9|G7KZU9_MEDTR	WRKY family transcription factor	-	-	0.709112	0.0824417	8.60138	3.16069e-08	3.1918e-18	0.271642	2.0228	0.13429	3.43177e-12	1.92192e-20	0.259237	0.888612	0.291733	0.00111148	8.2954e-08
TraesCS4A01G405900	predicted protein	gi|326532982|dbj|BAJ89336.1|predicted protein [Hordeum vulgare subsp. vulgare]	tr|A0A1J3GMW2|A0A1J3GMW2_NOCCA	UPF0503 protein, chloroplastic	-	-	7.61686	2.61988	2.90733	3.46271e-08	2.18621e-06	4.70918	11.621	0.405232	0.000363791	2.345e-05	4.14563	12.3485	0.335721	1.47076e-05	1.07374e-07
TraesCS4A01G412500	transporter arsB isoform X2	gi|326532602|dbj|BAK05230.1|predicted protein [Hordeum vulgare subsp. vulgare]	sp|A4SN80|NHAB_AERS4	Na(+)/H(+) antiporter NhaB	-	-	53.4531	26.7371	1.99921	1.03098e-11	0.00187813	111.767	55.4284	2.01642	4.40015e-15	0.00024707	125.239	59.5736	2.10226	3.134e-24	8.05181e-05
TraesCS4A01G415600	WAT1-related At2g39510-like isoform X1	gi|475609053|gb|EMT27247.1|Auxin-induced protein 5NG4 [Aegilops tauschii]	tr|W5DP15|W5DP15_WHEAT	WAT1-related protein	-	-	0.765887	0.122191	6.26794	1.75583e-05	1.47114e-09	0.489038	0.0668008	7.32085	0.000561443	7.68868e-05	1.09841	0.0809231	13.5735	4.29326e-11	2.35734e-11
TraesCS4A01G423300	hypothetical protein F775_22976	gi|475583659|gb|EMT19534.1|hypothetical protein F775_22976 [Aegilops tauschii]	tr|B6U078|B6U078_MAIZE	F-box domain containing protein	-	-	0.874291	2.16699	0.403458	0.00125294	3.84002e-05	1.05088	2.65329	0.396065	0.001195	9.29528e-05	0.714252	2.08628	0.342356	1.91613e-05	1.43961e-05
TraesCS4A01G426300	GDSL esterase lipase At5g45910-like	gi|475602973|gb|EMT25278.1|GDSL esterase/lipase [Aegilops tauschii]	tr|M8BU08|M8BU08_AEGTA	GDSL esterase/lipase	-	-	0.934664	0.0106468	87.7886	1.77628e-08	4.22568e-24	1.50091	0.0584287	25.6878	5.95566e-11	2.88055e-16	1.47266	0.030285	48.6266	2.14764e-16	1.14327e-18
TraesCS4A01G429000	0	0	tr|A0A1D1XW49|A0A1D1XW49_9ARAE	BON1-associated protein 2	-	-	0.875486	0.236117	3.70785	0.00428726	0.000100013	0.524822	2.64272	0.198592	3.71916e-06	1.74654e-08	0.52711	2.23398	0.235951	0.000535167	9.48039e-07
TraesCS4A01G429100	probable E3 ubiquitin- ligase XBOS36	gi|326511100|dbj|BAJ95929.1|predicted protein [Hordeum vulgare subsp. vulgare]	tr|B9ID59|B9ID59_POPTR	Ankyrin repeat family protein	-	-	16.811	7.05818	2.38178	1.55156e-22	4.89149e-05	9.82097	5.08598	1.93099	1.22428e-14	0.00110912	12.0914	6.30951	1.91637	3.6477e-11	0.0011059
TraesCS4A01G429700	laccase-15-like	gi|1002300096|ref|XP_015613446.1|PREDICTED: laccase-15 [Oryza sativa Japonica Group] gi|122212448|sp|Q339K6.1|LAC15_ORYSJ RecName: Full=Laccase-15; AltName: Full=Benzenediol:oxygen oxidoreductase 15; AltName: Full=Diphenol oxidase 15; AltName: Full=Urishiol oxidase 15; Flags: Precursor gi|78708296|gb|ABB47271.1| Multicopper oxidase family protein, expressed [Oryza sativa Japonica Group] gi|113639…	tr|W5DRK5|W5DRK5_WHEAT	Laccase	-	-	0.277865	0.0506752	5.48325	0.00146101	1.50228e-09	0.114546	0.0148712	7.70255	0.00122935	0.000249009	0.665091	0.13618	4.88391	5.86483e-11	6.33104e-10
TraesCS4A01G434600LC	transcription factor BTF3 homolog 4	gi|475603976|gb|EMT25588.1|hypothetical protein F775_05996 [Aegilops tauschii]	tr|M8BUT1|M8BUT1_AEGTA	Nascent polypeptide-associated complex subunit beta	-	-	2.22287	1.09127	2.03696	0.000720774	0.00250476	0.436722	2.2228	0.196474	6.645e-13	2.46527e-13	0.523	2.29548	0.227839	1.12035e-13	5.70848e-12
TraesCS4A01G440100	0	0	sp|P13053|VDR_RAT	Vitamin D3 receptor	-	-	1.63921	0.0219815	74.572	1.45376e-24	1.10895e-33	0.787982	0.249489	3.15839	0.000144066	0.00120504	1.36061	0.220415	6.17292	1.45244e-05	6.38657e-09
TraesCS4A01G442400	caffeoyl- O-methyltransferase 1	gi|326494234|dbj|BAJ90386.1|predicted protein [Hordeum vulgare subsp. vulgare]	tr|B5KPW3|B5KPW3_TRIMO	Caffeoyl-CoA O-methyltransferase	-	-	36.765	6.71676	5.47363	1.98825e-33	6.09351e-17	32.0456	8.31312	3.85482	1.36977e-15	1.09105e-12	14.1633	7.65159	1.85103	5.26688e-06	0.00382231
TraesCS4A01G450800LC	0	0	AT2G13450.1	Ta11-like non-LTR retrotransposon	-	-	0.0283766	0.251464	0.112845	3.03076e-05	1.32817e-08	0.0733165	0.393812	0.186171	0.0019713	5.68193e-05	0.0559848	0.622556	0.0899273	2.45451e-07	7.84949e-11
TraesCS4A01G460000	eyes absent	gi|475618335|gb|EMT30415.1|Developmental protein eyes absent [Aegilops tauschii]	tr|C4J9C7|C4J9C7_MAIZE	Eyes absent-like protein	-	-	9.23903	18.4259	0.501416	5.20809e-12	0.000477869	2.49709	8.60009	0.290356	4.58758e-14	2.2337e-10	4.73015	11.6759	0.405121	7.46074e-09	2.07159e-06
TraesCS4A01G472400	WAT1-related At3g30340-like	gi|721618850|ref|XP_003561231.2|PREDICTED: WAT1-related protein At4g01440-like [Brachypodium distachyon] gi|944084680|gb|KQK20032.1| hypothetical protein BRADI_1g52030 [Brachypodium distachyon]	tr|W5DSQ4|W5DSQ4_WHEAT	WAT1-related protein	-	-	3.54414	0.552114	6.41921	2.6815e-20	2.52493e-16	3.49041	0.966402	3.61176	2.33637e-08	2.57131e-08	4.19325	0.62408	6.7191	5.48849e-11	1.7426e-16
TraesCS4A01G490700	0	0	tr|A0A061FY57|A0A061FY57_THECC	Leucine-rich repeat receptor-like protein kinase family protein, putative	-	-	36.8538	11.3349	3.25134	0.00865418	6.81123e-09	11.4885	38.4997	0.298404	1.32395e-06	3.5232e-11	12.5464	30.0465	0.417566	0.007373	1.49461e-06
TraesCS4A01G493700	0	0	tr|A0A061FQX7|A0A061FQX7_THECC	Leucine-rich repeat receptor-like protein kinase family protein, putative	-	-	7.12277	2.90747	2.44982	0.00541042	3.60422e-05	4.62237	16.001	0.28888	1.0099e-07	3.98949e-11	5.08298	11.006	0.461839	0.00761591	4.7684e-05
TraesCS4A01G593300LC	3 (2 ),5 -bisphosphate nucleotidase	gi|475621631|gb|EMT31558.1|3'(2'),5'-bisphosphate nucleotidase [Aegilops tauschii]	sp|P0CY20|HAL21_CANAL	3'(2'),5'-bisphosphate nucleotidase 1	-	-	3.2006	5.84792	0.547306	4.05164e-05	0.0038366	2.42444	6.23941	0.388569	2.27539e-05	5.77607e-06	2.70977	5.60643	0.483332	0.000452903	0.000543571
TraesCS4B01G018500	contains domain DUF1677	gi|357119511|ref|XP_003561482.1|PREDICTED: uncharacterized protein LOC100843122 [Brachypodium distachyon] gi|944078508|gb|KQK13860.1| hypothetical protein BRADI_1g12950 [Brachypodium distachyon]	tr|G7K3P0|G7K3P0_MEDTR	DUF1677 family protein	-	-	19.4383	5.70922	3.40472	3.81699e-10	9.20855e-09	20.2556	7.29442	2.77687	1.33088e-07	1.0356e-06	15.4821	5.6646	2.73312	8.19214e-17	2.7536e-06
TraesCS4B01G023800	phosphomethylpyrimidine chloroplastic	gi|357119153|ref|XP_003561310.1|PREDICTED: phosphomethylpyrimidine synthase, chloroplastic [Brachypodium distachyon] gi|960455788|ref|XP_014752256.1| PREDICTED: phosphomethylpyrimidine synthase, chloroplastic [Brachypodium distachyon] gi|944078444|gb|KQK13796.1| hypothetical protein BRADI_1g12550 [Brachypodium distachyon]	tr|M7YHQ6|M7YHQ6_TRIUA	Phosphomethylpyrimidine synthase	-	-	55.228	201.468	0.274128	1.20122e-25	7.6981e-12	9.18026	39.395	0.233031	2.28555e-08	1.21393e-15	9.50723	47.3853	0.200637	1.15807e-09	2.50811e-19
TraesCS4B01G029300	formin 18	gi|473941910|gb|EMS50351.1|hypothetical protein TRIUR3_20886 [Triticum urartu]	sp|Q0MQE8|NDUB9_PONAB	NADH dehydrogenase [ubiquinone] 1 beta subcomplex subunit 9	-	-	32.2259	182.316	0.176759	4.47633e-54	1.93494e-19	16.398	120.823	0.135719	1.70573e-48	1.07978e-26	20.9115	156.76	0.133398	5.32057e-84	7.51111e-28
TraesCS4B01G031600	hypothetical protein F775_08584	gi|475619533|gb|EMT30800.1|hypothetical protein F775_08584 [Aegilops tauschii]	tr|Q0WT61|Q0WT61_ARATH	Phosphatidylinositol N-acetyglucosaminlytransferase subunit P-like protein	-	-	0.906735	2.07857	0.43623	4.73166e-14	4.5492e-05	0.620652	2.0834	0.297904	8.80483e-09	7.36994e-09	0.722777	2.53914	0.284655	3.65708e-20	4.45532e-10
TraesCS4B01G038800	phosphatase family	gi|475594698|gb|EMT22780.1|hypothetical protein F775_28925 [Aegilops tauschii]	tr|B7FKK9|B7FKK9_MEDTR	Haloacid dehalogenase-like hydrolase	-	-	8.39129	0.584961	14.345	1.92951e-53	2.96582e-31	12.1348	2.97983	4.07233	1.21125e-16	3.65638e-12	18.1476	3.28756	5.52007	3.86232e-46	4.39393e-18
TraesCS4B01G041100	B Chain Semi-Active E176q Mutant Of Rice A Plant - Glucosidase	gi|310656758|gb|ADP02192.1|putative non-cyanogenic beta-glucosidase [Triticum aestivum]	tr|A0A067Y2M1|A0A067Y2M1_ORYSJ	Beta-glucosidase	-	-	0.105564	2.37152	0.0445133	1.91121e-30	9.89104e-34	0.571087	19.8735	0.0287361	7.69465e-41	3.19534e-59	0.66596	15.074	0.0441793	4.85999e-16	1.67953e-48
TraesCS4B01G051500	Transcription factor ICE1	gi|475625407|gb|EMT32961.1|Transcription factor ICE1 [Aegilops tauschii]	tr|A0A160SVP1|A0A160SVP1_SOLCI	Transcription factor Inducer of CBF expression 1	bHLH	bHLH	0.45203	0.1204	3.75439	1.044e-06	4.06878e-07	1.74376	0.137192	12.7104	1.50057e-31	3.90999e-24	1.0823	0.164957	6.5611	2.37297e-12	1.08513e-13
TraesCS4B01G052300	Glutamate decarboxylase 1	gi|475509418|gb|EMT05187.1|Glutamate decarboxylase 1 [Aegilops tauschii]	tr|M8BQE7|M8BQE7_AEGTA	Glutamate decarboxylase	-	-	69.4138	37.2324	1.86434	0.00356354	0.00639562	8.46499	34.7084	0.243889	1.76569e-13	1.77738e-14	10.061	29.8468	0.337088	0.000878328	2.88421e-09
TraesCS4B01G058200	1-aminocyclopropane-1-carboxylate synthase 1	gi|475584655|gb|EMT19835.1|1-aminocyclopropane-1-carboxylate synthase 1 [Aegilops tauschii]	tr|R7WFE2|R7WFE2_AEGTA	1-aminocyclopropane-1-carboxylate synthase 1	-	-	0	0.930502	0	7.97098e-17	3.00132e-32	0.0156729	1.67369	0.00936428	3.2082e-13	1.47691e-28	0.006951	2.90797	0.00239032	6.50711e-25	4.56695e-41
TraesCS4B01G070100	DETOXIFICATION 33	gi|357121098|ref|XP_003562258.1|PREDICTED: protein DETOXIFICATION 29 [Brachypodium distachyon] gi|944078756|gb|KQK14108.1| hypothetical protein BRADI_1g14350 [Brachypodium distachyon]	tr|W5ECN1|W5ECN1_WHEAT	Protein DETOXIFICATION	-	-	12.7841	2.37857	5.3747	6.10952e-26	1.7418e-16	41.0021	9.33689	4.39141	1.13309e-31	6.81795e-16	33.1833	7.665	4.3292	8.19165e-31	1.44105e-15
TraesCS4B01G071500	2-oxoisovalerate dehydrogenase subunit alpha mitochondrial isoform X1	gi|283806367|dbj|BAI66425.1|2-oxoisovalerate dehydrogenase [Triticum aestivum]	tr|Q2NJZ0|Q2NJZ0_AYWBP	Pyruvate dehydrogenase E1 component alpha subunit	-	-	1.3134	2.71287	0.484136	1.51365e-13	0.000273063	0.567232	2.53591	0.22368	0.000158249	2.42005e-14	0.433594	1.84737	0.234709	4.47594e-05	3.14994e-13
TraesCS4B01G082800LC	0	0	tr|Q2QQ29|Q2QQ29_ORYSJ	Retrotransposon protein, putative, unclassified	-	-	0.494596	0.0224196	22.0609	0.00107848	2.27582e-07	1.17066	0.126331	9.2666	0.000603382	6.06947e-06	1.10878	0.0637133	17.4026	3.73755e-05	4.96628e-07
TraesCS4B01G082900LC	0	0	sp|A9KZ78|DEOB_SHEB9	Phosphopentomutase	-	-	0.785221	0.0635478	12.3564	1.26838e-06	1.04453e-13	2.44486	0.264405	9.24665	1.49287e-13	5.79728e-15	2.09116	0.139456	14.9952	6.41487e-12	7.67455e-17
TraesCS4B01G085100	hypothetical protein F775_03518	gi|475595649|gb|EMT23110.1|hypothetical protein F775_03518 [Aegilops tauschii]	tr|A0A072VBU4|A0A072VBU4_MEDTR	Transmembrane protein, putative	-	-	2.92809	6.53349	0.448166	8.43731e-08	5.40592e-05	11.1782	4.4657	2.50312	1.08198e-10	2.3898e-06	9.682	4.8113	2.01234	2.20563e-10	0.000513816
TraesCS4B01G086000	hypothetical protein TRIUR3_29776	gi|474249894|gb|EMS60139.1|hypothetical protein TRIUR3_29776 [Triticum urartu]	AT5G45540.1	transmembrane protein, putative (DUF594)	-	-	0.0144978	0.143928	0.100729	0.00227235	2.32527e-06	0.0807432	1.85108	0.0436195	2.39521e-18	9.05066e-27	0.0782403	1.39204	0.0562056	4.38925e-15	1.17624e-21
TraesCS4B01G089100	probable serine threonine- kinase At1g54610	gi|475538834|gb|EMT09305.1|Putative serine/threonine-protein kinase [Aegilops tauschii]	tr|Q9LQ29|Q9LQ29_ARATH	Protein kinase family protein	-	-	0.00600617	0.0651927	0.0921294	0.00028808	2.77953e-10	0.00844032	0.0732415	0.115239	0.00608624	5.52488e-06	0.00624257	0.064112	0.0973698	0.000184304	5.85917e-06
TraesCS4B01G091800	Rpr4901.2	gi|124295114|gb|ABN04099.1|Rpr4901.2 [Hordeum vulgare subsp. vulgare]	tr|A2T582|A2T582_HORVV	Rpr4901.2	-	-	708.742	352.192	2.01237	8.60551e-08	0.00171998	91.1775	326.619	0.279156	9.70078e-13	2.47707e-12	134.467	390.727	0.344145	2.21706e-06	3.45603e-09
TraesCS4B01G094800	hypothetical protein F775_18273	gi|475323071|gb|EMT00246.1|hypothetical protein F775_18273 [Aegilops tauschii]	sp|Q9ES45|DUOX2_RAT	Dual oxidase 2	-	-	9.12224	3.98055	2.2917	3.19671e-05	0.000502215	6.68035	1.97919	3.3753	7.62181e-05	3.11324e-06	9.56323	1.85683	5.15029	6.19576e-16	2.51076e-11
TraesCS4B01G106000	L-type lectin-domain containing receptor kinase -like	gi|475426880|gb|EMT01122.1|Lectin-domain containing receptor kinase A4.2 [Aegilops tauschii]	tr|B6SW37|B6SW37_MAIZE	Protein kinase	-	-	2.07176	0.688419	3.00945	4.48084e-08	7.41842e-07	0.435535	2.37867	0.1831	1.9857e-06	3.0732e-14	0.533753	2.18094	0.244735	6.10977e-05	1.16632e-10
TraesCS4B01G122300	root phototropism 2-like	gi|326506040|dbj|BAJ91259.1|predicted protein [Hordeum vulgare subsp. vulgare]	tr|A0A061GZ88|A0A061GZ88_THECC	Phototropic-responsive NPH3 family protein	-	-	112.49	24.663	4.5611	1.5472e-65	3.04566e-14	102.23	51.6591	1.97894	0.00048364	0.000393658	132.979	41.4079	3.21145	3.0664e-34	1.22637e-10
TraesCS4B01G131500	carbohydrate transporter sugar porter transporter	gi|326497355|dbj|BAK02262.1|predicted protein [Hordeum vulgare subsp. vulgare]	tr|M8ASX5|M8ASX5_TRIUA	Protein ZINC INDUCED FACILITATOR-LIKE 1	-	-	2.43768	1.14667	2.12588	7.88086e-07	0.000880582	9.75397	3.92726	2.48366	1.51637e-14	1.5543e-06	10.8829	3.58018	3.03978	3.7234e-21	2.46575e-09
TraesCS4B01G137200	ferritin 2A	gi|210061149|gb|ACJ05655.1|ferritin 2B [Triticum aestivum]	tr|B6UZ91|B6UZ91_WHEAT	Ferritin	-	-	5.5568	11.2175	0.49537	3.5455e-08	0.000441411	2.90322	10.3994	0.279173	2.10532e-13	9.19687e-11	2.37211	8.10603	0.292635	1.11196e-07	4.77278e-10
TraesCS4B01G137600	probable staphylococcal-like nuclease CAN2	gi|475527701|gb|EMT07515.1|Putative 38.1 kDa protein [Aegilops tauschii]	tr|Q93XM3|Q93XM3_TOBAC	Nuclease	-	-	2.34637	1.04368	2.24817	6.04729e-06	0.000464515	2.25364	6.11754	0.368391	3.64632e-11	4.38186e-07	2.75576	7.13593	0.386182	0.00903803	6.22589e-07
TraesCS4B01G140200	0	0	tr|A0A142F4Z8|A0A142F4Z8_WHEAT	Ribulose bisphosphate carboxylase/oxygenase activase	-	-	1.29129	5.5909	0.230964	1.04585e-10	8.02574e-14	6.70075	32.3671	0.207023	4.86532e-06	3.72672e-18	1.74804	15.2817	0.114388	2.63307e-19	1.01489e-30
TraesCS4B01G153700	predicted protein	gi|326513862|dbj|BAJ87949.1|predicted protein [Hordeum vulgare subsp. vulgare]	tr|A0A061E964|A0A061E964_THECC	Dentin sialophosphoprotein-related, putative isoform 1	-	-	43.1714	13.1823	3.27494	6.66611e-36	4.6622e-09	56.6944	31.0713	1.82466	4.69221e-16	0.00198739	66.7714	28.5495	2.33879	1.13532e-74	4.5182e-06
TraesCS4B01G172200	Secologanin synthase	gi|474273759|gb|EMS60977.1|Secologanin synthase [Triticum urartu]	tr|Q10LX2|Q10LX2_ORYSJ	Cytochrome P450 family protein, expressed	-	-	3.34758	17.0984	0.195783	9.15926e-31	5.06549e-17	2.07659	38.5905	0.0538109	9.99425e-113	2.96976e-49	2.30149	37.7756	0.0609253	1.22334e-145	1.12847e-46
TraesCS4B01G172400LC	0	0	AT2G14255.1	Ankyrin repeat family protein with DHHC zinc finger domain-containing protein	-	-	0.0175168	2.41688	0.00724772	2.56506e-14	1.66386e-22	0	3.43136	0	5.66228e-11	8.53264e-17	0	3.70462	0	3.32937e-13	3.27338e-18
TraesCS4B01G189300LC	TRANSPARENT TESTA 12	gi|326511565|dbj|BAJ91927.1|predicted protein [Hordeum vulgare subsp. vulgare]	tr|A0A1E5UQ53|A0A1E5UQ53_9POAL	Protein DETOXIFICATION	-	-	0.817154	2.41237	0.338734	0.00529475	1.69216e-06	0.101483	3.38152	0.0300112	3.35656e-12	8.35443e-26	0.24512	4.04326	0.0606244	3.07903e-09	2.56125e-24
TraesCS4B01G189800	abscisic acid receptor PYL4	gi|326520944|dbj|BAJ92835.1|predicted protein, partial [Hordeum vulgare subsp. vulgare]	tr|G7JKP6|G7JKP6_MEDTR	Abscisic acid receptor	-	PYL4-like-B1	27.5923	3.52929	7.81808	5.32788e-37	3.17584e-23	10.2095	3.03658	3.36216	4.70026e-09	7.2591e-09	9.64525	2.72091	3.54486	4.86377e-11	1.36484e-09
TraesCS4B01G190400	predicted protein	gi|326492648|dbj|BAJ90180.1|predicted protein [Hordeum vulgare subsp. vulgare]	tr|A0A0B0PJJ4|A0A0B0PJJ4_GOSAR	Autophagy-related 27	-	-	0.304973	1.16533	0.261705	9.94557e-07	4.99897e-09	0.493335	2.58366	0.190945	2.72523e-05	3.89053e-13	0.48525	2.59642	0.186892	8.58551e-17	1.8773e-13
TraesCS4B01G193900	mitochondrial succinate-fumarate transporter 1	gi|326528239|dbj|BAJ93301.1|predicted protein [Hordeum vulgare subsp. vulgare]	tr|Q10MX0|Q10MX0_ORYSJ	Mitochondrial carrier protein, expressed	-	-	2.1501	4.36108	0.49302	0.00297329	0.000658826	14.9746	4.73417	3.16308	8.0513e-20	2.3087e-09	10.1665	4.72301	2.15254	1.0975e-12	0.000137437
TraesCS4B01G197800	mitogen-activated kinase 5 isoform X1	gi|151384858|gb|ABS11090.1|MAP kinase [Triticum aestivum]	tr|A7L5U5|A7L5U5_WHEAT	Mitogen-activated protein kinase	-	-	11.6338	5.67435	2.05025	2.09229e-07	0.00154454	11.3359	25.2775	0.448458	1.43873e-05	3.15466e-05	11.0243	27.6503	0.398704	0.00113971	7.24385e-07
TraesCS4B01G202900	plant-specific domain TIGR01589 family	gi|357112829|ref|XP_003558209.1|PREDICTED: uncharacterized protein LOC100821340 [Brachypodium distachyon] gi|944086935|gb|KQK22287.1| hypothetical protein BRADI_1g66280 [Brachypodium distachyon]	tr|A0A061EZD3|A0A061EZD3_THECC	Plant protein 1589 of Uncharacterized protein function	-	-	9.50557	27.3592	0.347436	1.10299e-05	5.87637e-08	0.400187	109.008	0.00367118	4.57045e-121	1.26659e-102	2.48221	162.194	0.015304	4.61682e-103	1.5302e-83
TraesCS4B01G208100	predicted protein	gi|326499099|dbj|BAK06040.1|predicted protein [Hordeum vulgare subsp. vulgare]	tr|A0A072V006|A0A072V006_MEDTR	Rotundifolia-like protein	-	-	22.1472	50.6991	0.436836	1.72076e-18	2.53004e-05	19.4668	66.147	0.294296	1.42722e-17	1.26168e-10	17.5199	69.6898	0.251398	1.63369e-16	1.39963e-13
TraesCS4B01G211500	0	0	tr|A0A072UYQ2|A0A072UYQ2_MEDTR	Transducin/WD40 repeat protein	-	-	0.233019	0.00820014	28.4165	0.00019431	8.04637e-19	0.765023	0.0690237	11.0835	1.26008e-10	1.6845e-17	1.1267	0.0425403	26.4856	2.64252e-11	6.7618e-29
TraesCS4B01G218900LC	hypothetical protein TRIUR3_07861	gi|474397580|gb|EMS65804.1|hypothetical protein TRIUR3_07861 [Triticum urartu]	tr|A0A087SPR2|A0A087SPR2_AUXPR	Histidine-tRNA ligase	-	-	3.63111	11.885	0.30552	9.53787e-07	1.92428e-08	1.07507	13.386	0.0803128	4.78415e-14	7.43398e-23	3.43165	20.5746	0.166791	4.90076e-05	1.07781e-16
TraesCS4B01G228200	proline-rich receptor kinase PERK5 isoform X1	gi|326512086|dbj|BAJ96024.1|predicted protein [Hordeum vulgare subsp. vulgare]	tr|B9H1A0|B9H1A0_POPTR	Kinase family protein	-	-	0.424931	0.209736	2.02603	0.000167228	0.00460279	0.812861	0.302467	2.68744	9.52804e-10	5.40912e-06	0.909228	0.413752	2.19752	1.49665e-08	0.000272345
TraesCS4B01G230100	Type I inositol-1,4,5-trisphosphate 5-phosphatase CVP2	gi|326516298|dbj|BAJ92304.1|predicted protein [Hordeum vulgare subsp. vulgare]	tr|G7IBG6|G7IBG6_MEDTR	Type I inositol-1,4,5-trisphosphate 5-phosphatase	-	-	5.14747	2.07755	2.47766	1.39304e-05	3.84157e-05	5.33545	2.76659	1.92853	5.30279e-08	0.00242102	5.79493	2.83641	2.04305	1.23171e-16	0.000692871
TraesCS4B01G234300	0	0	tr|A0A072VPR8|A0A072VPR8_MEDTR	Erythronate-4-phosphate dehydrogenase family protein	-	-	34.5421	13.9704	2.47252	5.40305e-06	1.93219e-05	151.971	73.8158	2.05878	2.02918e-28	0.000156435	116.198	56.1717	2.06862	9.72502e-30	0.000143848
TraesCS4B01G247000	ninja-family Os03g0214200-like	gi|475561882|gb|EMT13868.1|hypothetical protein F775_31150 [Aegilops tauschii]	tr|A0A1D1YDC3|A0A1D1YDC3_9ARAE	Ninja-family protein	-	-	17.0035	9.11189	1.86608	0.00704322	0.00868619	26.5005	8.25991	3.20832	2.50062e-12	4.64993e-09	28.6549	8.53314	3.35807	5.4676e-10	6.38586e-10
TraesCS4B01G247700	hypothetical protein TRIUR3_24735	gi|474174660|gb|EMS57727.1|hypothetical protein TRIUR3_24735 [Triticum urartu]	AT3G02890.1	RING/FYVE/PHD zinc finger superfamily protein	-	-	0.178892	0.027897	6.41262	0.00310547	9.66872e-08	0.780417	0.167312	4.66445	9.40131e-10	5.76716e-09	0.494989	0.100758	4.91267	0.00293815	3.1051e-07
TraesCS4B01G252000	WEAK CHLOROPLAST MOVEMENT UNDER BLUE LIGHT 1-like	gi|475499753|gb|EMT04198.1|hypothetical protein F775_02788 [Aegilops tauschii]	tr|A0A072UQN2|A0A072UQN2_MEDTR	WEAK movement UNDER BLUE LIGHT-like protein	-	-	0.440557	0.108874	4.04648	0.00174061	5.79495e-06	0.742013	0.25426	2.91832	4.93971e-05	0.000871834	0.732278	0.158223	4.62815	2.6856e-05	4.16922e-06
TraesCS4B01G254700	probable phosphatase 2C 78	gi|326512038|dbj|BAJ96000.1|predicted protein [Hordeum vulgare subsp. vulgare]	tr|A0A061DHF3|A0A061DHF3_THECC	Phosphatase 2C family protein	-	-	1.37547	0.523073	2.6296	0.00386687	0.000119751	1.08393	2.83977	0.381698	0.000627323	2.48608e-05	0.824349	3.17509	0.25963	0.000171707	1.26169e-09
TraesCS4B01G263000	dehydrodolichyl diphosphate syntase complex subunit NUS1 isoform X2	gi|357113597|ref|XP_003558589.1|PREDICTED: dehydrodolichyl diphosphate syntase complex subunit nus1-like isoform X1 [Brachypodium distachyon] gi|944087770|gb|KQK23122.1| hypothetical protein BRADI_1g71373 [Brachypodium distachyon]	sp|Q96E22|NGBR_HUMAN	Dehydrodolichyl diphosphate synthase complex subunit NUS1	-	-	109.656	36.3555	3.01621	6.86442e-15	6.89757e-08	308.155	71.2942	4.32229	1.29468e-37	6.47556e-16	275.49	82.445	3.3415	3.11408e-13	3.78056e-11
TraesCS4B01G272100	0	0	tr|A0A072UXE4|A0A072UXE4_MEDTR	Gibberellin 2-beta-dioxygenase	-	GA2ox-B11	0.0186733	1.40413	0.0132988	2.49078e-19	1.89237e-30	0.0142648	2.58767	0.00551261	5.54116e-18	1.59655e-31	0	2.11654	0	1.53231e-18	6.10485e-28
TraesCS4B01G276800	NETWORKED 1D-like	gi|474057860|gb|EMS53903.1|hypothetical protein TRIUR3_18298 [Triticum urartu]	tr|A0A061DQM7|A0A061DQM7_THECC	Kinase interacting (KIP1-like) family protein, putative	-	-	0.0328601	0.488228	0.0673049	3.27201e-39	1.28117e-33	0.0147148	1.32283	0.0111237	5.28075e-62	3.57187e-68	0.011312	0.714846	0.0158244	1.93213e-59	1.06455e-53
TraesCS4B01G278100	heat stress transcription factor A-2d	gi|724382980|gb|AIY25733.1|heat shock factor A6 [Triticum aestivum]	tr|A0A076L230|A0A076L230_GOSHI	Heat shock transcription factor	HSF	HSF	26.1361	14.1633	1.84534	0.000181152	0.0081582	139.808	35.0604	3.98762	3.02305e-39	2.59693e-14	123.613	35.9217	3.44117	3.58771e-34	1.03366e-11
TraesCS4B01G280000	histone-lysine N- H3 lysine-9 specific SUVH1-like	gi|475587866|gb|EMT20679.1|Histone-lysine N-methyltransferase, H3 lysine-9 specific SUVH3 [Aegilops tauschii]	tr|A0A0K9NSN7|A0A0K9NSN7_ZOSMR	Histone-lysine N-methyltransferase	-	-	11.8215	21.7748	0.542897	7.44349e-09	0.00214116	6.35446	21.9488	0.289513	5.8367e-21	1.50907e-11	8.14296	24.4002	0.333725	1.43355e-17	1.36956e-09
TraesCS4B01G329400	hypothetical protein BRADI_1g76190	gi|944088444|gb|KQK23796.1|hypothetical protein BRADI_1g76190 [Brachypodium distachyon]	AT1G42430.1	inactive purple acid phosphatase-like protein	-	-	24.8898	8.39407	2.96517	3.88262e-20	1.38508e-07	70.1914	38.3738	1.82915	0.00619754	0.00211636	56.954	26.0815	2.18369	7.83917e-09	3.56594e-05
TraesCS4B01G330100	probable acyl-activating enzyme peroxisomal	gi|326505982|dbj|BAJ91230.1|predicted protein [Hordeum vulgare subsp. vulgare]	sp|P39062|ACSA_BACSU	Acetyl-coenzyme A synthetase	-	-	1.22545	0.378914	3.23411	4.18221e-06	5.8281e-07	0.243887	1.60124	0.152311	2.35687e-09	3.83935e-14	0.580941	1.42527	0.407601	0.00302145	0.000127992
TraesCS4B01G332700	group3 late embryogenesis abundant	gi|475557807|gb|EMT12913.1|hypothetical protein F775_08508 [Aegilops tauschii]	tr|B5TWD1|B5TWD1_HORVV	Late embryogenesis abundant protein	-	-	288.594	140.83	2.04924	3.139e-07	0.00120678	74.4699	28.6163	2.60236	1.6637e-11	3.54477e-07	96.9719	33.5484	2.89051	5.70109e-16	8.36066e-09
TraesCS4B01G335300	S-norcoclaurine synthase 1-like	gi|326487968|dbj|BAJ89823.1|predicted protein [Hordeum vulgare subsp. vulgare]	tr|Q9SB33|Q9SB33_ARATH	2-oxoglutarate (2OG) and Fe(II)-dependent oxygenase superfamily protein	-	-	2.60095	13.0281	0.199641	0.00382502	8.36057e-17	0	0.979969	0	5.47378e-14	2.83542e-24	0.0407584	3.72642	0.0109377	8.22902e-26	6.43695e-50
TraesCS4B01G342300	prostrate growth 1	gi|475580176|gb|EMT18529.1|hypothetical protein F775_17263 [Aegilops tauschii]	tr|B9S558|B9S558_RICCO	Zinc finger protein, putative	-	-	4.62715	9.85631	0.469461	0.0001196	0.000251817	4.51316	23.6667	0.190696	1.68749e-17	4.3e-17	4.9512	22.4875	0.220175	1.83967e-12	5.93318e-15
TraesCS4B01G351400LC	polycomb group EMBRYONIC FLOWER 2 isoform X1	gi|475559762|gb|EMT13420.1|hypothetical protein F775_07416 [Aegilops tauschii]	tr|A0A151UGX6|A0A151UGX6_CAJCA	Polycomb group protein VERNALIZATION 2	-	-	5.77154	10.2368	0.563805	3.17059e-05	0.0086564	4.59905	16.7373	0.274779	4.83429e-09	1.14632e-09	6.62726	18.9406	0.349897	2.03618e-09	2.91101e-07
TraesCS4B01G354000	prostrate growth 1	gi|474395884|gb|EMS65682.1|hypothetical protein TRIUR3_34344 [Triticum urartu]	tr|B9S558|B9S558_RICCO	Zinc finger protein, putative	-	-	0.0205229	0.79388	0.0258514	3.73904e-12	2.01208e-18	0	1.9008	0	1.63864e-14	6.1943e-23	0.0628813	2.82713	0.0222421	6.93624e-18	3.61126e-27
TraesCS4B01G356800	cell wall invertase	gi|433359118|dbj|BAM74038.1|cell wall invertase [Triticum aestivum]	tr|L0N608|L0N608_WHEAT	Cell wall invertase	-	-	27.9472	11.8074	2.36693	0.000148519	5.56498e-05	11.1269	26.5837	0.41856	0.00237092	3.63464e-06	7.74656	27.3556	0.28318	5.2938e-05	3.35856e-12
TraesCS4B01G364800	Transcription factor bHLH35	gi|326516812|dbj|BAJ96398.1|predicted protein [Hordeum vulgare subsp. vulgare]	AT5G57150.1	basic helix-loop-helix (bHLH) DNA-binding superfamily protein	bHLH	bHLH	44.5933	7.41447	6.01435	2.94921e-23	4.55025e-19	122.287	34.0003	3.59663	3.4042e-41	1.87342e-12	92.0643	34.3229	2.6823	1.0906e-22	8.49384e-08
TraesCS4B01G364900	Transcription factor bHLH36	gi|475583544|gb|EMT19491.1|hypothetical protein F775_32312 [Aegilops tauschii]	tr|A0A061FV24|A0A061FV24_THECC	Basic helix-loop-helix DNA-binding superfamily protein, putative	bHLH	bHLH	31.7885	1.94229	16.3665	1.00867e-11	1.80952e-40	130.775	12.6423	10.3442	4.10659e-08	1.85821e-36	92.2857	11.6846	7.89806	3.37287e-12	1.81349e-29
TraesCS4B01G365600	Transcription factor bHLH36	gi|475583544|gb|EMT19491.1|hypothetical protein F775_32312 [Aegilops tauschii]	AT4G20970.1	basic helix-loop-helix (bHLH) DNA-binding superfamily protein	bHLH	bHLH	42.4019	9.86304	4.29907	3.08061e-35	3.73817e-13	28.4168	6.98498	4.06828	2.7762e-74	2.1316e-14	56.9241	15.1741	3.7514	8.30439e-10	4.43207e-13
TraesCS4B01G375900	oxysterol-binding -related 1B-like	gi|475554052|gb|EMT12148.1|Oxysterol-binding protein-C2F12.05c-like protein [Aegilops tauschii]	tr|C3SAC1|C3SAC1_BRADI	Oxysterol-binding protein	-	-	6.4877	68.0889	0.0952827	2.18016e-154	1.11099e-32	7.72459	56.6722	0.136303	1.48433e-83	1.36037e-27	7.48649	58.223	0.128583	2.59297e-68	1.25406e-29
TraesCS4B01G376000	0	0	tr|B9IN02|B9IN02_POPTR	Sodium transporter family protein	-	-	0.0124436	0.280134	0.0444203	0.00281254	6.96689e-11	0.0163398	1.77538	0.00920356	5.77294e-16	9.27669e-29	0.0277175	1.76056	0.0157435	1.97826e-18	6.92986e-28
TraesCS4B01G381800	Metacaspase-1	gi|326518374|dbj|BAJ88216.1|predicted protein, partial [Hordeum vulgare subsp. vulgare]	tr|M8CLZ7|M8CLZ7_AEGTA	Metacaspase-1	-	-	10.984	1.83527	5.98492	2.05195e-34	4.65716e-18	3.3301	0.494243	6.73777	1.17727e-08	5.1648e-16	7.68853	0.316807	24.2688	4.57299e-12	3.8713e-40
TraesCS4B01G390500	DNA (cytosine-5)-methyltransferase DRM2	gi|474410181|gb|EMS66751.1|DNA (cytosine-5)-methyltransferase DRM2 [Triticum urartu]	tr|A0A0K9NUB4|A0A0K9NUB4_ZOSMR	DNA (Cytosine-5-)-methyltransferase	-	-	0.210063	0.0163951	12.8125	1.76726e-13	5.33535e-18	0.110129	0.0192331	5.72603	0.000722928	4.14795e-05	0.0678662	0.00890437	7.62168	0.000674126	0.000467707
TraesCS5A01G009800	TPR Domain containing expressed	gi|357150920|ref|XP_003575623.1|PREDICTED: ankyrin-1-like [Brachypodium distachyon] gi|944049995|gb|KQJ85633.1| hypothetical protein BRADI_4g00747 [Brachypodium distachyon]	tr|Q6K268|Q6K268_ORYSJ	Ankyrin repeat protein-like	-	-	3.44512	6.53844	0.526902	0.00119026	0.00192829	7.35563	16.8593	0.436295	5.40561e-06	1.79545e-05	3.96317	14.358	0.276026	1.95286e-17	7.23986e-12
TraesCS5A01G014800	transcription factor bHLH18-like	gi|326490429|dbj|BAJ84878.1|predicted protein [Hordeum vulgare subsp. vulgare]	AT4G37850.2	basic helix-loop-helix (bHLH) DNA-binding superfamily protein	bHLH	bHLH	0.182545	0.646873	0.282196	3.55183e-06	1.30286e-07	0.0110244	0.228622	0.0482212	0.000264384	5.38999e-07	0.00492232	0.294332	0.0167237	1.04638e-07	2.10273e-10
TraesCS5A01G016600	0	0	tr|A0A076L503|A0A076L503_9ORYZ	Terpene synthase	-	-	22.688	2.6251	8.64273	5.05944e-24	7.85756e-26	256.145	20.846	12.2875	6.54949e-63	2.75703e-41	201.172	17.2417	11.6678	4.62144e-52	5.43172e-40
TraesCS5A01G016700	0	0	tr|A0A076KZH5|A0A076KZH5_9ORYZ	Terpene synthase	-	-	6.69414	0.927524	7.21721	3.62891e-26	1.25149e-21	122.028	10.0722	12.1153	2.21522e-64	7.81838e-41	87.3832	8.82275	9.9043	6.25739e-42	1.75626e-35
TraesCS5A01G020900	phytoene synthase	gi|357161501|ref|XP_003579110.1|PREDICTED: phytoene synthase 2, chloroplastic-like [Brachypodium distachyon] gi|944050061|gb|KQJ85699.1| hypothetical protein BRADI_4g01100 [Brachypodium distachyon]	tr|Q8W014|Q8W014_ORYSJ	Phytoene synthase	-	-	50.8777	114.987	0.442464	6.72096e-10	2.4993e-05	305.931	145.042	2.10925	6.43236e-11	7.86744e-05	189.007	106.684	1.77165	0.000505528	0.00325991
TraesCS5A01G044000	0	0	tr|Q6Z6P6|Q6Z6P6_ORYSJ	Ankyrin repeat protein family-like protein	-	-	8.17208	0.178697	45.7314	5.83982e-114	5.02404e-57	5.59732	0.651179	8.59567	3.51658e-22	1.75078e-24	8.88997	0.499788	17.7875	3.2766e-50	6.97688e-41
TraesCS5A01G051200	Lectin-domain containing receptor kinase	gi|473809039|gb|EMS46787.1|L-type lectin-domain containing receptor kinase IX.1 [Triticum urartu]	tr|B9RX67|B9RX67_RICCO	Kinase, putative	-	-	6.82526	0.9973	6.84374	0.00277569	2.35121e-20	5.5405	15.0243	0.368769	0.00444901	1.17052e-07	4.00494	11.6456	0.343902	0.00912266	7.7027e-09
TraesCS5A01G052600	Glucan 1,3-beta-glucosidase	gi|475530322|gb|EMT07888.1|Glucan 1,3-beta-glucosidase [Aegilops tauschii]	tr|M8BY60|M8BY60_AEGTA	Glucan 1,3-beta-glucosidase	-	-	53.0665	23.3213	2.27545	0.000813532	0.000121357	23.4622	62.1187	0.377699	0.000148758	1.24473e-07	32.864	80.4942	0.408278	0.000103486	7.83479e-07
TraesCS5A01G089400	lysine histidine transporter-like 8	gi|326492590|dbj|BAJ90151.1|predicted protein [Hordeum vulgare subsp. vulgare]	tr|J9PGS6|J9PGS6_PHYAN	Lysine/histidine transporter	-	-	14.2417	4.27338	3.33265	1.92712e-20	5.08801e-09	13.8845	6.52998	2.12626	2.48071e-10	0.00012716	12.6692	6.228	2.03423	6.11944e-13	0.00034398
TraesCS5A01G092000	fiber Fb19	gi|283970976|gb|ADB54814.1|universal stress protein 9303 [Hordeum vulgare subsp. vulgare] gi|283970978|gb|ADB54815.1| universal stress protein 9303 [Hordeum vulgare subsp. vulgare]	tr|A0A199VUV9|A0A199VUV9_ANACO	Universal stress protein	-	-	96.7062	242.594	0.398634	1.45359e-57	1.58916e-06	72.7891	183.27	0.397168	2.08301e-17	6.51224e-07	86.3159	190.3	0.453579	2.04423e-07	1.7267e-05
TraesCS5A01G098900	auxin-binding	gi|1003381956|gb|AMO51603.1|auxin-binding protein [Triticum aestivum]	tr|A0A127LA90|A0A127LA90_WHEAT	Auxin-binding protein	-	-	2.67116	5.62334	0.475014	5.94686e-07	0.000523435	0.996447	4.43904	0.224473	0.000153014	1.92713e-09	1.5352	4.85345	0.316311	6.11336e-06	8.85642e-07
TraesCS5A01G120000	2-oxoisovalerate dehydrogenase subunit alpha mitochondrial isoform X1	gi|283806367|dbj|BAI66425.1|2-oxoisovalerate dehydrogenase [Triticum aestivum]	tr|Q2NJZ0|Q2NJZ0_AYWBP	Pyruvate dehydrogenase E1 component alpha subunit	-	-	0.345561	1.20721	0.286247	4.75032e-15	1.50371e-09	0.253268	1.03983	0.243566	0.00160393	6.05538e-10	0.187669	0.852632	0.220106	2.22877e-05	1.16584e-10
TraesCS5A01G122000	hypothetical protein TRIUR3_32929	gi|474385104|gb|EMS64897.1|hypothetical protein TRIUR3_32929 [Triticum urartu]	AT1G55150.2	DEA(D/H)-box RNA helicase family protein	-	-	3.88519	0	-	3.10577e-21	1.05884e-34	1.05397	0.0170761	61.7222	1.946e-05	3.39916e-06	0.727013	0.0542662	13.3972	0.00538846	0.00143902
TraesCS5A01G131600	two-component response regulator ORR9-like	gi|473956248|gb|EMS50922.1|Two-component response regulator ARR8 [Triticum urartu]	tr|K9J8W5|K9J8W5_MALDO	Response regulator	-	-	7.22899	3.85667	1.87441	7.54553e-07	0.00732791	22.1148	7.61599	2.90374	1.87295e-13	1.23922e-08	19.6208	6.66129	2.94549	2.38113e-08	6.42704e-09
TraesCS5A01G135800	saccharopine dehydrogenase family expressed	gi|944056740|gb|KQJ92378.1|hypothetical protein BRADI_4g43257 [Brachypodium distachyon]	tr|Q2QY08|Q2QY08_ORYSJ	Saccharopine dehydrogenase family protein, expressed	-	-	1.00711	2.69935	0.373095	9.33172e-05	3.9438e-06	0.118386	1.45543	0.0813409	5.54945e-09	8.14942e-14	0.390741	1.86438	0.209582	2.56416e-06	2.72885e-09
TraesCS5A01G148200	phosphoglucan phosphatase chloroplastic-like	gi|474277178|gb|EMS61111.1|hypothetical protein TRIUR3_28417 [Triticum urartu]	tr|B9S4C7|B9S4C7_RICCO	Dual specificity protein phosphatase, putative	-	-	9.9288	4.71277	2.10678	6.84219e-06	0.00107294	19.5143	6.04383	3.2288	1.13437e-08	1.45018e-09	14.5279	6.26714	2.3181	1.20779e-05	2.08856e-05
TraesCS5A01G151400	LAC17_ORYSJ ame: Full= laccase-17 ame: Full=Benzenediol:oxygen oxidoreductase 17 ame: Full=Diphenol oxidase 17 ame: Full=Urishiol oxidase 17 Flags: Precursor	gi|474159524|gb|EMS57222.1|Laccase-23 [Triticum urartu]	tr|M7ZAY5|M7ZAY5_TRIUA	Laccase	-	-	0.218444	0.0365018	5.98448	0.00288352	5.05892e-06	0.176831	0.0205524	8.60389	0.0055611	0.00213339	0.18848	0.0253763	7.42741	0.00164707	0.00254255
TraesCS5A01G159900	hypothetical protein TRIUR3_17864	gi|474350477|gb|EMS62968.1|hypothetical protein TRIUR3_17864 [Triticum urartu]	tr|A0A0D3E355|A0A0D3E355_BRAOL	MLO-like protein	-	-	53.7331	103.832	0.517501	3.9875e-10	0.000954768	81.2358	259.961	0.312492	2.72594e-11	2.34579e-10	55.1097	193.915	0.284195	3.12959e-14	5.28032e-12
TraesCS5A01G164600	probable plastid-lipid-associated chloroplastic	gi|326500992|dbj|BAJ98727.1|predicted protein [Hordeum vulgare subsp. vulgare] gi|326511291|dbj|BAJ87659.1| predicted protein [Hordeum vulgare subsp. vulgare] gi|326518536|dbj|BAJ88297.1| predicted protein [Hordeum vulgare subsp. vulgare] gi|326528947|dbj|BAJ97495.1| predicted protein [Hordeum vulgare subsp. vulgare]	tr|W9R965|W9R965_9ROSA	Plastid-lipid-associated protein	-	-	178.011	370.884	0.479963	7.83446e-08	0.000166987	260.322	457.321	0.569233	0.000495255	0.00404431	252.816	488.317	0.517731	5.45817e-11	0.000436725
TraesCS5A01G182600	sugar transport 14	gi|326494278|dbj|BAJ90408.1|predicted protein [Hordeum vulgare subsp. vulgare] gi|326529871|dbj|BAK08215.1| predicted protein [Hordeum vulgare subsp. vulgare]	tr|B9RTN4|B9RTN4_RICCO	Sugar transporter, putative	-	-	13.8569	4.03404	3.435	9.37646e-32	1.89309e-09	1.93798	5.68314	0.341005	0.000125985	9.4771e-08	3.30657	7.242	0.456582	0.00490163	6.36218e-05
TraesCS5A01G198300	transcription factor PAR1-like	gi|475604182|gb|EMT25666.1|hypothetical protein F775_30821 [Aegilops tauschii]	tr|A0A0S3TVX2|A0A0S3TVX2_CITUN	Basic helix-loop-helix transcription factor	-	-	0.10969	10.0698	0.010893	5.05604e-23	1.52043e-38	0.0482805	1.59756	0.0302214	0.00171062	3.74374e-06	0.0422599	2.29693	0.0183984	2.47221e-06	8.63082e-09
TraesCS5A01G206600	dihydrolipoyllysine-residue acetyltransferase component 4 of pyruvate dehydrogenase chloroplastic	gi|474413101|gb|EMS66966.1|Dihydrolipoyllysine-residue acetyltransferase component of pyruvate dehydrogenase complex [Triticum urartu]	tr|M8A4N3|M8A4N3_TRIUA	Dihydrolipoamide acetyltransferase component of pyruvate dehydrogenase complex	-	-	1.60837	5.33171	0.301661	6.05151e-21	8.05704e-10	0.958022	2.52153	0.379937	0.00386983	3.23095e-06	0.635223	2.2849	0.278009	1.1684e-08	4.63899e-10
TraesCS5A01G210800	protease Do-like 14 isoform X1	gi|475523915|gb|EMT06956.1|Putative protease Do-like 14 [Aegilops tauschii]	sp|Q2FZP2|HTRAL_STAA8	Serine protease HtrA-like	-	-	0.441958	0.0321692	13.7385	2.58169e-08	3.64823e-14	0.562895	0.0785295	7.16794	1.61731e-08	2.89724e-07	0.376171	0.0778248	4.83356	6.03617e-05	0.000232283
TraesCS5A01G213600	Aldehyde dehydrogenase family 7 member A1	gi|300087069|gb|ADJ67791.1|aldehyde dehydrogenase 7b [Triticum aestivum]	tr|Q9FPK6|Q9FPK6_ORYSA	Aldehyde dehydrogenase	-	-	22.5836	104.582	0.215941	1.65776e-66	7.72291e-16	14.3678	54.2073	0.265052	1.85359e-11	3.04967e-13	19.6567	66.8088	0.294224	2.899e-14	8.52283e-12
TraesCS5A01G225300	CIPK 1	gi|326488961|dbj|BAJ98092.1|predicted protein [Hordeum vulgare subsp. vulgare] gi|326533120|dbj|BAJ93532.1| predicted protein [Hordeum vulgare subsp. vulgare]	tr|A0A1D5YAX9|A0A1D5YAX9_WHEAT	Non-specific serine/threonine protein kinase	-	-	5.39422	11.3934	0.473452	5.07404e-09	0.000160771	2.11928	11.9902	0.176752	7.87325e-13	7.75741e-19	1.26151	15.7047	0.0803268	1.58097e-67	4.52382e-36
TraesCS5A01G237300	remorin -like	gi|326533502|dbj|BAK05282.1|predicted protein, partial [Hordeum vulgare subsp. vulgare]	tr|A0A1D1XLC5|A0A1D1XLC5_9ARAE	Remorin	-	-	0.327142	0.105328	3.10595	0.000692452	5.27314e-06	0.385949	0.180626	2.13673	6.21601e-05	0.00458017	0.525363	0.185047	2.83907	1.8308e-08	1.94429e-05
TraesCS5A01G242700	glucan endo-1,3-beta-glucosidase 6-like	gi|326517563|dbj|BAK03700.1|predicted protein [Hordeum vulgare subsp. vulgare]	tr|B9SWK2|B9SWK2_RICCO	Glucan endo-1,3-beta-glucosidase, putative	-	-	2.57067	0.854817	3.00728	7.53364e-10	9.97798e-07	2.8592	1.42669	2.00408	6.01351e-07	0.0029147	2.80311	1.41258	1.9844	2.72589e-08	0.00343998
TraesCS5A01G248900	dicarboxylate transporter chloroplastic-like	gi|326507874|dbj|BAJ86680.1|predicted protein [Hordeum vulgare subsp. vulgare]	tr|A0A1D1ZLG4|A0A1D1ZLG4_9ARAE	2-oxoglutarate/malate translocator, chloroplastic	-	-	6.23155	1.22431	5.08984	2.6815e-20	3.82664e-15	5.63931	2.67402	2.10893	9.51035e-09	0.000266628	6.92557	2.59656	2.66721	2.5449e-18	5.84784e-07
TraesCS5A01G251400	TPA: HLH DNA-binding domain superfamily	gi|326490559|dbj|BAJ84943.1|predicted protein, partial [Hordeum vulgare subsp. vulgare]	tr|A0A0H3Y8Y9|A0A0H3Y8Y9_SALMI	Basic helix-loop-helix transcription factor	bHLH	bHLH	1.86646	7.70932	0.242105	1.48649e-33	4.37901e-13	2.11601	9.01996	0.234592	4.66059e-19	4.36546e-14	2.28285	7.77156	0.293745	1.30156e-17	1.59798e-10
TraesCS5A01G253700	probable E3 ubiquitin- ligase XERICO	gi|326513042|dbj|BAK03428.1|predicted protein [Hordeum vulgare subsp. vulgare] gi|326528913|dbj|BAJ97478.1| predicted protein [Hordeum vulgare subsp. vulgare] gi|326531940|dbj|BAK01346.1| predicted protein [Hordeum vulgare subsp. vulgare]	tr|A0A061DMB3|A0A061DMB3_THECC	RING/U-box superfamily protein, putative	-	-	22.0338	47.4407	0.46445	2.89629e-09	9.51975e-05	3.58948	15.9334	0.225281	8.79936e-14	5.03321e-13	3.16839	16.9198	0.187259	1.12828e-18	3.40089e-16
TraesCS5A01G253900	F-box CPR30-like isoform X1	gi|475451476|gb|EMT01704.1|hypothetical protein F775_22495 [Aegilops tauschii]	tr|B9GK04|B9GK04_POPTR	F-box family protein	-	-	0.0749569	0.279184	0.268486	1.52184e-06	1.10492e-07	0.00835219	0.524336	0.0159291	4.41486e-17	2.21126e-26	0.0193983	0.895943	0.0216513	1.25084e-29	4.02834e-35
TraesCS5A01G268300	Bifunctional dihydroflavonol 4-reductase flavanone 4-reductase	gi|474224991|gb|EMS59438.1|Bifunctional dihydroflavonol 4-reductase/flavanone 4-reductase [Triticum urartu]	tr|E3NZI6|E3NZI6_GOSHI	Cinnamoyl-CoA reductase 4	-	-	2.70684	0.117706	22.9966	3.82967e-27	3.32233e-37	1.04988	0.245651	4.27387	0.00018992	5.31331e-08	8.42633	0.732718	11.5001	1.38678e-24	7.7042e-33
TraesCS5A01G268800	cinnamoyl- reductase 2-like	gi|326489095|dbj|BAK01531.1|predicted protein [Hordeum vulgare subsp. vulgare]	tr|E3NZI6|E3NZI6_GOSHI	Cinnamoyl-CoA reductase 4	-	-	9.18886	4.29312	2.14037	1.34469e-08	0.000766726	13.0741	6.91815	1.88983	1.67784e-06	0.00215146	12.7831	5.42041	2.35832	1.17931e-05	1.95254e-05
TraesCS5A01G276300	probable sarcosine oxidase	gi|357159173|ref|XP_003578363.1|PREDICTED: probable sarcosine oxidase [Brachypodium distachyon] gi|944055216|gb|KQJ90854.1| hypothetical protein BRADI_4g34200 [Brachypodium distachyon]	sp|B5F947|MTOX_SALA4	N-methyl-L-tryptophan oxidase	-	-	0.236851	0.781114	0.303221	1.48032e-06	1.83656e-07	0.0519732	0.309871	0.167725	0.00266028	8.83328e-06	0.166119	1.17923	0.14087	0.000520302	1.49437e-14
TraesCS5A01G276600	predicted protein	gi|326513146|dbj|BAK06813.1|predicted protein [Hordeum vulgare subsp. vulgare]	tr|A0A061GA16|A0A061GA16_THECC	O-fucosyltransferase family protein	-	-	0.464192	1.46605	0.316627	4.9934e-06	2.74033e-08	0.113133	1.16963	0.0967248	1.11877e-13	1.01344e-18	0.188362	1.34481	0.140066	2.84969e-13	3.7631e-16
TraesCS5A01G286400	F-box domain containing expressed	gi|475525942|gb|EMT07231.1|hypothetical protein F775_03048 [Aegilops tauschii]	tr|C6L7Y7|C6L7Y7_HORBU	F-box protein	-	-	0.602928	1.3048	0.462085	0.00134146	0.00110813	0.2014	0.967438	0.208179	0.000752204	1.10052e-06	0.242419	1.52823	0.158627	0.000116419	1.02622e-10
TraesCS5A01G322300	probable receptor kinase At5g47070	gi|326488423|dbj|BAJ93880.1|predicted protein [Hordeum vulgare subsp. vulgare]	tr|B9MTV7|B9MTV7_POPTR	Kinase family protein	-	-	4.52456	2.3097	1.95894	1.30138e-05	0.004906	5.58745	12.4423	0.449069	1.03348e-05	4.99791e-05	5.01676	12.095	0.41478	2.14228e-05	4.5881e-06
TraesCS5A01G330900	Beta-galactosidase 12	gi|57283683|emb|CAG30731.1|beta-galactosidase precursor [Triticum monococcum]	tr|Q5K3Q1|Q5K3Q1_TRIMO	Beta-galactosidase	-	-	8.94826	2.13327	4.19462	5.77164e-34	2.09725e-12	24.32	8.51181	2.85721	8.13035e-46	1.52279e-08	17.1895	6.81091	2.52382	3.89008e-27	7.88424e-07
TraesCS5A01G333000	0	0	AT5G55580.2	Mitochondrial transcription termination factor family protein	-	-	0.0662309	0.921416	0.0718795	3.59321e-09	5.54803e-14	0.0192109	1.69372	0.0113424	4.01885e-08	1.47469e-18	0.0264871	3.28135	0.00807201	5.31942e-20	2.50041e-30
TraesCS5A01G347600	auxin-independent growth promoter	gi|474365539|gb|EMS63467.1|hypothetical protein TRIUR3_20709 [Triticum urartu]	tr|A0A061DZG6|A0A061DZG6_THECC	O-fucosyltransferase family protein	-	-	0.536571	0.255533	2.09981	0.000266867	0.00441238	0.47117	0.118305	3.98266	1.28631e-08	2.44554e-06	0.638342	0.16613	3.84244	3.09159e-12	3.53846e-07
TraesCS5A01G350800	G-type lectin S-receptor-like serine threonine- kinase At1g11300	gi|960485541|ref|XP_010238473.2|PREDICTED: uncharacterized protein LOC100827322 [Brachypodium distachyon]	tr|A0A0Q3HSS0|A0A0Q3HSS0_BRADI	Serine/threonine-protein kinase	-	-	0.00742154	0.263685	0.0281454	1.97397e-10	1.36914e-16	0.0180288	0.310159	0.0581276	6.93185e-05	1.09929e-08	0.00399793	0.145398	0.0274964	0.000639573	5.2331e-06
TraesCS5A01G363700LC	0	0	tr|A0A1D6D9H4|A0A1D6D9H4_WHEAT	Protein DETOXIFICATION	-	-	1.35962	0.301825	4.50467	0.00144605	1.6114e-05	1.28966	0.226288	5.69919	0.000127547	0.000637536	1.26931	0.212754	5.96609	0.000117034	0.00057616
TraesCS5A01G365200	mitochondrial amidoxime reducing component 2-like	gi|474385302|gb|EMS64933.1|MOSC domain-containing protein 2, mitochondrial [Triticum urartu]	tr|Q653D7|Q653D7_ORYSJ	Molybdenum cofactor sulfurase protein-like	-	-	0.158375	0.520793	0.304102	0.00251733	0.000309833	0.106291	0.791121	0.134354	0.00141172	1.55269e-06	0.0759316	0.645475	0.117637	0.00164208	1.0842e-05
TraesCS5A01G376500	transcription factor PIF1-like	gi|1022584314|gb|ANA75353.1|stress-responsive bHLH transcription factor [Triticum aestivum]	tr|A0A0H3Y7J8|A0A0H3Y7J8_SALMI	Basic helix-loop-helix transcription factor	bHLH	bHLH	71.0723	19.5815	3.62956	3.95689e-42	1.65507e-10	42.3706	17.7363	2.38892	1.20827e-08	3.46385e-06	55.5081	25.2881	2.19503	4.94798e-18	3.23834e-05
TraesCS5A01G378200	IAA12 - auxin-responsive Aux IAA family member	gi|474384898|gb|EMS64859.1|Auxin-responsive protein IAA12 [Triticum urartu]	tr|A0A1D5YRM7|A0A1D5YRM7_WHEAT	Auxin-responsive protein	-	IAA-A12	1.25836	8.63926	0.145656	0.00615683	1.71263e-19	0	4.11379	0	8.04523e-15	6.64376e-30	0.279155	5.00509	0.0557743	2.29231e-14	1.07525e-23
TraesCS5A01G378500LC	-	No Blast Hit	tr|A0A0B2SNA9|A0A0B2SNA9_GLYSO	Anthocyanidin reductase	-	-	7.53552	25.7349	0.292814	5.44853e-18	6.93478e-10	3.85484	16.3357	0.235977	6.04175e-13	2.40317e-11	3.93497	17.983	0.218816	1.12424e-15	4.75529e-13
TraesCS5A01G389400	Universal stress A	gi|474033348|gb|EMS53028.1|Universal stress protein A-like protein [Triticum urartu]	tr|A0A0K9PEP5|A0A0K9PEP5_ZOSMR	Universal stress protein family protein	-	-	0.150489	2.06446	0.072895	1.73045e-26	9.82856e-25	0.595944	4.03833	0.147572	3.82421e-15	5.01079e-17	0.798035	5.95414	0.13403	1.45361e-18	5.57534e-21
TraesCS5A01G395100	probable WRKY transcription factor 57	gi|1035787314|gb|ANJ45127.1|WRKY transcription factor, partial [Triticum aestivum]	tr|A0A191XX49|A0A191XX49_WHEAT	WRKY transcription factor	WRKY	WRKY	1.84386	0.829703	2.22231	0.00785507	0.000654084	2.17936	5.59906	0.389237	0.000306445	1.7023e-06	2.51983	6.8903	0.365707	0.00638137	9.78913e-08
TraesCS5A01G403000	hypothetical protein TRIUR3_15747	gi|473759363|gb|EMS45789.1|hypothetical protein TRIUR3_15747 [Triticum urartu]	-	0	-	-	94.9626	321.415	0.295452	9.13569e-17	1.38654e-10	81.0688	244.475	0.331603	7.24453e-06	2.00855e-09	52.7442	320.471	0.164584	3.23559e-42	4.56573e-23
TraesCS5A01G403600	cold acclimation COR413-PM1	gi|878356622|gb|AKQ08922.1|cold acclimation protein [Triticum aestivum]	tr|A0A0H4TL70|A0A0H4TL70_WHEAT	Cold acclimation protein	-	WCOR413	41.4088	70.3959	0.588227	0.00691005	0.00831958	1.05912	8.11294	0.130547	3.40039e-11	1.14657e-20	2.19708	8.85053	0.248242	2.62432e-06	8.20042e-12
TraesCS5A01G432000	type I inositol polyphosphate 5-phosphatase 4-like	gi|357111832|ref|XP_003557714.1|PREDICTED: type IV inositol polyphosphate 5-phosphatase 7-like [Brachypodium distachyon] gi|721605431|ref|XP_010228596.1| PREDICTED: type IV inositol polyphosphate 5-phosphatase 7-like [Brachypodium distachyon] gi|944077427|gb|KQK12779.1| hypothetical protein BRADI_1g05920 [Brachypodium distachyon]	tr|M7ZGT0|M7ZGT0_TRIUA	Type I inositol-1,4,5-trisphosphate 5-phosphatase CVP2	-	-	1.1787	2.4918	0.47303	1.85623e-09	0.00022304	0.701287	2.28229	0.307274	2.48728e-08	1.20608e-08	1.2602	2.39307	0.526606	0.00239992	0.0020484
TraesCS5A01G440400	light-inducible CPRF2-like	gi|1869928|emb|CAA56374.1|blz-1 protein [Hordeum vulgare subsp. vulgare]	tr|A0A0K9Q033|A0A0K9Q033_ZOSMR	Basic-leucine zipper (BZIP) transcription factor family	bZIP	bZIP	8.55304	4.19004	2.04128	6.55563e-08	0.00150458	61.4475	15.736	3.9049	2.29928e-20	6.70895e-14	49.5469	12.5895	3.93558	1.77623e-74	4.15815e-14
TraesCS5A01G447600	hypothetical protein TRIUR3_27035	gi|473881638|gb|EMS47982.1|hypothetical protein TRIUR3_27035 [Triticum urartu]	tr|M8D8E3|M8D8E3_AEGTA	Zinc finger CCCH domain-containing protein 4	-	-	0.102134	0.636396	0.160489	1.73547e-06	7.4745e-10	0.203376	1.21062	0.167994	4.65572e-06	6.79989e-09	0.299362	1.07267	0.279082	0.00115712	1.83507e-05
TraesCS5A01G465100	zerumbone synthase	gi|474416999|gb|EMS67256.1|Xanthoxin dehydrogenase [Triticum urartu]	tr|Q6DLW2|Q6DLW2_SOLTU	Short-chain dehydrogenase/reductase	-	-	4.73262	1.63981	2.88608	1.2975e-10	2.34993e-06	7.89781	4.27097	1.84918	4.2319e-10	0.00502233	11.177	5.22361	2.1397	2.11861e-07	0.000200994
TraesCS5A01G475800	Leucine Rich Repeat family expressed	gi|326500510|dbj|BAK06344.1|predicted protein [Hordeum vulgare subsp. vulgare] gi|326528829|dbj|BAJ97436.1| predicted protein [Hordeum vulgare subsp. vulgare]	tr|Q7XF95|Q7XF95_ORYSJ	Leucine Rich Repeat family protein, expressed	-	-	0.0502811	0.256387	0.196114	2.75703e-09	1.01577e-10	0.01239	0.103312	0.119929	0.00509795	3.85873e-05	0.0163983	0.207358	0.0790821	3.35656e-08	6.85355e-11
TraesCS5A01G494200	beta-carotene 3- chloroplastic-like	gi|422096233|gb|AFX79621.1|beta-carotene hydroxylase A2 [Triticum aestivum]	tr|A7LP07|A7LP07_ELAOL	Beta-carotene hydroxylase	-	-	5.24758	17.8955	0.293235	5.55236e-20	2.80237e-10	6.92321	25.1216	0.275588	1.52908e-08	1.08867e-11	3.36362	43.737	0.0769055	1.02736e-90	1.23722e-39
TraesCS5A01G498800	4-coumarate-- ligase-like 4	gi|326500906|dbj|BAJ95119.1|predicted protein [Hordeum vulgare subsp. vulgare]	tr|A0A1E5VVX5|A0A1E5VVX5_9POAL	4-coumarate--CoA ligase-like 4	-	-	1.76934	5.54884	0.318867	1.37598e-12	7.34909e-09	1.45492	5.93544	0.245125	3.04911e-09	2.64624e-12	1.46894	5.63079	0.260877	2.67329e-22	1.31931e-11
TraesCS5A01G502500LC	Hydrophobic OSR8	gi|475600147|gb|EMT24455.1|Hydrophobic protein OSR8 [Aegilops tauschii]	AT1G13350.3	Protein kinase superfamily protein	-	-	2.49383	5.45113	0.457488	0.000119262	0.000508455	4.21645	12.519	0.336803	2.84949e-05	5.05489e-07	3.40506	10.8361	0.314233	3.65164e-09	1.09696e-07
TraesCS5A01G503800	group3 late embryogenesis abundant	gi|1657857|gb|AAB18208.1|cold acclimation protein WCOR615 [Triticum aestivum] gi|474305605|gb|EMS61758.1| hypothetical protein TRIUR3_22815 [Triticum urartu]	tr|B5TWD1|B5TWD1_HORVV	Late embryogenesis abundant protein	-	-	160.07	61.494	2.60302	3.62067e-16	4.94032e-06	44.1856	14.7515	2.99533	1.34466e-18	8.56076e-09	40.4322	16.3297	2.47599	2.69273e-14	2.34734e-06
TraesCS5A01G511500	prostrate growth 1	gi|474449723|gb|EMS68801.1|hypothetical protein TRIUR3_31981 [Triticum urartu]	tr|B9S558|B9S558_RICCO	Zinc finger protein, putative	-	-	5.79117	16.0462	0.360905	1.21083e-15	2.84846e-07	3.43108	42.6053	0.0805316	1.45507e-34	5.59799e-36	1.43153	32.3787	0.0442122	1.08049e-28	1.59482e-46
TraesCS5A01G523700LC	hypothetical protein F775_25216	gi|475582262|gb|EMT19079.1|hypothetical protein F775_25216 [Aegilops tauschii]	tr|I2BK06|I2BK06_CAMSI	WRKY transcription factor	-	-	6.36005	2.76873	2.29711	0.00104702	0.00048396	14.5509	7.69907	1.88996	3.69949e-11	0.00367416	12.8946	6.22334	2.07198	0.0006116	0.00110047
TraesCS5A01G537000	oxysterol-binding -related 1B-like	gi|475554052|gb|EMT12148.1|Oxysterol-binding protein-C2F12.05c-like protein [Aegilops tauschii]	tr|C3SAC1|C3SAC1_BRADI	Oxysterol-binding protein	-	-	3.90597	63.9668	0.0610625	4.4229e-184	3.72289e-43	2.13612	30.2205	0.0706844	2.12269e-188	9.05398e-43	2.63768	34.6022	0.0762285	1.02736e-90	6.97511e-42
TraesCS5A01G540000LC	0	0	AT1G23020.7	ferric reduction oxidase 3	-	-	0.0174676	0.904644	0.0193089	6.55555e-06	3.02575e-10	0.0640123	1.8893	0.0338815	0.00019703	3.89658e-09	0	2.92362	0	5.50045e-10	4.78795e-15
TraesCS5A01G548200	Metacaspase-1	gi|475600219|gb|EMT24476.1|Metacaspase-1 [Aegilops tauschii]	tr|M8CLZ7|M8CLZ7_AEGTA	Metacaspase-1	-	-	55.7637	3.56153	15.6573	4.30493e-64	4.47301e-39	29.5368	5.60029	5.27416	8.38299e-15	1.91434e-18	57.5892	7.31245	7.87551	7.65854e-08	9.72298e-28
TraesCS5A01G548600	Metacaspase-1	gi|326518374|dbj|BAJ88216.1|predicted protein, partial [Hordeum vulgare subsp. vulgare]	tr|M8CLZ7|M8CLZ7_AEGTA	Metacaspase-1	-	-	20.3269	4.65056	4.37085	1.05276e-17	2.44239e-13	11.6015	1.51976	7.63378	3.85921e-37	1.44181e-25	22.8636	2.08659	10.9574	3.98607e-13	2.2791e-35
TraesCS5A01G647500LC	Disease resistance RPS2	gi|475623019|gb|EMT32062.1|Disease resistance protein RPS2 [Aegilops tauschii]	tr|G7LIF4|G7LIF4_MEDTR	Receptor-like kinase	-	-	4.98474	1.48518	3.35633	0.00543942	4.4455e-06	47.4253	5.68169	8.34704	3.29769e-28	2.20671e-24	37.9723	4.7904	7.92674	3.5562e-40	1.42295e-22
TraesCS5A01G647700LC	Disease resistance RPS2	gi|475623019|gb|EMT32062.1|Disease resistance protein RPS2 [Aegilops tauschii]	AT1G65800.2	receptor kinase 2	-	-	15.5698	4.61776	3.37172	5.29954e-08	1.29638e-08	24.9997	12.3163	2.0298	3.98746e-08	0.00058783	19.1476	9.15932	2.0905	6.91076e-13	0.000485042
TraesCS5A01G686600LC	probable LRR receptor-like serine threonine- kinase At3g47570	gi|218191234|gb|EEC73661.1|hypothetical protein OsI_08194 [Oryza sativa Indica Group]	tr|O24436|O24436_ORYLO	Receptor kinase-like protein	-	-	1.08874	0.264196	4.12094	0.000310266	1.12673e-09	0.535499	2.97878	0.179771	4.74899e-07	4.5615e-16	2.3166	6.912	0.335157	0.000301114	6.54094e-09
TraesCS5A01G723700LC	0	0	tr|A0A0B4SVQ0|A0A0B4SVQ0_WHEAT	Flowering locus T-like protein	-	FT-like_chr5-1	2.0336	10.7805	0.188638	3.75418e-17	1.1744e-15	0.0916876	21.3658	0.00429133	5.20032e-43	1.98992e-62	0.0195111	15.0998	0.00129215	6.21035e-40	9.16288e-57
TraesCS5B01G010800	CSC1 RXW8	gi|475583192|gb|EMT19397.1|Putative membrane protein [Aegilops tauschii]	tr|A0A072VEF6|A0A072VEF6_MEDTR	ERD (Early-responsive to dehydration stress) family protein	-	-	4.0722	2.04334	1.99291	3.15926e-08	0.00234962	8.47658	3.1762	2.66878	1.68429e-23	1.5815e-07	5.64615	3.21391	1.75679	1.84815e-08	0.00554184
TraesCS5B01G013000	Transcription factor bHLH25	gi|326505754|dbj|BAJ95548.1|predicted protein [Hordeum vulgare subsp. vulgare]	AT4G37850.2	basic helix-loop-helix (bHLH) DNA-binding superfamily protein	bHLH	bHLH	0.0403223	0.236934	0.170183	3.92605e-05	1.24402e-07	0.00504391	0.193398	0.0260805	0.00904137	8.41917e-07	0.0191197	0.187118	0.10218	0.00600621	0.000166231
TraesCS5B01G014700	0	0	tr|A0A076KZH5|A0A076KZH5_9ORYZ	Terpene synthase	-	-	25.5535	4.05687	6.29884	1.12934e-27	7.78336e-20	304.669	27.3052	11.1579	5.53083e-56	1.08271e-38	213.299	23.984	8.89339	9.49717e-45	8.72665e-33
TraesCS5B01G014800	0	0	tr|A0A076KZH5|A0A076KZH5_9ORYZ	Terpene synthase	-	-	13.7767	1.92781	7.1463	2.07339e-33	9.95172e-22	214.782	15.8379	13.5613	1.7141e-60	5.71962e-44	162.617	14.8302	10.9653	1.3066e-52	2.77705e-38
TraesCS5B01G038400	predicted protein, partial	gi|326506930|dbj|BAJ91506.1|predicted protein, partial [Hordeum vulgare subsp. vulgare]	AT5G24060.2	Pentatricopeptide repeat (PPR) superfamily protein	-	-	10.5346	32.6466	0.322685	6.95239e-26	2.93148e-09	17.4006	9.69298	1.79517	2.16975e-20	0.00373539	13.3793	7.74925	1.72653	2.89263e-07	0.00834361
TraesCS5B01G060200	Cytochrome P450 71D7	gi|326506820|dbj|BAJ91451.1|predicted protein [Hordeum vulgare subsp. vulgare]	tr|Q6ATT7|Q6ATT7_ORYSJ	Cytochrome P450, putative	-	-	1.13173	0.0705857	16.0334	5.85704e-11	2.82866e-23	0.303995	0.053702	5.66077	0.000664254	0.000536499	0.870234	0.0852221	10.2114	3.67192e-09	2.17845e-11
TraesCS5B01G074300	0	0	AT5G53780.1	F-box protein, putative (DUF295)	-	-	2.53773	0.684172	3.7092	7.24331e-12	1.86072e-08	4.07493	1.96225	2.07666	1.41305e-05	0.00141008	2.89317	1.36941	2.11271	1.78618e-08	0.00249047
TraesCS5B01G078500	probable phosphatase 2C 78	gi|475608173|gb|EMT26946.1|Putative protein phosphatase 2C 78 [Aegilops tauschii]	tr|A0A061E245|A0A061E245_THECC	Phosphatase 2C family protein	-	-	8.22079	2.9587	2.77851	2.71646e-08	1.95564e-06	5.24483	10.3253	0.507959	0.00680403	0.00089339	5.91209	11.5014	0.514034	0.00589192	0.000759383
TraesCS5B01G109900	quinolinate chloroplastic	gi|326499335|dbj|BAK06158.1|predicted protein [Hordeum vulgare subsp. vulgare]	tr|A0A1D1YAV0|A0A1D1YAV0_9ARAE	Quinolinate synthase A	-	-	22.9434	11.7644	1.95025	4.37457e-07	0.00307706	56.7489	29.6237	1.91566	1.06079e-13	0.000793191	45.8739	24.9091	1.84165	8.89965e-28	0.0018634
TraesCS5B01G127900	tetracycline resistance class H-like	gi|357155219|ref|XP_003577048.1|PREDICTED: tetracycline resistance protein, class A-like [Brachypodium distachyon] gi|944056619|gb|KQJ92257.1| hypothetical protein BRADI_4g42530 [Brachypodium distachyon]	tr|R7WBJ2|R7WBJ2_AEGTA	Hippocampus abundant transcript-like protein 1	-	-	4.10129	1.69844	2.41474	3.75511e-07	0.000112437	5.68694	2.20249	2.58205	8.13754e-18	1.06348e-05	5.54894	2.09344	2.65064	2.25383e-13	4.85148e-06
TraesCS5B01G134600	saccharopine dehydrogenase family expressed	gi|944056740|gb|KQJ92378.1|hypothetical protein BRADI_4g43257 [Brachypodium distachyon]	tr|Q2QY08|Q2QY08_ORYSJ	Saccharopine dehydrogenase family protein, expressed	-	-	11.4092	22.4994	0.507089	0.000107938	0.000560529	2.15317	30.3658	0.0709078	1.33935e-54	1.43387e-43	7.7709	36.5442	0.212644	2.75199e-08	3.95484e-18
TraesCS5B01G141000	homoserine dehydrogenase	gi|326524828|dbj|BAK04350.1|predicted protein [Hordeum vulgare subsp. vulgare]	tr|A0A1D5YXZ3|A0A1D5YXZ3_WHEAT	Homoserine dehydrogenase	-	-	8.79523	3.60432	2.44019	2.83493e-08	3.1534e-05	13.4211	6.01823	2.23008	4.74196e-09	3.03423e-05	16.9011	6.93791	2.43605	2.899e-14	2.32232e-06
TraesCS5B01G144900	2-hydroxy-6-oxo-6-phenylhexa-2,4-dienoate hydrolase	gi|474343675|gb|EMS62751.1|2-hydroxy-6-oxo-6-phenylhexa-2,4-dienoate hydrolase [Triticum urartu]	tr|A4IJ41|A4IJ41_ARATH	Alpha/beta-Hydrolases superfamily protein	-	-	31.4473	14.4307	2.17919	0.00817564	0.000387783	61.663	22.6524	2.72214	6.39658e-07	7.60038e-08	94.5892	31.8677	2.96818	2.96916e-12	2.47079e-09
TraesCS5B01G151500	LRR receptor-like serine threonine- kinase	gi|475568947|gb|EMT15641.1|Putative LRR receptor-like serine/threonine-protein kinase [Aegilops tauschii]	tr|B9RJJ2|B9RJJ2_RICCO	Receptor protein kinase, putative	-	-	0.398037	0.113777	3.4984	0.00359961	1.53303e-06	0.561234	1.65553	0.339006	2.56034e-06	4.06541e-07	0.586673	1.79836	0.326227	0.000918481	5.55971e-08
TraesCS5B01G157600	hypothetical protein TRIUR3_17864	gi|474350477|gb|EMS62968.1|hypothetical protein TRIUR3_17864 [Triticum urartu]	AT1G08820.5	vamp/synaptobrevin-associated protein 27-2	-	-	23.277	41.3362	0.563115	6.75888e-06	0.00556426	27.087	88.4854	0.306118	8.7805e-08	5.765e-10	12.3092	67.6446	0.181968	3.61477e-23	2.04219e-18
TraesCS5B01G166000	probable ADP-ribosylation factor GTPase-activating AGD13	gi|475604808|gb|EMT25846.1|hypothetical protein F775_30128 [Aegilops tauschii]	tr|Q6K295|Q6K295_ORYSJ	C2 domain-containing protein-like	-	-	23.4821	10.577	2.22011	2.00447e-05	0.000318272	16.6832	35.7289	0.466939	1.54165e-05	0.000113018	14.6762	29.0331	0.505498	0.00701852	0.000509912
TraesCS5B01G180300	chloroplast purple acid phosphatase isoform c	gi|326499476|dbj|BAJ86049.1|predicted protein [Hordeum vulgare subsp. vulgare] gi|326513034|dbj|BAK03424.1| predicted protein [Hordeum vulgare subsp. vulgare]	tr|A0A1D5Z5U0|A0A1D5Z5U0_WHEAT	Purple acid phosphatase	-	-	0.0603458	0.408133	0.147858	1.89733e-09	4.16246e-17	0.148925	0.0538997	2.763	0.00729513	0.00315292	0.293043	0.0589161	4.97391	1.09149e-09	8.35339e-09
TraesCS5B01G199400	mitogen-activated kinase kinase kinase NPK1-like	gi|357158257|ref|XP_003578068.1|PREDICTED: mitogen-activated protein kinase kinase kinase NPK1-like isoform X1 [Brachypodium distachyon] gi|944054475|gb|KQJ90113.1| hypothetical protein BRADI_4g29500 [Brachypodium distachyon]	tr|A0A059LCW1|A0A059LCW1_9CHLO	Protein kinase	-	-	0.159102	0.0279206	5.69839	3.00967e-05	3.9159e-08	0.357645	0.0767002	4.6629	8.24167e-09	2.70913e-07	0.34536	0.0596098	5.79369	7.5656e-07	4.24118e-09
TraesCS5B01G209000	0	0	tr|R7W321|R7W321_AEGTA	GDSL esterase/lipase	-	-	1.03241	2.35544	0.43831	0.00130137	0.000194392	0.503013	2.14329	0.234692	2.12559e-06	2.24373e-08	0.176333	2.26663	0.0777956	4.03627e-17	3.27338e-18
TraesCS5B01G210100	Aldehyde dehydrogenase family 7 member A1	gi|475611049|gb|EMT27955.1|Aldehyde dehydrogenase family 7 member A1 [Aegilops tauschii] gi|814937258|gb|AKE36954.1| aldehyde dehydrogenase 7B1 [Triticum aestivum]	tr|Q9FPK6|Q9FPK6_ORYSA	Aldehyde dehydrogenase	-	-	13.4898	44.1367	0.305637	4.36652e-36	4.44629e-10	12.8925	25.0485	0.514701	1.80409e-06	0.000668632	16.6623	29.338	0.567941	8.07374e-06	0.00361588
TraesCS5B01G211100	DNA cross-link repair 1A	gi|474407511|gb|EMS66631.1|DNA cross-link repair 1A protein [Triticum urartu]	tr|M8A3S7|M8A3S7_TRIUA	DNA cross-link repair 1A protein	-	-	0.375554	0.142238	2.64032	0.00640547	0.000303771	0.728375	0.306462	2.37672	3.29986e-06	0.000874373	0.630277	0.222995	2.82642	0.0011587	0.000143097
TraesCS5B01G212000	predicted protein	gi|326492011|dbj|BAJ98230.1|predicted protein [Hordeum vulgare subsp. vulgare]	sp|A9KZ12|OPGG_SHEB9	Glucans biosynthesis protein G	-	-	35.9433	8.68751	4.13736	4.36074e-14	2.39514e-12	141.242	39.6413	3.563	4.55239e-37	3.56237e-12	90.9947	26.2774	3.46285	2.16698e-17	1.02233e-11
TraesCS5B01G219500	WAT1-related At4g30420-like	gi|475508757|gb|EMT05123.1|Auxin-induced protein 5NG4 [Aegilops tauschii]	tr|W5FI30|W5FI30_WHEAT	WAT1-related protein	-	WAT1-like2	14.1865	1.25241	11.3274	1.80544e-48	4.10692e-30	16.5591	3.99625	4.14367	7.82083e-06	1.41958e-13	15.7265	2.98513	5.26827	4.10277e-20	1.56077e-17
TraesCS5B01G220600LC	tetracycline resistance class H-like	gi|357155219|ref|XP_003577048.1|PREDICTED: tetracycline resistance protein, class A-like [Brachypodium distachyon] gi|944056619|gb|KQJ92257.1| hypothetical protein BRADI_4g42530 [Brachypodium distachyon]	tr|M8AGY7|M8AGY7_TRIUA	Hippocampus abundant transcript-like protein 1	-	-	10.1886	3.38604	3.00899	3.4684e-07	2.80073e-06	15.0084	4.64667	3.22992	3.5524e-10	3.59624e-07	14.0059	6.47795	2.16209	1.22252e-07	0.00108517
TraesCS5B01G223900	CBL-interacting serine threonine- kinase 5-like	gi|326488961|dbj|BAJ98092.1|predicted protein [Hordeum vulgare subsp. vulgare] gi|326533120|dbj|BAJ93532.1| predicted protein [Hordeum vulgare subsp. vulgare]	tr|A0A1D6S6H5|A0A1D6S6H5_WHEAT	Non-specific serine/threonine protein kinase	-	-	3.06241	6.53386	0.468699	4.38385e-08	0.000184427	2.65203	11.1594	0.23765	1.95686e-09	1.3862e-13	2.66382	14.6373	0.181989	9.61988e-22	3.51992e-19
TraesCS5B01G232700	1-aminocyclopropane-1-carboxylate oxidase	gi|326526889|dbj|BAK00833.1|predicted protein [Hordeum vulgare subsp. vulgare]	tr|Q9AYS8|Q9AYS8_9POAL	1-aminocyclopropane-1-carboxylate oxidase	-	ACC oxidase	25.6879	82.1829	0.312569	2.82409e-24	9.39585e-10	3.61893	51.3231	0.0705125	3.8499e-23	5.42355e-42	14.1634	78.4586	0.180521	4.81005e-09	4.31377e-21
TraesCS5B01G239600	probable LRR receptor-like serine threonine- kinase At4g29180	gi|94410814|gb|ABF18540.1|serine/threonine kinase-like protein ABC1040 [Hordeum vulgare subsp. vulgare] gi|94410820|gb|ABF18543.1| serine/threonine kinase-like protein ABC1040 [Hordeum vulgare subsp. vulgare]	tr|T2ASC0|T2ASC0_WHEAT	Protein kinase	-	-	10.6048	4.66175	2.27484	0.00127585	0.000146194	15.8228	43.4186	0.364425	4.17058e-06	4.07558e-08	14.7873	42.2832	0.34972	0.000317505	5.36056e-09
TraesCS5B01G243800	zinc-finger homeodomain 1	gi|614103058|sp|A2Z259.1|ZHD1_ORYSIRecName: Full=Zinc-finger homeodomain protein 1 gi|125564040|gb|EAZ09420.1| hypothetical protein OsI_31693 [Oryza sativa Indica Group]	tr|A0A1E5WDK3|A0A1E5WDK3_9POAL	Zinc-finger homeodomain protein 1	ZF-HD	ZF-HD	2.10082	0.859179	2.44515	0.00473864	0.000411194	2.73154	0.526204	5.19102	7.21114e-13	6.50235e-10	1.97207	0.789994	2.49631	0.00285613	0.000757961
TraesCS5B01G244900	purine permease 3	gi|326491747|dbj|BAJ94351.1|predicted protein [Hordeum vulgare subsp. vulgare]	tr|G7J4H6|G7J4H6_MEDTR	Purine permease-like protein	-	-	0.949044	0.139971	6.78031	6.19726e-09	3.31257e-11	1.68106	0.264586	6.35356	2.96313e-08	3.27287e-10	1.75481	0.413059	4.24833	3.66816e-05	7.5459e-08
TraesCS5B01G245000	Purine permease 3	gi|326531164|dbj|BAK04933.1|predicted protein [Hordeum vulgare subsp. vulgare]	tr|G7J4H5|G7J4H5_MEDTR	Purine permease-like protein	-	-	3.92446	0.814023	4.82107	4.44629e-27	2.30503e-13	2.83009	1.33583	2.1186	1.41961e-07	0.000948168	5.91447	1.01037	5.85377	4.55079e-38	9.1014e-18
TraesCS5B01G248000	ABC transporter G family member 11	gi|326498051|dbj|BAJ94888.1|predicted protein [Hordeum vulgare subsp. vulgare]	tr|A0A0K9NWI5|A0A0K9NWI5_ZOSMR	ABC transporter G family member	-	-	1.82981	0.18901	9.68103	2.62613e-11	3.07173e-22	2.56569	0.268854	9.54304	4.1876e-31	2.54834e-21	4.06494	0.546134	7.44312	2.75854e-28	4.46583e-21
TraesCS5B01G252600	probable E3 ubiquitin- ligase XERICO	gi|326513042|dbj|BAK03428.1|predicted protein [Hordeum vulgare subsp. vulgare] gi|326528913|dbj|BAJ97478.1| predicted protein [Hordeum vulgare subsp. vulgare] gi|326531940|dbj|BAK01346.1| predicted protein [Hordeum vulgare subsp. vulgare]	tr|A0A061DMB3|A0A061DMB3_THECC	RING/U-box superfamily protein, putative	-	-	24.5646	84.2682	0.291505	1.84829e-40	1.109e-10	9.14834	58.7614	0.155686	1.81079e-60	1.19882e-22	12.9353	67.1617	0.1926	5.61779e-56	6.0585e-19
TraesCS5B01G252700	F-box domain containing isoform X2	gi|326494688|dbj|BAJ94463.1|predicted protein [Hordeum vulgare subsp. vulgare] gi|326504508|dbj|BAJ91086.1| predicted protein [Hordeum vulgare subsp. vulgare]	tr|W9SM54|W9SM54_9ROSA	F-box protein	-	-	9.05401	22.1152	0.409401	1.4399e-14	4.00181e-06	0.547247	18.7246	0.0292261	1.37095e-86	2.30349e-57	1.21764	28.7052	0.0424187	3.90786e-15	3.871e-54
TraesCS5B01G262500	tonoplast dicarboxylate transporter-like	gi|326498103|dbj|BAJ94914.1|predicted protein [Hordeum vulgare subsp. vulgare]	tr|B6T0F4|B6T0F4_MAIZE	Tonoplast dicarboxylate transporter	-	-	2.91648	0.553379	5.27032	1.41866e-13	1.67277e-14	0.392646	0.0914685	4.29269	7.8131e-05	0.000156455	0.825448	0.103232	7.99603	2.13974e-11	3.28978e-11
TraesCS5B01G268000	Bifunctional dihydroflavonol 4-reductase flavanone 4-reductase	gi|474139785|gb|EMS56505.1|Bifunctional dihydroflavonol 4-reductase/flavanone 4-reductase [Triticum urartu]	tr|E3NZI6|E3NZI6_GOSHI	Cinnamoyl-CoA reductase 4	-	-	1.83703	0.647919	2.83527	9.97806e-09	3.74717e-06	1.50033	0.664422	2.2581	3.20964e-07	0.000742722	1.40374	0.693108	2.02528	2.21192e-05	0.0038453
TraesCS5B01G268100	Bifunctional dihydroflavonol 4-reductase flavanone 4-reductase	gi|326504276|dbj|BAJ90970.1|predicted protein [Hordeum vulgare subsp. vulgare] gi|326509115|dbj|BAJ86950.1| predicted protein [Hordeum vulgare subsp. vulgare]	tr|E3NZI6|E3NZI6_GOSHI	Cinnamoyl-CoA reductase 4	-	-	18.7457	2.09614	8.94297	7.70243e-28	5.87804e-26	7.18743	0.953231	7.54007	9.53443e-08	9.49109e-21	37.7802	1.36901	27.5967	2.53813e-61	7.38273e-57
TraesCS5B01G268300	Bifunctional dihydroflavonol 4-reductase flavanone 4-reductase	gi|326504276|dbj|BAJ90970.1|predicted protein [Hordeum vulgare subsp. vulgare] gi|326509115|dbj|BAJ86950.1| predicted protein [Hordeum vulgare subsp. vulgare]	tr|E3NZI6|E3NZI6_GOSHI	Cinnamoyl-CoA reductase 4	-	-	24.1383	7.41317	3.25614	1.94675e-31	7.92116e-09	13.957	7.25638	1.92341	0.000859976	0.00113074	63.4981	24.5435	2.58716	1.77872e-09	2.43182e-07
TraesCS5B01G305900	inositol-tetrakisphosphate 1-kinase 6	gi|944055449|gb|KQJ91087.1|hypothetical protein BRADI_4g35440 [Brachypodium distachyon]	tr|I1QQI2|I1QQI2_ORYGL	Inositol-tetrakisphosphate 1-kinase	-	-	2.25496	4.02055	0.560859	5.55051e-06	0.00601949	1.92093	3.59181	0.534808	0.00717841	0.00485153	2.2109	4.60174	0.480449	0.000300945	0.000435423
TraesCS5B01G327400	5 -3 exoribonuclease 2	gi|326498799|dbj|BAK02385.1|predicted protein, partial [Hordeum vulgare subsp. vulgare]	tr|A0A151TNS8|A0A151TNS8_CAJCA	5'-3' exoribonuclease 3	-	-	1.19902	0.427691	2.80348	0.005302	2.83971e-06	0.582346	2.37343	0.245361	0.000484801	1.41911e-12	0.368217	1.21584	0.302851	0.000260269	9.90822e-09
TraesCS5B01G328600	NUCLEAR FUSION DEFECTIVE 4-like	gi|326523799|dbj|BAJ93070.1|predicted protein [Hordeum vulgare subsp. vulgare]	tr|A0A0K9P7P6|A0A0K9P7P6_ZOSMR	Nodulin-like / Major Facilitator Superfamily protein	-	-	4.99015	1.72882	2.88646	1.92374e-17	8.26624e-07	1.45358	0.53413	2.7214	0.00171692	8.42168e-05	3.40517	0.966699	3.52248	8.48928e-06	2.77567e-09
TraesCS5B01G334900	predicted protein	gi|326520974|dbj|BAJ92850.1|predicted protein [Hordeum vulgare subsp. vulgare]	tr|A0A0K9NNS3|A0A0K9NNS3_ZOSMR	Thioredoxin superfamily protein	-	-	16.8509	28.9338	0.582396	1.05399e-07	0.00804068	3.84315	8.09022	0.475036	0.000625187	0.000446149	3.83918	9.14735	0.419704	6.83591e-05	1.69583e-05
TraesCS5B01G344700	auxin-responsive SAUR36-like	gi|475618127|gb|EMT30357.1|hypothetical protein F775_15172 [Aegilops tauschii]	tr|A0A061E5G9|A0A061E5G9_THECC	SAUR-like auxin-responsive protein family, putative	-	-	0	1.12104	0	6.49225e-13	3.96936e-20	0	0.739048	0	0.00101802	5.11453e-07	0	0.482323	0	0.00051899	7.03052e-05
TraesCS5B01G348900	Histone H4	gi|413947466|gb|AFW80115.1|hypothetical protein ZEAMMB73_313798 [Zea mays]	tr|K7VQC2|K7VQC2_MAIZE	Histone H4	-	-	43.491	22.5625	1.92758	0.00042382	0.00450226	3.64107	14.0472	0.259203	1.24563e-07	1.44402e-09	3.07901	11.5265	0.267124	2.31684e-07	5.11434e-09
TraesCS5B01G349000	Histone H4	gi|413947466|gb|AFW80115.1|hypothetical protein ZEAMMB73_313798 [Zea mays]	tr|K7VQC2|K7VQC2_MAIZE	Histone H4	-	-	25.4211	12.1431	2.09346	0.000227437	0.000962051	2.5924	8.11009	0.319651	1.2785e-08	1.84717e-07	3.55585	6.6943	0.531175	0.00739466	0.00548504
TraesCS5B01G387300	ATP sulfurylase	gi|478346652|gb|AGI96999.1|ATP sulfurylase [Triticum turgidum subsp. durum]	tr|A4S3B3|A4S3B3_OSTLU	ATP sulfurylase (Sulfate adenylyltransferase)	-	-	32.5115	12.0836	2.69056	4.26232e-22	2.13399e-06	33.1193	14.6638	2.25858	7.82184e-07	1.92089e-05	35.582	18.0419	1.97219	8.72246e-06	0.000438513
TraesCS5B01G390300LC	0	0	sp|Q6N5Z1|TRMFO_RHOPA	Methylenetetrahydrofolate--tRNA-(uracil-5-)-methyltransferase TrmFO	-	-	0.944772	0.0644349	14.6624	0.000342679	5.43512e-07	1.51443	0.340456	4.44824	0.00143159	0.00402351	5.18782	0.513163	10.1095	1.08566e-11	7.41463e-12
TraesCS5B01G392100	0	0	-	0	-	-	3.28055	1.10105	2.97948	0.000255814	3.64342e-05	3.23627	1.31182	2.46701	0.00180728	0.0030486	3.10306	1.3499	2.29874	0.0022413	0.00684033
TraesCS5B01G400400	Lamin	gi|475566334|gb|EMT15008.1|Lamin-like protein [Aegilops tauschii]	tr|B6SJ66|B6SJ66_MAIZE	Blue copper protein	-	-	0.0126443	0.561301	0.0225268	5.86442e-05	5.46657e-09	0	0.769661	0	0.000373369	3.74374e-06	0	0.717296	0	4.04313e-05	5.2331e-06
TraesCS5B01G407200	PREDICTED: uncharacterized protein LOC100839950	gi|357114298|ref|XP_003558937.1|PREDICTED: uncharacterized protein LOC100839950 [Brachypodium distachyon] gi|944077676|gb|KQK13028.1| hypothetical protein BRADI_1g07550 [Brachypodium distachyon]	tr|M1TD91|M1TD91_9ROSI	Maternal effect embryo arrest 14-1	-	-	35.9909	120.791	0.297961	1.53239e-13	1.74712e-10	6.09894	13.2562	0.460082	0.000198751	0.000184299	5.38774	11.7314	0.459259	0.0084117	0.000117361
TraesCS5B01G407800	predicted protein	gi|326524574|dbj|BAK00670.1|predicted protein [Hordeum vulgare subsp. vulgare]	sp|C5BHH2|HLDE_EDWI9	Bifunctional protein HldE	-	-	29.6172	191.952	0.154295	3.75145e-38	4.9239e-22	5.92071	84.2024	0.0703151	2.97514e-20	8.33593e-38	3.37093	113.178	0.0297843	3.77535e-76	1.47941e-57
[truncated: 320 more rows]

## Sheet: 7-PHYB-LD+PHYC-LD
Gene	Sequence desc.	Hit desc.	IWGSC annotation	IWGSC description	TF family	Gene of interest	WT_SD_mean_TPM	phyB_SD_mean_TPM	WT-phyB_SD_Fold_Change	WT-phyB_SD_DESeq_adjP	WT-phyB_SD_EdgeR_adjP	PHYB_WT_LD_Exp1_mean_TPM	phyB_LD_Exp1_mean_TPM	PHYB_WT-phyB_Exp1_Fold_Change	PHYB_WT-phyB_Exp1_DESeq2_Padj	PHYB_WT-phyB_Exp1_EdgeR_Padj	PHYB_WT_LD_Exp2_mean_TPM	phyB_LD_Exp2_mean_TPM	PHYB_WT-phyB_Exp2_Fold_Change	PHYB_WT-phyB_Exp2_DESeq2_Padj	PHYB_WT-phyB_Exp2_EdgeR_Padj	WT_SD_mean_TPM	phyC_SD_mean_TPM	WT-phyC_SD_Fold_Change	WT-phyC_SD_DESeq_adjP	WT-phyC_SD_EdgeR_adjP	PHYC_WT_LD_Exp1_mean_TPM	phyC_LD_Exp1_mean_TPM	PHYC_WT-phyC_Exp1_Fold_Change	PHYC_WT-phyC_Exp1_DESeq2_Padj	PHYC_WT-phyC_Exp1_EdgeR_Padj	PHYC_WT_LD_Exp2_mean_TPM	phyC_LD_Exp2_mean_TPM	PHYC_WT-phyC_Exp2_Fold_Change	PHYC_WT-phyC_Exp2_DESeq2_Padj	PHYC_WT-phyC_Exp2_EdgeR_Padj
[truncated: 46 more rows]

[truncated: 6 more sheets: 6-PHYB-LD+PHYC-SD, 5-PHYB+PHYC-SD_specific, 4-PHYC-LD_specific, 3-PHYB-LD_specific, 2-PHYC-SD_specific, 1-PHYB_SD_specific]
