# Supplementary material for: Effect of phyB and phyC loss-of-function mutations on the wheat transcriptome under short and long day photoperiods
Source: BMC Plant Biol. 2020 Jun 29;20:297. doi: 10.1186/s12870-020-02506-0 (PMC7325275; doi:10.1186/s12870-020-02506-0)
Supplement: Supplementary file 5 — Additional file 5. RNA-seq data comparing SD and LD within genotypes. [file 12870_2020_2506_MOESM5_ESM.xlsx]

## Sheet: Sheet1
Gene ID	IWGSC annotation	TF family	Gene of interest	WT_SD_mean_TPM	WT_LD_mean_TPM	WT_SD_vs_LD_fold_change	WT_SD-vs_LD_DESeq_padj	WT_SD-vs_LD_EdgeR_padj	phyB_SD_mean_TPM	phyB_LD_mean_TPM	phyB_SD_vs_LD_fold_change	phyB_SD_vs_LD_DESeq_padj	phyB_SD_vs_LD_EdgeR_padj	phyC_SD_mean_TPM	phyC_LD_mean_TPM	phyC_SD_vs_LD_fold_change	phyC_SD_vs_LD_DESeq_padj	phyC_SD_vs_LD_EdgeR_padj
TraesCS2B01G322200	zinc finger homeodomain 1	ZF-HD	ZF-HD	0.682414	3.45658	0.197425	7.37732e-12	5.88382e-07	0.344547	0.284298	1.21192	0.551758	0.535021	1.19396	4.43693	0.269096	0.00669985	1.14761e-05
TraesCS3A01G226100	Zinc finger homeodomain protein 1	ZF-HD	ZF-HD	51.8123	15.1833	3.41246	2.61357e-11	1.87336e-09	36.9911	16.0172	2.30946	5.10892e-16	1.88597e-12	57.2163	13.4202	4.26343	2.83415e-29	4.07428e-13
TraesCS5A01G142700	Zinc finger family protein	ZF-HD	ZF-HD	34.9762	5.39358	6.48479	5.31066e-11	3.93349e-21	10.8561	7.681	1.41337	0.00715823	0.00752845	33.0619	2.76611	11.9525	4.64282e-39	2.42059e-31
TraesCS5B01G141400	Zinc finger family protein	ZF-HD	ZF-HD	21.6345	5.63655	3.83824	2.46971e-07	8.40419e-11	12.6001	8.49891	1.48256	0.00256086	0.00213792	33.9847	3.84371	8.84165	8.51037e-22	4.78802e-25
TraesCS2A01G305400	zinc finger homeodomain 1	ZF-HD	ZF-HD	6.56212	12.4267	0.528068	5.73292e-06	0.0205244	4.40158	5.46815	0.804949	0.368751	0.511901	7.53843	15.5618	0.484418	1.09719e-05	0.00834347
TraesCS3B01G258400	Zinc finger family protein	ZF-HD	ZF-HD	34.641	10.2868	3.36752	1.35652e-05	4.07931e-09	33.6298	13.3168	2.52536	1.78002e-17	8.32585e-15	44.7887	9.43172	4.74873	8.95555e-23	7.94481e-15
TraesCS5A01G368800LC	Peptide methionine sulfoxide reductase MsrA	ZF-HD	ZF-HD	0.24695	0.47958	0.514929	0.0503505	0.241366	0.357175	0.217591	1.6415	0.283414	0.211135	0.384592	0.677966	0.567273	0.220631	0.345757
TraesCS5B01G225700	Zinc-finger homeodomain 1	ZF-HD	ZF-HD	3.68421	2.14799	1.71519	0.125292	0.0184479	2.82572	1.3141	2.15031	6.27946e-23	2.69207e-10	4.70459	2.65342	1.77303	0.0267348	0.00871186
TraesCS5B01G243800	Zinc-finger homeodomain protein 1	ZF-HD	ZF-HD	2.48294	2.54647	0.975051	0.206697	1	1.03685	0.825529	1.25598	0.210295	0.191185	1.09133	1.4748	0.739983	0.48956	0.455676
TraesCS4A01G226800	Zinc finger-homeodomain protein 1	ZF-HD	ZF-HD	6.45241	6.6815	0.965712	0.29012	1	6.82103	3.20891	2.12565	4.82685e-06	1.66284e-08	11.2841	4.64523	2.42919	0.0293086	2.1647e-05
TraesCS5B01G226000	Zinc finger family protein	ZF-HD	ZF-HD	0.97973	0.300156	3.26407	0.291104	0.0911131	0.624927	0.143914	4.34237	0.103458	0.0468622	1.11407	0.470374	2.36847	0.2574	0.170466
TraesCS5A01G227100	Zinc-finger homeodomain 1	ZF-HD	ZF-HD	9.925	6.48876	1.52957	0.305635	0.0667779	10.924	6.65976	1.64031	1.8402e-08	1.50708e-05	14.6729	8.19644	1.79016	0.000146529	0.00595893
TraesCS4B01G089700	Zinc finger-homeodomain protein 1	ZF-HD	ZF-HD	9.0628	8.34695	1.08576	0.531555	0.721153	14.2642	5.0458	2.82694	1.13467e-07	8.42647e-17	14.2724	7.09929	2.0104	0.0389829	0.000882252
TraesCS6B01G560100LC	Bifunctio-l polymyxin resistance protein Ar-	ZF-HD	ZF-HD	0.150668	0.149051	1.01085	0.846176	0.946118	0.123191	0.194129	0.634584	0.665994	0.732081	0.101251	0.139921	0.723629	0.592679	0.714602
TraesCS4A01G058800	Protein CRABS CLAW, putative	YABBY	YABBY	0.503846	0.0261627	19.2582	6.56529e-10	3.32505e-21	0.296359	0.126243	2.34754	0.00032178	0.000211848	0.401751	0.009556	42.0418	8.2001e-08	6.15727e-20
TraesCS5B01G025100	YABBY transcription factor	YABBY	YABBY	2.22176	0.989669	2.24496	0.00280751	0.000274209	1.34044	1.68896	0.793649	0.368395	0.417865	1.8306	0.656194	2.78972	5.99251e-13	1.53583e-06
TraesCS5B01G373600	YABBY transcription factor	YABBY	YABBY	2.7621	1.33165	2.07419	0.0135933	0.000917457	2.0712	1.5591	1.32846	0.00011141	0.0184646	2.28908	0.993231	2.30468	2.91665e-05	0.000108239
TraesCS5A01G025900	YABBY transcription factor	YABBY	YABBY	2.8297	1.43461	1.97246	0.027814	0.00220561	1.74369	1.90072	0.917385	0.992431	1	2.70779	1.26088	2.14755	1.47966e-07	0.000317298
TraesCS4B01G245900	Protein CRABS CLAW, putative	YABBY	YABBY	0.0482229	0.00557779	8.64552	0.0895558	0.00359169	0.0732074	0.0202878	3.60844	0.101828	0.00429885	0.171647	0.00318621	53.8719	2.83905e-05	2.46453e-10
TraesCS5A01G371500	YABBY transcription factor	YABBY	YABBY	1.22862	0.631344	1.94605	0.0899196	0.00350523	0.805387	0.815574	0.987509	0.642466	0.774662	1.0666	0.576463	1.85025	0.0618361	0.00572554
TraesCSU01G175000	Xyloglucan endotransglucosylase/hydrolase	-	XTH-like	1.67792	0.273409	6.13704	0.233541	1.18042e-15	13.6096	4.68702	2.90369	0.00197866	4.48621e-20	3.44456	0.143394	24.0218	0.000112479	6.19395e-43
TraesCS2A01G182700	WRKY transcription factor	WRKY	WRKY	5.60686	1.53783	3.64595	3.24185e-14	1.37757e-10	4.12653	1.26063	3.27339	9.04136e-29	8.36313e-23	5.41525	0.851748	6.35781	3.73294e-36	5.52672e-20
TraesCS3B01G420100LC	WRKY transcription factor	WRKY	WRKY	18.1497	3.4249	5.29932	1.96782e-09	3.47173e-16	4.04306	10.5801	0.382139	0.0014348	1.6279e-08	8.80897	4.40217	2.00105	0.0817961	0.00249853
TraesCS3A01G359400LC	WRKY transcription factor	WRKY	WRKY	40.4275	8.61245	4.69407	3.70611e-08	1.26251e-14	9.64091	30.779	0.31323	4.37522e-05	9.58909e-14	16.7296	10.2822	1.62704	0.14432	0.0302196
TraesCS7B01G249700	WRKY transcription factor	WRKY	WRKY	3.17574	0.131554	24.1401	1.12713e-07	9.09163e-32	0.0270388	0.745069	0.0362903	0.000529364	5.54369e-09	0.0144326	0.252053	0.0572603	0.00624926	0.0045088
TraesCS1A01G358100	WRKY transcription factor	WRKY	WRKY	0.936709	4.74291	0.197497	1.71182e-07	6.52658e-07	0.321535	6.56671	0.0489645	1.37845e-28	7.05193e-38	0.437231	6.98265	0.0626168	6.90815e-10	2.46393e-18
TraesCS7B01G185400	WRKY transcription factor, putative	WRKY	WRKY	2.27189	1.1602	1.95819	1.66439e-06	0.00248384	2.03344	1.43406	1.41796	1.73318e-07	0.00349145	2.00389	1.18798	1.68681	0.000292325	0.0183272
TraesCS3B01G331200LC	WRKY transcription factor, putative	WRKY	WRKY	5.8991	2.06576	2.85566	2.69912e-06	1.19608e-06	5.71601	3.29836	1.73298	2.92633e-11	1.0659e-05	5.87533	2.40854	2.43938	1.76368e-08	3.90679e-05
TraesCS5B01G098500LC	L-cysteine:1D-myo-inositol 2-amino-2-deoxy-alpha-D-glucopyranoside ligase	WRKY	WRKY	0.0126517	0.601256	0.0210422	2.96669e-06	2.07457e-05	0.0505092	0.637032	0.0792883	0.000242416	2.59047e-06	0.0770472	0.423249	0.182038	0.00476061	0.00930057
TraesCS7A01G116000	WRKY family transcription factor	WRKY	WRKY	2.77664	0.501795	5.53341	1.08845e-05	6.3855e-15	0.538891	1.98036	0.272118	5.59762e-08	1.57606e-11	0.994632	0.396365	2.50938	0.0269538	0.000409702
TraesCS4B01G165900	WRKY transcription factor	WRKY	WRKY	0.450083	0.251601	1.78887	9.189e-05	0.0122125	0.362276	0.285769	1.26772	0.000661455	0.0424519	0.39481	0.283679	1.39175	0.058227	0.153433
TraesCS5B01G549000	disease resistance protein (TIR-NBS-LRR class)	WRKY	WRKY	0.61715	0.223744	2.75829	0.000230742	5.52953e-05	0.446372	0.403496	1.10626	0.409668	0.438399	0.583089	0.483912	1.20495	0.962023	0.511911
TraesCS3B01G324400	WRKY transcription factor, putative, expressed	WRKY	WRKY	28.6208	10.5827	2.70448	0.00062276	2.49363e-06	11.0942	15.8404	0.700377	0.00954672	0.0769414	22.9129	12.6895	1.80565	0.00965889	0.00596374
TraesCS4A01G246000	WRKY transcription factor	WRKY	WRKY	13.411	13.7384	0.976172	0.00149629	1	9.75244	22.6832	0.429941	5.42483e-21	6.35575e-08	10.8851	15.3797	0.707759	2.70251e-08	0.229776
TraesCS2A01G392100	WRKY transcription factor	WRKY	WRKY	0.440599	0.0985188	4.47224	0.00170228	1.383e-07	0.237139	0.156381	1.51642	0.107831	0.071211	0.411713	0.0128466	32.0484	6.99144e-08	7.61295e-18
TraesCS3A01G248700	WRKY transcription factor	WRKY	WRKY	0.0266445	0.258044	0.103255	0.00200495	0.00038512	0	0.230771	0	6.07662e-06	8.15828e-08	0.0287983	0.189607	0.151884	0.0201483	0.0163014
TraesCS5B01G145300	WRKY transcription factor	WRKY	WRKY	0.0975425	0.983683	0.0991605	0.00229262	6.7532e-08	0.0391077	11.9789	0.0032647	5.66683e-16	1.67356e-93	0.127097	0.619231	0.20525	0.693344	8.60198e-05
TraesCS7A01G294800	WRKY transcription factor, putative	WRKY	WRKY	2.49116	1.54902	1.60821	0.00240655	0.0411725	2.27702	1.88708	1.20664	0.00254146	0.0822213	2.33239	1.63766	1.42422	0.00863675	0.120736
TraesCS7A01G508700	WRKY transcription factor	WRKY	WRKY	0.314892	0.0297507	10.5844	0.00370468	3.56558e-06	0	0.20556	0	8.36599e-05	5.18129e-05	0.0640887	0.0347245	1.84563	0.837298	0.825405
TraesCS2B01G351600	WRKY transcription factor	WRKY	WRKY	0.162657	0.347292	0.468357	0.00373967	0.0598137	0.0425043	0.0842443	0.504536	0.383097	0.272444	0.127031	0.413126	0.307487	9.44605e-07	0.00152283
TraesCS3A01G289700	WRKY transcription factor	WRKY	WRKY	17.5921	6.58199	2.67276	0.00405196	3.99847e-06	7.70938	6.58119	1.17143	0.0437632	0.124263	15.7139	7.54227	2.08344	0.00200373	0.000409116
TraesCS4B01G069500	WRKY transcription factor	WRKY	WRKY	5.69213	5.6837	1.00148	0.00424271	0.977919	4.12659	10.4481	0.394961	3.67367e-14	5.31379e-09	4.80255	7.08963	0.677404	2.05521e-10	0.176692
TraesCS4B01G121500	WRKY transcription factor	WRKY	WRKY	2.55204	2.76522	0.922908	0.00555133	0.84579	3.06198	2.98812	1.02472	0.46854	0.606568	2.66578	3.08711	0.863521	0.0228115	0.751612
TraesCS5A01G059100	WRKY transcription factor	WRKY	WRKY	10.1687	10.1839	0.998504	0.006889	0.987397	7.06131	11.4748	0.615376	1.02265e-10	0.00593222	8.57845	7.93319	1.08134	0.499773	0.733039
TraesCS5A01G146500	WRKY transcription factor	WRKY	WRKY	0.217189	1.86187	0.116651	0.00734935	3.07518e-09	0.0145877	24.7946	0.000588341	3.35915e-15	1.49736e-123	0.0887536	0.648473	0.136865	0.00063162	1.02447e-05
TraesCS3A01G343600	WRKY transcription factor	WRKY	WRKY	0.0231931	0.1681	0.137972	0.0101273	0.00858651	0.0400656	0.297841	0.13452	0.00505247	5.7827e-06	0.0576389	0.132191	0.436029	0.216608	0.240976
TraesCS2B01G209200	WRKY transcription factor, putative	WRKY	WRKY	3.18177	1.32173	2.40728	0.010182	8.9639e-05	1.32341	0.475744	2.78176	1.35607e-12	4.57567e-11	2.55463	0.686097	3.72342	2.07965e-09	2.63328e-09
TraesCS1A01G298600	WRKY transcription factor	WRKY	WRKY	3.19223	0.962562	3.31639	0.0103089	2.35485e-08	0.378289	3.87484	0.0976268	8.92698e-15	4.96252e-33	1.01938	0.94792	1.07538	0.859087	0.817909
TraesCS2A01G104800	WRKY transcription factor	WRKY	WRKY	0.0479838	0.169556	0.282996	0.0142767	0.101196	0.0214553	0.244547	0.0877351	0.00228771	2.37174e-05	0.0237116	0.326136	0.0727047	1.53193e-05	6.20377e-05
TraesCS2B01G121900	WRKY transcription factor	WRKY	WRKY	0.968688	3.04415	0.318213	0.0187563	0.00016822	0.0374131	2.70871	0.0138122	1.19412e-10	3.43329e-43	0.489997	6.51334	0.0752297	3.88807e-14	1.18867e-19
TraesCS6A01G242000	WRKY transcription factor	WRKY	WRKY	0.110144	0.0134651	8.17999	0.020002	0.000657003	0.118368	0.0323247	3.66184	0.0176018	0.00260845	0.239459	0	-	3.35281e-06	2.01879e-12
TraesCS1B01G308200	WRKY transcription factor	WRKY	WRKY	3.32415	1.04249	3.18867	0.0225726	1.10552e-07	0.375223	3.76677	0.0996142	6.3005e-23	2.01008e-32	1.16586	0.764441	1.52512	0.640247	0.125897
TraesCS7B01G012600	WRKY family transcription factor	WRKY	WRKY	2.35271	0.74571	3.155	0.0234921	2.44564e-07	0.503417	2.54914	0.197485	8.69056e-07	1.2562e-17	0.828883	0.738822	1.1219	0.976856	0.658966
TraesCS1B01G374700	WRKY transcription factor	WRKY	WRKY	1.63309	3.73846	0.436835	0.024024	0.0169068	0.213201	9.88905	0.0215593	2.68839e-19	5.25876e-45	0.666866	5.12362	0.130155	1.79234e-08	2.88117e-10
TraesCS2B01G121800	WRKY transcription factor	WRKY	WRKY	0.182002	0.465543	0.390947	0.0250767	0.045447	0.0156006	0.32379	0.0481811	0.00266089	3.31648e-07	0	1.34248	0	4.68123e-12	3.071e-17
TraesCS5B01G224000	WRKY transcription factor	WRKY	WRKY	0.287634	1.63535	0.175886	0.0295355	2.72983e-06	0.0314263	10.395	0.00302322	1.79901e-09	1.13472e-76	0.00890184	2.25611	0.00394566	6.28016e-10	3.66573e-20
TraesCS1B01G728000LC	WRKY transcription factor	WRKY	WRKY	0	0.0356624	0	0.0317869	0.193682	0.0304258	0.059221	0.513768	0.532979	0.609199	0.0416332	0.0946339	0.439939	0.123003	0.275731
TraesCS6B01G132300LC	disease resistance protein (TIR-NBS-LRR class)	WRKY	WRKY	0.0577664	0.183069	0.315544	0.0387596	0.151994	0.276539	0.486662	0.568236	0.171486	0.112436	0.204138	0.0910326	2.24247	0.295102	0.165299
TraesCS2B01G410400	WRKY transcription factor	WRKY	WRKY	0.22845	0.0547224	4.17471	0.0564875	4.19923e-05	0.147837	0.103309	1.43101	0.203211	0.216947	0.356919	0.013222	26.9943	4.53426e-07	9.62899e-16
TraesCS4A01G193600	WRKY transcription factor	WRKY	WRKY	6.50402	6.15624	1.05649	0.0633244	0.827622	8.74818	9.022	0.969649	0.698439	0.837836	6.5393	7.15409	0.914065	0.0165533	0.908837
TraesCS3B01G255400	WRKY family transcription factor	WRKY	WRKY	0.514912	0.983738	0.523424	0.071587	0.0886125	0.32262	1.53245	0.210526	6.16057e-10	1.23679e-10	0.380291	0.782365	0.486079	0.0216633	0.0484981
TraesCS1B01G453300	WRKY transcription factor	WRKY	WRKY	0.0497448	0.109838	0.452894	0.0803446	0.32371	0.0961044	0.241703	0.397613	0.0615119	0.0207805	0.0259319	0.326472	0.0794307	7.30884e-06	1.131e-05
TraesCS4B01G170100	WRKY family transcription factor	WRKY	WRKY	0.419094	1.22999	0.34073	0.0935267	0.00428185	0.0115671	6.79933	0.00170121	1.05862e-11	1.14888e-62	0	2.11577	0	2.65712e-12	3.58482e-19
TraesCS2B01G187500	Transcription factor WRKY	WRKY	WRKY	7.34459	3.03868	2.41703	0.0942139	9.01254e-05	1.25682	11.8591	0.105979	2.89013e-16	7.58077e-36	2.68904	2.91313	0.923077	0.734789	0.981782
TraesCS7B01G418500	WRKY transcription factor	WRKY	WRKY	2.76912	4.41225	0.627597	0.104566	0.142784	0.394431	7.22088	0.0546237	1.31285e-20	1.03711e-43	1.22961	3.73879	0.32888	0.00450758	6.83839e-05
TraesCS6B01G175100	WRKY transcription factor	WRKY	WRKY	8.35446	10.9177	0.765224	0.109521	0.397323	1.62414	12.6403	0.128489	4.42668e-16	6.68291e-34	4.14747	11.5718	0.358412	1.56484e-08	5.26439e-05
TraesCS3A01G229300	WRKY family transcription factor	WRKY	WRKY	1.31659	1.75432	0.750485	0.111457	0.451562	0.797898	2.55893	0.311809	2.5437e-11	6.74365e-09	1.13626	1.38095	0.822811	0.37311	0.642189
TraesCS5B01G257300	WRKY transcription factor	WRKY	WRKY	10.3099	6.98799	1.47537	0.115362	0.110115	8.19403	10.5172	0.77911	0.104474	0.274673	8.7726	7.46925	1.1745	0.802494	0.481719
TraesCS1B01G440600	WRKY transcription factor	WRKY	WRKY	0.468017	0.855137	0.547301	0.115788	0.163672	0.0749493	2.15599	0.0347633	2.4478e-12	6.69248e-24	0.112017	1.0098	0.11093	4.78342e-05	1.76214e-06
TraesCS5A01G225600	WRKY transcription factor	WRKY	WRKY	3.62443	9.64895	0.37563	0.125221	0.000336151	0.580873	47.3974	0.0122554	1.21835e-09	1.45482e-103	0.41808	4.65282	0.0898552	9.90467e-09	1.27211e-14
TraesCS1B01G374900	WRKY transcription factor	WRKY	WRKY	13.9639	7.16429	1.9491	0.136941	0.00246918	2.85448	26.7432	0.106737	2.60113e-08	4.73605e-41	5.70763	14.0262	0.406927	3.67491e-05	0.000424305
TraesCS2A01G330500	WRKY transcription factor	WRKY	WRKY	0.248357	0.267597	0.928102	0.165685	0.970392	0.238032	0.0932828	2.55173	0.00114888	6.86151e-05	0.237903	0.261434	0.909992	0.471959	0.906057
TraesCS2B01G454300	WRKY transcription factor	WRKY	WRKY	21.6134	11.7869	1.83369	0.170789	0.00808587	16.7961	17.1531	0.979185	0.544445	0.752919	23.4048	9.69945	2.413	0.00158185	2.63032e-05
TraesCS7A01G240800	WRKY transcription factor	WRKY	WRKY	0.0697523	0.0157217	4.43668	0.184074	0.019279	0	0.0227339	0	0.183748	0.208302	0.0535462	0.028904	1.85255	0.559576	0.391785
TraesCS7B01G432200	disease resistance protein (TIR-NBS-LRR class)	WRKY	WRKY	0.251724	0.379058	0.664077	0.194772	0.370322	0.2014	0.915992	0.219871	0.000102044	4.02574e-11	0.135065	0.449407	0.30054	0.000881024	0.000711543
TraesCS5B01G384600	WRKY transcription factor	WRKY	WRKY	2.76794	1.44089	1.92099	0.204519	0.00593414	1.45727	2.62343	0.555481	0.00871671	0.00242309	2.0525	1.33777	1.53428	0.223468	0.0979453
TraesCS5B01G224100	WRKY transcription factor	WRKY	WRKY	2.1504	5.44708	0.39478	0.206619	0.00111682	0.230307	22.8671	0.0100716	2.24671e-09	1.09525e-91	0.231034	2.62218	0.0881075	8.53187e-07	2.17196e-12
TraesCS2A01G433000	WRKY transcription factor	WRKY	WRKY	35.1236	20.9329	1.67792	0.222184	0.0232881	20.9847	31.7034	0.661905	0.00425539	0.0273993	36.787	20.5366	1.79129	0.0140193	0.00582062
TraesCS5A01G185600	WRKY transcription factor	WRKY	WRKY	9.22337	11.5373	0.799438	0.242401	0.501633	1.35846	22.5414	0.0602652	1.03558e-09	9.89604e-58	2.22896	12.6274	0.176517	4.91055e-07	1.23629e-11
TraesCS7B01G419400	WRKY transcription factor	WRKY	WRKY	0.065724	0.139371	0.471578	0.25914	0.468923	0.0194655	0.288875	0.0673836	0.00599797	9.65577e-05	0.0573707	0.340398	0.16854	0.00120352	0.00503999
TraesCS7B01G136400	WRKY transcription factor	WRKY	WRKY	0.00722216	0.0222287	0.324903	0.263566	0.569763	0.0161564	0.0189869	0.850927	0.896332	1	0.0234927	0.00747847	3.14138	0.695412	0.348115
TraesCS7A01G508800	WRKY transcription factor	WRKY	WRKY	7.22497	8.97296	0.805193	0.274062	0.577453	1.4923	26.9265	0.0554214	2.9594e-12	1.38511e-58	2.3608	9.88688	0.238781	0.000152952	5.32565e-08
TraesCS4A01G396300	WRKY family transcription factor	WRKY	WRKY	0.0882756	0.0347479	2.54046	0.287484	0.0399151	0	0.0690704	0	6.74976e-05	2.69122e-05	0.045798	0.107742	0.425071	0.325891	0.153104
TraesCS5B01G558100	WRKY transcription factor	WRKY	WRKY	0.964718	0.456279	2.11432	0.287885	0.00177824	0.582896	0.566304	1.0293	0.637001	0.663154	0.78341	0.126232	6.2061	8.21944e-09	2.44251e-12
TraesCS2A01G261900	WRKY transcription factor	WRKY	WRKY	0.17178	0.203046	0.846015	0.293805	0.861172	0.0374141	0.0530226	0.705626	0.819628	0.816798	0.130244	0.250116	0.520735	0.119757	0.280517
TraesCS1A01G401800	WRKY transcription factor	WRKY	WRKY	0.0474495	0.0796098	0.596026	0.300534	0.508305	0.0314614	0.142222	0.221213	0.00723637	0.00359995	0.0799237	0.217875	0.366832	0.00194884	0.0356618
TraesCS3A01G111200	WRKY transcription factor	WRKY	WRKY	0.177125	0.337871	0.524239	0.310959	0.406408	0.092116	1.29266	0.071261	3.90926e-06	5.36184e-11	0.196475	0.24832	0.791218	0.632588	0.88646
TraesCS5B01G375100	WRKY transcription factor	WRKY	WRKY	0.337559	0.602864	0.559926	0.312046	0.28887	0.139874	1.51764	0.0921655	9.71555e-11	6.88423e-14	0.415207	0.667777	0.621775	0.180725	0.295434
TraesCS3B01G393300	WRKY transcription factor	WRKY	WRKY	0.136141	0.0709859	1.91786	0.327719	0.0770728	0.415881	0.673945	0.617084	0.262281	0.0510524	0.232919	0.113655	2.04935	0.0563198	0.0194822
TraesCS5A01G443600	WRKY transcription factor, putative	WRKY	WRKY	4.1054	2.43409	1.68662	0.330279	0.0278827	1.6395	1.23668	1.32573	0.0297546	0.0434223	2.42231	2.37653	1.01926	0.764359	0.855009
TraesCS1A01G410600	WRKY transcription factor	WRKY	WRKY	0.115863	0.226516	0.511501	0.351137	0.51516	0.0486775	0.679239	0.0716648	0.00201108	0.000128127	0.019264	0.289316	0.0665848	0.0129287	0.0548911
TraesCS3B01G199000	WRKY transcription factor	WRKY	WRKY	4.07692	4.22822	0.964217	0.35332	0.991789	1.76342	11.5046	0.15328	2.46821e-23	5.8147e-31	1.3847	7.21981	0.191791	2.27652e-27	1.54054e-10
TraesCS1B01G440500	WRKY transcription factor	WRKY	WRKY	4.00733	5.02669	0.797211	0.377073	0.582766	1.03223	17.8408	0.0578582	6.17909e-12	5.44843e-53	1.16125	5.90382	0.196694	0.000252562	6.24474e-09
TraesCS7A01G732400LC	disease resistance protein (TIR-NBS-LRR class)	WRKY	WRKY	0.0140588	0.0279568	0.502875	0.388775	0.902373	0.0278083	0.0687902	0.404249	0.174989	0.0548665	0.0143912	0.0351025	0.409975	0.351294	0.644908
TraesCS2A01G489500	WRKY transcription factor	WRKY	WRKY	13.0799	18.81	0.695372	0.406081	0.212725	1.62947	68.5911	0.0237563	5.949e-10	1.67356e-93	1.35507	20.5222	0.0660293	3.19901e-13	2.89819e-23
TraesCS5A01G395100	WRKY transcription factor	WRKY	WRKY	2.37496	2.52124	0.941979	0.407064	0.953005	1.09911	8.44741	0.130112	2.72425e-29	6.30525e-35	1.57612	3.18574	0.494744	0.000844562	0.00939635
TraesCS3B01G135300	WRKY transcription factor	WRKY	WRKY	0.029605	0.00943975	3.1362	0.419197	0.195768	0.0442396	0.0319317	1.38544	0.681821	0.614607	0.0453529	0.0155469	2.91717	0.35438	0.153527
TraesCS3B01G270500	WRKY transcription factor	WRKY	WRKY	2.09104	1.33054	1.57158	0.438581	0.0715458	0.788076	1.52345	0.517298	0.000315122	0.00171923	1.80011	2.34063	0.769073	0.00441486	0.437534
TraesCS7A01G509000	WRKY transcription factor	WRKY	WRKY	0.00778214	0.0287962	0.270249	0.445554	0.951922	0.00972718	0.0446336	0.217934	0.316914	0.531033	0.0311759	0.0373614	0.83444	0.862994	0.992837
TraesCS2B01G010500	WRKY transcription factor	WRKY	WRKY	0.0652325	0.101961	0.639779	0.446675	0.420213	0.0783608	0.102097	0.767515	0.759311	0.726539	0.0396569	0.350731	0.113069	4.24003e-05	2.2707e-07
TraesCS5A01G023000	disease resistance protein (TIR-NBS-LRR class)	WRKY	WRKY	0.01272	0.0219052	0.580686	0.453313	1	0.0705018	0.0791824	0.890372	0.998407	1	0.0116895	0.0284009	0.411588	0.375337	0.755203
TraesCS3B01G240200	WRKY transcription factor	WRKY	WRKY	11.4903	6.29873	1.82422	0.463159	0.00567314	0.678163	15.5924	0.043493	8.95407e-09	1.60585e-54	1.6901	8.41859	0.200759	4.99158e-05	2.74042e-09
TraesCS5B01G066400	WRKY transcription factor	WRKY	WRKY	11.5518	10.0204	1.15283	0.475329	0.581374	9.1429	12.7504	0.717066	0.000892937	0.102551	9.17621	8.78331	1.04473	0.444691	0.822982
TraesCS4B01G016400LC	WRKY transcription factor	WRKY	WRKY	7.19417	3.02146	2.38103	0.495616	0.000299911	0.371489	22.2137	0.0167234	1.27421e-08	8.45852e-70	1.7965	3.09528	0.580401	0.192637	0.10526
TraesCS1B01G310900	WRKY transcription factor	WRKY	WRKY	0.0278865	0.00407455	6.84407	0.535215	0.0884939	0.0136398	0.0802073	0.170057	0.0323771	0.0114198	0.00318568	0.00353174	0.902014	0.798534	1
TraesCS3A01G167200	WRKY transcription factor	WRKY	WRKY	11.2691	6.90823	1.63126	0.547838	0.038095	4.25947	19.2487	0.221286	5.33045e-14	1.95001e-22	5.4677	11.2177	0.487417	2.15784e-06	0.00519959
TraesCS4B01G176700	WRKY transcription factor	WRKY	WRKY	2.21275	1.46531	1.51009	0.564266	0.138927	4.21287	2.64282	1.59408	2.23122e-06	0.000433956	2.6789	3.27917	0.816946	0.136998	0.672272
TraesCS3B01G379200	WRKY transcription factor	WRKY	WRKY	7.35291	4.82223	1.52479	0.564628	0.0683675	1.37404	12.2079	0.112554	1.67511e-29	9.53312e-39	2.36248	5.7691	0.409506	0.00091059	0.000738306
TraesCS5B01G183700	WRKY transcription factor	WRKY	WRKY	1.54856	1.59138	0.973095	0.573281	1	0.206403	6.15925	0.0335112	9.53964e-11	2.47885e-50	0.30302	2.67672	0.113206	3.03843e-12	5.93393e-12
TraesCS6B01G108000	WRKY transcription factor, putative	WRKY	WRKY	0.044853	0.0555879	0.806883	0.582099	0.861079	0	0.0463517	0	0.0147195	0.0291578	0.00875671	0.0762537	0.114836	0.0135876	0.0333759
TraesCS1B01G088900	WRKY transcription factor	WRKY	WRKY	6.96096	4.23442	1.6439	0.584889	0.0320938	1.12845	5.81252	0.194142	7.15783e-05	1.63956e-21	3.62919	5.29145	0.68586	0.162921	0.200199
TraesCS7A01G338500	WRKY transcription factor	WRKY	WRKY	4.17695	4.85224	0.860829	0.598023	0.655074	0.335632	28.9166	0.0116069	1.48058e-12	1.19623e-95	0.302658	9.66456	0.0313163	5.51661e-28	1.87477e-27
TraesCS5B01G649700LC	WRKY transcription factor, putative	WRKY	WRKY	0.298369	0.342814	0.870353	0.613034	1	0.0569608	0.146413	0.389042	0.465067	0.506109	0.104612	0.318752	0.328192	0.185892	0.227399
TraesCS3A01G343900	WRKY transcription factor	WRKY	WRKY	0.108598	0.13773	0.788484	0.621347	0.876747	0.0118647	0.352339	0.0336742	7.65836e-05	4.88208e-06	0.0147997	0.0823435	0.179731	0.130308	0.294221
TraesCS3B01G375800	WRKY transcription factor	WRKY	WRKY	0.123707	0.0607973	2.03475	0.629078	0.497475	0	0.317867	0	0.000292946	7.27246e-06	0.0613119	0.104183	0.588505	0.49033	0.604854
TraesCS3B01G315600	WRKY transcription factor	WRKY	WRKY	0.34001	0.330953	1.02737	0.631268	1	0.119074	0.153525	0.775599	0.975285	1	0.171118	0.83094	0.205933	6.88936e-07	0.00046341
TraesCS1B01G539000LC	WRKY family transcription factor	WRKY	WRKY	0.144336	0.0425518	3.392	0.631771	0.211307	0.0131052	0.540527	0.0242453	0.00196513	1.46668e-06	0.0308898	0.0213312	1.4481	0.962232	0.906057
TraesCS4A01G128100	WRKY transcription factor	WRKY	WRKY	2.81123	2.46699	1.13954	0.643985	0.670257	5.60839	4.75454	1.17958	0.0429978	0.150945	2.89436	5.16502	0.560378	0.014574	0.0555562
TraesCS3B01G277300	WRKY transcription factor	WRKY	WRKY	0.0783249	0.0429485	1.82369	0.661433	0.497106	0	0.0786541	0	0.00808166	0.00549451	0.0205246	0.0661803	0.310132	0.209038	0.258951
TraesCS7B01G240000	WRKY transcription factor	WRKY	WRKY	0.483878	0.310771	1.55702	0.699853	0.225161	0.186564	0.449897	0.414682	0.0705345	0.0509258	0.559041	0.240499	2.3245	0.271827	0.0470252
TraesCS2B01G217400	WRKY transcription factor	WRKY	WRKY	15.6329	11.5927	1.34851	0.71259	0.221476	14.1914	13.6079	1.04287	0.0443833	0.481704	15.7167	10.864	1.44668	0.0112178	0.103442
TraesCS7A01G096500	WRKY family transcription factor	WRKY	WRKY	2.19859	1.56185	1.40768	0.730281	0.169269	1.10543	6.27456	0.176176	3.86291e-19	2.10572e-26	2.22734	2.89247	0.770047	0.231378	0.439246
TraesCS2A01G161500	WRKY transcription factor	WRKY	WRKY	9.8902	6.42527	1.53927	0.733041	0.0719943	1.82276	20.1222	0.0905845	1.3075e-18	2.46705e-44	3.07502	6.97437	0.440903	0.0146707	0.00211704
TraesCS3A01G281900	WRKY transcription factor	WRKY	WRKY	0.197117	0.133278	1.47899	0.739327	0.425946	0.00683826	0.036456	0.187576	0.339888	0.531033	0.0460042	0.383606	0.119926	0.000681875	8.29156e-05
TraesCS4A01G162500	WRKY transcription factor	WRKY	WRKY	1.15364	0.915117	1.26065	0.741169	0.36427	1.1014	1.06254	1.03657	0.1528	0.545892	1.0318	1.00347	1.02823	0.21509	0.875844
TraesCS5B01G183800	WRKY transcription factor	WRKY	WRKY	16.8239	11.7617	1.4304	0.748565	0.128369	4.11933	19.1231	0.215411	2.87158e-09	4.67973e-22	5.77613	13.0414	0.442908	0.000344411	0.00163503
TraesCS3A01G209800	WRKY transcription factor	WRKY	WRKY	17.6787	11.8841	1.48759	0.749638	0.0895549	2.07363	34.3456	0.0603754	1.28691e-08	3.29577e-57	3.44979	16.3415	0.211106	3.53382e-06	1.26284e-09
TraesCS5B01G154900	WRKY transcription factor	WRKY	WRKY	0.0352568	0.0381704	0.923668	0.749699	1	0.0370833	0.0260554	1.42325	0.684462	0.621583	0.0176928	0.0296249	0.597227	0.49669	0.755203
TraesCS7B01G734100LC	NBS-LRR resistance-like protein	WRKY	WRKY	0.419385	0.402999	1.04066	0.758065	0.859421	1.19352	1.4392	0.829295	0.595305	0.58398	0.59881	0.601248	0.995945	0.833103	0.968229
TraesCS1B01G440300	WRKY transcription factor	WRKY	WRKY	3.05486	2.0621	1.48143	0.771036	0.109582	0.936967	8.55763	0.109489	1.01059e-05	4.07422e-31	1.3939	2.4586	0.566949	0.269313	0.0650123
TraesCS5A01G258100	WRKY transcription factor	WRKY	WRKY	6.64679	5.3154	1.25048	0.78231	0.371087	5.25998	7.5871	0.69328	0.000158754	0.0620051	5.76723	5.5726	1.03493	0.583383	0.814245
TraesCS3A01G242500	WRKY transcription factor	WRKY	WRKY	1.7316	1.43582	1.206	0.792158	0.523594	0.800022	1.55785	0.513542	0.00054262	0.00211601	2.15898	2.56945	0.840249	0.141922	0.716116
TraesCS6A01G267500	WRKY transcription factor	WRKY	WRKY	0.0439093	0.02572	1.7072	0.808787	0.556255	0.0320059	0.0143957	2.22329	0.379284	0.331455	0.091601	0.0201004	4.55718	0.121272	0.00904432
TraesCS3B01G129900	WRKY transcription factor	WRKY	WRKY	5.10805	3.6983	1.38119	0.839638	0.216018	0.381853	4.39574	0.0868688	1.96217e-11	2.73935e-19	0.830212	2.56693	0.323426	0.0141636	0.00179468
TraesCS7A01G129600LC	WRKY transcription factor, putative	WRKY	WRKY	0.337758	0.30302	1.11464	0.853853	0.669265	0.0990216	1.08677	0.0911155	3.28143e-12	8.46684e-26	0.142954	0.583647	0.244932	0.000328557	1.0738e-05
TraesCS4A01G396200	WRKY family transcription factor	WRKY	WRKY	0.116198	0.083208	1.39647	0.854655	0.435332	0.0135303	0.493353	0.0274252	6.38636e-08	3.02553e-20	0.140175	0.108607	1.29066	0.908321	0.529778
TraesCS5B01G399900	WRKY transcription factor	WRKY	WRKY	1.79499	1.53067	1.17268	0.856445	0.546004	0.63879	4.36151	0.146461	5.01822e-19	7.29102e-24	0.903777	2.52852	0.357433	1.97757e-05	0.000389706
TraesCS7B01G418600	WRKY transcription factor	WRKY	WRKY	0.0688692	0.0146598	4.69782	0.860687	0.804866	0.0136739	0.108641	0.125863	0.170864	0.257699	0.0460809	0	-	0.841536	0.366279
TraesCS1A01G070400	WRKY transcription factor	WRKY	WRKY	5.79927	4.18093	1.38708	0.863827	0.192218	0.961931	7.77993	0.123643	8.75996e-13	2.36716e-32	2.7301	7.91003	0.345144	4.96637e-05	3.4978e-05
TraesCS2B01G280300	WRKY transcription factor	WRKY	WRKY	0.185412	0.147261	1.25906	0.880653	0.65446	0	0.00665621	0	0.752252	0.951757	0.0436118	0.0857179	0.508783	0.29218	0.406427
TraesCS7A01G096400	WRKY transcription factor, putative	WRKY	WRKY	1.06573	0.809464	1.31659	0.883625	0.332454	0.371676	4.41399	0.0842042	8.74042e-18	5.45642e-30	0.528326	1.16347	0.454094	0.0499462	0.0227347
TraesCS1A01G410500	WRKY transcription factor	WRKY	WRKY	3.31905	2.9438	1.12747	0.895726	0.627534	0.602753	12.8183	0.0470227	3.9481e-31	4.05472e-51	0.976106	4.34899	0.224444	0.00505866	3.96091e-07
TraesCS5B01G108500	WRKY transcription factor	WRKY	WRKY	12.3886	9.69312	1.27808	0.902692	0.326078	10.0947	13.0848	0.771481	0.00647391	0.238769	10.2771	7.53402	1.3641	0.061873	0.173707
TraesCS3A01G347500	WRKY transcription factor	WRKY	WRKY	14.618	10.9773	1.33165	0.90325	0.232314	2.73913	21.7609	0.125874	5.02489e-33	2.7379e-38	5.12775	11.8167	0.433941	0.000267383	0.000992198
TraesCS3A01G527300	WRKY transcription factor	WRKY	WRKY	0.00604751	0	-	0.907444	0.547697	0.0409665	0.050842	0.80576	0.91562	0.908468	0	0.0114372	0	0.590304	0.740078
TraesCS1A01G410700	WRKY transcription factor	WRKY	WRKY	6.89732	5.13628	1.34286	0.930401	0.24955	1.53937	9.32476	0.165085	1.83329e-08	4.58485e-20	2.08538	4.08173	0.510905	0.219596	0.0333351
TraesCS6A01G146900	WRKY transcription factor	WRKY	WRKY	7.00754	5.18911	1.35043	0.931507	0.228963	1.45235	9.00459	0.16129	5.90652e-13	1.18314e-26	2.71878	5.71135	0.476031	7.45152e-05	0.00606138
TraesCS3B01G037600LC	WRKY transcription factor	WRKY	WRKY	0.886658	0.67199	1.31945	0.938065	0.277038	1.69773	1.06049	1.6009	4.31805e-07	9.50814e-05	1.06632	0.507514	2.10107	4.28371e-07	0.000651778
TraesCS1A01G358400	WRKY transcription factor	WRKY	WRKY	5.00695	3.88384	1.28917	0.943179	0.306217	1.54687	7.73318	0.20003	1.5463e-15	1.83168e-17	1.69083	5.77231	0.292921	0.00120145	1.82332e-05
TraesCS5A01G156700	WRKY transcription factor	WRKY	WRKY	0.0289472	0.023677	1.22259	0.95003	0.893483	0.0120652	0.0238313	0.506274	0.68063	0.853848	0.0149318	0.019443	0.76798	0.925872	1
TraesCS4A01G320800	WRKY transcription factor	WRKY	WRKY	1.78807	1.38739	1.2888	0.963837	0.302636	1.10362	1.62829	0.677776	0.0479488	0.0681142	1.01605	0.562248	1.80712	0.0227528	0.01241
TraesCS7B01G418400	WRKY transcription factor	WRKY	WRKY	5.90902	4.77276	1.23807	0.969749	0.393253	0.790044	11.4875	0.0687745	9.18322e-09	1.13895e-45	1.92847	3.64612	0.528911	0.0767539	0.0290073
TraesCS3A01G116200	WRKY transcription factor	WRKY	WRKY	0.0837881	0.0650978	1.28711	0.971637	0.534632	0.105086	0.0626878	1.67633	0.230729	0.0655771	0.133882	0.0629677	2.12621	0.100992	0.0332216
TraesCS4A01G453100LC	WRKY transcription factor	WRKY	WRKY	11.3492	8.76412	1.29496	0.993206	0.345246	0.491106	14.7394	0.0333192	2.21418e-06	1.20069e-43	4.35309	11.2328	0.387535	0.0100898	0.000461273
TraesCS2B01G117900	WUSCHEL-related homeobox	WOX	WOX	0.0379143	0.0126573	2.99545	0.576974	0.482406	0.0434302	0.057221	0.758991	0.759323	0.835003	0.0980823	0.00504076	19.4579	0.0762304	0.000107591
TraesCS3B01G558800LC	glutaredoxin-like protein	WOX	WOX	1.56178	1.42701	1.09444	0.629008	0.794503	2.51878	2.53292	0.994419	0.716992	0.813594	1.87363	2.02046	0.927332	0.711893	1
TraesCS3B01G144500LC	Wuschel-related homeobox protein	WOX	WOX	2.27935	1.71313	1.33052	0.82322	0.273686	1.95581	2.07964	0.940453	0.868117	0.967506	2.40335	2.00375	1.19942	0.779674	0.474868
TraesCS7A01G095300	Single-stranded D--binding protein WHY1, chloroplastic	Whirly	Whirly	6.983	10.5203	0.663765	0.00102633	0.151464	10.8505	7.02046	1.54556	1.48937e-08	0.000155994	10.1734	12.1297	0.838724	0.132075	0.644908
TraesCS6B01G160100	Single-stranded D--binding protein WHY3	Whirly	Whirly	3.15196	1.84226	1.71092	0.18383	0.0244105	4.20102	3.77172	1.11382	0.305488	0.270474	3.68619	3.09966	1.18922	0.994574	0.499764
TraesCS6A01G131700	Single-stranded D--binding protein WHY3	Whirly	Whirly	5.36614	2.99444	1.79204	0.191194	0.0107558	7.64036	6.189	1.2345	0.0729822	0.0534638	7.53046	4.6727	1.61159	0.218516	0.0341369
TraesCS2B01G447600	Cold-responsive protein WCOR15	-	WCS19a	1.52342	0.0652765	23.338	4.98736e-10	8.54374e-15	93.8484	2.59984	36.0977	1.5102e-71	1.36067e-147	40.2838	1.78013	22.6297	1.18291e-12	1.20726e-45
TraesCS5A01G403600	Cold acclimation protein	-	WCOR413	32.6186	2.58397	12.6234	0.000172865	3.87159e-40	56.2735	6.99092	8.04951	3.67023e-39	4.61697e-68	51.5166	4.42339	11.6464	4.63773e-05	4.56158e-34
TraesCS2A01G427200	Cold-responsive protein WCOR15	-	WCOR15	59.0253	2.70293	21.8375	4.28749e-07	2.82886e-55	1792.6	150.237	11.9318	1.96646e-81	8.3225e-95	509.68	104.091	4.89649	4.34849e-06	6.34713e-16
TraesCS2B01G447500	Cold-responsive protein WCOR15	-	WCOR14	25.9802	0.211511	122.832	2.29316e-63	8.20397e-95	442.945	23.5992	18.7695	5.99763e-22	1.19588e-126	137.56	0.475613	289.226	6.68551e-71	2.83501e-111
TraesCS5B01G219500	WAT1-related protein	-	WAT1-like2	11.1366	11.8616	0.938878	0.18953	0.922665	1.00769	2.90219	0.347215	0.00148596	4.20462e-09	8.97288	9.31324	0.963455	0.766936	1
TraesCS2A01G300300	WAT1-related protein	-	WAT1-like1	0.0915235	0.0653485	1.40054	0.987753	0.869496	0.263349	2.13149	0.123552	6.16499e-19	1.44426e-18	0.063249	0.356608	0.177363	0.000319768	0.00340893
TraesCS3A01G291900	Vascular plant one zinc finger transcription factor protein	VOZ	VOZ	6.47461	9.23555	0.701053	1.80702e-12	0.229379	6.67573	12.1569	0.549131	7.57071e-15	0.000249123	5.33264	8.10716	0.657769	4.6894e-17	0.129574
TraesCS3B01G326500	Vascular plant one zinc finger transcription factor protein	VOZ	VOZ	6.75246	9.05356	0.745836	3.21124e-06	0.348002	6.5981	13.2782	0.496914	7.89498e-20	1.2365e-05	6.40139	8.97412	0.713317	4.00347e-11	0.251308
TraesCS1B01G349200	Vascular plant one zinc finger transcription factor protein	VOZ	VOZ	4.70926	4.39063	1.07257	0.00134832	0.801139	4.87884	4.96901	0.981853	0.334098	0.750905	4.21099	3.99023	1.05533	0.481614	0.77729
TraesCS1A01G335900	Vascular plant one zinc finger transcription factor protein	VOZ	VOZ	13.8995	9.7137	1.43092	0.369075	0.135632	11.0078	12.093	0.910256	0.993559	0.989221	11.0385	9.73435	1.13397	0.969086	0.575575
TraesCS5A01G463300LC	Vascular plant one zinc finger transcription factor protein	VOZ	VOZ	0.0367594	0.142126	0.25864	0.678919	1	0.0470099	0.172433	0.272628	0.844366	1	0.19712	0.105718	1.86459	0.311858	0.0565471
TraesCS6B01G151600	Protein VER-LIZATION INSENSITIVE 3	-	VIL-B2	11.3974	13.5511	0.841072	0.00759789	0.645002	4.60696	7.0226	0.656019	1.49336e-05	0.0207764	7.20611	5.80907	1.24049	0.632733	0.358023
TraesCS6A01G123400	Protein VER-LIZATION INSENSITIVE 3	-	VIL-A2	18.9496	17.6751	1.07211	0.168984	0.775337	8.10953	10.8059	0.750475	0.00345168	0.184037	10.9758	8.17813	1.34209	0.265812	0.18363
TraesCS3B01G343800	R- polymerase-associated RTF1-like protein	-	TZP-B	68.7609	61.8773	1.11125	0.0782775	0.685564	40.215	35.1924	1.14272	0.000585736	0.160177	53.108	55.6383	0.954523	0.157335	0.997733
TraesCS3A01G451900LC	R- polymerase-associated RTF1-like protein	-	TZP-A	1.16809	2.18283	0.535125	0.00932066	0.226441	0.932771	1.27012	0.734394	0.695345	0.717476	1.1885	1.724	0.689384	0.403613	0.678189
TraesCSU01G046400LC	D- topoisomerase 2	Trihelix	Trihelix	0.390635	0.010851	36	1.37143e-10	3.08611e-22	0.172497	0.00877961	19.6474	6.59048e-07	3.51103e-12	0.336958	0.003545	95.0516	2.86478e-08	2.53342e-19
TraesCS4B01G396900	Trihelix transcription factor GT-2	Trihelix	Trihelix	8.34771	0.592047	14.0998	5.52364e-07	8.72965e-43	3.23792	0.974081	3.32407	4.0788e-10	6.67209e-20	9.85524	0.545866	18.0543	9.81111e-31	2.19739e-42
TraesCS2B01G304400	Trihelix transcription factor	Trihelix	Trihelix	46.5744	20.682	2.25194	9.40114e-05	0.00013832	31.9826	21.6072	1.48018	6.50868e-05	0.000491003	28.677	15.1226	1.8963	3.07414e-05	0.00198512
TraesCS4B01G192700	Trihelix transcription factor	Trihelix	Trihelix	0.864329	2.41334	0.358147	0.00139726	0.00248178	0.302818	1.12633	0.268855	0.000803839	5.27311e-05	1.09211	3.89574	0.280336	0.00944506	1.01121e-05
TraesCS5A01G558200	Trihelix transcription factor GT-2	Trihelix	Trihelix	0.101552	0.214018	0.474504	0.0024031	0.123192	0.0876798	0.533431	0.164369	1.82728e-07	2.07742e-10	0.178797	0.752764	0.237521	0.000283575	1.15088e-05
TraesCS1A01G176700	Trihelix transcription factor GT-2	Trihelix	Trihelix	6.01501	2.52987	2.3776	0.0025857	6.31981e-05	7.71244	4.60214	1.67584	3.85589e-06	7.94235e-06	9.25825	4.22662	2.19046	1.44655e-05	0.000144519
TraesCS2A01G291700	Uridylate ki-se	Trihelix	Trihelix	2.01079	1.13331	1.77427	0.0117801	0.0159278	1.76385	1.71006	1.03145	0.359428	0.567682	2.38458	1.12824	2.11353	5.19484e-07	0.000687321
TraesCS2A01G389200	Trihelix transcription factor GT-2	Trihelix	Trihelix	1.83467	0.694802	2.64057	0.013734	1.56851e-05	1.74004	2.42904	0.716348	0.219096	0.151626	1.58083	0.908894	1.73929	0.111662	0.0127519
TraesCS6A01G155000	Trihelix transcription factor	Trihelix	Trihelix	3.02961	1.55666	1.94622	0.0178635	0.00375467	2.35963	3.42688	0.688565	0.00171313	0.0823478	3.26294	1.75015	1.86438	0.0344536	0.0048509
TraesCS5A01G124200	Transcription factor, putative	Trihelix	Trihelix	2.73678	1.4905	1.83615	0.0200562	0.00937619	2.89727	2.36828	1.22336	0.00322625	0.0614045	2.7085	1.81048	1.49601	0.0264131	0.082883
TraesCS1B01G088500	Trihelix transcription factor GT-3b	Trihelix	Trihelix	0.142482	0.286655	0.497051	0.0357534	0.244549	0.0684815	0.376531	0.181875	0.00188533	0.000559027	0.0754959	0.496155	0.152162	1.68478e-05	0.000498365
TraesCS3A01G271400	Trihelix transcription factor	Trihelix	Trihelix	2.10762	0.919261	2.29274	0.0389433	0.00145192	1.66129	1.16404	1.42718	0.0573296	0.0389311	2.44359	1.0542	2.31795	0.0189545	0.00100234
TraesCS4B01G112700	Transcription factor, putative	Trihelix	Trihelix	12.7018	7.43006	1.70952	0.0644054	0.0198092	5.88773	9.87775	0.59606	5.64074e-05	0.00233877	10.8739	9.49849	1.1448	0.93841	0.569617
TraesCS1A01G437400	Transcription factor, putative	Trihelix	Trihelix	6.28337	5.86957	1.0705	0.0711966	0.789564	5.49279	7.32346	0.750026	0.00116639	0.181603	5.78436	5.49105	1.05342	0.229148	0.824128
TraesCS1B01G229500	Trihelix transcription factor	Trihelix	Trihelix	5.68923	6.07129	0.937072	0.0712061	0.929697	7.95006	6.64553	1.1963	0.0391963	0.108845	6.65026	5.72182	1.16226	0.936121	0.529964
TraesCS1A01G099400LC	EF-hand calcium-binding domain-containing protein 5	Trihelix	Trihelix	0.0850524	0.177197	0.479989	0.0962006	0.382651	0.0710888	0.165968	0.428329	0.165589	0.130218	0.0715396	0.309683	0.231009	0.000740665	0.00780008
TraesCS1B01G203300	Trihelix transcription factor GT-2	Trihelix	Trihelix	4.8159	2.17262	2.21663	0.0987084	0.000254447	4.36934	2.18175	2.00267	1.89746e-05	9.48512e-09	6.905	3.02439	2.2831	0.00496062	6.7847e-05
TraesCS2B01G623100LC	Trihelix transcription factor	Trihelix	Trihelix	0.24997	0.34633	0.721767	0.10446	0.454916	0.403909	0.733034	0.551009	0.0217438	0.0160143	0.501503	0.528007	0.949805	0.413596	1
TraesCS2B01G407400	Trihelix transcription factor GT-2	Trihelix	Trihelix	2.07694	1.09308	1.90008	0.114246	0.00653592	2.08985	1.42141	1.47027	0.00207484	0.0013061	2.36734	1.35407	1.74831	0.0638996	0.0138405
TraesCS3B01G305100	Trihelix transcription factor	Trihelix	Trihelix	4.86431	4.33584	1.12189	0.210251	0.647697	5.34913	6.28793	0.850698	0.573286	0.6931	4.631	4.10289	1.12872	0.990053	0.589189
TraesCS3A01G245400	Trihelix transcription factor	Trihelix	Trihelix	2.18546	1.43456	1.52344	0.226506	0.0859756	2.18255	1.64937	1.32326	9.05851e-05	0.0216903	2.05231	1.38371	1.48319	0.0174409	0.0894611
TraesCS1B01G472000	Transcription factor, putative	Trihelix	Trihelix	3.56777	2.4454	1.45897	0.230259	0.118749	2.97269	2.99949	0.991065	0.345073	0.706843	3.57397	2.3544	1.518	0.00475893	0.0609171
TraesCS2A01G595300LC	Trihelix transcription factor GT-3b	Trihelix	Trihelix	2.80864	1.33448	2.10467	0.280704	0.0555426	2.42978	3.05814	0.79453	0.690844	0.715936	3.35752	1.72568	1.94562	0.14527	0.0423307
TraesCS6B01G183000	Trihelix transcription factor	Trihelix	Trihelix	3.91795	2.49552	1.56999	0.350574	0.0641333	3.01534	3.93658	0.765981	0.167498	0.322554	3.98027	2.86915	1.38727	0.532839	0.178567
TraesCS4A01G209100	Transcription factor, putative	Trihelix	Trihelix	10.4834	7.21693	1.45261	0.368114	0.124549	6.00942	8.89485	0.675607	3.1365e-06	0.0384228	8.54256	9.49056	0.900112	0.142834	0.8642
TraesCS2A01G545500LC	Trihelix transcription factor	Trihelix	Trihelix	2.11101	2.0738	1.01794	0.400076	0.991783	2.79885	4.92678	0.568088	0.00423218	0.00679585	2.77732	3.37344	0.823291	0.107528	0.593189
TraesCS1A01G216300	Trihelix transcription factor	Trihelix	Trihelix	4.15535	3.80985	1.09069	0.452044	0.748679	7.2802	3.88043	1.87613	1.46166e-07	6.41692e-06	5.99316	3.97033	1.50949	0.162347	0.0969792
TraesCS5B01G447700	Trihelix transcription factor	Trihelix	Trihelix	5.40321	3.71301	1.45521	0.4534	0.136668	5.18231	4.69685	1.10336	0.215346	0.341448	4.57503	2.92244	1.56548	0.0497538	0.0752126
TraesCS3B01G274700	Trihelix transcription factor	Trihelix	Trihelix	2.2609	1.59901	1.41394	0.561603	0.169628	2.19488	2.02959	1.08144	0.0663184	0.359365	2.45687	1.42541	1.72362	0.000739275	0.0153812
TraesCS6A01G013200	Trihelix transcription factor GT-2	Trihelix	Trihelix	0.736729	0.482939	1.52551	0.57167	0.135877	0.99208	0.306876	3.23283	1.2366e-11	9.91528e-12	1.3886	0.844987	1.64334	0.198181	0.0289435
TraesCS5B01G124000	Transcription factor, putative	Trihelix	Trihelix	0.969692	0.862823	1.12386	0.57709	0.70714	1.21047	1.35696	0.892046	0.840318	0.921642	0.992803	0.824451	1.2042	0.923412	0.579323
TraesCS6A01G240200	Trihelix transcription factor GT-2	Trihelix	Trihelix	0.0385301	0.038973	0.988636	0.804253	1	0.0225793	0.0534544	0.422403	0.29307	0.382396	0.0554015	0.0439654	1.26012	0.913312	0.726474
TraesCS2B01G363200	Trihelix transcription factor GT-1	Trihelix	Trihelix	12.7936	9.57216	1.33654	0.809592	0.239388	11.0826	9.44051	1.17394	0.000770423	0.111885	10.4837	8.338	1.25734	0.653445	0.317268
TraesCS6B01G284400	Trihelix transcription factor GT-2	Trihelix	Trihelix	0.0707289	0.0433207	1.63268	0.812069	0.586947	0.0314183	0.068975	0.455503	0.31255	0.344963	0.0363964	0.0872653	0.417077	0.0524834	0.275954
TraesCS6B01G020100	Trihelix transcription factor GT-2	Trihelix	Trihelix	0.410433	0.33286	1.23305	0.844302	0.625483	0.206575	0.123446	1.6734	0.0414796	0.0283172	0.603328	0.616048	0.979352	0.514979	1
TraesCS5B01G344600	Trihelix transcription factor GT-2	Trihelix	Trihelix	6.58035	4.82563	1.36363	0.856119	0.24789	4.38666	5.07634	0.864138	0.644115	0.757234	6.42264	6.08234	1.05595	0.510383	0.833593
TraesCS3B01G475300	Trihelix transcription factor	Trihelix	Trihelix	0.161871	0.10671	1.51693	0.858053	0.653086	0.209396	0.0780475	2.68293	0.104604	0.038603	0.275081	0.110996	2.47829	0.236779	0.074866
TraesCS4A01G111200	Trihelix transcription factor	Trihelix	Trihelix	0.111787	0.10904	1.0252	0.86689	0.922878	0.0240285	0.0477165	0.503567	0.602515	0.661078	0.0594525	0.119409	0.497888	0.256929	0.522183
TraesCS4A01G111300	Trihelix transcription factor	Trihelix	Trihelix	0.640348	0.512907	1.24847	0.885746	0.538098	0.392273	0.536406	0.731297	0.554266	0.528267	0.625995	0.567979	1.10215	0.75344	0.861321
TraesCS2B01G308200	Uridylate ki-se	Trihelix	Trihelix	3.18194	2.44387	1.30201	0.947946	0.298342	2.5001	2.86479	0.872698	0.60044	0.753794	3.42226	2.32709	1.47062	0.0203761	0.0918695
TraesCS5B01G345100	ARM repeat superfamily protein	Trihelix	Trihelix	0.222891	0.170584	1.30664	0.9508	0.58005	0.113584	0.118489	0.958605	0.953444	1	0.533029	0.599546	0.889055	0.546354	0.874727
TraesCS2B01G457200	Trihelix transcription factor GT-like protein	Trihelix	Trihelix	1.51614	1.18095	1.28383	0.964639	0.356997	1.48609	2.49775	0.59497	0.000420117	0.0118294	1.34633	1.04973	1.28255	0.592186	0.350379
TraesCS2B01G332100	Trihelix transcription factor	Trihelix	Trihelix	2.57158	2.01664	1.27518	0.995519	0.358012	2.66197	2.94024	0.905358	0.987708	0.986394	2.95822	2.38226	1.24177	0.578622	0.362068
TraesCS5A01G121800	TCP transcription factor	TCP	TCP	1.26277	0.0428106	29.4965	1.83277e-14	3.4215e-25	0.949981	0.123824	7.67202	1.31581e-08	5.78376e-16	1.70915	0.0787973	21.6905	5.84914e-11	2.61806e-22
TraesCS5B01G117100	TCP transcription factor	TCP	TCP	2.01612	0.517268	3.89762	6.73149e-12	1.51779e-08	1.16904	0.76545	1.52726	0.00954821	0.0129326	2.2126	0.654727	3.37943	2.26272e-05	8.8673e-07
TraesCS7B01G091900	TCP transcription factor	TCP	TCP	1.34173	0.112548	11.9214	1.81762e-11	1.29282e-22	0.210679	0.111218	1.89429	0.0926734	0.0276687	0.743637	0.111527	6.66778	0.000211199	4.87378e-10
TraesCS3B01G503200LC	Transcription factor, TCP	TCP	TCP	1.6371	0.108945	15.0269	2.98114e-09	2.6386e-15	1.00294	0.161748	6.20066	9.98121e-06	1.34536e-09	1.70481	0.445681	3.82519	7.86809e-05	6.90936e-06
TraesCS7A01G244300LC	TCP transcription factor	TCP	TCP	9.76567	1.14769	8.509	2.21538e-08	3.57444e-26	1.27127	0.941366	1.35045	0.11983	0.0774598	8.47165	0.797419	10.6238	1.69834e-13	1.03995e-26
TraesCS6B01G462100	Transcription factor, putative	TCP	TCP	13.5751	4.42707	3.06639	6.94591e-08	1.35782e-07	7.44578	10.1066	0.736722	0.0649093	0.173192	17.9489	5.00465	3.58644	3.22764e-11	9.81844e-10
TraesCS5B01G032000	TCP transcription factor	TCP	TCP	8.44371	2.81716	2.99724	3.33466e-07	9.20675e-07	4.41328	4.22775	1.04388	0.350083	0.496693	7.74949	5.0226	1.54292	0.274791	0.0717435
TraesCS3A01G302900	TCP family transcription factor containing protein	TCP	TCP	1.19843	7.46608	0.160517	1.58564e-06	1.9312e-10	0.482069	1.61366	0.298743	0.000679926	6.93419e-09	0.76163	11.3589	0.0670513	3.17575e-98	1.32348e-22
TraesCS3B01G333400	TCP family transcription factor containing protein	TCP	TCP	2.26027	14.506	0.155816	5.50206e-06	3.42681e-11	0.906936	3.5014	0.259021	7.94372e-07	1.38956e-13	2.03185	22.2334	0.0913875	8.15549e-107	5.3003e-20
TraesCS3B01G164500	Transcription factor, TCP	TCP	TCP	0.118034	0.45754	0.257976	2.84973e-05	0.00132337	0.222771	0.210524	1.05818	0.701047	0.752896	0.275106	0.622963	0.441609	0.000312905	0.0208287
TraesCS1B01G346300	TCP family transcription factor containing protein	TCP	TCP	3.28627	5.64942	0.5817	4.97214e-05	0.0558776	3.27257	7.28283	0.449354	1.61175e-11	1.8448e-06	2.92392	9.58317	0.305109	2.63132e-24	3.48143e-06
TraesCS6B01G334900	TCP transcription factor	TCP	TCP	1.81516	0.371275	4.88898	0.000223899	1.77153e-10	0.909659	0.721184	1.26134	0.303392	0.194885	1.86775	0.446014	4.18763	4.9359e-10	9.05576e-09
TraesCS3A01G140100	Transcription factor, TCP	TCP	TCP	0.196935	0.0263155	7.48361	0.000246416	1.04967e-05	0.04755	0.0578794	0.821535	0.889886	1	0.0952015	0.0337987	2.81672	0.218866	0.127064
TraesCS3B01G470700	TCP transcription factor	TCP	TCP	105.538	30.3276	3.47992	0.000274307	3.6863e-10	49.7175	28.6969	1.73251	3.42532e-05	1.22301e-06	98.0651	23.2352	4.22054	1.20994e-05	4.27404e-13
TraesCS2B01G062900	Transcription factor, putative	TCP	TCP	2.00492	0.360149	5.56691	0.000287783	5.26589e-06	1.58454	0.431436	3.67271	0.000693644	2.80157e-05	2.76081	0.850878	3.24465	0.00647162	0.000522671
TraesCS5A01G423900	TCP transcription factor	TCP	TCP	2.62703	0.935025	2.80958	0.00121483	6.33478e-06	2.04085	3.05014	0.6691	0.0203677	0.0566455	2.53476	1.4314	1.77082	0.0782866	0.0175879
TraesCS3A01G422500LC	Transcription factor, TCP	TCP	TCP	1.09237	0.189871	5.75321	0.00167141	6.40522e-07	0.962855	0.291131	3.30729	0.000403463	3.55512e-06	1.79064	0.617767	2.89857	0.00672769	0.000133924
TraesCS5A01G309300	Transcription factor, putative	TCP	TCP	0.707499	0.175562	4.02992	0.00181106	9.38623e-05	1.20525	0.163378	7.37706	3.8042e-09	5.37528e-15	1.13525	0.0830199	13.6744	2.69085e-06	6.42568e-13
TraesCS6A01G412800	Transcription factor, putative	TCP	TCP	7.96338	3.80307	2.09394	0.002897	0.000991262	3.61451	6.50835	0.555364	9.29157e-05	0.00191533	10.7627	4.72942	2.27569	3.08638e-06	0.000138213
TraesCS1A01G332600	TCP transcription factor	TCP	TCP	10.4342	12.7499	0.818369	0.0097564	0.532681	8.06285	13.4797	0.598149	1.73156e-08	0.00360098	8.74396	20.866	0.419054	4.7372e-33	0.000531555
TraesCS5B01G516200	Transcription factor, putative	TCP	TCP	1.48533	0.697556	2.12933	0.0110665	0.00226736	1.3083	1.01837	1.28469	0.0477808	0.0596562	1.46634	0.856842	1.71133	0.0239381	0.0198031
TraesCS4B01G093700	Transcription factor, putative	TCP	TCP	0.257171	0.0497103	5.1734	0.0469053	0.00157751	0.166581	0.0068467	24.3301	0.0026986	3.92936e-05	0.290331	0.0246556	11.7755	0.00615719	2.60753e-05
TraesCS2B01G392900	TCP transcription factor	TCP	TCP	0.011039	0.0746459	0.147885	0.144572	0.569763	0.142394	0.108849	1.30817	0.717854	0.886457	0.0149786	0.094218	0.158978	0.193231	0.294221
TraesCS4A01G355900	Transcription factor, putative	TCP	TCP	8.63346	4.37979	1.9712	0.158175	0.00364917	7.21148	5.21891	1.3818	0.000106212	0.00740263	9.58415	5.2497	1.82566	0.00744823	0.00681442
TraesCS2B01G265800	TCP transcription factor	TCP	TCP	1.84503	1.1274	1.63654	0.161587	0.0382299	1.30881	0.983276	1.33107	0.00011563	0.0250008	1.94131	1.18449	1.63894	0.0155448	0.0281403
TraesCS5B01G048100LC	Replication-associated protein	TCP	TCP	0.872555	0.368785	2.36603	0.163075	0.00700637	0.607695	0.662436	0.917365	0.926996	0.998007	0.662965	0.495892	1.33691	0.840478	0.468512
TraesCS5B01G310000	TCP family transcription factor	TCP	TCP	0.555805	0.221055	2.51433	0.163805	0.0239414	0.642128	0.377298	1.70191	0.0729193	0.0389359	0.679007	0.199916	3.39646	0.00436426	0.000725527
TraesCS5A01G001900	Teosinte branched 1	TCP	TCP	6.47559	0.681568	9.50101	0.202194	7.12888e-24	0	0.00822431	0	0.816984	1	7.60738	0.01393	546.114	7.69603e-21	3.97645e-54
TraesCS5A01G031900	TCP transcription factor	TCP	TCP	2.19826	1.37081	1.60362	0.402542	0.0639982	1.99806	1.98022	1.00901	0.387631	0.683405	2.23823	2.15774	1.0373	0.518019	0.858511
TraesCS5B01G426200	TCP transcription factor	TCP	TCP	0.111691	0.0583458	1.91429	0.442615	0.188278	0.202169	0.100143	2.01881	0.0403258	0.017125	0.303998	0.174281	1.7443	0.379013	0.148232
TraesCS5B01G002300	Teosinte branched 1	TCP	TCP	2.02156	0.516392	3.91477	0.569654	1.85579e-07	0	0	-	-	1	3.784	0	-	1.23883e-18	1.09279e-40
TraesCS6A01G306500	TCP transcription factor	TCP	TCP	0.747864	0.548607	1.36321	0.89072	0.341761	0.685251	0.652122	1.0508	0.64532	0.719113	1.34228	0.673189	1.99392	0.0156524	0.00599191
TraesCS2A01G251100	TCP transcription factor	TCP	TCP	1.20148	0.925608	1.29805	0.959983	0.305991	1.03422	1.18015	0.876345	0.825698	0.858275	1.30431	0.909692	1.43379	0.155443	0.116654
TraesCS4B01G302600	MADS box transcription factor	MADS2	TaSVP-B3	7.0664	4.39297	1.60857	0.154719	0.0356	7.87816	8.7581	0.899528	0.757049	0.900944	7.30061	4.99886	1.46046	0.0303066	0.0880633
TraesCS7B01G080300	MADS box transcription factor	MADS2	TaSVP-B2	14.5458	8.64819	1.68195	0.0201878	0.0226709	21.8945	14.4795	1.5121	4.58605e-11	0.000257193	19.5488	12.4117	1.57503	0.00675671	0.037421
TraesCS6B01G343900	MADS box transcription factor	MADS2	TaSVP-B1	15.0937	19.4015	0.777968	2.77696e-06	0.428788	15.2848	23.5422	0.64925	1.1906e-10	0.015171	13.7817	16.5259	0.833947	0.00414201	0.620845
TraesCS4A01G002600	MADS box transcription factor	MADS2	TaSVP-A3	4.53698	2.09677	2.16379	0.00800461	0.000310004	5.69054	5.01116	1.13557	0.00124934	0.189535	4.92707	2.12956	2.31366	2.92388e-15	5.19422e-05
TraesCS7A01G175200	MADS box transcription factor	MADS2	TaSVP-A2	15.308	12.7997	1.19597	0.552985	0.475794	22.2513	20.5359	1.08353	0.000218658	0.316848	19.7938	15.9219	1.24318	0.33203	0.319823
TraesCS6A01G313800	MADS box transcription factor	MADS2	TaSVP-A1	17.1254	18.3171	0.93494	8.30663e-05	0.916426	17.7261	23.7096	0.747632	0.000145147	0.162352	16.5525	15.8831	1.04214	0.507348	0.809033
TraesCS1B01G273300	AGAMOUS-like MADS-box transcription factor	MADS2	TaSTK-B2	0.0252313	0.0108645	2.32236	0.711376	0.392941	0.0140507	0.0251655	0.558333	0.63102	0.878736	0.013079	0.0322789	0.405187	0.238423	0.45654
TraesCS1A01G262700	AGAMOUS-like MADS-box transcription factor	MADS2	TaSTK-A2	0.0572243	0.0329242	1.73806	0.735591	0.441214	0.815763	0.70157	1.16277	0.199872	0.226907	0.117044	0.121325	0.964712	0.826802	1
TraesCS4B01G346700	MADS-box transcription factor	MADS2	TaSOC1-B3	0.0266243	0.183553	0.14505	6.03204e-16	2.65625e-07	0.0285257	0.259733	0.109827	4.76578e-18	3.3486e-19	0.0237818	0.119056	0.199754	4.27189e-08	9.619e-06
TraesCS6B01G017900	MADS-box transcription factor	MADS2	TaSOC1-B2	0.825591	1.15068	0.717479	0.131021	0.262463	3.88131	7.68194	0.505252	4.26529e-15	2.67352e-05	2.1737	3.50393	0.620361	7.06176e-07	0.0822169
TraesCS1B01G214500	MADS-box transcription factor	MADS2	TaSOC1-B1	0.228123	0.180964	1.2606	0.929721	0.352738	0.936108	0.0801591	11.6781	4.43783e-08	5.24542e-56	0.0728293	0.0183773	3.96301	0.0133781	0.000278549
TraesCS1A01G199900	MADS-box transcription factor	MADS2	TaSOC1-A5	0.427652	0.324691	1.3171	0.599985	0.189609	0.380119	0.457669	0.830553	0.787636	0.82694	0.700103	0.29457	2.37669	6.12124e-12	4.45069e-05
TraesCS5A01G515500	MADS-box transcription factor	MADS2	TaSOC1-A3	4.54766	5.319	0.854984	0.00705625	0.651618	4.5228	6.9615	0.649687	1.28908e-07	0.0127462	3.65152	1.91592	1.90588	3.74777e-06	0.00246209
TraesCS6A01G011700	MADS-box transcription factor	MADS2	TaSOC1-A2	1.13653	1.98313	0.573099	0.0766718	0.0512771	6.60577	11.861	0.556933	9.10041e-10	0.00048965	2.92262	6.50002	0.449633	1.41118e-45	0.00146415
TraesCS1A01G199600	MADS-box transcription factor	MADS2	TaSOC1-A1	4.74699	2.91644	1.62766	0.335195	0.0294857	5.39063	4.02389	1.33966	0.00139528	0.00953279	3.84339	1.34536	2.85678	4.00486e-15	2.65358e-07
TraesCS5B01G396700	MADS-box transcription factor	MADS2	TaSEP1-B6	0.00532389	0.010798	0.493044	0.468914	0.707838	0	0.00194537	0	0.816984	1	0.00458251	0.0245651	0.186546	0.313778	0.294221
TraesCS7B01G020800	MADS box transcription factor	MADS2	TaSEP1-B4	0.0334149	0.377748	0.0884582	3.97454e-10	7.56908e-11	0.0118908	0.0330915	0.359332	0.165699	0.130218	0.0199569	0.414281	0.0481724	3.29578e-09	2.69376e-16
TraesCS4B01G245700	MADS box transcription factor	MADS2	TaSEP1-B2	0.0597402	0.17911	0.333538	0.000667171	0.00148594	0.017592	0.024506	0.717867	0.714731	0.726304	0.0283699	0.0319216	0.888737	0.824052	0.987752
TraesCS4B01G245800	MADS box transcription factor	MADS2	TaSEP1-B1	0.0687347	0.0199036	3.45338	0.0143561	0.000349807	0.0402164	0.0192491	2.08926	0.0781319	0.0200753	0.0611159	0.0426446	1.43315	0.5369	0.369221
TraesCS5A01G391800	MADS-box transcription factor	MADS2	TaSEP1-A6	0.0290693	0.0991432	0.293205	0.0918774	0.0159925	0.00491716	0	-	0.868835	0.778231	0.0217681	0.2029	0.107285	0.000312441	2.72303e-06
TraesCS7A01G122000	MADS box transcription factor	MADS2	TaSEP1-A4	0.0330798	0.131313	0.251915	2.2967e-06	0.00239217	0.00312325	0.0107565	0.29036	0.356016	0.330715	0.0115441	0.0850676	0.135705	1.74414e-05	0.000351349
TraesCS4A01G058900	MADS-box transcription factor	MADS2	TaSEP1-A2	0.0375174	0.087597	0.428295	0.0284342	0.044088	0.0192205	0.0552908	0.347626	0.0335127	0.00819062	0.0256264	0.0326547	0.784772	0.474684	0.833972
TraesCS3B01G108200	Tryptophan aminotransferase	-	TAR-B2	3.42308	4.14618	0.825597	0.0151145	0.558998	7.87345	12.6185	0.623961	0.000170115	0.00632715	2.87494	2.58312	1.11297	0.982752	0.610626
TraesCS3A01G093000	Tryptophan aminotransferase	-	TAR-A2	2.41034	1.9135	1.25964	0.847971	0.368566	7.08616	9.77307	0.725069	0.173828	0.118779	2.31771	1.49464	1.55068	0.0876274	0.0506852
TraesCS3B01G440200	PISTILLATA-like MADS-box transcription factor	MADS2	TaPI-B2	0.260436	0.0849186	3.06688	0.126894	0.0106494	0.128686	0.125082	1.02881	0.888689	0.987366	0.0957278	0.0368154	2.60021	0.326286	0.230822
TraesCS1B01G275000	PISTILLATA-like MADS-box transcription factor	MADS2	TaPI-B1	1.38155	1.76577	0.782406	0.00204646	0.497407	1.42514	1.43856	0.990673	0.538053	0.742683	0.85901	1.49289	0.5754	6.87351e-05	0.0624769
TraesCS3A01G406500	PISTILLATA-like MADS-box transcription factor	MADS2	TaPI-A2	0.0481675	0.123219	0.390909	0.0171261	0.16316	0.139349	0.137787	1.01134	0.779185	0.808813	0.0519247	0.126622	0.410075	0.0574059	0.141839
TraesCS1A01G264300	PISTILLATA-like MADS-box transcription factor	MADS2	TaPI-A1	5.71119	6.67396	0.855742	0.0069939	0.699811	8.24925	7.05121	1.16991	0.0257644	0.147908	4.33997	6.91355	0.627749	2.4623e-05	0.113207
TraesCS4B01G150200	MADS-box transcription factor family protein	MADS2	TaMIKC-B1	0.120998	0.0971571	1.24539	0.97323	0.646173	0.128532	0.306008	0.42003	0.0110217	0.00974057	0.181095	0.291191	0.621911	0.0461562	0.287807
TraesCS4A01G169000	MADS-box transcription factor family protein	MADS2	TaMIKC-A1	0.133162	0.221714	0.600603	0.064226	0.306615	0.122636	0.349332	0.351057	0.00103493	0.000716631	0.171525	0.22785	0.752795	0.286718	0.674464
TraesCS3B01G318300	MADS-box transcription factor	MADS2	TaMADS32-B1	0.33627	0.120536	2.78979	0.154117	0.00575864	0.189843	0.0634632	2.99139	0.0306737	0.00664441	0.685708	0.074053	9.2597	2.71166e-06	6.12663e-11
TraesCS3A01G284400	MADS-box transcription factor	MADS2	TaMADS32-A1	0.0915085	0.0203206	4.50324	0.442521	0.10605	0.0528764	0.0225744	2.34232	0.511296	0.260566	0.0808125	0.00680413	11.877	0.235218	0.0223356
TraesCS5A01G514700	Homeobox protein BEL1-like protein	TALE	TALE	9.86201	1.81716	5.42715	2.04339e-39	6.09866e-18	13.0233	3.24377	4.01486	2.37073e-36	1.53675e-31	12.7017	2.35926	5.38376	2.35836e-22	2.35873e-17
TraesCS4A01G022700	Homeobox protein BEL1 like	TALE	TALE	12.8494	3.38451	3.79653	5.63837e-11	4.28845e-11	12.4404	4.49023	2.77056	4.90101e-29	7.4982e-18	10.7636	2.81918	3.81799	1.33553e-23	3.82068e-11
TraesCS4B01G063100	Homeobox protein bel1-like protein	TALE	TALE	21.6656	8.36857	2.58892	0.000110991	4.79469e-06	18.5227	11.4102	1.62335	4.72237e-14	1.53321e-05	24.1672	7.91029	3.05516	1.03257e-10	2.86711e-08
TraesCS6B01G173900	Homeobox protein knotted-1, putative	TALE	TALE	17.649	20.6766	0.853575	0.000123378	0.661071	21.3036	24.6846	0.863032	0.358202	0.696426	17.9106	16.9239	1.0583	0.416422	0.787174
TraesCS4A01G289400	Homeobox protein BEL1 like	TALE	TALE	15.1757	10.0802	1.50549	0.00772331	0.0788883	10.2041	10.0579	1.01453	0.0405331	0.559239	14.4934	10.0975	1.43535	0.00901893	0.103183
TraesCS7B01G269400	Homeobox protein bel1-like protein	TALE	TALE	0.00375482	0.04416	0.0850277	0.0109933	0.150398	0.0828459	0.0638551	1.2974	0.632095	0.654286	0.0254758	0.0837867	0.304056	0.0386518	0.120292
TraesCS4B01G021900	Homeobox protein knotted-1-like 1	TALE	TALE	0.0695967	0.0108214	6.4314	0.0214534	8.0549e-06	0.0916377	0.00901138	10.1691	2.66483e-06	6.15521e-11	0.044414	0.00224083	19.8203	0.00126487	1.33125e-05
TraesCS1B01G191800	Homeobox protein BEL1-like protein	TALE	TALE	12.4013	12.0172	1.03196	0.0311391	0.857997	12.4787	12.575	0.992344	0.234688	0.641814	13.6887	10.2823	1.33129	0.224601	0.174824
TraesCS6A01G145500	Homeobox protein knotted-1, putative	TALE	TALE	20.6684	18.6609	1.10758	0.0584654	0.683904	22.3568	23.8055	0.939144	0.86265	0.968649	18.9986	15.2415	1.2465	0.182948	0.320104
TraesCS5A01G405900	Homeobox protein knotted-1-like 1	TALE	TALE	0.062825	0.0254501	2.46856	0.189975	0.0282182	0.0277505	0.0140356	1.97715	0.347971	0.345004	0.069281	0.0339786	2.03896	0.192329	0.108636
TraesCS1A01G281100	Bel1-like homeodomain protein 1	TALE	TALE	11.7539	6.14638	1.91234	0.207276	0.00298117	5.56784	4.44549	1.25247	0.00338686	0.0373303	13.8205	3.97954	3.4729	6.99868e-09	3.9195e-10
TraesCS1B01G290200	Bel1-like homeodomain protein 1	TALE	TALE	4.81585	2.82451	1.70502	0.303035	0.0171744	2.11066	1.87566	1.12529	0.0270261	0.238651	5.72591	1.71092	3.34667	1.27554e-14	3.36916e-09
TraesCS5B01G410600	Homeobox protein knotted-1-like 1	TALE	TALE	0.0663122	0.0250632	2.6458	0.318537	0.0677867	0.0255116	0.0288997	0.882763	0.993314	1	0.0554189	0.0154781	3.58048	0.232485	0.0910703
TraesCS7B01G423100	Homeobox protein knotted-1, putative	TALE	TALE	76.1049	50.7091	1.50081	0.36869	0.0800105	63.9073	95.6227	0.668327	0.000156546	0.0267041	90.1638	68.1913	1.32222	0.468403	0.213715
TraesCS5B01G006400	BEL1-like homeodomain protein 6	TALE	TALE	20.4784	14.5987	1.40275	0.493732	0.161734	15.1162	18.8638	0.801334	0.0319745	0.376465	17.087	20.6579	0.827145	0.000356323	0.601264
TraesCS5A01G007800	BEL1-like homeodomain protein 6	TALE	TALE	32.6781	24.0217	1.36036	0.600956	0.207174	26.507	29.3832	0.902113	0.80518	0.910268	27.2314	32.8687	0.828492	0.000148673	0.598048
TraesCS7A01G511800	Homeobox protein knotted-1, putative	TALE	TALE	114.662	94.5276	1.213	0.708709	0.440619	95.0253	181.933	0.52231	1.63014e-21	4.43468e-05	120.274	128.785	0.93391	0.0627669	0.937715
TraesCS1A01G183400	Homeobox protein BEL1-like protein	TALE	TALE	16.8782	12.5619	1.3436	0.740748	0.214625	12.9777	14.6051	0.888577	0.811595	0.901734	15.2617	12.1384	1.25731	0.275647	0.291797
TraesCS6B01G529100LC	Bifunctio-l dihydrofolate reductase/thymidylate synthase	TALE	TALE	0.0812333	0.0271405	2.99307	0.746919	0.448044	0.0816582	0.135261	0.603706	0.566304	0.795886	0.105564	0.0809362	1.30429	0.951542	0.952477
TraesCS1B01G091700	Homeobox protein knotted-1-like 1	TALE	TALE	0.00511103	0.00583419	0.876048	0.778116	1	0	0.00425387	0	0.735459	0.717476	0.038175	0	-	0.0344789	0.000409116
TraesCS3B01G683500LC	MADS-box transcription factor	MADS2	TaFLC-B6	6.32949	0.199885	31.6657	4.83166e-08	4.33773e-18	13.4477	0.538548	24.9702	1.17124e-17	1.17938e-38	13.3591	0.0583762	228.845	5.47802e-12	8.68697e-30
TraesCS3B01G470000	MADS-box transcription factor	MADS2	TaFLC-B4	0.0948686	0.0972667	0.975345	0.524232	1	0.61164	0.206443	2.96276	1.07362e-08	3.10769e-18	0.888622	0.574779	1.54602	0.61005	0.0528723
TraesCS3B01G469700	MADS-box transcription factor	MADS2	TaFLC-B3	0.632181	0.378312	1.67106	0.461464	0.0209077	1.14348	0.687192	1.66399	0.0259525	5.60672e-06	0.827378	0.343869	2.40609	0.00434103	2.05737e-05
TraesCS4B01G351500	MADS-box transcription factor	MADS2	TaFLC-B2	0.561301	0.0363258	15.4519	0.000236948	4.06151e-17	3.14845	3.91366	0.804476	0.583038	0.441947	5.08045	1.77649	2.85983	0.00202335	1.01887e-06
TraesCS7B01G158900	MADS-box transcription factor	MADS2	TaFLC-B1	0.45722	0.0260804	17.5312	4.41564e-07	6.33726e-44	0.0385089	0.0346904	1.11007	0.515253	0.533667	0.124858	0.0334354	3.73429	4.87455e-06	2.65948e-08
TraesCS3A01G434900	MADS-box transcription factor	MADS2	TaFLC-A6	0.214916	0.023632	9.09427	3.27457e-09	1.36685e-19	0.570076	0.992881	0.574163	0.000804105	0.00163456	0.342516	0.0759118	4.51203	4.20577e-07	8.70154e-09
TraesCS3A01G432900	MADS-box transcription factor	MADS2	TaFLC-A5	3.24723	0.776315	4.18288	0.010191	7.64011e-13	3.81503	0.439161	8.68708	3.93985e-11	5.66158e-71	4.41808	0.131481	33.6024	3.86463e-49	2.94111e-60
TraesCS3A01G434700	MADS-box transcription factor	MADS2	TaFLC-A4-2	0.0838531	2.24181	0.0374042	1.07612e-27	2.84948e-17	0.0238409	3.92497	0.00607416	3.34923e-25	1.66981e-65	0.0285133	2.75943	0.010333	1.58026e-30	1.56523e-28
TraesCS3A01G435000	MADS-box transcription factor	MADS2	TaFLC-A4-1	0.0273237	0.0518556	0.526918	0.0922429	0.0987584	0.127215	0.397865	0.319746	0.00151353	3.38942e-11	0.461177	0.589676	0.782085	0.569721	0.445432
TraesCS3A01G434400	MADS-box transcription factor	MADS2	TaFLC-A3	0.740028	0.0939274	7.87873	7.57142e-12	1.54669e-26	2.50512	0.825976	3.03292	0.110317	4.62961e-20	3.15027	1.81271	1.73789	0.438074	0.00991334
TraesCS5A01G520200	MADS-box transcription factor	MADS2	TaFLC-A2	2.67887	2.15361	1.2439	0.931189	0.438816	7.81512	14.0425	0.556533	1.39756e-08	0.000529899	11.8221	13.5739	0.870941	0.22361	0.731852
TraesCS7A01G260900	MADS-box transcription factor	MADS2	TaFLC-A1	0.182673	0.0170956	10.6854	2.23016e-08	2.53548e-26	0.0103876	0.00759197	1.36824	0.475033	0.467836	0.356316	0.0922349	3.86314	2.34325e-06	1.6875e-10
TraesCS3B01G236300LC	MADS-box transcription factor	MADS2	TaBS-B6-1	3.51292	3.27958	1.07115	0.577384	0.891935	2.69207	3.72982	0.721768	0.452667	0.408138	4.01175	4.2728	0.938904	0.441618	0.961136
TraesCS7B01G377700	MADS-box transcription factor	MADS2	TaBS-B3	0.033487	0.0306716	1.09179	0.867726	1	0.0180736	0.0553996	0.326241	0.292869	0.506109	0	0.0995926	0	0.00303762	0.0165348
TraesCS7A01G474900	MADS-box transcription factor	MADS2	TaBS-A9	1.0913	0.668207	1.63317	0.444976	0.0435842	2.03585	0.907679	2.24292	4.83187e-08	5.77011e-10	1.64562	0.656266	2.50755	0.00968802	2.80893e-05
TraesCS4A01G044400LC	MADS-box transcription factor	MADS2	TaBS-A8	6.05153	6.46355	0.936254	0.220141	0.920735	5.00924	8.08269	0.619749	0.00126029	0.0112094	6.05735	5.83872	1.03744	0.572625	0.889545
TraesCS6A01G325500LC	Transcription factor, MADS-box	MADS2	TaBS-A6-1	2.82578	0.678499	4.16475	0.0019216	1.13954e-05	1.67545	1.30251	1.28632	0.404328	0.330424	1.62779	0.949968	1.71352	0.358679	0.184928
TraesCS1A01G491400LC	MADS-box transcription factor	MADS2	TaBS-A5-5	0.0156267	0.0465116	0.335973	0.288741	0.569763	0.0989378	0.0566434	1.74668	0.387081	0.345004	0.0224288	0.0448615	0.499957	0.488016	0.872764
TraesCS4A01G137500	MADS-box transcription factor	MADS2	TaBS-A5-4	1.67685	0.534049	3.13989	3.76907e-10	2.82797e-06	1.81149	1.00612	1.80047	1.84026e-06	6.57733e-05	1.67144	0.696517	2.39971	0.00019819	0.000384774
TraesCS2A01G153100	MADS-box transcription factor	MADS2	TaBS-A5-3	0.113835	0.0105941	10.7451	0.603743	0.042013	0.128885	0.0480249	2.6837	0.394615	0.331455	0.22536	0	-	0.0416305	0.000409116
TraesCS2A01G475000	MADS-box transcription factor	MADS2	TaBS-A5-2	1.27179	0.404713	3.14245	0.000107995	0.000225895	1.76516	0.750635	2.35156	0.00022383	1.89979e-05	1.4242	0.451586	3.15377	0.00306858	0.000584147
TraesCS7A01G475000	MADS-box transcription factor	MADS2	TaBS-A5-1	0.0164676	0.0131749	1.24992	0.970342	0.960608	0	0.0130235	0	0.113161	0.150822	0.00176628	0.0195091	0.0905366	0.0289269	0.233826
TraesCS2B01G281000	MADS-box transcription factor	MADS2	TaAP1-B3	0.0774988	0.36095	0.214708	0.00124402	1.8941e-05	0.0156301	0	-	0.268263	0.00896468	0.0228364	0	-	0.241259	0.00226903
TraesCS2B01G200800	MADS-box transcription factor	MADS2	TaAP1-B2	1.70229	3.28161	0.518737	0.241272	0.0145564	0.00209709	0.00963022	0.217761	0.231365	0.108308	0.0114853	0.0115631	0.993278	0.840489	1
TraesCS5B01G396600	MADS box transcription factor	MADS2	TaAP1-B1	2.98315	3.64787	0.817777	0.338152	0.582181	0.0438124	0.0492666	0.889293	0.931827	1	0.0564938	0.0308972	1.82844	0.298004	0.082919
TraesCS2A01G261200	MADS-box transcription factor	MADS2	TaAP1-A3 - FUL-A2	1.18825	6.53531	0.18182	5.34653e-05	1.29673e-09	0.0135104	0.0125042	1.08047	0.997162	1	0.00187388	0.0306081	0.0612216	0.00479759	0.0259167
TraesCS2A01G174300	MADS box transcription factor	MADS2	TaAP1-A2	2.78957	4.41605	0.631689	0.358728	0.0946784	0.00809154	0.00579412	1.39651	0.764083	0.874718	0.00735792	0.0122427	0.601006	0.745979	0.787836
TraesCS5A01G391700	MADS box transcription factor	MADS2	TaAP1-A1 - VRN-A1	25.5562	37.2737	0.685636	4.45437e-05	0.220134	8.47295	3.09444	2.73812	1.79603e-26	3.10506e-18	9.59331	3.54458	2.70647	1.46632e-08	8.19452e-07
TraesCS2B01G344000	Agamous MADS-box transcription factor	MADS2	TaAGL17-B1	1.50997	2.30124	0.656158	0.215639	0.176052	2.40479	3.01197	0.798409	0.600197	0.364472	1.19306	1.36004	0.877224	0.849696	0.809962
TraesCS6A01G292300	AGAMOUS-like MADS-box transcription factor	MADS2	TaAGL17-A3	0.0377448	0.0839269	0.449735	0.00923765	0.105057	0.130232	0.212809	0.611965	0.0659048	0.0778505	0.0742592	0.112872	0.657906	0.126605	0.329509
TraesCS2A01G337900	Agamous MADS-box transcription factor	MADS2	TaAGL17-A1	0.870953	1.06142	0.820554	0.000256381	0.602694	1.86931	1.67575	1.1155	0.0903951	0.240987	1.04901	0.932118	1.1254	0.869566	0.632951
TraesCS2B01G328000	AGAMOUS-like MADS-box transcription factor	MADS2	TaAGL12-B2	1.48705	0.685174	2.17033	0.0117106	0.00205802	0.231327	1.14893	0.201341	1.49154e-12	5.9285e-12	1.01222	1.13382	0.89275	0.198155	0.784811
TraesCS7B01G220200	MADS-box transcription factor	MADS2	TaAGL12-B1	1.88778	1.34419	1.4044	0.787912	0.176155	0.622028	1.77353	0.35073	2.74366e-08	5.51956e-07	2.86626	0.902796	3.17487	4.43283e-06	4.20601e-07
TraesCS2A01G311100	AGAMOUS-like MADS-box transcription factor	MADS2	TaAGL12-A2	2.70143	4.50436	0.599737	1.95609e-08	0.0842129	2.90694	6.49759	0.447388	2.26082e-07	4.0126e-06	2.24097	7.87837	0.284446	7.7329e-20	1.50159e-06
TraesCS7A01G319400	AGAMOUS-like MADS-box transcription factor	MADS2	TaAGL12-A1	1.88038	1.63801	1.14797	0.830984	0.603858	0.484294	1.94559	0.248919	7.63994e-14	4.4159e-12	2.03408	1.27683	1.59307	0.244141	0.0641039
TraesCS1B01G144800	Agamous MADS-box transcription factor	MADS2	TaAG-D1	0.0572345	0.0132184	4.32991	0.0814353	0.00428277	0.0348946	0.0313938	1.11151	0.759659	0.805787	0.0203932	0.00986101	2.06807	0.645165	0.477889
TraesCS3B01G157500	Agamous MADS-box transcription factor	MADS2	TaAG-B2	0.0394523	0.166778	0.236555	0.000713777	0.000721204	0.049885	0.0859779	0.580207	0.361261	0.258947	0.0363227	0.225723	0.160917	2.50232e-07	2.64608e-06
TraesCS3A01G314300	Agamous MADS-box transcription factor	MADS2	TaAG-A2	0.0104262	0.0565992	0.184211	0.00707013	0.023009	0.174344	0.0413335	4.21798	0.0870368	6.41469e-08	0.0380463	0.115516	0.32936	0.0711055	0.00663725
TraesCS3A01G491500	Protein lateral root primordium 1	SRS	SRS	0.044896	0.336515	0.133415	0.000394378	1.61577e-05	0.0318578	0.0729193	0.43689	0.215493	0.255013	0.0565338	0.867086	0.0651998	2.4667e-17	5.67861e-13
TraesCS1B01G253200	Protein lateral root primordium 1	SRS	SRS	0.0278587	0.227439	0.122489	0.0310551	0.00348743	0	0	-	-	1	0.029045	0.860732	0.0337446	5.59972e-09	8.47313e-10
TraesCS3B01G552400	Protein lateral root primordium 1	SRS	SRS	0.00259692	0.0218226	0.119002	0.136583	0.280995	0.0111264	0.0073326	1.51739	0.72162	0.928731	0.0128054	0.0540677	0.236841	0.0285262	0.0897672
TraesCS7B01G115200	Squamosa promoter-binding protein, putative	SBP	SPL14-like-B	1.08172	0.545228	1.98398	0.172011	0.00622111	0.803957	2.28755	0.351449	1.45306e-07	1.007e-09	1.62342	2.21987	0.731313	0.0811607	0.316845
TraesCS7A01G208000	Squamosa promoter-binding-like protein	SPL	SPL14-like-A	1.99204	1.2876	1.54709	0.753045	0.100955	1.92819	3.85252	0.500501	1.18608e-05	5.00173e-05	1.44003	4.89908	0.29394	8.76559e-09	1.24949e-06
TraesCS1B01G475000	cD- clone:J023106B01, full insert sequence	SPL	SPL	52.231	65.8754	0.792875	3.57472e-06	0.480279	49.0807	63.8969	0.768123	0.105913	0.238898	45.2711	51.7017	0.875621	0.127247	0.77409
TraesCS5A01G265900	Squamosa promoter binding protein	SPL	SPL	0.808686	0.288312	2.8049	0.00180228	7.27265e-05	0.77758	0.598178	1.29991	0.0979781	0.0913074	0.754185	0.241278	3.12579	0.000336155	3.13684e-05
TraesCS4A01G359500	Squamosa promoter-binding protein, putative	SPL	SPL	19.9056	18.9547	1.05017	0.00479371	0.8445	15.986	21.3068	0.750277	0.000811093	0.184935	17.5215	18.6921	0.937377	0.00453718	0.955554
TraesCS5A01G286700	Squamosa promoter binding-like protein	SPL	SPL	0.123515	0.0469564	2.63043	0.211351	0.0143667	0.298365	0.205734	1.45025	0.0631432	0.0483943	0.296312	0.0242388	12.2247	1.16417e-07	5.33844e-13
TraesCS7A01G249100	Squamosa promoter-binding protein, putative	SPL	SPL	18.6632	14.0745	1.32603	0.814045	0.248239	16.453	22.899	0.7185	0.00819994	0.0943892	15.7762	18.4891	0.853274	0.00238825	0.696187
TraesCS3A01G432500	Squamosa promoter-binding protein	SPL	SPL	0.691274	0.475759	1.45299	0.823044	0.223262	0.89856	1.20295	0.746962	0.169122	0.303376	0.580737	0.661401	0.878041	0.514552	0.883173
TraesCS6A01G110100	Squamosa promoter-binding-like protein	SPL	SPL	34.4811	27.2672	1.26456	0.903158	0.325484	31.9537	33.6197	0.950446	0.64535	0.87137	25.6601	20.3408	1.26151	0.329323	0.274291
TraesCS7B01G310600	Leucine-rich repeat transmembrane neuro-l protein 1	SOX	SOX	1.36967	6.52557	0.209893	1.27087e-19	6.13987e-07	1.39487	2.76862	0.503814	0.00357428	0.0033932	2.4831	6.13791	0.404551	1.09202e-06	0.0015835
TraesCS7A01G411300	Leucine-rich repeat transmembrane neuro-l protein 1	SOX	SOX	5.95095	23.2074	0.256425	5.75228e-12	9.91702e-07	4.56975	11.2024	0.407927	1.14404e-12	2.21423e-07	9.03638	29.7844	0.303393	7.52175e-11	1.97903e-06
TraesCS7B01G310800	Gamma-aminobutyric acid type B receptor subunit 1	SOX	SOX	9.92461	14.0943	0.704157	0.00143492	0.246629	8.31329	9.03807	0.919808	0.960076	0.973111	14.0746	6.19327	2.27256	0.00244141	0.000259835
TraesCS7A01G411600	-	SOX	SOX	4.98549	3.35631	1.48541	0.755595	0.168992	3.82216	2.37364	1.61025	0.000775135	0.00531361	3.71937	1.95159	1.90582	0.0930484	0.0109569
TraesCS1B01G266100	Squamosa promoter-binding-like protein	SBP	SBP	2.79528	3.9824	0.701907	1.45572e-20	0.23468	2.55823	3.64886	0.701103	8.40625e-06	0.0714656	2.60823	3.39693	0.767819	5.08764e-05	0.39728
TraesCS1A01G255300	Squamosa promoter-binding-like protein	SBP	SBP	3.72337	5.09346	0.73101	4.57752e-12	0.30422	3.34059	4.99365	0.668968	2.80316e-07	0.0277095	3.67374	4.14703	0.885872	0.0300911	0.807197
TraesCS7B01G142200	Squamosa promoter-binding protein, putative	SBP	SBP	34.1396	32.1749	1.06106	0.0182846	0.8128	29.5992	44.0225	0.672365	5.41798e-05	0.0300166	28.4744	37.009	0.769391	4.06965e-06	0.410411
TraesCS6B01G138400	Squamosa promoter-binding-like protein	SBP	SBP	10.4704	5.78856	1.8088	0.0193521	0.007483	9.33602	7.84615	1.18988	0.0174705	0.0853706	7.14437	3.05247	2.34052	7.38027e-11	4.59458e-05
TraesCS5B01G512800	Squamosa promoter-binding protein, putative	SBP	SBP	17.5321	15.7468	1.11337	0.0298483	0.67937	14.3689	19.478	0.737701	1.59773e-07	0.137984	15.8429	15.6324	1.01347	0.0560448	0.902913
TraesCS5B01G265600	Squamosa promoter binding protein	SBP	SBP	0.467311	0.541492	0.863006	0.0724126	0.784862	0.95862	0.91092	1.05236	0.466879	0.54768	0.597391	0.793197	0.753143	0.068881	0.455676
TraesCS3B01G468400	Squamosa promoter binding-like protein	SBP	SBP	1.76595	0.941452	1.87578	0.136155	0.00975073	1.78687	1.5599	1.1455	0.0263868	0.221797	1.84225	1.33824	1.37662	0.60673	0.156195
TraesCS2B01G250900	Squamosa promoter-binding protein	SBP	SBP	2.22435	2.25982	0.984305	0.242777	1	3.41966	1.45037	2.35779	2.32358e-08	1.57472e-10	2.56828	1.58857	1.61673	0.0839393	0.0238143
TraesCS7B01G158500	Squamosa promoter binding-like protein	SBP	SBP	0.0711302	0.0900613	0.789797	0.25768	0.75771	0.0649129	0.0545541	1.18988	0.749683	0.813468	0.072683	0.0345867	2.10147	0.284577	0.139338
TraesCS5B01G286000	Squamosa promoter binding-like protein	SBP	SBP	0.84815	0.541696	1.56573	0.287336	0.0856665	0.901669	0.849373	1.06157	0.396346	0.470762	1.07207	0.716145	1.497	0.134908	0.0945883
TraesCS7A01G246500	Squamosa promoter binding protein	SBP	SBP	0.318053	0.347243	0.915938	0.316985	0.944134	0.10722	0.217423	0.49314	0.175892	0.056967	0.195351	0.244216	0.799913	0.660982	0.85052
TraesCS7B01G144900	Squamosa promoter binding protein	SBP	SBP	0.194306	0.0973966	1.99499	0.329748	0.0514699	0.102813	0.142276	0.722632	0.608104	0.563651	0.116479	0.0696043	1.67344	0.419864	0.232146
TraesCS6B01G183400	Squamosa promoter-binding-like protein	SBP	SBP	7.20924	4.61352	1.56263	0.38197	0.0582977	5.61161	5.46975	1.02594	0.348717	0.534608	5.70544	2.72383	2.09463	0.000598152	0.000464254
TraesCS2A01G232400	Squamosa promoter-binding protein	SBP	SBP	1.79695	1.59089	1.12953	0.535386	0.68071	1.02168	1.3937	0.733068	0.143969	0.237831	2.33169	0.98392	2.36979	0.000304734	0.000149722
TraesCS7A01G260500	Squamosa promoter binding-like protein	SBP	SBP	0.0641937	0.0327098	1.96253	0.713004	0.295325	0.0223616	0.0277553	0.805672	0.94685	1	0.00943202	0.0177067	0.53268	0.467972	0.755203
TraesCS6A01G155300	Squamosa promoter-binding-like protein	SBP	SBP	11.5378	8.50206	1.35706	0.832771	0.196784	9.27993	9.52219	0.974558	0.486737	0.763209	8.53578	3.88477	2.19724	3.33572e-08	0.000165257
TraesCS2A01G292700	D--binding protein	S1Fa-like	S1Fa-like	29.1947	33.2948	0.876854	0.0482978	0.740209	37.7333	56.9952	0.662043	0.000584381	0.0208987	30.1195	39.9558	0.753822	0.0281411	0.348596
TraesCS2B01G309100	D--binding protein	S1Fa-like	S1Fa-like	102.904	72.2576	1.42413	0.596294	0.13632	130.479	125.983	1.03568	0.384784	0.538939	106.24	81.7552	1.29949	0.553495	0.269712
TraesCS1B01G392200	AP2/B3 transcription factor family protein	RAV	RAV	1.7394	0.170601	10.1957	3.95146e-13	1.17514e-16	2.63816	2.66591	0.989591	0.649924	0.681615	1.12332	0.511934	2.19427	0.0326317	0.00652633
TraesCS3B01G064900	AP2/B3 transcription factor family protein	RAV	RAV	4.12448	0.362615	11.3743	1.88214e-07	1.77433e-23	5.27433	2.83929	1.85762	0.000206734	1.72409e-05	6.215	0.949975	6.54227	0.000551936	4.89473e-16
TraesCS4B01G325700	AP2/B3 transcription factor family protein	RAV	RAV	0.010302	0.283206	0.0363762	0.000113409	0.00196493	0.0414443	0.130545	0.317472	0.210928	0.273879	0.0489559	0.151593	0.322943	0.0899856	0.271049
TraesCS3A01G053900	AP2/B3 transcription factor family protein	RAV	RAV	4.865	0.436281	11.1511	0.000900989	2.84717e-26	2.80449	5.95341	0.471074	0.0127703	4.21846e-05	4.12566	0.389995	10.5788	9.61584e-17	7.1031e-21
TraesCS1B01G392300	AP2/B3 transcription factor family protein	RAV	RAV	1.76145	0.3208	5.49078	0.0036662	1.46896e-10	2.5288	5.33583	0.473928	4.99497e-05	3.82071e-05	1.11238	1.0859	1.02439	0.842371	0.872864
TraesCS3A01G054000	AP2/B3 transcription factor family protein	RAV	RAV	13.211	3.55122	3.72013	0.00511225	1.69578e-10	8.02002	9.52686	0.841832	0.660099	0.606657	15.6555	3.61759	4.3276	0.000895719	7.05566e-13
TraesCS1A01G372100	AP2/B3 transcription factor family protein	RAV	RAV	0.104611	0.0103908	10.0677	0.168851	0.0250261	0.0707597	0.262547	0.269513	0.0486277	0.0170209	0.0535746	0.0568357	0.942623	0.74835	1
TraesCS1A01G372300	AP2/B3 transcription factor family protein	RAV	RAV	5.54345	2.70015	2.05301	0.377124	0.00308947	7.66719	22.088	0.347119	2.00113e-10	1.57123e-11	3.08601	6.78008	0.455158	0.0443997	0.00340116
TraesCS1B01G392000	AP2/B3 transcription factor family protein	RAV	RAV	0.0155863	0.0266071	0.585793	0.595227	1	3.80079	2.70525	1.40497	0.152878	0.0106283	0.0348101	0.0412743	0.843385	0.779123	1
TraesCS5A01G497900	AP2/B3 transcription factor family protein	RAV	RAV	0.364895	0.324331	1.12507	0.676046	0.808795	0.631086	0.380791	1.6573	0.0972572	0.0572703	0.445585	0.279477	1.59435	0.523915	0.274913
TraesCS5A01G665500LC	AP2/B3 transcription factor family protein	RAV	RAV	0	0	-	-	1	0.277632	0.398124	0.697351	0.563211	0.518884	0.220885	0.052717	4.19001	0.283047	0.0224977
TraesCS4B01G189800	Abscisic acid receptor	-	PYL4-like-B1	60.5914	15.6617	3.86876	0.00084449	2.25951e-11	7.98353	6.67052	1.19684	0.124442	0.161968	67.5717	8.08616	8.35647	1.30686e-10	9.15452e-26
TraesCS4A01G114400	Abscisic acid receptor	-	PYL4-like-A1	8.53586	4.77798	1.7865	0.418119	0.0113159	1.2971	1.43674	0.902809	0.894899	0.93197	9.74249	2.37287	4.10579	0.000152267	1.71993e-11
TraesCS2B01G105300	Abscisic acid receptor	-	PYL4-like2	40.1207	16.9477	2.36733	0.000203297	3.92183e-05	9.59099	8.85085	1.08362	0.120878	0.295533	46.2917	17.7125	2.61351	1.65394e-07	1.76797e-06
TraesCS5A01G320300	Pseudo response regulator	-	PRR95	109.912	28.1578	3.90343	0.000163509	1.31975e-11	62.2822	25.5361	2.43898	7.70981e-05	1.39275e-14	74.602	13.7023	5.44448	8.43962e-16	9.49064e-18
TraesCSU01G196100	Pseudo-response regulator	-	PPD-B1	49.2811	72.4591	0.680123	2.27845e-05	0.194515	2.00035	0.283803	7.04838	8.98664e-23	1.37877e-36	4.98268	1.67807	2.96928	0.009793	3.27328e-07
TraesCS2A01G081900	Pseudo-response regulator	-	PPD-A1	19.8863	23.5897	0.843005	0.155211	0.639449	11.151	16.9492	0.657906	0.00422295	0.0190364	16.9761	13.9742	1.21482	0.889353	0.404755
TraesCS6B01G337300	Auxin efflux carrier component	-	PIN3-like	8.85512	4.82087	1.83683	0.0710933	0.00640366	8.64384	13.5518	0.637835	2.12551e-09	0.01535	10.2267	7.31409	1.39822	0.323897	0.123181
TraesCS5A01G420200	Basic helix-loop-helix transcription factor	bHLH	PIL1-like	79.2272	19.3737	4.08943	5.67868e-11	2.71355e-12	48.3849	44.6072	1.08469	0.196845	0.352023	75.1426	25.1733	2.98502	2.40245e-30	6.74788e-08
TraesCS1B01G100400	Basic helix-loop-helix transcription factor	bHLH	PIF3	0.439894	0.418567	1.05095	0.747027	0.898956	124.882	63.617	1.96302	1.91136e-06	3.29152e-09	4.89954	1.48305	3.30369	0.0024862	2.12862e-08
TraesCS7B01G093300	Pentatricopeptide repeat-containing protein	Nin-like	Nin-like	0.0740295	0.196611	0.376528	0.000610047	0.0379303	0.289097	0.239228	1.20846	0.371221	0.372647	0.227395	0.225854	1.00682	0.727266	1
TraesCS2A01G404400	RWP-RK domain containing protein	Nin-like	Nin-like	0.652358	0.209632	3.11191	0.00155519	3.74535e-06	0.23688	0.394831	0.599955	0.128083	0.0451001	0.647264	0.293601	2.20457	0.124499	0.00217638
TraesCS3B01G198700	Plant regulator RWP-RK	Nin-like	Nin-like	0.909861	0.450483	2.01975	0.00161377	0.00507848	0.870865	0.557891	1.561	0.00291216	0.00147348	0.891933	0.491462	1.81486	0.0053325	0.0138452
TraesCS2B01G370400	Plant regulator RWP-RK family protein	Nin-like	Nin-like	37.7488	36.9832	1.0207	0.00397457	0.912088	31.1991	43.3127	0.720322	4.36745e-05	0.0927509	34.0651	35.3363	0.964027	0.0231322	1
TraesCS4B01G085200	Plant regulator RWP-RK family protein	Nin-like	Nin-like	4.34878	2.21884	1.95993	0.00857736	0.0023421	4.09415	3.84273	1.06543	0.259823	0.391569	5.30771	2.22195	2.38876	8.31474e-08	2.85544e-05
TraesCS2B01G422300	RWP-RK domain containing protein	Nin-like	Nin-like	0.0699612	0.0146687	4.76941	0.0257589	0.00606644	0.00716514	0.0277356	0.258337	0.215455	0.173366	0.0545504	0.0342	1.59504	0.714156	0.470738
TraesCS3B01G190300	Plant regulator RWP-RK family protein	Nin-like	Nin-like	22.9108	22.9729	0.997297	0.0387596	0.990229	16.517	19.1434	0.862806	0.353304	0.692066	18.4327	20.023	0.920576	0.294013	0.895738
TraesCS3A01G167700	Plant regulator RWP-RK	Nin-like	Nin-like	1.48725	0.703403	2.11436	0.0399226	0.00175273	1.19176	1.08797	1.0954	0.219155	0.358184	1.45717	0.869764	1.67536	0.0809226	0.026625
TraesCS5A01G349500	Plant regulator RWP-RK family protein, putative	Nin-like	Nin-like	16.0486	15.0387	1.06715	0.041315	0.796014	21.7147	18.81	1.15442	2.73616e-10	0.143939	20.6735	18.7608	1.10195	0.848339	0.661097
TraesCS4A01G230700	Plant regulator RWP-RK family protein	Nin-like	Nin-like	11.2536	7.03072	1.60063	0.110312	0.0410164	9.81543	11.5075	0.852963	0.37673	0.63927	12.0419	6.93505	1.73638	3.59958e-05	0.0114875
TraesCS2B01G422400	RWP-RK domain containing protein	Nin-like	Nin-like	0.292304	0.347521	0.841111	0.115101	0.783907	0.329484	0.352674	0.934247	0.949571	1	0.297531	0.257802	1.15411	0.945908	0.706659
TraesCS5A01G497800	Plant regulator RWP-RK family protein, putative	Nin-like	Nin-like	16.447	15.9363	1.03205	0.361329	0.86668	10.3971	8.81534	1.17944	0.0355193	0.105802	16.1391	11.1209	1.45124	0.122094	0.0885644
TraesCS6A01G221000LC	Plant regulator RWP-RK family protein	Nin-like	Nin-like	0.223815	0.158008	1.41648	0.799597	0.497106	0.3484	0.15515	2.24556	0.108389	0.038603	0.163071	0.116617	1.39834	0.280858	0.19153
TraesCS5B01G350900	Plant regulator RWP-RK family protein, putative	Nin-like	Nin-like	15.1938	12.053	1.26058	0.844289	0.343525	16.8904	13.5336	1.24804	1.34584e-08	0.0390676	18.1911	13.7456	1.32341	0.186148	0.202478
TraesCS7A01G474800	Nuclear transcription factor Y subunit C-2	NF-YC	NF-YC	0.0814276	1.13665	0.0716381	5.00442e-11	6.08908e-12	0.353972	0.678496	0.5217	0.0153435	0.00736841	0.108219	0.411627	0.262905	2.68143e-06	0.000446428
TraesCS1B01G322000	Nuclear transcription factor Y protein	NF-YC	NF-YC	8.10896	9.44716	0.858349	1.1517e-06	0.680337	8.25547	9.88525	0.83513	0.165827	0.555388	6.61768	8.37166	0.790486	0.00687246	0.479826
TraesCS1A01G310700	Nuclear factor Y subunit C	NF-YC	NF-YC	5.44895	5.68094	0.959163	0.000181908	0.974804	5.29893	5.72718	0.925225	0.941563	0.999259	4.25382	4.8774	0.872149	0.0661527	0.739106
TraesCS7B01G135000	Nuclear factor Y subunit C	NF-YC	NF-YC	9.50588	3.17662	2.99245	0.0038756	1.00915e-06	12.3131	3.56021	3.45853	1.51157e-43	6.348e-21	9.6568	3.49976	2.75928	8.50009e-05	2.53845e-06
TraesCS5B01G255900	Nuclear factor Y subunit C	NF-YC	NF-YC	3.44856	3.96529	0.869687	0.0162793	0.766583	5.02155	4.68887	1.07095	0.239809	0.38612	3.82973	3.96074	0.966923	0.366048	1
TraesCS4B01G161200	Nuclear transcription factor Y protein	NF-YC	NF-YC	4.8857	2.52841	1.93232	0.0175595	0.00276021	4.26755	5.30961	0.80374	0.0896746	0.374537	4.58757	2.24985	2.03905	9.44916e-11	0.000732841
TraesCS4A01G326000	Nuclear factor Y, putative	NF-YC	NF-YC	2.10896	1.29406	1.62972	0.027748	0.0519098	1.82102	1.85078	0.983919	0.803676	0.850567	2.22137	1.56922	1.41559	0.289263	0.169965
TraesCS6B01G185700	Nuclear transcription factor Y subunit C-2	NF-YC	NF-YC	7.75421	4.57672	1.69427	0.0503165	0.029347	5.32317	6.57141	0.81005	0.552101	0.554952	6.20299	5.40521	1.14759	0.968711	0.555531
TraesCS3A01G114800	Nuclear factor Y subunit C	NF-YC	NF-YC	0.464005	0.127242	3.64663	0.0725415	0.00981108	0.100281	0.411627	0.24362	0.0872203	0.0486382	0.469565	0.122712	3.82657	0.0742979	0.0101355
TraesCS4A01G081000	Nuclear factor Y subunit C	NF-YC	NF-YC	221.822	138.407	1.60267	0.358173	0.0365436	136.217	77.291	1.76239	4.12118e-09	3.05086e-07	155.502	120.407	1.29146	0.561812	0.21595
TraesCS7B01G377000	Nuclear transcription factor Y subunit C-2	NF-YC	NF-YC	0.0917912	0.0402058	2.28303	0.417151	0.186007	0.108446	0.0960707	1.12881	0.738558	0.784341	0.113443	0.105845	1.07178	0.796869	1
TraesCS5B01G538900	nuclear factor Y, subunit C10	NF-YC	NF-YC	3.12623	2.73223	1.1442	0.440826	0.572611	2.14979	3.82254	0.562398	0.00033504	0.00156208	3.26116	3.29129	0.990846	0.322712	0.925662
TraesCS4B01G223000	Nuclear factor Y subunit C	NF-YC	NF-YC	234.343	152.588	1.53579	0.595688	0.0684039	144.155	65.4003	2.20419	1.43148e-06	4.42673e-12	158.242	116.249	1.36124	0.498477	0.143456
TraesCS7B01G377500	Nuclear factor Y subunit C	NF-YC	NF-YC	0.18826	0.15418	1.22104	0.799701	0.629236	0.149012	0.180322	0.826366	0.638166	0.728552	0.171044	0.170983	1.00036	0.652487	0.987866
TraesCS7A01G475400	Nuclear transcription factor Y subunit C-2	NF-YC	NF-YC	0.0338606	0.0234049	1.44673	0.934035	0.54376	0.0456489	0.0677078	0.674205	0.373866	0.413363	0.0389245	0.0698028	0.557635	0.0456137	0.280517
TraesCS7A01G239500	Nuclear factor Y subunit C	NFYC	NFYC	9.70304	5.16213	1.87966	0.11804	0.00772632	9.43626	4.74442	1.98892	1.62859e-10	1.04731e-07	9.58527	4.69863	2.04001	2.35439e-05	0.00147604
TraesCS5A01G256500	Nuclear factor Y subunit C	NFYC	NFYC	1.96542	1.70264	1.15434	0.710298	0.679653	2.63796	2.50987	1.05103	0.421143	0.510382	2.0174	2.39352	0.842859	0.0801901	0.678939
TraesCS3B01G487800	Nuclear transcription factor Y protein	NF-YB	NF-YB	10.6158	4.86064	2.18404	1.19493e-08	0.000340307	7.89097	6.66191	1.18449	7.07053e-06	0.103015	9.54142	5.85608	1.62932	0.000179022	0.026694
TraesCS3A01G450700	Nuclear transcription factor Y protein	NF-YB	NF-YB	10.2641	5.30211	1.93584	1.56471e-05	0.00341014	7.67337	7.34834	1.04423	0.0350412	0.497873	9.25379	5.69087	1.62608	0.00256325	0.0289962
TraesCS1B01G297900	Nuclear transcription factor Y subunit B	NF-YB	NF-YB	1.40424	0.695973	2.01767	0.000798207	0.004704	1.60001	1.33494	1.19856	0.149278	0.143443	1.76724	0.991312	1.78272	0.044013	0.0136595
TraesCS3B01G017400	Nuclear transcription factor Y subunit B	NF-YB	NF-YB	220.058	303.788	0.724379	0.00415279	0.254588	173.508	160.013	1.08434	0.372171	0.288486	173.645	228.498	0.759941	0.399324	0.440496
TraesCS2B01G199800	Nuclear transcription factor Y subunit B	NF-YB	NF-YB	13.369	5.75556	2.32279	0.0194414	0.000187217	12.1826	4.87757	2.49768	1.83759e-16	4.43208e-13	12.2881	5.07945	2.41918	0.00143667	3.47454e-05
TraesCS3A01G026900	Nuclear transcription factor Y subunit B	NF-YB	NF-YB	96.9353	117.424	0.825515	0.0465904	0.555487	97.2578	68.3322	1.42331	0.0144576	0.00105451	86.7796	100.065	0.867234	0.577532	0.802688
TraesCS2A01G173500	Nuclear transcription factor Y subunit B	NF-YB	NF-YB	19.9766	9.20244	2.17079	0.0741686	0.000500989	25.4043	9.51782	2.66914	1.01808e-23	3.31351e-16	18.1634	6.07002	2.99231	9.93501e-07	1.2333e-07
TraesCS4A01G306400	Nuclear transcription factor Y subunit B	NF-YB	NF-YB	0.815503	0.420024	1.94157	0.16165	0.0282322	0.976146	0.860498	1.1344	0.44697	0.430696	1.13628	0.585716	1.93998	0.0924175	0.0138708
TraesCS3B01G452300	F-box protein-like	NF-YB	NF-YB	1.09153	0.687034	1.58876	0.290913	0.0797311	1.19348	0.97442	1.22481	0.089327	0.130219	1.19418	0.871794	1.3698	0.607063	0.242304
TraesCS2B01G378700	Nuclear transcription factor Y subunit B	NF-YB	NF-YB	13.0984	8.56141	1.52993	0.372696	0.0674879	4.96613	4.78251	1.03839	0.354662	0.545369	4.25662	3.97206	1.07164	0.860147	0.762959
TraesCS3A01G352900	Nuclear transcription factor Y subunit B	NF-YB	NF-YB	3.73663	3.0931	1.20806	0.750278	0.443754	5.00576	4.06255	1.23217	0.000203284	0.0590517	4.0021	3.35419	1.19316	0.630601	0.400424
TraesCS1B01G442000	Nuclear transcription factor Y subunit B	NF-YB	NF-YB	1.63321	1.17104	1.39466	0.778392	0.239155	1.11157	0.696736	1.5954	0.0034456	0.00457292	1.16502	0.535579	2.17526	0.00447578	0.00365134
TraesCS2A01G359400	Nuclear transcription factor Y subunit B	NF-YB	NF-YB	19.0549	13.9279	1.36811	0.804101	0.201019	5.55086	6.58322	0.843183	0.666271	0.691626	7.05884	6.49675	1.08652	0.969631	0.682412
TraesCS3B01G452600	F-box protein-like	NF-YB	NF-YB	0.00597471	0.000618757	9.65599	0.854005	0.340254	0.00133607	0.00538996	0.247882	0.549831	0.810037	0	0.00847832	0	0.342221	0.236795
TraesCS3B01G385600	Nuclear transcription factor Y subunit B	NF-YB	NF-YB	5.34764	4.07533	1.3122	0.901225	0.275628	6.11882	5.48835	1.11487	0.0135498	0.242219	5.73896	4.1337	1.38834	0.0655348	0.158669
TraesCS3A01G281900LC	Nuclear transcription factor Y subunit B	NFYB	NFYB	4.19964	4.47914	0.9376	0.00117215	0.924662	4.9525	6.88427	0.719394	0.00034175	0.111759	5.07169	4.2735	1.18678	0.815882	0.472584
TraesCS1A01G288500	Nuclear transcription factor Y subunit B	NFYB	NFYB	1.33428	0.660014	2.02159	0.0262442	0.00449955	1.70913	1.54344	1.10735	0.230835	0.34361	1.85176	0.966058	1.91682	0.0118479	0.00593153
TraesCSU01G587300LC	Senescence-associated protein, putative	NFYB	NFYB	0.0691932	0.49672	0.1393	0.0740157	0.452916	0.491658	0.340379	1.44444	0.743251	0.707115	0.20312	1.82704	0.111174	0.0405193	0.00416072
TraesCS1A01G001500LC	Senescence-associated protein, putative	NFYB	NFYB	0.295564	0.139158	2.12394	0.248316	0.020285	0.682274	0.112658	6.05613	0.000190517	1.97021e-21	0.175463	0.385934	0.454644	0.440919	0.00760705
TraesCS2A01G172500	Nuclear transcription factor Y subunit	NF-YA	NF-YA	5.12101	8.0559	0.635684	1.20058e-06	0.117272	4.34826	8.73656	0.497708	2.9209e-13	2.59451e-05	4.32203	6.08856	0.709861	0.011681	0.247596
TraesCS4B01G041500LC	Nuclear transcription factor Y subunit	NF-YA	NF-YA	19.2245	21.7208	0.885073	0.00080371	0.756123	17.0336	37.0675	0.459528	3.85461e-09	1.00773e-06	22.3885	26.4611	0.846091	0.00134921	0.686954
TraesCS4A01G277300	Nuclear transcription factor Y subunit	NF-YA	NF-YA	6.54445	7.87985	0.83053	0.00367347	0.603746	9.67151	20.2511	0.47758	1.12228e-12	3.41032e-06	8.76547	12.8932	0.679851	2.36681e-06	0.188809
TraesCS2B01G198700	Nuclear transcription factor Y subunit	NF-YA	NF-YA	1.80104	1.99794	0.901447	0.00658181	0.927199	2.41192	2.61774	0.921376	0.861113	0.992587	1.79436	1.75595	1.02187	0.589699	0.893594
TraesCS4B01G290400	Nuclear transcription factor Y subunit	NF-YA	NF-YA	3.44006	1.89193	1.81828	0.016223	0.0106836	3.11197	3.03757	1.02449	0.372552	0.57684	3.72236	1.73303	2.14789	8.12671e-07	0.000678297
TraesCS6A01G335400	Nuclear transcription factor Y subunit A7	NF-YA	NF-YA	5.23723	2.93528	1.78424	0.0232786	0.0112201	6.48495	6.14512	1.0553	0.127152	0.416302	4.2624	3.153	1.35186	0.415667	0.199464
TraesCS5A01G029900	Nuclear transcription factor Y subunit	NF-YA	NF-YA	2.07612	2.04001	1.0177	0.0977559	0.933892	1.77962	1.69322	1.05103	0.451417	0.48315	1.41316	1.71613	0.82346	0.0358559	0.622906
TraesCS5A01G043300	Nuclear transcription factor Y subunit	NF-YA	NF-YA	4.66559	4.33861	1.07537	0.0993927	0.786093	4.53501	5.89523	0.769268	0.028004	0.252393	4.60437	5.41337	0.850555	0.00945668	0.710789
TraesCS5B01G375500	Nuclear transcription factor Y subunit	NF-YA	NF-YA	5.12273	3.51894	1.45576	0.233109	0.116693	5.22471	4.67951	1.11651	0.028266	0.224439	4.76242	3.48373	1.36705	0.105763	0.165928
TraesCS5B01G028500	Nuclear transcription factor Y subunit	NF-YA	NF-YA	2.09903	1.91845	1.09413	0.335792	0.734314	1.85475	1.5415	1.20321	0.0429296	0.117908	1.46974	1.24944	1.17631	0.900413	0.54015
TraesCS5B01G047100	Nuclear transcription factor Y subunit	NF-YA	NF-YA	8.56683	7.2188	1.18674	0.451268	0.489076	8.87534	9.61277	0.923287	0.886762	1	8.8176	9.22293	0.956051	0.0129114	1
TraesCS6B01G366100	Nuclear transcription factor Y subunit A7	NF-YA	NF-YA	1.68902	1.13782	1.48444	0.543369	0.14699	2.32968	2.67459	0.871042	0.70337	0.747816	1.84107	2.40326	0.766071	0.0917365	0.420442
TraesCS4A01G008700LC	Nuclear transcription factor Y subunit	NF-YA	NF-YA	6.247	4.32569	1.44416	0.556075	0.132766	5.28677	6.78693	0.778964	0.201315	0.350889	6.69632	4.26231	1.57105	0.0205361	0.0539546
TraesCS5A01G373500	Nuclear transcription factor Y subunit	NF-YA	NF-YA	2.15729	1.66929	1.29234	0.967563	0.314874	1.75278	2.20353	0.795441	0.262415	0.476342	2.21406	1.87659	1.17983	0.840861	0.484769
TraesCS7B01G434700	NF-X1-type zinc finger protein NFXL1	NF-X1	NF-X1	3.25211	5.53077	0.588004	7.24863e-18	0.0570158	3.53222	6.46203	0.546612	4.07364e-28	0.00024621	3.09272	6.7831	0.455945	3.93684e-17	0.00179031
TraesCS7A01G518800	NF-X1-type zinc finger protein NFXL1	NF-X1	NF-X1	4.11787	3.98977	1.03211	0.140367	0.91548	4.24202	4.36916	0.9709	0.623672	0.840064	4.4415	5.0043	0.887536	0.0354104	0.795026
TraesCS3B01G153700	NF-X1 type zinc finger family protein	NF-X1	NF-X1	5.96757	3.81125	1.56578	0.160135	0.0539237	8.28473	4.86782	1.70194	6.01396e-14	4.84562e-06	6.57616	3.58504	1.83433	4.16832e-06	0.00580559
TraesCS7B01G432300	NF-X1-type zinc finger protein NFXL1	NF-X1	NF-X1	2.65734	1.80432	1.47277	0.357225	0.132387	2.6511	2.02794	1.30729	0.0028337	0.0341724	3.09881	2.0477	1.51331	0.00757795	0.0769807
TraesCS7A01G733000LC	NF-X1-type zinc finger protein NFXL1	NF-X1	NF-X1	2.60556	1.96058	1.32897	0.901384	0.286954	2.96607	2.0641	1.43698	1.30081e-06	0.00407971	2.99596	2.15279	1.39166	0.286001	0.178203
TraesCS7A01G068300	-C domain-containing protein	-C	-C	3.76192	0.137108	27.4377	3.95345e-21	2.47482e-46	1.60809	0.0625004	25.7292	1.40867e-21	2.04709e-44	4.30289	0.0763	56.3944	2.20532e-29	1.01517e-48
TraesCS2B01G484100	-C domain-containing protein	-C	-C	1.75954	0.149348	11.7815	5.32667e-19	2.62028e-24	0.625461	1.70854	0.366079	0.00043707	1.06848e-06	2.56384	0.440772	5.8167	0.00200464	6.55188e-14
TraesCS2A01G566300	-C domain-containing protein, putative	-C	-C	1.67435	7.60737	0.220095	1.46692e-18	6.8143e-08	0.353762	1.24042	0.285194	2.66056e-11	5.19911e-09	0.748249	5.02555	0.148889	1.52401e-32	7.67151e-13
TraesCS6A01G406700	-C domain protein,	-C	-C	23.5932	28.2248	0.835901	1.53535e-17	0.609147	27.4098	33.5706	0.816482	0.00954515	0.458897	21.8176	28.0314	0.778327	1.54591e-13	0.439247
TraesCS5A01G220900	-C domain protein,	-C	-C	0.668634	2.43685	0.274384	7.0161e-16	3.27746e-05	0.593459	3.78075	0.156969	1.07333e-38	3.561e-23	0.471471	2.29866	0.205107	2.19355e-22	4.47243e-08
TraesCS4A01G219700	-C domain-containing protein, putative	-C	-C	5.26004	17.7611	0.296154	7.72612e-11	5.70754e-06	8.57874	14.245	0.602227	0.00305631	0.00386399	4.25066	26.6862	0.159283	1.03361e-36	2.95998e-13
TraesCS6B01G075200	-C domain protein	-C	-C	2.28772	7.18803	0.318268	1.08626e-09	6.46336e-05	1.32472	2.30234	0.575379	0.0224598	0.0174508	2.14673	9.37794	0.228913	6.73681e-05	2.82135e-08
TraesCS2A01G462500	-C domain-containing protein	-C	-C	0.510695	0.0408789	12.4929	4.07266e-09	2.13286e-13	0.360989	0.310323	1.16327	0.409106	0.273879	0.714726	0.0698677	10.2297	0.000175892	3.17524e-13
TraesCS2A01G566400	-C domain-containing protein, putative	-C	-C	1.52521	3.36541	0.453202	1.11233e-08	0.00787281	0.55055	1.22734	0.44857	0.00111916	0.00135261	1.03355	3.6734	0.281359	1.53996e-10	5.35799e-06
TraesCS7B01G481500	-	-C	-C	1.60621	0.25692	6.25178	5.03454e-08	4.06281e-11	1.00475	0.337338	2.97845	3.25563e-05	1.67255e-07	1.75896	0.430739	4.08359	9.209e-08	1.56438e-07
TraesCS2B01G627100	-C domain-containing protein, putative	-C	-C	0.420096	1.23437	0.340333	6.84767e-08	0.00120171	0.20639	0.455693	0.452915	0.0199144	0.0118155	0.390823	2.04957	0.190686	3.68221e-12	1.68694e-08
TraesCS4A01G130600	-C domain protein,	-C	-C	2.32288	4.29823	0.540428	1.00623e-07	0.0376556	2.27154	3.11431	0.729388	0.326589	0.228191	3.03372	5.31387	0.570906	0.00108994	0.0491749
TraesCS1B01G272600	-C domain-containing protein	-C	-C	2.98453	4.98893	0.598231	1.16178e-06	0.0748277	3.43683	4.59237	0.748378	0.135044	0.220314	2.67425	6.75454	0.395919	1.27565e-05	0.000413205
TraesCS1A01G263700	-C domain-containing protein	-C	-C	0.0745309	0.705939	0.105577	6.23538e-06	3.79433e-06	0.126499	0.553004	0.228748	0.00256667	3.38052e-05	0.0994687	1.63365	0.0608872	4.69173e-14	3.43976e-13
TraesCS1B01G274300	-C domain-containing protein	-C	-C	0.0700737	0.888416	0.0788749	8.42199e-06	3.25692e-08	0.580597	0.591645	0.981326	0.94297	0.935778	0.235479	2.59592	0.090711	1.03784e-21	7.242e-14
TraesCS3A01G375400	-C-domain protein	-C	-C	8.28896	1.90191	4.35822	3.38663e-05	3.14263e-12	1.12549	2.42952	0.463257	0.0160807	0.000249141	4.34365	2.25828	1.92344	0.113825	0.00429747
TraesCS3A01G438900	-C domain protein	-C	-C	6.22009	11.8277	0.525892	4.36999e-05	0.0205531	8.65927	9.73296	0.889685	0.881824	0.916205	6.59619	13.0718	0.504612	7.06347e-08	0.0120783
TraesCS2A01G565900	-C domain-containing protein, putative	-C	-C	0.0844095	0.393653	0.214426	4.385e-05	0.0067184	0.0323313	0.146758	0.220304	0.109238	0.0959455	0.0947287	0.34591	0.273853	0.00315951	0.0132185
TraesCS6A01G057400	-C domain-containing protein, putative	-C	-C	3.35875	8.46713	0.396681	7.54101e-05	0.00193649	0.772	3.36184	0.229636	1.66108e-05	9.72813e-10	1.93182	10.233	0.188784	3.07141e-08	1.84757e-09
TraesCS7A01G375300	-C domain protein, putative	-C	-C	0.00209377	0.0476476	0.0439428	7.89915e-05	0.00173579	0.0107981	0.0421922	0.255928	0.0444347	0.0285138	0.00944643	0.10659	0.0886243	1.95241e-05	4.76702e-05
TraesCS6A01G378600	-C domain protein,	-C	-C	0.559635	0.119805	4.6712	7.99626e-05	1.21051e-06	0.148299	0.0928361	1.59743	0.294285	0.232408	0.449891	0.180284	2.49546	0.0809968	0.00703319
TraesCS2A01G338300	-C domain protein	-C	-C	1.26361	0.371656	3.39994	0.000131241	1.10463e-05	0.317669	0.160631	1.97763	0.13845	0.0446922	1.53757	0.131656	11.6787	1.25889e-09	4.59397e-16
TraesCS3B01G472800	-C domain-containing protein	-C	-C	7.08228	10.6323	0.666109	0.000179876	0.161228	14.7746	18.5557	0.796227	0.119022	0.386105	7.48759	12.865	0.58201	2.43738e-05	0.0495812
TraesCS7B01G219400	-C domain-containing protein	-C	-C	6.02011	6.53203	0.921628	0.000248836	0.878357	4.10528	6.08946	0.674161	0.00538678	0.0441823	4.56728	5.1906	0.879914	0.0100728	0.796067
TraesCS3A01G245900	-C domain-containing protein	-C	-C	0.205	0.618446	0.331476	0.000427506	0.000421677	0.0822465	0.157828	0.521113	0.219905	0.0994536	0.177007	2.05908	0.0859638	2.88034e-18	2.74606e-17
TraesCS3B01G184500	-C domain protein	-C	-C	0.440368	0.144657	3.04422	0.000507203	0.000238172	0.37117	0.242288	1.53194	0.0405269	0.0572485	0.370688	0.252693	1.46695	0.626693	0.335123
TraesCS1A01G261800	-C domain-containing protein	-C	-C	2.07521	2.97914	0.69658	0.000899954	0.249412	1.91775	3.09603	0.619422	0.0017408	0.0167707	1.54706	3.91375	0.395289	2.15211e-07	0.000487839
TraesCS4B01G102700	-C domain protein	-C	-C	4.09954	5.04494	0.812606	0.000989916	0.596113	4.05572	5.02724	0.806748	0.435865	0.53398	6.60255	4.59747	1.43613	0.071029	0.107088
TraesCS2A01G053500	-C domain-containing protein	-C	-C	3.57586	4.30991	0.829681	0.00117215	0.614221	2.52627	6.97246	0.362321	7.46302e-20	1.9306e-10	2.60083	3.67768	0.707193	2.42624e-06	0.25103
TraesCS2B01G355400	-C domain-containing protein	-C	-C	0.39664	0.0946301	4.19148	0.00117893	2.06961e-06	0.161784	0.167776	0.964285	0.898464	0.96612	0.40044	0.121479	3.29637	0.00472877	6.46617e-05
TraesCS3B01G433600LC	Phosphatidylinositol 4-ki-se type 2-beta	-C	-C	3.05808	1.25012	2.44623	0.00156428	0.000481019	2.62097	1.63814	1.59996	0.00126564	0.00423337	2.45192	1.75363	1.3982	0.402113	0.206809
TraesCS2A01G566000	-C domain-containing protein, putative	-C	-C	8.21619	10.9894	0.74765	0.00184689	0.337991	2.0886	3.54439	0.589271	0.00438704	0.0117238	11.6333	20.2237	0.575229	1.94961e-05	0.0395424
TraesCS3B01G273600	-C domain-containing protein	-C	-C	0.297721	0.461116	0.645654	0.00208903	0.183048	0.103842	0.356241	0.291494	1.16276e-06	2.34403e-06	0.239233	1.10153	0.217183	2.26014e-12	9.801e-08
TraesCS2B01G627200	-C domain-containing protein, putative	-C	-C	0.63857	1.4176	0.450459	0.00275822	0.0114048	0.264464	0.557136	0.474684	0.0110486	0.00707452	0.772457	2.68928	0.287236	1.78717e-08	5.27192e-06
TraesCS3B01G533100	-C domain-containing protein	-C	-C	1.26881	2.04732	0.61974	0.00346965	0.167657	1.58598	1.07658	1.47317	0.0479486	0.0429031	1.60033	1.9239	0.831812	0.60282	0.85464
TraesCS2A01G101400	-C domain-containing protein	-C	-C	5.84309	2.28815	2.55363	0.00426572	1.96816e-05	3.3328	3.28594	1.01426	0.73156	0.67639	10.765	4.12606	2.60903	0.000513483	7.49782e-06
TraesCS2B01G399700	-C domain protein,	-C	-C	0.249987	0.0115033	21.7317	0.00531838	1.25385e-07	0.210229	0.0947483	2.21882	0.0528854	0.0314073	0.806556	0.043399	18.5847	1.59352e-05	1.12181e-14
TraesCS5B01G275200	-C domain-containing protein	-C	-C	0.293313	0.0759975	3.8595	0.00533052	0.00022775	0.0712853	0.166275	0.428719	0.176744	0.10805	0.515596	0.102058	5.05199	7.65003e-05	4.34545e-07
TraesCS2B01G616900	-C domain protein,	-C	-C	0.549093	0.256573	2.14011	0.0053574	0.00662746	0.302852	0.174754	1.73302	0.0735215	0.0276305	0.349138	0.289073	1.20778	0.875589	0.62527
TraesCS6B01G451300	-C domain protein,	-C	-C	13.6154	13.5012	1.00846	0.00556496	0.945662	14.7454	17.5419	0.84058	0.151646	0.60169	14.6185	14.6216	0.999783	0.0438357	0.919408
TraesCS2B01G118500	-C domain-containing protein	-C	-C	7.89743	3.12708	2.52549	0.00647431	1.83237e-05	3.63691	8.42233	0.431817	3.69046e-10	5.80116e-07	10.3561	4.05534	2.5537	5.64884e-05	8.59148e-06
TraesCS7B01G789300LC	Myosin light chain ki-se 3	-C	-C	2.97178	7.1414	0.416135	0.00770425	0.00267634	0.807242	22.3724	0.036082	3.4247e-40	1.79201e-63	1.20811	8.81532	0.137047	2.1103e-08	1.2188e-12
TraesCS2B01G076100	-C domain protein	-C	-C	0.284192	0.0341247	8.32803	0.00782514	0.00010236	0.0591664	0.0955739	0.619064	0.586639	0.609199	0.184452	0.0300661	6.13487	0.045404	0.0115375
TraesCS6A01G003800	-C domain protein	-C	-C	0.197135	0.0507491	3.8845	0.00883879	0.0011564	0.244168	0.75437	0.323672	1.26317e-05	1.15354e-06	0.251406	0.107359	2.34174	0.141458	0.0268551
TraesCS7A01G318500	-C domain-containing protein	-C	-C	4.70663	5.0101	0.939427	0.00896934	0.910582	3.05215	4.85938	0.628093	1.99744e-05	0.0151895	3.60235	4.31186	0.835453	0.0315016	0.654501
TraesCS4B01G174000	-C domain-containing protein	-C	-C	15.2804	17.4825	0.874042	0.00974847	0.735014	5.38672	9.78004	0.550787	2.28426e-12	0.000656476	14.747	19.4378	0.758677	0.0135166	0.387206
TraesCS5B01G290200	-C domain protein	-C	-C	10.3704	4.27641	2.42502	0.0102914	5.70626e-05	8.36715	31.3966	0.266499	6.38519e-18	4.37602e-17	31.2205	10.6792	2.9235	0.000825409	2.59108e-07
TraesCS5A01G275900	-C domain-containing protein	-C	-C	0.384301	0.116853	3.28876	0.0108361	0.000471797	0.193889	0.21578	0.898552	0.974457	1	0.479554	0.103171	4.64813	0.000108392	6.29229e-06
TraesCS3B01G271900	-C domain-containing protein	-C	-C	0.139055	0.401749	0.346124	0.0121739	0.0928805	0.185922	0.268346	0.692844	0.59424	0.699749	0.222284	0.267007	0.832501	0.655781	0.917832
TraesCS3A01G406000	-C domain-containing protein	-C	-C	24.2653	9.03001	2.68718	0.0142972	2.84953e-06	18.5773	9.0031	2.06343	1.67838e-07	7.39511e-10	25.6324	9.449	2.71271	3.41133e-08	8.13819e-07
TraesCS7A01G305200	-C domain-containing protein	-C	-C	169.86	46.7294	3.63497	0.0144276	2.49115e-11	83.4764	236.361	0.353174	6.2179e-17	4.02653e-12	160.375	27.038	5.93149	2.97495e-08	2.21409e-19
TraesCS4B01G328900	-C domain-containing protein, putative	-C	-C	0.304848	0.973812	0.313046	0.0184203	0.00251506	0.0409529	2.31388	0.0176988	9.52628e-11	2.5452e-30	0.0423715	2.91374	0.0145419	1.72316e-14	3.03604e-20
TraesCS6A01G378500	-C domain protein,	-C	-C	0.605321	0.14129	4.28426	0.0185156	3.36537e-06	0.0834842	0.0932892	0.894897	0.981082	1	0.33758	0.11245	3.00204	0.0699531	0.0031035
TraesCS7B01G160900	-C domain protein,	-C	-C	36.7121	38.2844	0.95893	0.0189864	0.972462	25.2392	36.5812	0.689949	0.00191704	0.0475593	46.6153	50.0883	0.930663	0.0412209	0.926495
TraesCS6B01G286200	-C domain protein,	-C	-C	0.00999106	0.0634218	0.157534	0.027175	0.0792914	0.0257149	0.017959	1.43187	0.716299	0.807244	0.0196006	0.0179274	1.09333	0.899882	1
TraesCS3A01G339600	-C domain-containing protein	-C	-C	6.60488	2.26165	2.92039	0.0298288	8.91948e-07	5.20638	8.05421	0.646416	0.00305656	0.0239432	6.88386	2.23702	3.07725	0.00309351	3.7152e-07
TraesCS7B01G252100	-C domain protein, putative	-C	-C	0.255945	0.337192	0.759047	0.0337563	0.609473	0.278481	0.401944	0.692835	0.537947	0.373201	0.909773	0.356576	2.55142	0.00160786	0.000420303
TraesCS4B01G098200	-C domain-containing protein, putative	-C	-C	3.62298	4.90501	0.738629	0.0346717	0.306514	4.61986	3.54099	1.30468	0.0191277	0.028169	3.3073	8.76337	0.377401	3.2643e-09	0.000160698
TraesCS1A01G275900	-C-domain protein	-C	-C	0.0551317	0.158068	0.348785	0.0351884	0.202973	0.00967204	0.980221	0.0098672	9.07563e-09	1.00928e-18	0.0543004	0.203877	0.266339	0.0381917	0.0797764
TraesCS2A01G326300	-C domain-containing protein	-C	-C	0.414927	0.130198	3.18689	0.0380946	8.22362e-05	0.0537521	0.605859	0.0887205	7.54205e-12	4.17178e-16	0.0794095	0.127573	0.622461	0.185461	0.46674
TraesCS7A01G464100	-C domain protein	-C	-C	0.697637	0.335784	2.07764	0.0399982	0.00474622	1.64516	2.65589	0.619438	0.0206985	0.0165825	0.77458	0.505612	1.53196	0.32888	0.123852
TraesCS5B01G271800	-C domain protein,	-C	-C	10.9665	12.0863	0.907349	0.040078	0.852356	6.94762	20.5889	0.337446	2.54714e-27	1.24035e-12	7.00497	13.1813	0.531432	1.40998e-05	0.0174251
TraesCS3B01G208300	-C domain-containing protein	-C	-C	13.404	14.475	0.926009	0.0461051	0.881524	8.32135	22.7513	0.365753	1.74458e-22	3.73994e-11	8.63842	15.5924	0.554016	3.00072e-07	0.0242804
TraesCS4B01G242600	-C domain-containing protein	-C	-C	8.43541	5.62935	1.49847	0.0462097	0.0820609	6.57374	6.51726	1.00866	0.109477	0.607691	6.57937	5.50655	1.19482	0.700527	0.430486
TraesCS2B01G119100	-C domain protein	-C	-C	2.48176	0.751449	3.30263	0.0483698	1.70944e-07	1.20609	2.33027	0.517576	0.0332375	0.00111238	4.0918	1.51594	2.69919	0.051009	8.67925e-06
TraesCS2B01G343600	-C domain protein	-C	-C	7.86729	3.77699	2.08295	0.049393	0.00133142	2.80442	2.56017	1.09541	0.423502	0.341205	15.6357	3.0633	5.10422	4.75953e-13	2.11578e-15
TraesCS7A01G000300	-C domain-containing protein	-C	-C	1.78691	1.76916	1.01003	0.0510914	0.966341	1.29488	2.92608	0.442531	7.99634e-10	4.82576e-06	1.71916	1.90592	0.90201	0.077676	0.839469
TraesCS7B01G364600	-C domain-containing protein	-C	-C	0.594036	0.268358	2.21359	0.0586045	0.00314647	1.11464	1.14116	0.976759	0.751635	0.845308	0.801379	0.526098	1.52325	0.267872	0.108956
TraesCS4B01G328800	-C domain-containing protein, putative	-C	-C	0.127781	0.360825	0.354137	0.0680793	0.0567238	0.0109159	0.450622	0.024224	2.08821e-05	1.76669e-08	0	1.34567	0	1.48565e-11	3.25734e-15
TraesCS2B01G930800LC	-C domain-containing protein, putative	-C	-C	0.935173	1.23365	0.758052	0.0777745	0.440735	0.295919	0.333373	0.887652	0.917264	0.974495	0.830555	2.1313	0.389694	1.54615e-10	0.0010285
TraesCS2A01G382400	-C domain-containing protein	-C	-C	0.602974	0.169614	3.55498	0.103482	3.8728e-05	1.03813	1.06588	0.973964	0.757061	0.821769	1.64962	0.430425	3.83253	0.000377327	1.50261e-07
TraesCS2B01G118400	-C domain protein,	-C	-C	1.03108	1.29501	0.796196	0.113954	0.609147	0.120987	0.663155	0.182442	1.22087e-05	8.59618e-07	1.03494	2.36054	0.438435	9.06273e-05	0.00538131
TraesCS6A01G392900	-C domain protein	-C	-C	2.0699	0.980747	2.11053	0.116663	0.0241143	1.55681	1.18357	1.31536	0.197445	0.208974	3.20859	1.30571	2.45735	0.0139553	0.00228151
TraesCS2B01G627000	-C domain-containing protein, putative	-C	-C	1.63139	1.74484	0.934979	0.116768	0.801233	0.896172	1.23677	0.724608	0.385544	0.28967	1.99667	2.93377	0.680582	0.00297977	0.204363
TraesCS3A01G485500	-C domain-containing protein	-C	-C	0.945982	0.458531	2.06307	0.128804	0.0592256	0.742769	1.25129	0.5936	0.118335	0.116412	1.42165	0.435121	3.26725	0.00166172	0.000236308
TraesCSU01G137200	-C domain protein,	-C	-C	0.947406	0.517204	1.83178	0.138125	0.0210043	0.616575	0.395824	1.5577	0.0129358	0.0141093	0.978315	0.597101	1.63844	0.0792249	0.0534999
TraesCS3B01G253300LC	-C domain protein	-C	-C	0.492929	0.130522	3.77661	0.144094	0.0127782	0.542249	0.130571	4.1529	0.0146754	0.000386068	0.477004	0.130198	3.66368	0.0275309	0.00485325
TraesCS7B01G820300LC	-C domain-containing protein	-C	-C	0.368638	0.165798	2.22342	0.145018	0.0354476	0.316523	0.124451	2.54335	0.00893307	0.00427882	0.461886	0.173339	2.66464	0.0157943	0.00234552
TraesCS4A01G421000	-C domain-containing protein	-C	-C	0.109141	0.148609	0.734416	0.164662	0.646128	0.091291	0.0735127	1.24184	0.527527	0.553967	0.17173	0.0887917	1.93408	0.235857	0.117076
TraesCS4B01G173600	-C domain protein	-C	-C	2.24864	2.73949	0.820822	0.17765	0.604298	0.916855	2.81667	0.32551	2.81493e-05	1.0778e-09	1.47514	3.23	0.456701	0.00283493	0.00455354
TraesCS6A01G237900	-C domain protein,	-C	-C	0	0.0211569	0	0.206305	0.310979	0.0121026	0.00755862	1.60116	0.816984	0.8955	0.0110085	0.00414839	2.65368	0.967372	0.672785
TraesCS4A01G065000	-C domain-containing protein	-C	-C	10.1989	7.10807	1.43484	0.208324	0.120809	9.0487	9.65217	0.937478	0.721175	0.956237	8.62406	6.8707	1.25519	0.223191	0.314082
TraesCS2B01G119000	-C domain protein	-C	-C	0.426216	0.130897	3.25612	0.219106	0.000793058	0.523785	0.466011	1.12398	0.677563	0.57281	0.557644	0.231352	2.41037	0.320001	0.00853336
TraesCS5A01G271500	-C domain protein	-C	-C	7.00432	6.72125	1.04211	0.224973	0.871159	4.52024	12.4185	0.363992	3.805e-26	7.07378e-11	4.76786	8.33249	0.572201	6.55099e-10	0.0376088
TraesCS7A01G464800	-C domain protein	-C	-C	0.117586	0.0429191	2.73972	0.225432	0.0505094	0.335641	0.416972	0.80495	0.617257	0.658661	0.138551	0.11208	1.23618	0.984255	0.758311
TraesCS3B01G410500	-C domain-containing protein	-C	-C	0.0438656	0.0216963	2.0218	0.238549	0.111077	0.00209976	0.0132416	0.158573	0.0798916	0.0508929	0.0220392	0.0749546	0.294034	0.000756613	0.00463594
TraesCS5A01G500500	-C domain-containing protein	-C	-C	2.61565	1.13353	2.30753	0.242051	0.00115196	0.336615	1.8644	0.180549	1.26194e-09	1.65662e-11	0.338415	1.56217	0.21663	0.00460876	1.28342e-05
TraesCS7B01G226600	-C domain-containing protein, putative	-C	-C	0.107688	0.0304743	3.53372	0.253929	0.100955	0.0146962	0.0499728	0.294085	0.318801	0.257699	0.0675446	0.0480094	1.4069	0.765559	0.874727
TraesCS3A01G269900	-C domain protein	-C	-C	0.491403	0.274991	1.78698	0.256904	0.112849	0.301858	0.608317	0.496219	0.0767134	0.0209118	0.382204	0.544856	0.701478	0.0680999	0.412141
TraesCS1B01G192200	-C domain-containing protein	-C	-C	1.13219	1.62289	0.697641	0.270645	0.366724	1.13784	3.09195	0.368001	1.70097e-06	5.7053e-08	2.14132	1.83676	1.16581	0.94322	0.54845
TraesCS4A01G131000	-C domain protein	-C	-C	1.23869	1.59717	0.775549	0.274629	0.460267	0.710984	4.54722	0.156356	9.60413e-09	3.99199e-24	1.33353	4.50075	0.29629	0.000139978	4.22638e-06
TraesCS2A01G063300	-C domain protein,	-C	-C	0.0292057	0.0608016	0.480345	0.308162	0.772147	0.0417823	0.0755687	0.552905	0.632942	0.661165	0.0221838	0.0278265	0.797217	0.790784	1
TraesCS5A01G143100	-C domain protein,	-C	-C	0.190954	0.255542	0.747252	0.309858	0.730493	0.142173	0.244037	0.582586	0.348668	0.290642	0.327742	0.633159	0.517629	0.0167227	0.108749
TraesCS2A01G102000	-C domain protein	-C	-C	2.15899	1.07077	2.01629	0.326779	0.00347479	2.54715	3.01646	0.844418	0.771326	0.745704	3.20337	1.34125	2.38834	0.063916	0.000204271
TraesCS5A01G143200	-C domain protein	-C	-C	0.0167025	0.0488886	0.341643	0.333216	0.508305	0.0328042	0.0433396	0.756912	0.841383	1	0.0857642	0.157749	0.543676	0.409016	0.406427
TraesCS2B01G376900	-C domain protein	-C	-C	4.92909	3.106	1.58696	0.346333	0.0593823	2.2612	6.84723	0.330236	1.23364e-20	6.97424e-11	2.53864	3.28214	0.773471	0.0300369	0.508059
TraesCS2A01G101100	-C domain protein,	-C	-C	2.97087	1.80606	1.64494	0.368253	0.0527243	0.759393	2.07775	0.365488	8.33083e-05	3.98066e-06	2.86088	1.7035	1.67942	0.0872966	0.0394179
TraesCS6B01G323700	-C domain protein,	-C	-C	0.134658	0.0281173	4.78914	0.38579	0.152621	0.01494	0.0490345	0.304683	0.443841	0.810037	0.0963961	0.0829897	1.16154	0.990407	0.961634
TraesCS5B01G480900	-C domain-containing protein, putative	-C	-C	55.3722	33.3574	1.65997	0.395767	0.0280632	23.3351	46.4607	0.502254	2.72437e-06	1.96376e-05	46.7202	49.4571	0.94466	0.289404	0.985891
TraesCS5B01G141900	-C domain protein,	-C	-C	1.16236	1.1982	0.970095	0.429511	0.973355	0.919199	0.989472	0.92898	0.929262	1	1.47958	3.59778	0.411249	1.33145e-06	0.00151982
TraesCS2B01G582900LC	-C domain protein	-C	-C	0.0576481	0.0831473	0.693325	0.432652	0.88913	0.055864	0.0664661	0.840489	0.957172	1	0.0189331	0.0852385	0.222119	0.0927121	0.258951
TraesCS3A01G176500	-C domain-containing protein	-C	-C	17.0198	15.1565	1.12294	0.433756	0.65812	9.06982	23.7044	0.382622	6.77277e-28	3.57274e-10	10.3462	17.5338	0.590073	8.94806e-05	0.0521588
TraesCS5B01G549500	Glycosyltransferase	-C	-C	3.02774	1.92197	1.57533	0.450829	0.0589814	1.59341	3.21254	0.495998	2.06632e-08	7.85939e-05	3.11307	2.78699	1.117	0.97157	0.60861
TraesCS6B01G237900	-C domain-containing protein	-C	-C	0.700132	0.405416	1.72694	0.461419	0.0369085	0.144833	1.05345	0.137485	2.00373e-23	2.22831e-22	0.331803	0.498472	0.66564	0.0687734	0.228071
TraesCS7B01G205600	-C domain-containing protein	-C	-C	1.89898	1.00833	1.88329	0.462179	0.0049885	0.567074	2.69722	0.210244	9.61374e-11	1.5431e-16	2.07152	0.747053	2.77292	0.135071	8.86943e-06
TraesCS7B01G270300	-C domain protein	-C	-C	0.062627	0.0699563	0.895231	0.468733	0.918838	0.101611	0.113182	0.897764	0.88687	0.948461	0.122464	0.085594	1.43075	0.739855	0.446163
TraesCS2B01G353800	-C domain protein,	-C	-C	0.524971	0.532444	0.985965	0.471511	1	0.455255	0.186208	2.44487	0.114093	0.0843357	0.770639	0.297831	2.5875	0.183777	0.062095
TraesCS2A01G720700LC	-C domain protein,	-C	-C	0.558482	0.720329	0.775315	0.472353	0.651618	0.42134	0.483253	0.871883	0.957133	1	0.384939	0.488851	0.787436	0.588072	0.721982
TraesCS2B01G355700	-C domain-containing protein	-C	-C	0.0494122	0.00905328	5.45794	0.483451	0.102798	0.00620869	0.308694	0.0201128	5.21283e-06	4.25386e-10	0.00990911	0.0286469	0.345905	0.325531	0.565452
TraesCS7A01G208200	-C domain-containing protein	-C	-C	3.05172	1.93462	1.57743	0.511746	0.052396	1.45638	5.72317	0.25447	2.78568e-13	2.09905e-17	1.89299	1.26881	1.49194	0.157225	0.0898235
TraesCS7A01G299600	-C domain-containing protein	-C	-C	15.914	13.2918	1.19728	0.555585	0.468594	11.7735	18.2784	0.644119	2.76466e-12	0.0135889	14.2935	13.329	1.07236	0.313319	0.755903
TraesCS5A01G291200	-C domain-containing protein	-C	-C	11.7012	7.91705	1.47798	0.577348	0.0984401	7.79163	27.8225	0.280048	7.22086e-14	1.72265e-16	29.3775	12.7478	2.30452	0.0073109	6.908e-05
TraesCS5A01G500400	-C domain-containing protein	-C	-C	1.39381	0.804449	1.73263	0.578982	0.056842	0.181974	2.90727	0.0625926	8.13858e-13	8.27682e-27	0.114528	1.11424	0.102786	8.58926e-06	4.2956e-08
TraesCS4A01G420900	-C domain-containing protein	-C	-C	0.116248	0.0436763	2.66158	0.604558	0.120129	0.0280058	0.00280671	9.97815	0.452134	0.167932	0.160598	0.0152311	10.5441	0.00423713	8.26238e-05
TraesCS7B01G187600	-C domain-containing protein	-C	-C	16.2115	11.8344	1.36986	0.620692	0.190209	11.1611	15.5443	0.71802	0.000307839	0.101196	13.1757	11.3906	1.15671	0.832407	0.505475
TraesCS2A01G101000	-C domain protein,	-C	-C	0.147105	0.138552	1.06173	0.628674	1	0.0781685	0.218837	0.357199	0.0985447	0.0545044	0.277683	0.190835	1.45509	0.594523	0.393679
TraesCS5B01G104200	-C domain-containing protein	-C	-C	0.340498	0.219222	1.55321	0.634421	0.290457	0.200543	0.152104	1.31846	0.624094	0.619658	0.340364	0.267174	1.27394	0.901215	0.678206
TraesCS1B01G277300	-C domain protein,	-C	-C	91.3523	67.8085	1.34721	0.642395	0.210795	81.3859	132.072	0.616223	3.04655e-08	0.00480915	70.4513	78.3475	0.899216	0.0268041	0.843516
TraesCS4A01G421100	-C domain-containing protein	-C	-C	0.035507	0.0449752	0.789478	0.657631	1	0.0292177	0.00549908	5.31321	0.439499	0.167932	0.0553712	0.0347567	1.59311	0.713225	0.770335
TraesCS3B01G093300	-C domain protein	-C	-C	1.19092	0.704522	1.69039	0.676141	0.0586426	0.869789	1.6431	0.529359	0.063214	0.00425599	2.48617	1.49648	1.66135	0.521498	0.0325609
TraesCS2B01G075900	-C domain protein,	-C	-C	0.0714212	0.0319639	2.23443	0.694195	0.571153	0.0743294	0.0877125	0.84742	0.906519	1	0.0719883	0.0504521	1.42686	0.845047	0.854739
TraesCS3B01G436900	-C domain protein	-C	-C	5.48068	4.71609	1.16212	0.695859	0.585078	4.13982	7.24061	0.57175	0.000438712	0.00232871	4.72983	2.62047	1.80496	0.0669533	0.00893314
TraesCS6A01G208900	-C domain-containing protein	-C	-C	1.03827	0.740853	1.40145	0.706443	0.166153	0.505078	1.52387	0.331444	6.13479e-12	3.52526e-11	0.634988	0.88233	0.719671	0.0100496	0.30131
TraesCS2A01G306800	-C domain-containing protein	-C	-C	0	0.0142553	0	0.71928	1	0.0622548	0.175722	0.354281	0.41413	0.269878	0	0.0114633	0	0.672349	1
TraesCS4B01G329100	-C domain-containing protein	-C	-C	1.48073	1.41137	1.04914	0.724584	0.85241	0.167513	5.58567	0.0299897	6.56041e-25	1.4186e-44	0.209216	5.06682	0.0412914	6.21434e-13	2.23831e-20
TraesCS4A01G499900	-C domain-containing protein	-C	-C	3.5993	2.60929	1.37942	0.725259	0.200956	2.58113	5.49674	0.469575	1.11505e-11	6.16247e-06	3.07142	3.29943	0.930895	0.0871654	0.949321
TraesCS3B01G421300	-C domain protein	-C	-C	0.851016	0.577143	1.47453	0.730006	0.269344	1.67676	1.0535	1.59161	0.00566709	0.00509549	1.21171	0.764646	1.58466	0.191833	0.0977488
TraesCS6B01G433100	-C domain protein	-C	-C	0.153384	0.0728906	2.10431	0.736484	0.67097	0.0483812	0.200538	0.241257	0.250994	0.257699	0.252034	0.211291	1.19283	0.995384	1
TraesCS3B01G407600	-C-domain protein	-C	-C	0.421918	0.387098	1.08995	0.737166	0.902373	0.0859342	0.611352	0.140564	0.000321489	1.9517e-05	0.628768	0.970053	0.648179	0.211925	0.317433
TraesCS2A01G101900	-C domain protein	-C	-C	0.32602	0.320172	1.01827	0.745679	0.997865	0.497279	0.821757	0.605141	0.196796	0.081062	0.414385	0.459206	0.902395	0.619064	0.901458
TraesCS7B01G365300	-C domain protein	-C	-C	0.630832	0.553193	1.14035	0.75183	0.684702	0.657325	2.59349	0.253452	1.11875e-16	5.67964e-15	0.595928	0.596066	0.999769	0.521032	1
TraesCS4A01G421300	-C domain-containing protein, putative	-C	-C	1.25702	0.784731	1.60185	0.769431	0.08293	0.814876	0.413812	1.96919	0.00274727	2.55552e-05	1.53464	1.21297	1.26519	0.661681	0.272233
TraesCS2B01G067400	-C domain-containing protein	-C	-C	6.48348	5.32815	1.21684	0.77259	0.433867	4.14772	10.3843	0.399422	1.99691e-12	6.13091e-09	4.79866	4.85112	0.989185	0.175784	0.982708
TraesCS7A01G317100	-C domain-containing protein, putative	-C	-C	1.14382	0.762568	1.49996	0.779913	0.153833	0.492601	0.369617	1.33273	0.207211	0.167487	1.40391	0.551656	2.5449	0.0209476	6.29345e-05
TraesCS5B01G054200	-C domain-containing protein	-C	-C	5.13369	4.26326	1.20417	0.790875	0.452265	3.69861	7.55047	0.489852	1.1e-13	1.07777e-05	4.07091	4.58795	0.887304	0.147603	0.794668
TraesCS5B01G142100	-C domain protein	-C	-C	0.20347	0.192065	1.05938	0.808373	0.963733	0.169942	0.445302	0.381633	0.109904	0.0140111	0.14511	0.432075	0.335844	0.0136665	0.0155056
TraesCS6B01G416300	-C domain protein,	-C	-C	0.0320035	0.0146964	2.17765	0.816687	0.772148	0.0173465	0.00923975	1.87738	0.804396	0.8955	0.0528387	0.0587107	0.899983	0.751823	1
TraesCS7A01G549000	-C domain-containing protein	-C	-C	14.7856	10.3763	1.42494	0.821514	0.128182	2.06127	25.7728	0.0799786	1.91723e-12	1.40656e-53	3.86434	12.1312	0.318545	7.45525e-05	4.27113e-06
TraesCS2B01G355600	-C domain protein,	-C	-C	0.352054	0.244647	1.43903	0.827587	0.245674	0.101217	0.538922	0.187814	5.77953e-08	2.5748e-11	0.112389	0.457682	0.245561	0.000164442	3.14276e-05
TraesCS7A01G068000	-C domain-containing protein	-C	-C	0.697303	0.431925	1.61441	0.835116	0.120054	0.445305	0.168362	2.64493	2.54886e-05	5.47674e-06	0.841329	0.611795	1.37518	0.62167	0.219535
TraesCS2A01G101200	-C domain protein,	-C	-C	0.0258384	0.0266485	0.969599	0.840741	1	0.0476389	0.0697062	0.683425	0.843248	1	0	0.0248103	0	0.609704	0.960249
TraesCS7A01G357500	-C domain protein	-C	-C	0.00825242	0.00295864	2.78926	0.841929	0.669199	0.0252705	0.0158787	1.59147	0.508935	0.435001	0.0338362	0.0259907	1.30186	0.962206	0.910924
TraesCS3A01G403300	-C domain-containing protein	-C	-C	4.03563	3.23861	1.2461	0.842464	0.422194	2.47029	4.17823	0.591228	0.0258069	0.00670007	2.99686	2.55289	1.17391	0.828765	0.458483
TraesCS2B01G355500	-C domain-containing protein	-C	-C	0.367508	0.305674	1.20229	0.847545	0.596889	0.0660321	0.373427	0.176828	7.76564e-07	2.13415e-07	0.501903	0.659524	0.761008	0.139258	0.507274
TraesCS5A01G519300	-C domain protein,	-C	-C	0.0257498	0.0152246	1.69132	0.857537	0.742218	0.00609298	0.0775935	0.0785244	0.0641532	0.000331371	0.0198655	0.0104498	1.90104	0.766675	0.678019
TraesCS2A01G326400	-C domain protein,	-C	-C	0.0867279	0.0739125	1.17339	0.863477	0.77075	0.018225	0.0825105	0.220881	0.00191992	0.00098273	0.0429997	0.10245	0.419713	0.0276179	0.0623431
TraesCS5A01G099000	-C domain-containing protein	-C	-C	0.100791	0.0679555	1.48319	0.866972	0.81978	0.0116817	0.0181197	0.644696	0.841893	1	0.0511708	0.150119	0.340867	0.165448	0.379507
TraesCS7B01G461700	Aspartoki-se	-C	-C	0.035029	0.0300852	1.16432	0.890129	0.777936	0.0705059	0.0611154	1.15365	0.448626	0.374282	0.0752113	0.0388442	1.93623	0.325728	0.0868885
TraesCS1A01G190100	-C domain-containing protein	-C	-C	1.01756	1.67079	0.609028	0.913766	0.147937	1.213	3.73342	0.324904	8.43884e-06	1.95048e-10	1.50674	2.18863	0.688441	0.000858269	0.227484
TraesCS4B01G328600	-C domain-containing protein, putative	-C	-C	0.159955	0.129214	1.23791	0.929259	0.820121	0.0354954	0.460105	0.0771463	0.000203539	1.06627e-06	0.030439	0.294894	0.10322	0.00193847	0.00416072
TraesCS7A01G791700LC	-C domain protein, putative	-C	-C	2.45708	1.91122	1.28561	0.963035	0.422085	2.5281	2.27475	1.11137	0.156088	0.247283	2.81524	2.09583	1.34326	0.249184	0.188621
TraesCS5A01G500700	-C domain-containing protein	-C	-C	3.28148	2.56225	1.2807	0.989063	0.38404	0.284923	6.52601	0.0436596	2.25326e-20	2.08576e-42	0.568564	4.17945	0.136038	4.17431e-08	5.63574e-11
TraesCS7B01G115400	-C domain-containing protein	-C	-C	2.55865	2.0577	1.24345	0.992027	0.35881	1.58676	3.73108	0.425281	2.99876e-05	5.04477e-07	1.78845	1.26648	1.41214	0.201773	0.150462
TraesCS4B01G328700	-C domain-containing protein	-C	-C	0.198657	0.152737	1.30065	0.996588	0.834818	0.0512715	0.342819	0.149558	0.0030728	0.000238027	0.0162436	0.392543	0.0413804	9.98489e-05	4.45791e-05
TraesCS3B01G439600	-C domain-containing protein	-C	-C	25.7312	19.3888	1.32712	0.996651	0.267491	30.2436	20.8056	1.45363	0.0570066	0.00101435	29.2043	24.7483	1.18005	0.860424	0.438585
TraesCS6A01G258600	Myb family transcription factor-like	MYB_related	MYB_related	43.2822	74.5695	0.580428	6.65556e-24	0.0486066	28.5027	78.9988	0.360799	1.02984e-22	1.08619e-11	44.1145	77.5216	0.569061	4.08109e-18	0.0308647
TraesCS3B01G068900	MYB transcription factor	MYB_related	MYB_related	12.9835	15.329	0.846986	1.93412e-18	0.634454	11.1745	18.6252	0.599969	3.82604e-15	0.00277056	13.3579	15.6529	0.853378	2.99922e-06	0.657316
TraesCS1A01G314400	Transcription factor TFIIIB component B	MYB_related	MYB_related	5.77888	2.14174	2.69822	5.5709e-18	2.64309e-06	4.32736	4.55727	0.949551	0.735079	0.902377	5.02826	2.66755	1.88497	1.8842e-08	0.00356525
TraesCS6A01G392300	Telomere-binding family protein	MYB_related	MYB_related	2.92975	0.732884	3.99757	1.50856e-16	9.44533e-11	1.87675	2.01532	0.931244	0.905788	1	3.39464	1.32255	2.56674	1.10385e-06	1.71604e-05
TraesCS6A01G261100	Homeodomain-like superfamily protein	MYB_related	MYB_related	0.0968204	3.50596	0.027616	2.32141e-16	1.12883e-21	0.0315332	3.42624	0.00920346	1.00496e-32	4.22535e-64	0.169221	3.67594	0.0460348	2.26117e-77	3.28215e-23
TraesCS5B01G415100LC	MYB-related transcription factor	MYB_related	MYB_related	2.7644	4.64815	0.594731	1.98935e-13	0.0748967	4.64278	5.63884	0.823359	0.277471	0.53306	3.15624	4.45014	0.709246	1.29341e-06	0.239989
TraesCS6B01G432500	Telomere-binding family protein	MYB_related	MYB_related	3.54629	0.887568	3.99552	2.28365e-13	4.50633e-11	2.24426	1.83981	1.21983	0.0021697	0.0844519	3.88396	1.17537	3.30445	2.91704e-10	1.37492e-08
TraesCS6B01G266800	Myb family transcription factor-like	MYB_related	MYB_related	56.0573	94.7898	0.591385	1.69927e-12	0.0608965	33.0343	91.5834	0.360702	6.13789e-24	1.08041e-11	52.8416	88.2528	0.598753	6.82721e-09	0.0543807
TraesCS3A01G056000	MYB-related transcription factor	MYB_related	MYB_related	26.4788	7.28468	3.63486	5.27061e-12	1.47172e-10	19.939	14.3709	1.38745	0.0199418	0.00426236	29.9713	5.8019	5.16577	9.79234e-17	2.13467e-16
TraesCS7B01G478200	MYB-related protein	MYB_related	MYB_related	28.6239	79.0978	0.36188	9.18633e-11	0.000164997	29.6697	58.2749	0.509133	1.86879e-08	2.19057e-05	33.2008	72.4395	0.458325	1.02216e-10	0.00170772
TraesCS6A01G273200	Transcription factor RADIALIS	MYB_related	MYB_related	21.2424	72.0782	0.294713	3.81174e-09	1.13599e-05	1.03552	1.74778	0.592478	0.444052	0.401976	2.49765	24.2605	0.102951	8.94348e-12	1.58795e-13
TraesCS7B01G372500	MYB-related transcription factor	MYB_related	MYB_related	8.76789	11.6106	0.755165	2.34401e-08	0.363345	11.5995	15.7851	0.734838	0.000979089	0.130708	9.15537	11.5787	0.790705	0.000527066	0.472841
TraesCS1A01G419300	RADIALIS-like transcription factor	MYB_related	MYB_related	0.860391	9.08479	0.0947068	1.28356e-06	1.02693e-11	0.0690447	0.6378	0.108254	0.00189276	0.000128127	0.869042	6.16371	0.140993	2.35159e-05	5.28334e-10
TraesCS7B01G156100	Telomeric repeat-binding factor 1	MYB_related	MYB_related	2.54005	0.981347	2.58833	2.91427e-06	1.30992e-05	2.68469	2.07191	1.29576	0.000299728	0.0230782	2.64429	1.30239	2.03033	0.00433031	0.00123223
TraesCS4A01G474100	MYB-related transcription factor	MYB_related	MYB_related	25.2581	32.6692	0.773148	7.0479e-06	0.418252	18.7406	35.9864	0.52077	8.05059e-23	4.79424e-05	22.9526	27.8156	0.825173	0.00136394	0.570052
TraesCS6A01G468500LC	Myb transcription factor	MYB_related	MYB_related	0.266708	1.00733	0.264767	3.73538e-05	0.0019322	0.13495	0.262141	0.514799	0.387988	0.378069	0.582343	1.29526	0.449596	0.000701261	0.0350749
TraesCS1B01G449200	RADIALIS-like transcription factor	MYB_related	MYB_related	35.1569	75.2791	0.467021	5.1383e-05	0.0051394	1.3479	20.8053	0.0647864	1.75076e-19	1.75684e-46	22.0027	65.9047	0.333856	8.9559e-07	1.04458e-05
TraesCS5B01G377500	Myb transcription factor	MYB_related	MYB_related	0.217911	0.0466592	4.67027	0.000272723	2.11799e-06	0.166628	0.0698872	2.38424	0.00353379	0.000502273	0.147295	0.0545955	2.69794	0.0405762	0.00778834
TraesCS1B01G451500	Chaperone protein D-J	MYB_related	MYB_related	7.79344	3.96934	1.96341	0.000320131	0.00240808	11.0084	7.31605	1.50469	1.91642e-08	0.000467144	8.19236	5.07775	1.61339	0.00364255	0.031442
TraesCS1B01G326700	Transcription factor TFIIIB component B	MYB_related	MYB_related	4.72515	2.42697	1.94693	0.000654511	0.00325537	3.83599	4.66601	0.822114	0.266582	0.495847	3.83265	3.07491	1.24643	0.633966	0.364571
TraesCS7B01G144300	D--binding bromodomain-containing protein, putative	MYB_related	MYB_related	9.79434	5.64571	1.73483	0.00100661	0.0140698	11.5669	8.36327	1.38306	1.17776e-10	0.00331221	11.0623	5.53641	1.9981	1.24715e-08	0.00105629
TraesCS1B01G435300	RADIALIS-like transcription factor	MYB_related	MYB_related	0	1.50188	0	0.00106167	0.000163	0.10131	0.0920428	1.10068	0.99868	1	0.239657	0.319686	0.749664	0.966865	1
TraesCS6B01G300600	Transcription factor RADIALIS	MYB_related	MYB_related	48.7398	77.6028	0.628067	0.0011164	0.107942	6.25563	21.2389	0.294537	1.33199e-11	2.83599e-10	9.44692	20.2872	0.465659	0.00107977	0.00878562
TraesCS2A01G456600	MYB-related transcription factor	MYB_related	MYB_related	0.00702795	0.0914713	0.0768323	0.00265481	0.0537561	0.491929	0.942541	0.521918	0.0334603	0.0134665	0.0826667	0.385539	0.214419	0.000197648	0.00187599
TraesCS5B01G395200	Transcriptio-l adapter ADA2	MYB_related	MYB_related	18.274	11.3722	1.6069	0.00351838	0.0380318	13.039	15.4032	0.846517	0.17026	0.608146	14.4997	12.3747	1.17172	0.78619	0.491673
TraesCS3A01G056100	MYB-related transcription factor	MYB_related	MYB_related	19.0581	18.7297	1.01754	0.00410068	0.916719	14.0858	21.6401	0.65091	1.93332e-06	0.0209881	19.843	21.9265	0.90498	0.0390462	0.896944
TraesCS4B01G228500	TSL-ki-se interacting protein 1	MYB_related	MYB_related	9.86688	6.13934	1.60716	0.00418265	0.0412181	7.44836	7.0806	1.05194	0.0730284	0.421031	8.04723	6.12882	1.31301	0.213064	0.223478
TraesCS1A01G404800	RADIALIS-like transcription factor	MYB_related	MYB_related	0.0381637	1.27301	0.029979	0.00456913	6.90201e-08	0	0.0195889	0	0.752252	0.951757	0.104708	0.470098	0.222737	0.29394	0.0177137
TraesCS5B01G265100LC	MYB-related transcription factor	MYB_related	MYB_related	1.02614	1.57187	0.652816	0.00540149	0.469428	0.79051	1.8934	0.417508	0.00303995	0.00596043	0.833422	1.40865	0.591646	0.0541116	0.362851
TraesCS3A01G211500	MYB-related transcription factor	MYB_related	MYB_related	4.40667	2.84036	1.55145	0.00593658	0.0637496	4.3501	3.24485	1.34062	5.93424e-09	0.00956295	4.06277	2.97037	1.36777	0.0114183	0.154858
TraesCS5A01G041500	MYB-related transcription factor	MYB_related	MYB_related	9.91588	5.4425	1.82194	0.00724752	0.00779855	8.90751	7.64449	1.16522	0.00101044	0.142655	8.02757	5.20958	1.54093	0.00218953	0.0550566
TraesCS1A01G219400	Myb transcription factor	MYB_related	MYB_related	52.0333	32.5725	1.59746	0.0114589	0.0407469	35.6384	35.4892	1.0042	0.194161	0.644125	42.8531	30.5455	1.40293	0.0376476	0.127007
TraesCS6B01G361300	Transcription factor TFIIIB component B	MYB_related	MYB_related	4.74102	2.55297	1.85706	0.0141097	0.00700886	4.09579	3.67877	1.11336	0.202488	0.272965	3.91279	3.46471	1.12933	0.876168	0.610287
TraesCS7B01G204900	MYB-related transcription factor	MYB_related	MYB_related	2.46205	2.36945	1.03908	0.0174827	0.897985	1.89233	2.31023	0.819111	0.356227	0.536771	2.14253	2.15892	0.992409	0.24222	0.952477
TraesCS6B01G378200	Telomeric repeat-binding factor 1	MYB_related	MYB_related	3.45134	2.15103	1.6045	0.0195761	0.0436057	2.83605	2.52485	1.12325	0.005436	0.234033	3.0427	2.44347	1.24524	0.507409	0.360433
TraesCS6A01G345400	Telomeric repeat-binding factor 1	MYB_related	MYB_related	4.31861	2.60014	1.66091	0.0213923	0.028849	3.80271	3.52744	1.07804	0.0587782	0.379735	3.82277	2.70041	1.41563	0.0909869	0.134499
TraesCS5B01G278000	RADIALIS-like transcription factor	MYB_related	MYB_related	0.0129027	0.138666	0.0930492	0.0386402	0.116693	0	0.0364071	0	0.681992	0.717476	0.0223028	0.161838	0.13781	0.308432	0.0548911
TraesCS7B01G299900	Telomere repeat-binding factor like-protein	MYB_related	MYB_related	0.030674	0.114697	0.267436	0.0459697	0.097852	0	0.174397	0	0.000107184	5.2564e-06	0.00767226	0.180482	0.0425098	0.00148894	0.000485457
TraesCS1B01G232300	MYB-related transcription factor	MYB_related	MYB_related	62.6191	37.4222	1.67331	0.0741835	0.024143	27.6033	42.2488	0.653352	3.23009e-05	0.0188619	58.2106	46.5451	1.25063	0.336731	0.304926
TraesCS3A01G252000	MYB-related transcription factor	MYB_related	MYB_related	16.3983	14.6062	1.1227	0.0761704	0.63896	22.3924	18.1335	1.23486	5.17005e-12	0.0424183	17.6966	12.997	1.3616	0.0383191	0.164517
TraesCS7B01G187400	D-J homolog subfamily C member 2	MYB_related	MYB_related	3.12723	1.94188	1.61041	0.118436	0.0593589	2.13418	3.0184	0.707057	0.0537418	0.171106	2.59449	2.40027	1.08092	0.782459	0.746137
TraesCS1B01G435400	RADIALIS-like transcription factor	MYB_related	MYB_related	0.441849	1.08869	0.405855	0.120687	0.22547	0.218156	0.134144	1.62628	0.762378	0.757234	0.456611	0.672941	0.678531	0.906363	0.936634
TraesCS3A01G109300	MYB-RELATED transcription factor	MYB_related	MYB_related	1.52767	2.1162	0.721892	0.121182	0.337367	1.52106	2.86179	0.531505	0.00551102	0.000480532	1.9274	2.37575	0.811278	0.134842	0.578633
TraesCS6A01G456100LC	Retrotransposon protein, putative, Ty3-gypsy subclass	MYB_related	MYB_related	0.0624535	0.0128034	4.8779	0.146505	0.0126293	0.0283563	0.00189821	14.9384	0.183296	0.0360136	0.0318162	0.0230316	1.38141	0.851112	0.874727
TraesCS1B01G086600	Nuclear receptor corepressor 1	MYB_related	MYB_related	26.9468	18.6034	1.44849	0.167938	0.112482	21.6395	21.6482	0.999597	0.0428328	0.646735	23.3935	18.0878	1.29333	0.0590556	0.249946
TraesCS7A01G017600	MYB-related transcription factor	MYB_related	MYB_related	26.1858	24.7339	1.0587	0.178086	0.779302	20.0947	28.9911	0.693135	5.80558e-06	0.0671765	22.1349	21.6361	1.02305	0.323152	0.841224
TraesCS1B01G434600	RADIALIS-like transcription factor	MYB_related	MYB_related	0.273054	0.712044	0.383478	0.263038	0.0807664	0.0517149	0.134732	0.383834	0.434913	0.47856	0.105017	0.607098	0.172982	0.0796061	0.00206148
TraesCS3B01G241900	MYB-related transcription factor	MYB_related	MYB_related	5.17634	3.59876	1.43837	0.266111	0.139081	4.4167	3.73607	1.18218	9.1898e-05	0.0990248	4.68706	3.53451	1.32609	0.0361622	0.204029
TraesCS1B01G435500	RADIALIS-like transcription factor	MYB_related	MYB_related	1.06312	2.05367	0.51767	0.297119	0.255112	0.417813	0.422277	0.989429	0.877176	1	0.820541	1.56664	0.523759	0.418943	0.410767
TraesCS1B01G222500LC	MYB family protein	MYB_related	MYB_related	1.12744	0.569173	1.98084	0.309663	0.0731815	0.411225	0.985722	0.417182	0.0196238	0.016255	0.438902	0.367782	1.19338	0.916414	0.884841
TraesCS5B01G043100	MYB-related transcription factor	MYB_related	MYB_related	6.6487	4.71559	1.40994	0.321361	0.156586	6.87472	6.5996	1.04169	0.0746361	0.48547	6.6551	5.12476	1.29862	0.0791286	0.251466
TraesCS2B01G478700	MYB-related transcription factor	MYB_related	MYB_related	0.0502258	0.0752658	0.667312	0.378791	0.95042	1.02665	0.807376	1.27159	0.263387	0.11479	0.213241	0.189923	1.12277	0.855457	0.915449
TraesCS1B01G449000	RADIALIS-like transcription factor	MYB_related	MYB_related	18.6909	20.1913	0.925689	0.456761	0.927528	1.04665	3.83313	0.273052	0.000246623	9.46964e-10	13.8627	17.7532	0.780857	0.36543	0.473889
TraesCS4A01G452600	MYB-related transcription factor	MYB_related	MYB_related	18.6357	16.6931	1.11638	0.474082	0.690562	24.5203	14.2245	1.7238	4.30952e-06	2.83647e-06	22.107	13.4064	1.64899	0.151327	0.0197913
TraesCS1B01G191600LC	Citrate synthase	MYB_related	MYB_related	0.129233	0.0849614	1.52108	0.50717	0.133508	0.0917518	0.0617438	1.48601	0.0168593	0.0165409	0.0933256	0.0504441	1.85008	0.415927	0.0466853
TraesCS7B01G430500	Telomere repeat-binding factor like-protein	MYB_related	MYB_related	0.03353	0.00638932	5.24782	0.528126	0.149848	0.0143857	0.0135765	1.05961	0.985066	1	0.0400418	0.0156066	2.5657	0.358997	0.19153
TraesCS7A01G233300	Transcription factor RADIALIS	MYB_related	MYB_related	7.79858	4.91793	1.58574	0.542119	0.0561706	1.88677	2.27504	0.829333	0.796205	0.629539	0.854215	2.90835	0.293712	0.000223565	3.83462e-05
TraesCS1B01G449400	RADIALIS-like transcription factor	MYB_related	MYB_related	96.7535	90.0328	1.07465	0.547804	0.7411	3.07775	12.7578	0.241244	0.000140118	8.56939e-12	42.9684	74.2325	0.578836	0.00140975	0.0492709
TraesCS2A01G079700	Telomere repeat-binding factor like-protein	MYB_related	MYB_related	0.27404	0.168872	1.62276	0.56086	0.191446	0.263601	0.455912	0.578183	0.11726	0.103845	0.355803	0.319172	1.11477	0.871955	0.812592
TraesCS3B01G281500	MYB-related transcription factor	MYB_related	MYB_related	10.3608	8.50179	1.21866	0.572069	0.431149	10.1293	11.1496	0.908487	0.851433	0.942291	10.5709	8.52467	1.24004	0.280919	0.345338
TraesCS3B01G128500	MYB-RELATED transcription factor	MYB_related	MYB_related	2.39194	2.25678	1.05989	0.595774	0.833335	2.02037	3.56139	0.567297	0.0170837	0.00126728	2.12601	2.7059	0.785693	0.0611262	0.462866
TraesCS2B01G094500	Telomere repeat-binding factor like-protein	MYB_related	MYB_related	0.535733	0.36663	1.46124	0.623912	0.203259	0.441787	0.608518	0.726005	0.203152	0.22045	0.572164	0.434183	1.3178	0.560138	0.32266
TraesCS3A01G503500	MYB family protein	MYB_related	MYB_related	0.500775	0.41903	1.19508	0.65153	0.624984	0.47451	0.694754	0.682989	0.115523	0.172665	0.450357	0.437858	1.02854	0.660329	0.954043
TraesCS1B01G750000LC	RADIALIS-like transcription factor	MYB_related	MYB_related	29.8585	20.6568	1.44546	0.67219	0.144331	1.61059	4.01027	0.401617	0.00867669	0.00127477	18.7422	16.3353	1.14735	0.967975	0.597213
TraesCS3A01G216200	MYB-related transcription factor	MYB_related	MYB_related	49.3713	41.1503	1.19978	0.686992	0.450016	80.1341	42.725	1.87558	4.07923e-14	1.87437e-08	71.9201	50.5624	1.4224	0.119255	0.0810486
TraesCS5B01G089200	MYB transcription factor	MYB_related	MYB_related	34.3101	23.5242	1.4585	0.692065	0.0981742	37.9848	29.1522	1.30298	4.15815e-06	0.0170742	37.2917	10.6213	3.51103	2.44034e-10	7.29186e-10
TraesCS5A01G005500	Always EARLY-like protein	MYB_related	MYB_related	5.03003	3.7012	1.35903	0.697428	0.201896	4.44608	4.21696	1.05433	0.0200304	0.396605	4.51656	3.334	1.3547	0.0785485	0.167262
TraesCS7B01G206300	Myb transcription factor	MYB_related	MYB_related	12.831	10.3261	1.24259	0.71086	0.415283	14.1256	10.9299	1.29238	5.19208e-10	0.0222312	12.5439	10.792	1.16233	0.903135	0.526209
TraesCS5B01G004400	Always EARLY-like protein	MYB_related	MYB_related	7.31018	5.41017	1.35119	0.711452	0.206845	6.28175	5.66068	1.10972	0.000403322	0.231795	6.3649	4.85809	1.31016	0.10908	0.229728
TraesCS5A01G390300	Transcriptio-l adapter ADA2	MYB_related	MYB_related	14.6805	11.7428	1.25017	0.712654	0.3672	11.2313	15.9598	0.703721	6.39922e-07	0.0735697	12.5756	13.3405	0.94266	0.000145605	0.968293
TraesCS7A01G299800	D-J homolog subfamily C member 2	MYB_related	MYB_related	0.921438	0.653991	1.40895	0.757974	0.17972	0.813711	0.666549	1.22078	0.000433559	0.0792551	1.11379	0.684602	1.62691	0.0280311	0.0271557
TraesCS7A01G145200	Telomeric repeat-binding factor 1	MYB_related	MYB_related	1.66341	1.23848	1.3431	0.764785	0.238135	1.78617	1.64197	1.08782	0.149642	0.375211	1.72885	1.16204	1.48777	0.0126692	0.0895087
TraesCS5A01G375400	Myb transcription factor	MYB_related	MYB_related	0.012429	0.0121144	1.02597	0.776343	1	0.0879343	0.0231369	3.80062	0.0100229	0.000527484	0.040951	0.0123782	3.30831	0.250014	0.153527
TraesCS1A01G419000	Transcription factor radialis-like protein	MYB_related	MYB_related	56.2224	49.9529	1.12551	0.78332	0.608542	7.21748	17.6724	0.408405	0.00238717	3.08262e-07	49.1084	35.1399	1.39751	0.481105	0.136022
TraesCS3B01G246000	MYB-related transcription factor	MYB_related	MYB_related	28.7607	20.2433	1.42075	0.807088	0.155535	26.3971	18.6379	1.41631	6.70989e-05	0.00202552	28.865	24.9884	1.15513	0.735018	0.460574
TraesCS3B01G125500	Myb-like transcription factor family protein	MYB_related	MYB_related	8.33227	5.7612	1.44627	0.808464	0.132505	14.578	24.6642	0.591058	8.02753e-06	0.00238557	11.2487	11.9939	0.93787	0.236173	0.961634
TraesCS1A01G579000LC	ARM repeat superfamily protein	MYB_related	MYB_related	0.326893	0.275469	1.18668	0.837718	0.968857	0.911673	0.651558	1.39922	0.419241	0.411205	0.382857	0.301331	1.27055	0.995798	0.968469
TraesCS1B01G232800	Myb transcription factor	MYB_related	MYB_related	40.5473	30.4504	1.33159	0.84577	0.242747	31.7667	33.9264	0.936341	0.760557	0.966381	32.8013	30.6432	1.07043	0.683401	0.737904
TraesCS1B01G449300	RADIALIS-like transcription factor	MYB_related	MYB_related	38.9691	33.4408	1.16531	0.846176	0.492532	3.46857	8.52493	0.406874	0.00128844	7.57651e-05	22.977	23.8474	0.9635	0.711493	0.952477
TraesCS7B01G047400	Telomeric repeat-binding factor 1	MYB_related	MYB_related	0.314114	0.233631	1.34449	0.852505	0.326839	0.376646	0.203758	1.84849	0.00789534	0.00130258	0.281337	0.213391	1.31841	0.681719	0.345359
TraesCS7A01G399700	Telomere repeat-binding factor like-protein	MYB_related	MYB_related	0.248713	0.183801	1.35316	0.916305	0.392941	0.0126614	0.0971587	0.130317	0.0210349	0.00628588	0.0850916	0.0248013	3.43093	0.119506	0.0394074
TraesCS1A01G169400	Myb transcription factor	MYB_related	MYB_related	0.182546	0.129914	1.40513	0.943564	0.648945	0.13318	0.191043	0.69712	0.622612	0.621583	0.0997872	0.0728594	1.36959	0.899951	0.796067
TraesCS3A01G107000	Myb-like transcription factor family protein	MYB_related	MYB_related	11.5665	8.89783	1.29993	0.946988	0.335809	16.3609	18.5402	0.882454	0.840609	0.845229	19.6104	14.4165	1.36027	0.393581	0.172854
TraesCS7A01G036100	MYB-related transcription factor	MYB_related	MYB_related	47.0029	35.5155	1.32345	0.986892	0.257839	50.4743	33.2694	1.51714	3.81541e-05	0.000196096	51.9588	28.5822	1.81787	0.0381343	0.00487794
TraesCS1B01G449100	Transcription factor radialis-like protein	MYB_related	MYB_related	77.1385	61.3596	1.25716	0.992599	0.326801	11.4296	23.5068	0.486225	0.000473696	1.7438e-05	48.8813	50.3411	0.971002	0.699133	0.992837
TraesCS3A01G511800	F-box family protein	MYB	MYB	56.2447	10.5557	5.32838	1.06851e-26	6.84371e-18	27.4738	12.6019	2.18013	1.91179e-10	6.01808e-11	45.6307	6.93983	6.57519	9.42885e-43	5.29562e-21
TraesCS3B01G068800	MYB-related transcription factor	MYB	MYB	8.57148	2.86775	2.98893	1.69105e-13	2.12488e-07	5.7868	5.87838	0.984421	0.639311	0.734548	10.9822	2.78807	3.939	5.87815e-18	1.77564e-11
TraesCS4A01G124900	MYB transcription factor	MYB	MYB	3.88588	0.750939	5.17469	3.0706e-11	6.07995e-14	1.70846	1.184	1.44296	0.0202315	0.0117368	5.94023	0.813228	7.30451	2.13932e-14	6.00049e-20
TraesCS7A01G553800	MYB-related protein	MYB	MYB	46.2428	106.249	0.43523	1.09465e-08	0.00207684	52.7398	110.196	0.478598	2.94914e-15	1.90667e-06	51.4223	93.1478	0.55205	5.13434e-08	0.021638
TraesCS4B01G096500	MYB transcription factor	MYB	MYB	0.200794	0.899383	0.223258	1.99192e-06	0.000150589	0.1627	0.404548	0.402178	0.0734713	0.0188616	0.253461	1.90185	0.133271	7.45949e-06	2.13183e-09
TraesCS1A01G420500	Chaperone protein D-J	MYB	MYB	9.61344	4.38965	2.19002	3.28569e-06	0.000325236	11.5491	8.29458	1.39236	1.77738e-08	0.00357708	10.5775	5.70344	1.85459	0.000127833	0.00459693
TraesCS5A01G064700	Myb family transcription factor-like	MYB	MYB	1.34655	0.576253	2.33673	3.36317e-06	0.000295129	0.748316	0.594333	1.25909	0.0473645	0.0646424	1.57529	0.584371	2.69571	1.71931e-10	6.77453e-06
TraesCS5B01G119300	MYB transcription factor	MYB	MYB	10.7379	19.9593	0.537987	9.12651e-06	0.0277382	4.79528	15.6875	0.305676	6.21818e-22	1.09616e-13	7.44835	15.5155	0.48006	0.000664811	0.00415486
TraesCS1A01G278900	MYB transcription factor	MYB	MYB	1.8523	4.12169	0.449404	9.45934e-06	0.00684425	2.76027	5.84085	0.47258	7.13118e-11	2.97895e-05	3.76175	10.6688	0.352595	0.00294611	7.72695e-05
TraesCS3A01G257800	Myb transcription factor	MYB	MYB	0.135458	0.858312	0.157819	1.36814e-05	0.000480297	0.270882	0.304229	0.890391	0.972436	1	0.0697244	0.753534	0.09253	1.88712e-06	6.89386e-05
TraesCS2A01G152900	MYB transcription factor	MYB	MYB	0.571092	2.05109	0.278434	1.41772e-05	0.00011176	0.0731997	0.379065	0.193106	0.00481935	0.000559027	0.620635	2.21831	0.279778	0.00744788	6.5463e-05
TraesCS2A01G152700	MYB transcription factor	MYB	MYB	0.549667	3.24697	0.169286	1.95851e-05	1.91249e-08	0.152006	0.98034	0.155054	3.14951e-06	3.42498e-10	0.956193	4.2454	0.225231	0.00850023	1.23983e-07
TraesCS1A01G268800	Myb transcription factor	MYB	MYB	0.113739	0.774361	0.146881	2.00139e-05	2.7109e-05	0.389857	0.822697	0.473877	0.0194523	0.0123523	0.469571	1.34384	0.349425	4.0986e-06	0.00200185
TraesCS5B01G290500	MYB family protein	MYB	MYB	5.81867	2.56844	2.26545	3.8094e-05	0.000115029	3.40053	3.54985	0.957936	0.744388	0.897013	4.82715	2.70104	1.78715	0.00067601	0.00742349
TraesCS4A01G467100	MYB transcription factor	MYB	MYB	0.0339476	0.504862	0.0672414	0.000461236	0.00179277	0.0578686	0.392873	0.147296	0.0242629	0.0032468	0.147299	0.314989	0.467632	0.0981632	0.315401
TraesCS5A01G329900	MYB transcription factor	MYB	MYB	3.51696	1.23395	2.85016	0.000822498	7.93601e-06	2.76321	1.68258	1.64224	7.04394e-05	0.00100876	3.73676	1.3938	2.68098	0.00158202	1.19431e-05
TraesCS5B01G086900	Myb transcription factor	MYB	MYB	0.0574912	0.199549	0.288105	0.000838317	0.0119315	0.0288937	0.281242	0.102736	4.86289e-06	1.10636e-08	0.0797074	0.580738	0.137252	4.38239e-12	6.82073e-08
TraesCS5A01G079100	Myb transcription factor	MYB	MYB	0.807143	1.75979	0.458659	0.00164047	0.0299325	0.659959	1.33777	0.493328	0.0215015	0.0169309	1.21231	3.36985	0.359753	0.000195703	0.000877254
TraesCS1B01G287700	MYB transcription factor	MYB	MYB	1.60592	2.432	0.66033	0.00211495	0.188278	0.780386	1.79659	0.43437	8.36773e-06	5.82439e-05	2.67464	3.8106	0.701893	0.112635	0.260067
TraesCS5A01G291400	MYB family protein	MYB	MYB	4.71445	2.38053	1.98042	0.0021995	0.00177856	3.09367	2.9274	1.0568	0.241799	0.454216	3.96722	2.2989	1.7257	0.000863203	0.0131011
TraesCS5B01G556300	Myb factor	MYB	MYB	10.0283	11.9137	0.841744	0.00244728	0.623273	8.79088	16.4803	0.533419	3.37668e-14	0.000174273	7.88132	13.2444	0.59507	5.88203e-12	0.0648142
TraesCS5B01G330100	MYB transcription factor	MYB	MYB	1.95953	0.563696	3.47622	0.00282431	1.07708e-06	1.10773	0.664165	1.66786	0.0427396	0.00750163	1.96019	0.689109	2.84453	0.0432689	3.71456e-05
TraesCS4B01G186000	MYB transcription factor	MYB	MYB	0.219416	0.817817	0.268295	0.00371837	3.13368e-05	2.10002	1.4939	1.40573	0.0294884	0.00495178	0.31173	2.12005	0.147039	8.70965e-05	8.21891e-12
TraesCS3A01G375500	MYB transcription factor	MYB	MYB	0.998382	0.134253	7.43659	0.00530801	1.07475e-09	0.356637	0.539149	0.661481	0.514503	0.305686	0.890692	0.320626	2.77797	0.287343	0.00214688
TraesCS4B01G231300	MYB-related transcription factor	MYB	MYB	82.3449	97.3252	0.84608	0.00691782	0.634004	100.142	99.2398	1.00909	0.289412	0.614253	85.0626	76.2395	1.11573	0.890287	0.624561
TraesCS2A01G158900	Myb-related protein-like	MYB	MYB	2.9084	1.58983	1.82938	0.00709289	0.00863693	2.07401	1.96848	1.05361	0.30826	0.485002	3.00813	1.88295	1.59757	0.0148333	0.035607
TraesCS3B01G397100	MYB transcription factor	MYB	MYB	0.355071	0.125073	2.8389	0.00842976	0.000728673	0.652686	0.0793228	8.22823	4.09296e-12	2.44361e-24	0.446972	0.140512	3.18102	0.00053828	3.70245e-05
TraesCS7A01G205100	Myb factor	MYB	MYB	0.0304232	0.430829	0.0706155	0.0101678	0.000137581	0.0499957	0.139092	0.359445	0.364607	0.22459	0.0585516	0.457272	0.128045	0.00651067	0.00115287
TraesCS2A01G554200	Myb family transcription factor family protein	MYB	MYB	6.25616	2.78895	2.2432	0.0118526	0.000216419	5.04135	3.56187	1.41537	7.25401e-07	0.00240574	5.91141	3.75838	1.57286	0.0385085	0.0369854
TraesCS6B01G296300	Myb-like transcription factor family protein	MYB	MYB	4.86201	5.15695	0.942807	0.0135205	0.935616	5.08622	7.42205	0.685285	0.00116768	0.0554696	7.16919	8.33004	0.860644	0.001465	0.702302
TraesCS6A01G269000	Myb family transcription factor APL	MYB	MYB	4.35088	4.85915	0.8954	0.0172577	0.772811	5.61085	8.75902	0.64058	9.96703e-06	0.0156651	5.56114	7.11815	0.781261	0.000186625	0.453931
TraesCS4A01G322200	Myb factor	MYB	MYB	8.10071	9.08946	0.89122	0.0201001	0.763774	8.55719	12.1519	0.704185	0.00166202	0.0907235	6.67929	11.4826	0.581687	1.31659e-08	0.0481543
TraesCS6A01G224200	MYB	MYB	MYB	0.0366428	0.292603	0.12523	0.0233648	0.016886	0.0248517	0.226728	0.10961	0.114744	0.00668451	0.0783842	0.272063	0.28811	0.0767435	0.120292
TraesCS3A01G108000	MYB-related transcription factor	MYB	MYB	5.11307	2.77713	1.84113	0.0261625	0.00945508	2.63082	3.70698	0.709693	0.0768819	0.163108	5.48195	2.6167	2.09499	0.000634806	0.0012848
TraesCS5A01G087100	MYB transcription factor	MYB	MYB	0.00672408	0.071128	0.0945349	0.0275579	0.170555	0.0420233	0.102177	0.41128	0.542358	0.269878	0.0312971	0.113435	0.275903	0.116264	0.158159
TraesCS3B01G367500	MYB transcription factor	MYB	MYB	2.25404	2.12637	1.06004	0.0310663	0.830752	1.80961	3.62585	0.499084	2.07909e-10	3.03103e-05	2.06382	2.35886	0.874924	0.0795361	0.783707
TraesCS7A01G377100	MYB transcription factor	MYB	MYB	0.144473	0.0448702	3.21981	0.0353511	0.0106111	0.0822822	0.209201	0.393316	0.0299464	0.0103597	0.151799	0.203618	0.74551	0.213491	0.486869
TraesCS1A01G076200	MYB transcription factor	MYB	MYB	0.179009	0.00454255	39.407	0.035374	1.2977e-05	0	0.0894061	0	0.0166937	0.0209193	0.0481716	0.0175166	2.75006	0.856568	0.583982
TraesCS7B01G204800	MYB transcription factor	MYB	MYB	0.139251	0.298922	0.465843	0.0398557	0.0773232	0.0554836	0.12836	0.432248	0.235319	0.150984	0.128496	0.181679	0.707269	0.811869	0.944701
TraesCS2A01G206400	Myb transcription factor	MYB	MYB	0	0.0593529	0	0.0426836	0.140858	0	0.0683157	0	0.133917	0.10888	0.0296951	0.224834	0.132076	0.00551869	0.00520162
TraesCS2B01G177900	MYB transcription factor	MYB	MYB	0.220293	0.557782	0.394945	0.0431349	0.0500734	0.0451362	0.1039	0.434419	0.370344	0.331814	0.391957	0.607217	0.645497	0.667323	0.521727
TraesCS3B01G217100	MYB transcription factor	MYB	MYB	0.538085	1.06042	0.507428	0.0432056	0.0546208	0.115956	0.153799	0.753941	0.818079	0.885793	0.605212	2.43564	0.248482	0.00151328	7.09267e-06
TraesCS3B01G399300	Myb transcription factor	MYB	MYB	3.58572	5.6392	0.635856	0.0466358	0.12933	2.60553	5.13029	0.507873	0.00396391	0.000340172	5.74391	6.72861	0.853655	0.597317	0.745217
TraesCS3A01G365200	MYB transcription factor	MYB	MYB	0.786522	0.408003	1.92774	0.0528355	0.0123599	1.18342	0.378162	3.12941	6.26809e-15	1.07009e-13	0.647726	0.246511	2.62757	0.0172891	0.000237005
TraesCS4B01G323300	Myb transcription factor	MYB	MYB	0.546034	1.31167	0.416289	0.0612046	0.0344117	9.61643	2.41826	3.9766	6.69924e-14	8.60679e-24	1.59613	0.785512	2.03196	0.179953	0.00527513
TraesCS6B01G324600	Myb related transcription factor	MYB	MYB	0.0203695	0.208864	0.0975251	0.0685575	0.0101368	0.307139	0.418473	0.733951	0.798445	0.66365	0.0847695	0.322404	0.26293	0.11613	0.0290236
TraesCS1B01G279400	Myb transcription factor	MYB	MYB	0.534405	0.880097	0.607212	0.0685878	0.203715	0.401124	1.31948	0.304002	3.09283e-05	7.5444e-06	0.280258	1.22883	0.228069	0.000683291	6.41395e-05
TraesCS6B01G292500	MYB family protein	MYB	MYB	0.204222	0.51643	0.395449	0.0708653	0.0616082	0.146291	0.251354	0.582012	0.361629	0.32625	0.264215	0.196084	1.34746	0.774087	0.662875
TraesCS5A01G083100	MYB transcription factor	MYB	MYB	164.188	71.7863	2.28717	0.0779852	7.99272e-05	96.1098	81.1936	1.18371	0.0396951	0.0945804	143.175	26.9015	5.32219	5.1221e-10	3.68887e-17
TraesCS5A01G159600	MYB-RELATED transcription factor	MYB	MYB	10.0184	14.8474	0.674756	0.0893402	0.179511	9.96832	12.2275	0.815235	0.613251	0.511789	13.3673	16.7146	0.799737	0.0488884	0.550591
TraesCSU01G069000	MYB transcription factor	MYB	MYB	0.0290016	0.12564	0.230831	0.0919643	0.158746	0.100014	0.181236	0.551842	0.41445	0.460061	0.0878732	0.121449	0.723537	0.559385	0.787836
TraesCS2B01G583800	MYB transcription factor	MYB	MYB	1.32792	0.713505	1.86112	0.102478	0.0100459	1.14905	0.74937	1.53336	0.0052366	0.00281811	1.33805	0.786422	1.70144	0.0199703	0.0306702
TraesCS6B01G265400	MYB transcription factor	MYB	MYB	0.266196	0.376994	0.7061	0.104344	0.317444	0.194357	0.198774	0.977783	0.766104	0.861464	0.216918	0.501729	0.43234	0.0328136	0.0165348
TraesCS2A01G445500	MYB protein	MYB	MYB	0.203432	0.0560527	3.62929	0.112691	0.0101358	0.0404145	0.0336243	1.20194	0.830701	0.837836	0.189363	0.0139361	13.5879	0.00454189	5.0525e-05
TraesCS1B01G401700	Myb transcription factor	MYB	MYB	0.466825	0.815308	0.572575	0.119069	0.190793	0.196281	1.22811	0.159823	1.64461e-07	7.95785e-10	0.444128	0.426847	1.04049	0.992139	0.727705
TraesCS4A01G262500	MYB transcription factor	MYB	MYB	1.3003	1.42179	0.914554	0.131271	0.910582	0.98413	1.76281	0.558273	0.00125005	0.0135756	1.11345	1.01823	1.09352	0.97709	0.745039
TraesCS4A01G118400	MYB transcription factor	MYB	MYB	0.0697892	0.133158	0.524107	0.137181	0.25224	1.00781	0.315893	3.19036	1.73384e-12	1.18452e-14	0.176247	0.441638	0.399075	0.0163383	0.00584908
TraesCS4A01G211100	MYB transcription factor	MYB	MYB	0.408679	0.184898	2.21029	0.137721	0.0178482	0.331253	0.49859	0.664379	0.347808	0.31773	0.449168	0.233542	1.92328	0.0855381	0.0469597
TraesCS3A01G367600	Myb transcription factor	MYB	MYB	8.06383	9.86921	0.81707	0.158214	0.554456	6.43975	12.2541	0.52552	0.0011597	0.000168839	10.7721	13.6501	0.789159	0.303306	0.513866
TraesCS1A01G284000	Myb-like protein	MYB	MYB	1.73854	1.05498	1.64794	0.165388	0.0299179	1.42046	1.29979	1.09284	0.1129	0.290212	1.33611	0.801907	1.66616	0.000183534	0.0224933
TraesCS5A01G227400	Myb factor	MYB	MYB	3.88929	2.04483	1.90201	0.167276	0.00677316	5.46954	3.76638	1.4522	0.000542037	0.00269102	5.35322	2.19858	2.43486	0.042686	5.18179e-05
TraesCS4A01G075400	MYB-related transcription factor	MYB	MYB	5.49459	5.09436	1.07856	0.169269	0.770938	4.89422	7.55792	0.647561	8.94655e-05	0.019969	5.73095	5.50625	1.04081	0.46619	0.844008
TraesCS6B01G201700	MYB transcription factor	MYB	MYB	0.488433	0.740521	0.65958	0.178953	0.332573	0.735846	1.24045	0.593207	0.269955	0.0830954	0.629651	1.11034	0.56708	0.0230574	0.141757
TraesCS6B01G257000	MYB	MYB	MYB	0.235598	0.397292	0.59301	0.20848	0.395626	0.0233814	0.147845	0.158148	0.186538	0.0888954	0.11168	0.591545	0.188794	0.00424921	0.00243549
TraesCS4A01G411900	MYB transcription factor	MYB	MYB	0.0219451	0.0824502	0.266162	0.223578	0.40313	0.172809	0.22	0.785493	0.968869	0.949002	0.14024	0.0256676	5.46369	0.225664	0.033885
TraesCS3A01G336500	MYB transcription factor	MYB	MYB	1.72407	1.1379	1.51514	0.226619	0.0906424	1.38857	2.32879	0.596265	0.000221102	0.0064711	1.54223	1.29034	1.19521	0.76673	0.433464
TraesCS5A01G276500LC	MYB family protein	MYB	MYB	1.0397	1.51594	0.685849	0.228245	0.572725	2.42967	1.1464	2.11939	0.00524494	0.00200835	0.970072	1.08279	0.895905	0.620554	0.944701
TraesCS1B01G318800	MYB transcription factor	MYB	MYB	1.42599	0.858126	1.66174	0.239575	0.0380549	0.791092	1.61018	0.491306	6.78038e-08	7.37169e-05	1.2616	0.775191	1.62747	0.123796	0.0432411
TraesCS3A01G535100	MYB transcription factor	MYB	MYB	66.2242	77.1694	0.858166	0.241761	0.702574	33.5187	169.007	0.198327	2.53522e-07	3.90362e-27	79.3839	54.7397	1.45021	0.678922	0.0994381
TraesCS1B01G383700	MYB transcription factor	MYB	MYB	0.123485	0.230589	0.53552	0.251114	0.416158	0.189249	0.244274	0.774738	0.858982	0.961735	0.661773	0.53264	1.24244	0.728984	0.421258
TraesCS2B01G184500	Myb-related protein-like	MYB	MYB	2.24352	1.43689	1.56137	0.255965	0.0617409	1.9042	1.81179	1.05101	0.16784	0.462859	2.4942	1.67211	1.49165	0.0181998	0.0909689
TraesCS6A01G265300	MYB family protein	MYB	MYB	0.367355	0.535136	0.68647	0.257726	0.619445	0.122566	0.528256	0.232021	0.00651732	0.00119202	0.396836	0.671458	0.591007	0.279714	0.329391
TraesCS7A01G304500	MYB transcription factor	MYB	MYB	0.14735	0.205909	0.715608	0.262608	0.584174	0.0309256	0.0487607	0.634233	0.714659	0.8955	0.116064	0.245621	0.472534	0.312954	0.227721
TraesCS2B01G178000	MYB transcription factor	MYB	MYB	0.233156	0.320667	0.727097	0.263409	0.527104	0.110685	0.155671	0.711019	0.809	0.767202	0.338761	0.53368	0.634763	0.432319	0.362851
TraesCS4B01G129100	Myb factor	MYB	MYB	0.294638	0.378273	0.778902	0.317643	0.673867	0.65832	2.54434	0.258739	5.82564e-08	3.61368e-09	0.31266	0.778412	0.401664	0.00676369	0.0260502
TraesCS5B01G226100	Myb factor	MYB	MYB	3.32185	1.74189	1.90703	0.336277	0.0113159	3.22723	2.19614	1.4695	0.001997	0.00612928	3.68787	1.6774	2.19857	0.0492162	0.000763665
TraesCS2A01G230400	Transcription factor Myb	MYB	MYB	0.18359	0.0684827	2.68082	0.337473	0.0994531	0.111548	0.0520301	2.14391	0.331166	0.236266	0.197559	0.0527397	3.74593	0.0742274	0.024949
TraesCS6A01G236700	MYB transcription factor	MYB	MYB	0.23169	0.0935007	2.47795	0.350082	0.036444	0.318468	0.148933	2.13833	0.0111399	0.00404575	0.457024	0.129413	3.53151	0.00159385	0.000138213
TraesCS1B01G094500	MYB transcription factor	MYB	MYB	0.0662538	0.0031298	21.1687	0.361257	0.0137897	0.0333232	0.0311385	1.07016	0.97756	1	0.0397796	0	-	0.757553	0.16104
TraesCS6A01G174000LC	MYB transcription factor	MYB	MYB	0.86928	0.316016	2.75075	0.371177	0.186007	1.16687	1.10843	1.05272	0.817272	0.938592	2.1282	0.537018	3.963	0.0665984	0.00138493
TraesCS4A01G242600	Myb family transcription factor-like protein	MYB	MYB	0.0505486	0.0225127	2.24534	0.37247	0.184001	0.141505	0.0598558	2.36409	0.0481787	0.00122607	0.0766819	0.0304436	2.51882	0.25499	0.0680995
TraesCS7B01G169900	MYB transcription factor	MYB	MYB	22.5817	22.1762	1.01829	0.397571	0.94817	10.186	14.0693	0.723984	0.260504	0.147371	25.7022	15.8038	1.62634	0.118988	0.0295923
TraesCS2B01G183100	Myb factor	MYB	MYB	5.55707	3.44891	1.61125	0.404596	0.0601624	3.51221	2.88042	1.21934	0.0899873	0.0944863	6.81573	3.57363	1.90723	0.000768001	0.00351483
TraesCS2A01G157600	Myb factor	MYB	MYB	5.29649	3.16877	1.67147	0.432185	0.037674	3.79713	2.47647	1.53329	7.90879e-05	0.00131513	4.60232	3.71701	1.23818	0.692618	0.348115
TraesCS2A01G552400	MYB transcription factor	MYB	MYB	0.201365	0.21533	0.935143	0.443308	0.981034	0.387801	0.155227	2.49827	0.00196349	0.000599648	0.302599	0.272255	1.11145	0.859424	0.910946
TraesCS3A01G254500	MYB transcription factor	MYB	MYB	0.0372065	0.066919	0.555993	0.445276	0.756935	0.00740197	0.0466038	0.158827	0.340675	0.421183	0.0503147	0.0570119	0.88253	0.977315	1
TraesCS6A01G224400	MYB	MYB	MYB	0.093158	0.166484	0.559562	0.465161	0.391239	0	0.0323204	0	0.680641	0.531855	0.0722413	0.165714	0.435939	0.169578	0.169381
TraesCS4B01G105200	MYB transcription factor	MYB	MYB	0.167518	0.088428	1.8944	0.465316	0.209297	0.331928	0.31144	1.06578	0.713411	0.754801	0.347545	0.185586	1.87269	0.328096	0.0840483
TraesCS3B01G126800	MYB-related transcription factor	MYB	MYB	1.27898	0.76339	1.6754	0.502857	0.0784612	1.28118	2.15505	0.594503	0.00482967	0.0250044	1.81282	1.23576	1.46697	0.474377	0.12748
TraesCS1B01G100600	MYB transcription factor	MYB	MYB	0.832217	0.501946	1.65798	0.504259	0.0691203	2.45554	1.27257	1.92958	0.00656634	2.32692e-06	0.801794	0.148835	5.38715	0.0139905	3.90336e-09
TraesCS4A01G703500LC	MYB transcription factor	MYB	MYB	0.467769	0.216149	2.1641	0.505189	0.202297	0.669609	0.281083	2.38224	0.102402	0.0258664	0.93545	0.162617	5.75248	0.00842774	0.000777729
TraesCS2B01G589700	Myb family transcription factor family protein	MYB	MYB	9.9952	6.73823	1.48336	0.510313	0.094977	7.94015	8.49761	0.934398	0.826856	0.94882	10.1081	8.55083	1.18212	0.990598	0.476507
TraesCS1B01G293300	Myb-like protein	MYB	MYB	1.111	0.733744	1.51415	0.513533	0.100955	0.708056	0.585179	1.20998	0.0860422	0.13083	0.633348	0.624909	1.0135	0.749433	0.901795
TraesCS7B01G278400	MYB transcription factor	MYB	MYB	0.567208	0.321527	1.76411	0.522179	0.0614729	0.179798	0.30485	0.589791	0.18367	0.138	0.498949	0.806451	0.618697	0.00876705	0.120436
TraesCS5B01G157300	MYB-RELATED transcription factor	MYB	MYB	34.735	32.4898	1.0691	0.525707	0.836712	30.1852	32.9449	0.916235	0.9887	0.992492	33.1252	38.523	0.859881	0.0116442	0.705134
TraesCS3B01G407700	MYB transcription factor	MYB	MYB	0.0896134	0.142499	0.628869	0.53741	0.609484	0.172361	0.136729	1.2606	0.598682	0.614607	0.143169	0.363992	0.393329	0.0469355	0.102337
TraesCS3B01G180300	Myb	MYB	MYB	0.0761679	0.043249	1.76115	0.539034	0.162541	0.0441481	0.0269172	1.64014	0.246833	0.0991576	0.0869201	0.0296066	2.93584	0.135168	0.0058161
TraesCS3B01G298200	Myb transcription factor	MYB	MYB	0.0849139	0.0307733	2.75934	0.595724	0.346215	0.0845204	0.0849816	0.994572	0.871477	1	0.164349	0.00820462	20.0313	0.0317581	0.000497807
TraesCS3B01G149300LC	PHP	MYB	MYB	0.389212	0.33566	1.15954	0.606978	0.549708	0.409545	0.351614	1.16476	0.0158559	0.134054	0.330432	0.249078	1.32662	0.528136	0.22068
TraesCS1B01G147800	Myb	MYB	MYB	0.00248657	0.00445993	0.557536	0.608716	0.866551	0.00739702	0.00263531	2.80688	0.420312	0.288077	0.00213161	0.00113067	1.88526	0.909927	0.795026
TraesCS6A01G224000	MYB	MYB	MYB	0.454235	0.232667	1.95229	0.619708	0.111077	0.0805567	0.154233	0.522304	0.5464	0.491241	0.122423	0.147899	0.827748	0.821927	0.936634
TraesCS5A01G205200	Myb factor	MYB	MYB	0.0492934	0.0748982	0.658139	0.620417	0.923349	0.0171646	0.112474	0.152608	0.0793877	0.0508929	0	0.0556254	0	0.205285	0.236795
TraesCS2B01G466500	MYB protein	MYB	MYB	0.370414	0.210661	1.75834	0.625658	0.165572	0.0807372	0.138658	0.582278	0.480653	0.518681	1.08135	0.0472774	22.8724	3.94421e-07	5.43641e-19
TraesCS2A01G381900	MYB-related protein	MYB	MYB	6.72212	5.8194	1.15512	0.63619	0.574776	4.96556	8.11561	0.611853	0.0014183	0.00720492	7.68419	8.37944	0.91703	0.168812	0.923067
TraesCS2B01G434400	Myb transcription factor	MYB	MYB	0.0597032	0.0736392	0.810753	0.639071	0.939391	0	0.0212457	0	0.542903	0.531855	0.0169961	0.0543102	0.312944	0.407267	0.644908
TraesCS6A01G294000	Myb factor	MYB	MYB	0.481513	0.555332	0.867072	0.662941	0.794308	0.576626	0.281803	2.04621	0.0817493	0.00611109	0.65458	0.78085	0.838292	0.63441	0.725129
TraesCS6A01G224100	MYB	MYB	MYB	0.171525	0.0798955	2.14687	0.680188	0.439063	0.0290903	0.15908	0.182866	0.168619	0.137438	0.128359	0.0716542	1.79137	0.732881	0.65417
TraesCS6B01G257200	MYB	MYB	MYB	0.438307	0.413092	1.06104	0.689247	0.900932	0.125984	0.356059	0.353828	0.168834	0.0266802	0.175084	0.431197	0.406042	0.017565	0.059773
TraesCS3A01G384400	Myb transcription factor	MYB	MYB	1.09426	0.980487	1.11604	0.731651	0.752309	1.20971	2.32536	0.520225	0.00765477	0.00371291	2.11716	1.78652	1.18507	0.966904	0.547046
TraesCS3B01G286500	MYB transcription factor	MYB	MYB	0.151473	0.0782576	1.93557	0.732703	0.313101	0.026132	0.0405997	0.64365	0.800506	0.986495	0.143133	0.19569	0.731429	0.474411	0.750198
TraesCS6A01G198200LC	Myb-like protein	MYB	MYB	0.0218623	0.0486924	0.448989	0.735305	1	0	0.0361213	0	0.752252	0.951757	0.111415	0.0583851	1.90827	0.856999	0.77729
TraesCS7A01G030700	MYB transcription factor	MYB	MYB	0.0603214	0	-	0.741356	0.0462776	0.00862122	0	-	0.996682	0.778231	0.0238978	0.0567934	0.420785	0.391498	0.755203
TraesCS5B01G320800	MYB family protein	MYB	MYB	0.409599	0.412592	0.992745	0.743523	0.993827	0.45339	0.529348	0.856506	0.856266	0.818953	0.500716	0.0887915	5.63923	0.000210458	3.52005e-09
TraesCS5A01G320500	Myb factor	MYB	MYB	0.73832	0.453095	1.6295	0.748319	0.0799712	0.671791	0.78365	0.857259	0.83416	0.835813	0.933654	0.146477	6.37406	5.05398e-05	2.05024e-12
TraesCS6A01G319000	Myb transcription factor	MYB	MYB	0.0297662	0.0360432	0.825847	0.767416	1	0.140952	0.0165656	8.50874	0.0539526	0.00568005	0.115922	0.00864833	13.4039	0.183766	0.0223356
TraesCS5B01G141200	Myb factor	MYB	MYB	0.062927	0.0624409	1.00779	0.776348	1	0.108122	0.0938787	1.15172	0.748712	0.793433	0.0801937	0.0409987	1.95601	0.622395	0.598048
TraesCS6B01G228500	MYB family protein	MYB	MYB	3.85341	2.83472	1.35936	0.793721	0.221173	2.81665	5.3761	0.52392	8.45051e-12	0.000108697	2.74121	3.03768	0.902405	0.199479	0.830944
TraesCS1A01G201100	Myb transcription factor	MYB	MYB	0.125517	0.0767161	1.63612	0.797542	0.556255	0.0206852	0.088103	0.234784	0.162963	0.152794	0.0796445	0.145091	0.548928	0.371441	0.477889
TraesCS1A01G366100	MYB transcription factor	MYB	MYB	0.407824	0.348189	1.17127	0.81843	0.820058	1.53911	0.758901	2.02808	0.00337538	7.49138e-05	0.936974	1.04969	0.89262	0.913832	1
TraesCS3A01G359200	Myb-like protein	MYB	MYB	4.07171	3.26356	1.24763	0.819003	0.378995	2.52983	3.13922	0.80588	0.297163	0.45741	3.0258	2.89263	1.04604	0.371925	0.81994
TraesCS7A01G219600	MYB-related transcription factor	MYB	MYB	5.80339	4.37073	1.32779	0.832746	0.234915	4.54866	5.24379	0.867438	0.423385	0.726539	4.76863	3.8256	1.24651	0.568045	0.342967
TraesCS5A01G203200	Myb family transcription factor-like	MYB	MYB	0.284515	0.207588	1.37057	0.833831	0.296558	0.32697	0.387977	0.842755	0.635622	0.680414	0.46901	0.246233	1.90474	0.0284112	0.0124883
TraesCS2B01G466400	MYB protein	MYB	MYB	0.171664	0.0964587	1.77966	0.854477	0.484678	0	0.0626126	0	0.135879	0.10888	0.217606	0.0416254	5.22772	0.164217	0.00485325
TraesCS2B01G399200	MYB-related protein	MYB	MYB	8.60552	6.41279	1.34193	0.869807	0.227616	5.69486	7.03172	0.809882	0.375609	0.495521	9.70773	6.86595	1.41389	0.445685	0.12591
TraesCS1B01G383800	MYB transcription factor	MYB	MYB	0.13494	0.0944582	1.42857	0.875759	0.755099	0.140737	0.0576974	2.43922	0.199291	0.0678029	0.198483	0.14058	1.41189	0.696825	0.462716
TraesCS7B01G127800	MYB-related transcription factor	MYB	MYB	5.89147	4.68775	1.25678	0.885746	0.349394	5.37549	5.97402	0.89981	0.613778	0.894251	5.3381	4.03069	1.32436	0.184754	0.22125
TraesCS1A01G365900	MYB transcription factor	MYB	MYB	0.165741	0.154612	1.07198	0.891834	0.912849	0.134052	0.366243	0.366018	0.0286316	0.0266802	0.425504	0.0447015	9.51879	0.00116462	1.77708e-06
TraesCS1A01G366200	MYB transcription factor	MYB	MYB	0.268447	0.220531	1.21727	0.8979	0.78933	0.494486	0.387806	1.27508	0.366997	0.28842	0.492141	0.538589	0.91376	0.719816	0.975845
TraesCS3B01G416400	Myb transcription factor	MYB	MYB	0.434076	0.310496	1.39801	0.903502	0.518725	0.413752	0.660286	0.626625	0.383023	0.241409	0.462715	0.478132	0.967757	0.852799	0.971135
TraesCS4A01G172200	MYB transcription factor	MYB	MYB	0.153117	0.135974	1.12607	0.916481	0.865001	0.259249	0.31166	0.831833	0.902242	0.876872	0.110031	0.116128	0.947504	0.815977	1
TraesCS5A01G111300	MYB transcription factor	MYB	MYB	0.580602	0.483405	1.20107	0.924318	0.653246	0.0572941	0.784839	0.073001	1.94232e-05	1.81679e-07	0.355292	0.703685	0.504902	0.0858691	0.17144
TraesCS6B01G257300	MYB	MYB	MYB	0.256471	0.194135	1.32109	0.945422	0.709085	0	0.233561	0	0.00222531	0.00019422	0.031178	0.123968	0.251501	0.279575	0.315145
TraesCS4B01G179500	MYB transcription factor	MYB	MYB	0.265287	0.217942	1.21724	0.94916	0.617407	0.032526	0.124517	0.261218	0.101694	0.0838783	0.365669	0.196159	1.86415	0.288207	0.0937181
TraesCS4B01G143700	MYB transcription factor	MYB	MYB	21.1289	17.8465	1.18393	0.955629	0.454381	20.6805	28.3211	0.730214	0.0555127	0.105956	19.2556	12.9686	1.48479	0.361801	0.0840602
TraesCS7A01G121900	MYB transcription factor-like	MYB	MYB	0.0131828	0.00682924	1.93035	0.967235	0.804866	0.0128202	0.0390965	0.327912	0.264173	0.272346	0.0380179	0.0498475	0.762684	0.562112	0.764827
TraesCS5A01G217900	MYB-related transcription factor	MYB	MYB	0.0312593	0.00996455	3.13705	0.974266	1	0	0.0716215	0	0.142922	0.10888	0	0	-	-	1
TraesCS6B01G265200	MYB transcription factor	MYB	MYB	0.217932	0.163061	1.33651	0.974268	0.544193	0.370992	0.0978175	3.7927	0.000365726	1.83666e-06	0.406814	0.213699	1.90368	0.133444	0.0327633
TraesCS2A01G338200	MYB-related transcription factor	MYB	MYB	0.0477169	0.03768	1.26637	0.97815	0.849673	0.0770686	0.0650121	1.18545	0.812487	0.823436	0.115807	0.186972	0.619385	0.181568	0.450889
TraesCS7A01G023700LC	Disease resistance protein (TIR-NBS-LRR class) family	MYB	MYB	10.9641	8.36393	1.31088	0.984235	0.295341	15.5017	12.7624	1.21464	0.00333643	0.0732497	11.7074	8.73421	1.34041	0.424852	0.206069
TraesCS6A01G340500	RING finger protein	MIKC	MIKC	13.6376	15.2939	0.891707	0.000318025	0.783087	12.856	17.6109	0.730003	0.0222909	0.127319	10.877	11.9645	0.909106	0.139534	0.875637
TraesCS1B01G406400LC	MADS-box transcription factor	MADS2	MIKC	1.20011	1.34209	0.894208	0.0331157	0.694551	1.1457	1.47864	0.774834	0.382529	0.302594	1.09342	0.868538	1.25892	0.947333	0.582037
TraesCS6B01G371800	RING finger protein	MIKC	MIKC	27.3787	24.6021	1.11286	0.495894	0.66283	16.524	25.5643	0.646371	3.91264e-05	0.0142755	19.8921	17.3111	1.1491	0.989098	0.538746
TraesCS1A01G264400	Receptor-like ki-se	MADS	MADS	5.28841	3.17354	1.66641	0.106116	0.0318319	5.2833	2.9694	1.77925	1.38582e-09	6.61374e-06	4.51032	2.76027	1.63401	0.00877454	0.0296415
TraesCSU01G065700	MADS-box transcription factor 8	MADS	MADS	11.577	7.4302	1.55809	0.114564	0.061617	8.38228	10.4002	0.805971	0.110219	0.462854	8.85415	8.07568	1.0964	0.771156	0.637191
TraesCS5B01G054000	Zinc finger protein LSD1	LSD	LSD	12.5856	14.9245	0.843285	0.000652266	0.620601	10.8233	17.8563	0.606136	3.16743e-08	0.00411193	9.7675	13.9344	0.700963	1.08687e-10	0.239812
TraesCS7A01G310500	Zinc finger protein LSD1	LSD	LSD	7.35502	10.2952	0.714411	0.00202813	0.266472	2.22424	3.7122	0.59917	0.00724742	0.0100137	3.50044	8.06347	0.434111	1.07165e-09	0.00136742
TraesCS3B01G250000	LSD1 zinc finger family protein	LSD	LSD	2.5452	1.64637	1.54595	0.0232786	0.0643189	2.26172	2.35209	0.961581	0.535103	0.864824	2.44982	1.95545	1.25281	0.345023	0.321269
TraesCS7B01G381100LC	Zinc finger protein LSD1	LSD	LSD	8.10458	9.20374	0.880575	0.0931882	0.748438	1.51084	3.44781	0.438205	7.61855e-05	7.13269e-06	3.28556	6.13773	0.535305	0.000195957	0.0199777
TraesCS1A01G279500	Zinc finger protein LSD1	LSD	LSD	64.8774	66.7174	0.972421	0.280958	1	55.9154	38.3826	1.45679	0.00591535	0.00081153	48.6407	38.5198	1.26274	0.77037	0.296552
TraesCS1B01G288600	Zinc finger protein LSD1	LSD	LSD	68.7351	61.8966	1.11048	0.548731	0.691012	65.1885	39.5732	1.64729	1.66108e-05	1.15586e-05	57.0369	38.5971	1.47775	0.417174	0.0743818
TraesCS5B01G379800	Zinc finger protein LSD1	LSD	LSD	9.95057	7.43749	1.33789	0.783717	0.231708	8.11534	9.39162	0.864104	0.502865	0.716494	8.2767	7.55475	1.09556	0.71556	0.663539
TraesCS7A01G455400	Protein longifolia 1	-	LONGIFOLIA-2-like	0.0271969	0.0284139	0.957169	0.72582	1	0.56184	2.0844	0.269545	1.63472e-07	1.08516e-11	0.0198651	0.0329384	0.603098	0.799422	1
TraesCS2A01G176000	Longifolia protein	-	LONGIFOLIA-1-like	3.78081	2.05259	1.84197	0.48132	0.00615023	8.94789	21.4124	0.417883	0.0638899	1.47938e-08	4.14277	3.2006	1.29437	0.722698	0.21935
TraesCS6B01G288500	MYB-related protein	MYB_related	LHY	0.263927	2.85153	0.0925565	5.76674e-18	7.02635e-15	0.0870188	1.94979	0.0446299	2.72517e-53	8.02008e-52	0.297149	2.98594	0.099516	7.03375e-49	7.13201e-18
TraesCS5B01G150800	LOB domain-containing protein, putative	LBD	LBD	0.314355	6.23029	0.050456	2.23128e-36	2.42072e-15	0.97916	4.82409	0.202973	1.69691e-12	3.04922e-14	0.774271	6.14816	0.125935	2.48387e-26	3.43253e-12
TraesCS2A01G194500	LOB domain-containing protein, putative	LBD	LBD	0.188128	2.13298	0.0881998	1.37863e-16	1.6527e-09	3.17569	2.78577	1.13997	0.402517	0.245023	0.412832	3.04077	0.135765	3.11153e-28	3.60778e-10
TraesCS2B01G212400	LOB domain-containing protein, putative	LBD	LBD	0.0506784	1.7074	0.0296816	3.908e-10	1.39643e-10	2.68755	2.39404	1.1226	0.619831	0.376456	0.369261	2.47925	0.148941	1.11337e-13	1.42854e-08
TraesCS4B01G078800	LOB domain-containing protein, putative	LBD	LBD	29.6421	47.0652	0.62981	0.0303953	0.104286	28.3743	42.3213	0.670448	0.00215386	0.0334874	32.098	44.61	0.719526	0.175273	0.257813
TraesCS2B01G289800	LOB domain-containing protein	LBD	LBD	0.0590219	0.177804	0.33195	0.115558	0.212349	0.365217	0.311829	1.17121	0.666663	0.707115	0.214528	0.233282	0.919608	0.769571	1
TraesCS5A01G152200	LOB domain-containing protein, putative	LBD	LBD	0.0569753	0.128214	0.444377	0.186186	0.361124	0.666569	0.263176	2.53279	0.00672885	5.17024e-05	0.0816224	0.180929	0.451129	0.276232	0.310308
TraesCS3B01G435700	LOB domain-containing protein 2	LBD	LBD	0.158593	0.0377819	4.19761	0.192476	0.0055212	0.10635	0.0531134	2.00231	0.219588	0.128136	0.0819761	0.0506093	1.61978	0.555391	0.400144
TraesCS4A01G107300	LOB domain-containing protein, putative	LBD	LBD	0.0330949	0.141897	0.233233	0.251782	0.193757	0.088585	0.20029	0.442284	0.44493	0.322294	0	0.310914	0	0.197431	0.00165577
TraesCS4B01G197100	LOB domain-containing protein, putative	LBD	LBD	0	0.0746759	0	0.353626	0.226441	0.0932736	0.0950208	0.981612	0.897803	1	0.0417309	0.199501	0.209176	0.226147	0.0743818
TraesCS4A01G236200	LOB domain-containing protein, putative	LBD	LBD	44.04	42.6921	1.03157	0.456693	0.889377	42.3195	46.3892	0.912271	0.937293	1	48.5581	41.017	1.18385	0.993261	0.459057
TraesCS1B01G270400	LOB domain-containing protein 2	LBD	LBD	0.0746438	0.0349429	2.13616	0.512229	0.215013	0.106271	0.0694516	1.53014	0.198216	0.146014	0.0618567	0.0200334	3.08767	0.200241	0.0634525
TraesCS3A01G402300	LOB domain-containing protein 2	LBD	LBD	0.769714	0.750664	1.02538	0.532371	0.997976	0.3528	0.387525	0.910393	0.939226	1	0.480853	0.934507	0.514552	0.000926762	0.0592596
TraesCS4A01G297500	LOB domain protein	LBD	LBD	0.0645676	0.0573511	1.12583	0.769486	1	0.209286	0.13334	1.56956	0.23203	0.102738	0.0893199	0.018337	4.87101	0.0629443	0.0129747
TraesCS4B01G001200	LOB domain-containing protein, putative	LBD	LBD	0.0957919	0.049564	1.93269	0.810693	0.659088	0.0551572	0.0383585	1.43794	0.863594	0.928731	0.0121658	0.0908942	0.133846	0.178968	0.368354
TraesCS1B01G235700	LOB domain-containing protein, putative	LBD	LBD	0.0990496	0.0790323	1.25328	0.995824	0.893483	0.122162	0.123834	0.986492	0.941207	1	0.0694021	0.112236	0.618356	0.511854	0.795026
TraesCS3A01G442200	Transcription factor Inducer of CBF expression 1	bHLH	ICE-41	0.704565	0.776525	0.907331	0.24969	0.866551	0.815863	0.674905	1.20886	0.124287	0.14748	1.0202	0.953462	1.07	0.805473	0.800051
TraesCS5B01G381800	Auxin-responsive protein	-	IAA-B12	2.76195	1.23684	2.23308	0.240271	0.00341554	12.2172	5.21646	2.34205	8.13303e-07	9.7881e-11	3.47942	0.638682	5.44782	0.014563	6.36437e-11
TraesCS5A01G378200	Auxin-responsive protein	-	IAA-A12	1.21015	0.0783514	15.4452	0.00514527	8.6547e-17	8.56101	4.67705	1.83043	0.000834904	1.55792e-06	1.87161	0	-	1.75098e-08	5.09332e-31
TraesCS1A01G390200	Auxin-responsive protein	-	IAA19	7.88354	4.90515	1.6072	0.242837	0.0399319	8.52741	14.9126	0.571826	4.06276e-09	0.000562718	8.3836	4.2916	1.95349	3.06968e-09	0.00186357
TraesCS7B01G242800	Auxin-responsive protein	-	IAA17	43.7467	25.4755	1.7172	0.0261133	0.0160791	61.179	60.99	1.0031	0.432068	0.610079	68.0349	33.459	2.03338	3.84361e-07	0.000610157
TraesCS3A01G108400	Auxin-responsive protein	-	IAA16	9.26489	6.10632	1.51726	0.212552	0.0755004	20.3586	18.9804	1.07261	0.0343397	0.312958	13.2426	7.39003	1.79195	0.0103847	0.0056317
TraesCS1B01G138100	Auxin-responsive protein	-	IAA15	14.6023	5.42014	2.69407	1.72901e-05	3.10274e-06	16.3461	18.3523	0.890683	0.86977	0.905738	21.8507	3.56346	6.13188	1.31902e-25	1.59819e-19
TraesCS4B01G278100	Heat shock transcription factor	HSF	HSF	23.5609	100.4	0.23467	3.32191e-26	9.51377e-08	13.1498	33.8502	0.388469	3.38569e-27	7.7585e-10	13.8911	46.5273	0.298559	3.05383e-15	9.81561e-07
TraesCS4A01G027700	Heat shock transcription factor	HSF	HSF	44.6948	121.309	0.368438	1.66936e-16	0.000206279	20.8092	50.4986	0.412074	1.02628e-17	6.69859e-09	23.6973	58.8568	0.402627	3.79702e-08	0.000295731
TraesCS7B01G272500	Heat shock transcription factor	HSF	HSF	0.46225	2.12524	0.217504	1.4402e-11	6.09532e-06	1.07342	6.71274	0.159908	3.49236e-29	2.41803e-23	0.8148	4.45899	0.182732	3.96156e-12	2.69628e-09
TraesCS7A01G355300	Heat shock transcription factor	HSF	HSF	0.260852	1.24268	0.209911	1.44294e-11	7.04631e-05	1.88659	4.37009	0.431705	2.96216e-05	9.95015e-06	0.722986	4.13895	0.174678	1.5323e-31	1.7669e-09
TraesCS5A01G383800	Heat shock transcription factor	HSF	HSF	8.88931	0.861637	10.3168	7.38971e-05	2.73157e-30	41.0521	5.94641	6.90369	6.67818e-20	3.87154e-58	27.9126	4.391	6.35678	8.19481e-53	2.70509e-20
TraesCS3B01G568300	Heat shock transcription factor	HSF	HSF	0.0120823	0.38595	0.0313054	7.48946e-05	0.00058017	0.145812	0.744185	0.195934	0.00200681	5.17024e-05	0.0109586	0.485088	0.022591	1.33867e-05	5.64467e-05
TraesCS5A01G237900	Heat stress transcription factor	HSF	HSF	0.790186	1.88405	0.419408	0.000108254	0.00246326	0.839483	4.41103	0.190315	9.40128e-23	9.15485e-24	0.505823	5.78862	0.0873824	1.82975e-26	2.67563e-19
TraesCS2B01G105100	Heat shock transcription factor	HSF	HSF	2.47519	2.94905	0.839318	0.000178266	0.623273	2.29362	2.85214	0.804175	0.225959	0.418706	2.33138	3.27382	0.712127	2.68955e-08	0.25531
TraesCS4A01G062800	Heat shock transcription factor	HSF	HSF	6.57593	10.9562	0.600204	0.000271045	0.0643528	4.54297	11.3922	0.398781	1.12807e-12	5.9792e-09	3.62911	8.96669	0.404732	5.55287e-07	0.000370912
TraesCS5B01G236400	Heat stress transcription factor	HSF	HSF	0.896659	2.03326	0.440995	0.000699192	0.00345615	0.819516	2.91128	0.281497	1.55279e-21	1.7774e-14	0.689185	6.05842	0.113757	1.10815e-30	9.32574e-17
TraesCS1A01G350400	Heat shock transcription factor	HSF	HSF	0.955642	3.39237	0.281704	0.000864033	1.54024e-05	0.627753	2.80145	0.224081	1.4888e-06	1.32736e-14	0.741834	8.25755	0.0898371	2.84247e-17	2.11318e-18
TraesCS5B01G440700	Heat shock transcription factor	HSF	HSF	11.7835	12.4008	0.950224	0.0039137	0.965125	12.8206	14.684	0.873101	0.58348	0.768598	12.7335	12.1525	1.04781	0.590603	0.805726
TraesCS2B01G232000	Heat shock transcription factor	HSF	HSF	0.0635634	0.154061	0.412585	0.00666806	0.156267	0.56876	0.349826	1.62584	0.038641	0.0120434	0.150394	0.185016	0.812874	0.531948	0.830953
TraesCS5A01G437900	Heat shock transcription factor	HSF	HSF	18.2014	20.4263	0.891076	0.00720828	0.777987	17.4346	24.1812	0.720999	0.0317079	0.0933825	20.3925	23.3605	0.872946	0.00188511	0.738122
TraesCS4A01G322300	Heat shock transcription factor family protein	HSF	HSF	6.98073	6.08434	1.14733	0.00752158	0.594523	7.05191	7.53745	0.935583	0.69337	0.971734	5.92574	5.60577	1.05708	0.241075	0.78723
TraesCS1B01G396000	Heat shock transcription factor	HSF	HSF	10.7359	4.57505	2.34661	0.0128659	9.92617e-05	5.59473	6.2043	0.901751	0.907483	0.929686	12.9782	5.90601	2.19746	0.000101949	0.000164907
TraesCS3B01G314600	Heat shock transcription factor	HSF	HSF	0.424268	0.854162	0.496707	0.0215621	0.121248	4.2078	2.68111	1.56942	7.2314e-05	0.0021437	0.479947	1.50638	0.318611	0.00016461	0.00173345
TraesCS2A01G146600	Heat shock transcription factor	HSF	HSF	0.105101	0.203252	0.517095	0.030422	0.265929	0.0628953	0.118749	0.529651	0.383521	0.357088	0.068679	0.131482	0.522347	0.209357	0.381047
TraesCS1A01G375600	Heat shock transcription factor	HSF	HSF	10.0463	4.59777	2.18504	0.0315616	0.000456866	7.47161	7.70027	0.970305	0.776547	0.829735	14.9746	7.22553	2.07246	5.03072e-06	0.000573287
TraesCS3B01G323800	Heat shock transcription factor	HSF	HSF	6.88838	4.49107	1.53379	0.043348	0.07172	5.52857	5.16641	1.0701	0.0534255	0.381701	5.57704	5.61676	0.992929	0.177853	0.954866
TraesCS2B01G171900	Heat shock transcription factor	HSF	HSF	0.0142651	0.0583926	0.244297	0.0940872	0.244447	0	0.0392101	0	0.109079	0.0785905	0.00322599	0.0169571	0.190245	0.432354	0.562473
TraesCS4B01G239700	Heat shock transcription factor	HSF	HSF	12.6441	13.9842	0.904169	0.0964352	0.813549	10.0939	18.7247	0.539069	0.0201017	0.000157185	7.81686	12.3186	0.634559	0.00046651	0.106557
TraesCS5B01G445100LC	Heat shock transcription factor	HSF	HSF	9.95174	5.68218	1.75139	0.0974159	0.0269523	10.877	6.11429	1.77895	5.86172e-05	7.50975e-05	7.82954	5.1859	1.50977	0.176221	0.13361
TraesCS3B01G438900	Heat shock transcription factor	HSF	HSF	1.28959	1.52534	0.845444	0.125908	0.618941	0.994692	1.44443	0.68864	0.0248879	0.0928082	1.53357	2.27818	0.673159	0.00158348	0.188077
TraesCS7B01G168300	Heat shock transcription factor	HSF	HSF	1.3471	0.426148	3.1611	0.159488	1.48895e-05	0.397651	0.202206	1.96656	0.0205219	0.0103868	1.91424	1.57915	1.2122	0.990922	0.500572
TraesCS6A01G098800	Heat Stress Transcription Factor family protein	HSF	HSF	1.44637	1.35157	1.07014	0.239814	0.777785	1.28637	2.39146	0.537901	3.00032e-07	0.000960026	1.30264	1.39853	0.931433	0.192669	0.995814
TraesCS2A01G089300	Heat shock transcription factor	HSF	HSF	2.52444	1.68423	1.49886	0.246572	0.0932596	1.71096	1.83296	0.933439	0.933302	0.998522	2.03379	1.98924	1.02239	0.331825	0.891332
TraesCS3A01G280800	Heat shock transcription factor	HSF	HSF	0.921054	0.968826	0.95069	0.331079	1	6.08095	2.33069	2.60908	3.02334e-08	1.56273e-11	2.71219	1.81349	1.49556	0.264701	0.134588
TraesCS7B01G470000LC	Heat shock transcription factor family protein	HSF	HSF	6.6965	5.73822	1.167	0.403851	0.53587	6.36619	6.53979	0.973456	0.336618	0.77399	6.43076	5.48619	1.17217	0.853232	0.477003
TraesCS3A01G405200	Heat shock transcription factor	HSF	HSF	0.0272125	0.0112122	2.42705	0.507793	0.392941	0.0574942	0.0286045	2.00997	0.371588	0.191088	0.0316473	0.0144768	2.18607	0.697497	0.411076
TraesCS6B01G127000	Heat Stress Transcription Factor family protein	HSF	HSF	1.33028	1.1671	1.13982	0.513842	0.651716	1.33505	2.0468	0.652263	0.0218474	0.0457254	1.20046	1.18406	1.01385	0.521976	0.875789
TraesCS3A01G289200	Heat shock transcription factor	HSF	HSF	2.41401	2.06685	1.16796	0.528458	0.576169	2.0605	2.22856	0.924591	0.999979	1	1.9705	3.2245	0.611103	0.000291127	0.0728314
TraesCS2B01G419600	Heat Stress Transcription Factor family protein	HSF	HSF	0.983016	0.632935	1.55311	0.54957	0.17754	0.721996	0.862623	0.836978	0.750645	0.842216	1.24986	1.00344	1.24557	0.942127	0.509259
TraesCS1B01G625700LC	Heat shock transcription factor	HSF	HSF	2.83891	2.60117	1.0914	0.65763	0.87808	0.54778	5.41687	0.101125	2.42836e-06	1.5948e-33	1.36166	7.8109	0.174328	6.37166e-10	2.60715e-11
TraesCS2B01G293700LC	Effector of transcription protein	HRT-like	HRT-like	12.0284	7.01877	1.71375	0.132096	0.0315307	6.49592	7.86067	0.826383	0.64902	0.667659	12.1319	6.6129	1.83458	0.00591533	0.0108091
TraesCS2B01G293800LC	Effector of transcription protein	HRT-like	HRT-like	3.44491	2.19642	1.56842	0.404442	0.0737213	2.70218	2.53798	1.06469	0.327382	0.441565	4.37496	2.46847	1.77234	0.00167139	0.0116945
TraesCS5A01G249000	Homeobox protein, putative	HD-ZIP	HD-ZIP	60.783	22.1211	2.74774	1.53761e-16	1.12839e-06	37.0428	51.5533	0.718535	0.000133472	0.103975	50.9442	23.8175	2.13894	5.84703e-08	0.000258195
TraesCS2B01G407600	Homeobox protein, putative	HD-ZIP	HD-ZIP	2.02583	16.9692	0.119383	5.38696e-10	2.28757e-13	1.9611	13.319	0.14724	1.34822e-39	9.13692e-30	0.743087	36.2419	0.0205035	1.22267e-200	1.21283e-38
TraesCS3B01G159100	Homeobox leucine-zipper protein	HD-ZIP	HD-ZIP	0.978096	3.00424	0.325572	3.43123e-08	6.2554e-05	1.96648	2.74666	0.715954	0.151495	0.152915	1.32652	3.66337	0.362104	2.25782e-10	0.000102493
TraesCS1A01G219200	Homeobox associated leucine zipper protein	HD-ZIP	HD-ZIP	2.80801	0.91134	3.08119	2.04825e-07	3.09686e-06	8.05001	5.58189	1.44216	0.00228133	0.00181194	7.97401	2.38544	3.34279	0.000128328	1.40487e-08
TraesCS5B01G197700	Homeobox protein, putative	HD-ZIP	HD-ZIP	1.17734	3.49419	0.336942	9.45461e-07	0.000162661	1.36025	1.75189	0.776445	0.309641	0.393652	1.3742	4.29699	0.319805	9.49668e-20	2.04387e-05
TraesCS5B01G246700	Homeobox protein, putative	HD-ZIP	HD-ZIP	112.46	56.5138	1.98996	4.55206e-06	0.00150447	72.138	132.117	0.546014	2.39694e-16	0.0002238	145.292	65.0292	2.23425	1.67204e-10	8.6609e-05
TraesCS1B01G393100	homeobox leucine zipper protein	HD-ZIP	HD-ZIP	0.142452	2.18627	0.0651576	6.97648e-06	9.95957e-12	0.774743	2.88121	0.268895	2.91288e-06	8.54766e-11	2.128	8.79849	0.241859	1.08131e-08	3.36945e-08
TraesCS5A01G316800	Homeobox protein, putative	HD-ZIP	HD-ZIP	29.3515	5.86057	5.00831	1.80437e-05	1.05506e-16	18.9962	14.7079	1.29157	0.149843	0.0150985	27.0876	2.79108	9.70508	1.77821e-31	3.6376e-29
TraesCS5B01G317400	Homeobox protein, putative	HD-ZIP	HD-ZIP	35.8642	10.2025	3.51524	9.4672e-05	2.9667e-10	25.3165	25.6825	0.985749	0.712547	0.684898	34.9777	6.3473	5.51065	1.95575e-24	2.09802e-17
TraesCS5A01G232700	Homeobox associated leucine zipper protein	HD-ZIP	HD-ZIP	6.34867	2.4108	2.63342	0.000118693	1.44833e-05	1.99757	2.97794	0.670787	0.0741371	0.110969	6.13382	3.01687	2.03318	1.22713e-05	0.00119666
TraesCS1A01G193400	Homeobox-leucine zipper family protein	HD-ZIP	HD-ZIP	0.711651	0.284994	2.49708	0.000898454	0.000192379	0.641118	0.596108	1.07551	0.474405	0.463814	0.741757	0.465334	1.59403	0.199791	0.0540028
TraesCS6B01G321100	Homeobox-leucine zipper protein	HD-ZIP	HD-ZIP	629.378	263.404	2.38941	0.00130502	3.62933e-05	358.21	255.599	1.40145	1.1937e-06	0.00168677	656.762	266.143	2.4677	6.16183e-27	6.95357e-06
TraesCS7A01G114000LC	Homeobox-leucine zipper protein	HD-ZIP	HD-ZIP	3.75655	1.31631	2.85386	0.00213558	7.93601e-06	2.1126	1.95745	1.07926	0.447285	0.413748	5.06519	1.60456	3.15675	1.38024e-06	1.20441e-07
TraesCS4A01G382400	Homeobox-leucine zipper protein	HD-ZIP	HD-ZIP	2.90636	1.19369	2.43477	0.00264743	0.000244629	1.54441	1.10219	1.40122	0.016603	0.0350921	4.11451	0.97678	4.21232	6.94416e-08	1.39763e-10
TraesCS6A01G240400	Homeobox protein, putative	HD-ZIP	HD-ZIP	0.0903977	0.670733	0.134774	0.00289474	3.1877e-06	0.0468069	0.21615	0.216548	0.0224082	0.00180838	0.0143963	0.57087	0.0252182	2.49788e-07	7.72532e-10
TraesCS4B01G305300	Homeobox protein, putative	HD-ZIP	HD-ZIP	8.88981	4.57909	1.94139	0.0163092	0.0037302	9.69836	7.13648	1.35898	0.00960191	0.00679521	12.3398	5.92261	2.08352	5.78743e-05	0.000413344
TraesCS5B01G231300	Homeobox associated leucine zipper protein	HD-ZIP	HD-ZIP	10.3832	4.55303	2.2805	0.0172554	0.000192342	2.89474	3.04748	0.949878	0.771957	0.902923	12.2095	4.91547	2.48389	1.94385e-06	1.88249e-05
TraesCS7A01G308400	Homeobox-leucine zipper family protein	HD-ZIP	HD-ZIP	1.33767	1.52229	0.878725	0.0478476	0.757756	1.17132	1.49439	0.78381	0.164249	0.391691	1.5652	1.86847	0.837691	0.0122597	0.690212
TraesCS6B01G284300	Homeobox protein, putative	HD-ZIP	HD-ZIP	0.545371	1.42861	0.38175	0.0490262	0.00734107	0.190619	0.462281	0.412345	0.173031	0.0507674	0.423067	0.933053	0.453422	0.107488	0.0430156
TraesCS4B01G235300	Homeobox-leucine zipper protein	HD-ZIP	HD-ZIP	15.6212	8.26396	1.89029	0.0683097	0.00462351	6.97506	5.11915	1.36254	5.64908e-07	0.00777746	15.4573	8.52248	1.81371	0.0478467	0.00530408
TraesCS1B01G173900	Homeobox leucine-zipper protein	HD-ZIP	HD-ZIP	9.19448	8.19121	1.12248	0.0725951	0.657603	9.60819	10.605	0.906001	0.923898	0.941753	11.0445	7.72572	1.42958	0.0716705	0.100917
TraesCS6A01G120600	Homeobox protein, putative	HD-ZIP	HD-ZIP	0.084847	0.319459	0.265596	0.0800378	0.109717	0	0.0354034	0	0.571054	0.717476	0	0.789204	0	5.75755e-07	6.8558e-08
TraesCS3A01G305300	Homeobox leucine zipper protein	HD-ZIP	HD-ZIP	0.0954485	0.173099	0.55141	0.113209	0.255641	0.0315722	0.0620811	0.508564	0.349511	0.399649	0.0850844	0.100242	0.848794	0.671072	0.928722
TraesCS6A01G324500	Homeobox-leucine zipper family protein	HD-ZIP	HD-ZIP	0.0556979	0.0883714	0.630271	0.175263	0.518889	0.253421	0.337814	0.75018	0.601111	0.53709	0.0564567	0.109652	0.51487	0.186879	0.325331
TraesCS7B01G326300	Homeobox protein, putative	HD-ZIP	HD-ZIP	0.253358	0.368432	0.687664	0.194739	0.664811	0.12332	0.342642	0.359907	0.0756142	0.0781066	0.338882	0.412334	0.821863	0.736978	1
TraesCS4B01G261600	Homeobox protein, putative	HD-ZIP	HD-ZIP	0.124928	0.023329	5.35505	0.22775	0.050685	0.408309	0.438404	0.931353	0.978679	1	0.147774	0.288838	0.511614	0.372631	0.267759
TraesCS1A01G372900	homeobox leucine zipper protein	HD-ZIP	HD-ZIP	0	0.0408197	0	0.289736	0.310979	0.0903574	0.0234402	3.8548	0.211266	0.0859797	0.0568571	0.16398	0.346733	0.0684414	0.199655
TraesCS2A01G389400	Homeobox protein, putative	HD-ZIP	HD-ZIP	8.819	12.1338	0.72681	0.305627	0.274555	5.51007	12.9985	0.4239	1.77462e-10	2.56014e-07	4.77402	25.1673	0.189691	7.12091e-34	4.86886e-11
TraesCS4A01G405800	Homeobox protein, putative	HD-ZIP	HD-ZIP	3.44512	2.19411	1.57017	0.438536	0.066772	4.68531	3.1381	1.49304	0.00126641	0.00103102	4.75098	2.68159	1.7717	0.0143651	0.00876463
TraesCS1A01G157500	Homeobox leucine-zipper protein	HD-ZIP	HD-ZIP	9.15305	7.57019	1.20909	0.521931	0.453623	11.3332	12.1028	0.936414	0.74029	0.961064	9.31159	7.20629	1.29215	0.314887	0.239537
TraesCS5A01G549700	Homeobox leucine-zipper protein	HD-ZIP	HD-ZIP	0.909658	0.809153	1.12421	0.600749	0.669153	1.32117	1.41438	0.934102	0.847586	0.958941	1.09126	0.751739	1.45164	0.262613	0.0972979
TraesCS5A01G043400	Homeobox leucine-zipper protein	HD-ZIP	HD-ZIP	0.861597	0.597804	1.44127	0.658933	0.156562	0.738503	0.744856	0.991471	0.586193	0.750981	1.08075	0.82408	1.31147	0.32937	0.258333
TraesCS5A01G199300	Homeobox protein, putative	HD-ZIP	HD-ZIP	2.62665	2.32888	1.12786	0.677368	0.711783	5.74172	1.38959	4.13194	2.34739e-18	2.57227e-25	2.79876	1.86953	1.49704	0.36151	0.113209
TraesCS5B01G047200	Homeobox leucine-zipper protein	HD-ZIP	HD-ZIP	1.20065	0.821864	1.46089	0.693812	0.130011	0.946077	0.899042	1.05232	0.308381	0.422876	1.43241	0.828028	1.7299	0.0543685	0.0112533
TraesCS5B01G378000	Homeobox leucine-zipper protein	HD-ZIP	HD-ZIP	2.10131	1.50637	1.39495	0.703234	0.188574	3.09318	1.87155	1.65273	3.15399e-11	4.20281e-05	3.13135	1.42038	2.20459	6.4907e-08	0.000184807
TraesCS6B01G269700	Homeobox-leucine zipper protein	HD-ZIP	HD-ZIP	1.44868	1.20099	1.20624	0.711401	0.487228	1.22727	1.47384	0.832705	0.557694	0.610139	1.90359	1.65425	1.15073	0.964628	0.569024
TraesCS6B01G354900	Homeobox-leucine zipper family protein	HD-ZIP	HD-ZIP	0.027926	0.0295944	0.943626	0.71425	1	0.0262153	0.0335895	0.780462	0.921005	1	0.0125842	0.0479103	0.262663	0.282895	0.379507
TraesCS2B01G419200	Homeobox-leucine zipper protein	HD-ZIP	HD-ZIP	0.0145058	0.00517752	2.80169	0.724399	0.448044	0.00229208	0.0201539	0.113729	0.114169	0.199163	0.00668063	0.00951596	0.702045	0.814573	1
TraesCS1B01G232700	Homeobox-leucine zipper family protein	HD-ZIP	HD-ZIP	0.149484	0.138015	1.0831	0.729679	1	0.25203	0.0619925	4.06549	0.0151097	0.00142075	0.209787	0.0470895	4.45507	0.0939651	0.0141116
TraesCS7B01G208600	Homeobox-leucine zipper family protein	HD-ZIP	HD-ZIP	1.02009	0.848713	1.20192	0.743772	0.513569	1.02689	1.23074	0.83437	0.490151	0.609435	1.30341	1.20926	1.07786	0.798534	0.735133
TraesCS1B01G208400	Homeobox-leucine zipper family protein	HD-ZIP	HD-ZIP	0.0666937	0.0488984	1.36392	0.779913	0.491824	0.0281358	0.0714304	0.393891	0.159704	0.109847	0.101721	0.0578187	1.75931	0.205937	0.0969792
TraesCS3A01G312800	Homeobox leucine-zipper protein	HD-ZIP	HD-ZIP	1.94651	1.40302	1.38737	0.791405	0.210841	1.6009	1.88749	0.848166	0.478385	0.661018	2.0821	1.42147	1.46475	0.110023	0.09814
TraesCS7A01G423800	Homeobox protein, putative	HD-ZIP	HD-ZIP	1.10523	0.828055	1.33473	0.905167	0.349208	1.24779	1.61533	0.77247	0.584639	0.501045	1.40008	0.662229	2.1142	0.0501214	0.0091488
TraesCS7B01G072700	Homeobox-leucine zipper family protein	HD-ZIP	HD-ZIP	0.0548589	0.0425849	1.28823	0.909048	0.637099	0.0322487	0.0361172	0.89289	0.977185	1	0.0474807	0.0501788	0.94623	0.835639	1
TraesCS2B01G497500	Homeobox-leucine zipper family protein	HD-ZIP	HD-ZIP	8.40331	6.50186	1.29245	0.949427	0.233951	5.99468	5.64612	1.06174	0.113176	0.233974	7.16748	8.10121	0.884742	0.0241308	0.907498
TraesCS7A01G167900	Homeobox-leucine zipper family protein	HD-ZIP	HD-ZIP	0.163966	0.12267	1.33665	0.962661	0.653246	0.208204	0.138373	1.50466	0.178796	0.0883625	0.170308	0.124146	1.37184	0.750793	0.470258
TraesCS3B01G354900	Homeobox-leucine zipper family protein	HD-ZIP	HD-ZIP	0.0675044	0.0531062	1.27112	0.996247	0.764074	0.00538487	0.05519	0.0975696	0.0157878	0.0027399	0.0355393	0.0325564	1.09162	0.936758	0.978315
TraesCS6B01G145900	Pathogenesis-related homeodomain protein	HB-PHD	HB-PHD	5.14359	2.51849	2.04233	1.39065e-09	0.00128031	3.74881	3.60111	1.04102	0.061643	0.474707	4.30203	2.92117	1.47271	0.000772461	0.0733947
TraesCS3B01G307000	Homeobox protein	HB-PHD	HB-PHD	9.97858	6.02803	1.65536	0.0177524	0.0255591	9.17203	10.8715	0.843673	0.159645	0.58002	8.1332	6.3319	1.28448	0.172515	0.273909
TraesCS3A01G273300	Homeobox protein	HB-PHD	HB-PHD	13.2152	9.2528	1.42824	0.41371	0.128338	11.8837	16.2749	0.730183	1.74208e-05	0.119379	10.8997	9.37938	1.16209	0.95345	0.523402
TraesCS3B01G131700	Homeobox protein, putative	HB-other	HB-other	1.21521	0.129532	9.38161	3.98862e-11	1.47571e-27	1.263	0.469648	2.68925	5.56821e-07	2.61742e-14	1.85478	0.296775	6.24979	1.9281e-12	2.46106e-18
TraesCS7B01G253500	Zinc finger homeobox protein 3	HB-other	HB-other	24.045	13.7763	1.74539	0.00307381	0.0130396	25.9318	10.7934	2.40257	6.28052e-38	1.34593e-13	27.593	12.5407	2.20028	5.75896e-09	0.000152574
TraesCS7B01G131100	Protein sawadee homeodomain-like 2	HB-other	HB-other	10.5145	7.1118	1.47846	0.0900252	0.0977486	9.87322	9.61884	1.02645	0.0661926	0.544317	11.084	7.97452	1.38993	0.119363	0.139421
TraesCS7A01G373500	Protein OVEREXPRESSOR OF CATIONIC PEROXIDASE 3	HB-other	HB-other	55.8631	52.3278	1.06756	0.149336	0.784862	51.2252	52.3779	0.977992	0.492294	0.785713	54.6158	41.0488	1.33051	0.185871	0.203049
TraesCS3B01G273900	Homeobox protein, putative	HB-other	HB-other	10.9048	9.86956	1.10489	0.150145	0.683822	8.62351	12.4334	0.693579	5.38255e-06	0.0566751	8.83341	8.97012	0.984759	0.0603134	0.974085
TraesCS4B01G025500	Homeobox protein BEL1 like	HB-other	HB-other	22.2907	18.7429	1.18929	0.38978	0.486878	14.4308	14.663	0.984161	0.383296	0.737048	19.4008	16.181	1.19899	0.589224	0.411085
TraesCS3B01G493200	Homeobox protein LUMINIDEPENDENS	HB-other	HB-other	5.00959	3.5512	1.41068	0.392838	0.153405	4.18474	4.12989	1.01328	0.124255	0.596777	3.97047	3.79867	1.04523	0.247873	0.837046
TraesCS3A01G454600	Homeobox protein LUMINIDEPENDENS	HB-other	HB-other	3.9038	2.79379	1.39731	0.444687	0.16763	3.43418	3.16815	1.08397	0.0045131	0.322201	3.42088	2.79802	1.22261	0.708446	0.404523
TraesCS1A01G338900	Homeobox protein	HB-other	HB-other	7.43584	6.53246	1.13829	0.478709	0.6031	5.95823	7.79762	0.764109	0.000597355	0.222227	6.49741	5.74792	1.13039	0.843055	0.586068
TraesCS6B01G467500	Protein sawadee homeodomain-like 2	HB-other	HB-other	0.00288094	0.00975089	0.295454	0.619284	1	0.0143021	0.14491	0.0986959	0.00154661	1.98027e-06	0.0105591	0.0151291	0.697933	0.761916	0.872764
TraesCS1B01G424100	Homeobox protein, putative	HB-other	HB-other	11.2395	8.40348	1.33748	0.757894	0.215189	8.75103	11.6672	0.750054	0.00608845	0.18384	9.43765	6.95543	1.35688	0.00288606	0.170174
TraesCS7A01G232600	Protein sawadee homeodomain-like 2	HB-other	HB-other	5.17775	4.10002	1.26286	0.813674	0.36279	5.19642	5.50616	0.943746	0.737043	0.94195	5.20225	4.4933	1.15778	0.902077	0.522183
TraesCS4A01G291500	Growth-regulating factor	GRF	GRF	1.04008	1.3543	0.767978	0.00442328	0.516081	0.600707	1.77781	0.337892	3.00478e-11	6.31657e-08	0.784472	1.06127	0.739184	0.0129468	0.426115
TraesCS6A01G269600	Growth-regulating factor	GRF	GRF	0.0909895	0.00862165	10.5536	0.00534001	1.44539e-06	0.0761659	0.284862	0.267378	2.49253e-05	9.67594e-07	0.0647996	0.0404925	1.60029	0.824952	0.425368
TraesCS4B01G023700LC	Growth-regulating factor	GRF	GRF	1.20693	1.78352	0.676713	0.0605402	0.254239	0.851303	3.43597	0.247762	5.55793e-16	9.86358e-15	0.677397	1.08742	0.622939	0.183786	0.149752
TraesCS6B01G296900	Growth-regulating factor	GRF	GRF	0.586659	0.686202	0.854936	0.0787553	0.722745	0.505781	1.24656	0.405743	9.37924e-10	6.34142e-06	0.7488	0.696346	1.07533	0.858683	0.77905
TraesCS2A01G398300	Growth-regulating factor	GRF	GRF	1.64172	0.858335	1.91268	0.173819	0.0324261	0.836869	1.62347	0.515482	0.0132228	0.0191212	1.98601	0.612752	3.24113	0.000571267	2.99326e-05
TraesCS4B01G060000	Growth-regulating factor	GRF	GRF	0.584718	0.620622	0.942148	0.197924	0.979823	0.589754	0.338628	1.7416	0.00213144	0.00134004	0.843732	0.879804	0.959	0.508203	1
TraesCS4A01G255000	Growth-regulating factor	GRF	GRF	0.794216	0.809036	0.981683	0.220654	1	0.292395	0.405269	0.721483	0.506465	0.368061	0.897891	1.04233	0.861426	0.130803	0.765387
TraesCS2B01G256600	Growth-regulating factor	GRF	GRF	16.7422	13.6494	1.22659	0.453798	0.406627	15.1003	15.7672	0.957705	0.528116	0.85441	15.7797	13.2711	1.18903	0.576716	0.442914
TraesCS4A01G434900	Growth-regulating factor	GRF	GRF	2.22229	1.55306	1.43091	0.552844	0.161572	1.96843	1.44075	1.36625	0.00759719	0.0211527	1.83914	1.77238	1.03767	0.609806	0.848889
TraesCS6A01G257600	Growth-regulating factor	GRF	GRF	0.849694	0.589422	1.44157	0.705225	0.309746	0.226388	0.476649	0.474958	0.2291	0.122522	0.590216	0.563447	1.04751	0.911769	0.898135
TraesCS7A01G049100	Growth-regulating factor	GRF	GRF	0.917356	0.666806	1.37575	0.724554	0.216792	0.698949	0.6792	1.02908	0.608555	0.589232	1.03087	0.68151	1.51263	0.0734134	0.100123
TraesCS4A01G040600	Homeobox protein, putative	HD-ZIP	GRASSY TILLERS1	5.0674	0.389748	13.0017	0.0151559	8.42965e-31	2.83981	6.20927	0.457349	0.00649918	1.12988e-05	3.9511	0.312245	12.6539	2.3029e-07	1.11376e-23
TraesCS4B01G113300	GRAS family transcription factor containing protein	GRAS	GRAS	2.21678	9.52743	0.232674	9.46648e-18	4.16324e-07	2.73761	10.5045	0.260614	3.71217e-29	1.1036e-15	4.11427	12.2519	0.335807	5.93558e-19	1.67104e-05
TraesCS6A01G247200	GRAS transcription factor	GRAS	GRAS	8.10651	15.9623	0.507853	2.51846e-16	0.0131048	17.5301	17.7212	0.989217	0.338833	0.710803	13.1036	18.5229	0.707431	0.000671276	0.248344
TraesCS5A01G409800	GRAS transcription factor	GRAS	GRAS	27.58	13.0854	2.10769	5.2585e-16	0.000595276	29.2043	16.2763	1.79428	2.99441e-54	4.36418e-07	28.2651	14.3229	1.97342	7.28932e-19	0.00122219
TraesCS5B01G143100	Scarecrow transcription factor family protein	GRAS	GRAS	1.30622	0.241548	5.40771	3.77478e-09	4.54011e-12	0.683093	0.21623	3.1591	6.18114e-06	5.53797e-09	1.93173	0.249006	7.75777	5.29212e-15	2.04619e-17
TraesCS2A01G213100LC	GRAS4	GRAS	GRAS	1.00345	0.164978	6.08231	1.0362e-06	2.00511e-08	0.831248	0.289461	2.87171	0.00040215	1.11082e-05	0.559033	0.0927347	6.02831	0.00240282	1.66722e-05
TraesCS5A01G144000	Scarecrow transcription factor family protein	GRAS	GRAS	2.85743	0.693876	4.11807	4.10077e-05	5.14725e-11	0.545156	0.45544	1.19699	0.221148	0.226125	2.12553	0.5834	3.64335	2.90582e-05	1.87645e-08
TraesCS1B01G037500	Scarecrow transcription factor family protein	GRAS	GRAS	1.40748	0.322837	4.35972	9.86211e-05	6.54875e-07	1.46331	0.98997	1.47814	0.0288107	0.0243505	0.985831	0.487191	2.0235	0.101761	0.0340934
TraesCS2B01G228000	Scarecrow transcription factor family protein	GRAS	GRAS	0.984107	0.17572	5.60043	0.000156822	1.56866e-07	0.929469	0.704852	1.31867	0.175424	0.208693	1.19426	0.168297	7.09613	1.84165e-05	1.07877e-09
TraesCS4B01G336200	Scarecrow transcription factor family protein	GRAS	GRAS	2.31883	0.852185	2.72105	0.000174426	3.27853e-05	1.85787	1.51159	1.22909	0.317742	0.158419	2.09855	1.2756	1.64515	0.337314	0.0668762
TraesCS3A01G233000	DELLA protein GAI	GRAS	GRAS	0.459268	0.0600551	7.64745	0.000202158	1.98898e-07	0.598006	0.554312	1.07883	0.540417	0.556994	1.37671	0.0467663	29.438	4.79829e-08	1.13034e-22
TraesCS4A01G176400	Scarecrow transcription factor family protein	GRAS	GRAS	1.79344	0.856086	2.09493	0.000966601	0.0020687	1.15857	1.70089	0.681153	0.0419092	0.0833155	1.86564	1.29613	1.4394	0.236647	0.146863
TraesCS6B01G277400	GRAS transcription factor	GRAS	GRAS	6.73439	7.99002	0.842851	0.00173087	0.654848	6.78825	7.96207	0.852573	0.455778	0.678065	8.34658	10.7135	0.779072	0.000107553	0.462205
TraesCS4A01G482000	Scarecrow transcription factor family protein	GRAS	GRAS	3.28658	4.15503	0.790989	0.00182845	0.550794	1.79995	2.49094	0.722598	0.240392	0.331219	3.48133	4.44984	0.782348	0.00159837	0.518743
TraesCS3B01G392600	Scarecrow transcription factor family protein	GRAS	GRAS	16.0798	20.981	0.766397	0.00318127	0.381878	13.4105	27.7859	0.482639	7.286e-14	3.90025e-06	14.2757	31.7356	0.449832	2.63803e-05	0.00160798
TraesCS1A01G030200	Scarecrow transcription factor family protein	GRAS	GRAS	0.261301	0.0385155	6.78431	0.0055759	0.00013951	0.264501	0.0491132	5.38554	0.0032478	1.96376e-05	0.250005	0.0182606	13.691	0.00348796	3.02513e-05
TraesCS5B01G326400	Disease resistance protein (NBS-LRR class) family	GRAS	GRAS	4.44279	2.20761	2.01249	0.00674093	0.00143005	3.65435	4.87204	0.750066	0.0320007	0.234836	4.51073	2.31186	1.95113	3.48422e-05	0.00178909
TraesCS4A01G176700	Scarecrow transcription factor family protein	GRAS	GRAS	0.205175	0.394569	0.519997	0.00785283	0.156399	0.1632	0.571812	0.285409	0.00240172	9.96286e-05	0.256826	0.35551	0.722416	0.205724	0.512986
TraesCS3A01G360300	Scarecrow transcription factor family protein	GRAS	GRAS	25.939	31.461	0.824479	0.00816598	0.576746	16.3385	47.4236	0.344523	5.55444e-24	2.36508e-12	19.134	45.1789	0.423516	2.92822e-10	0.000563182
TraesCS4A01G191300	Scarecrow transcription factor family protein	GRAS	GRAS	3.03075	3.45579	0.877005	0.00871293	0.760211	3.12954	3.31906	0.942897	0.813676	0.904104	3.31371	4.11176	0.805911	0.0170814	0.574384
TraesCS7B01G077800	Scarecrow transcription factor family protein	GRAS	GRAS	0.192699	0.474625	0.406003	0.00874766	0.0185141	0	0.0402981	0	0.0661596	0.0564688	0.0303799	2.00244	0.0151715	4.38862e-15	6.44689e-23
TraesCS5B01G494500	Scarecrow transcription factor family protein	GRAS	GRAS	6.86533	6.96003	0.986394	0.0105417	1	5.74022	10.5938	0.541849	1.73312e-05	0.000302152	7.30429	8.14339	0.896959	0.0467576	0.869565
TraesCS2A01G304000	Scarecrow transcription factor family protein	GRAS	GRAS	0.0659682	0.369468	0.178549	0.0176344	0.00179258	0.0233026	0.117682	0.198013	0.145371	0.137438	0.0659117	1.94209	0.0339386	2.3196e-11	6.93058e-16
TraesCS7A01G173000	Scarecrow transcription factor family protein	GRAS	GRAS	0.784592	1.51435	0.518104	0.0284961	0.0257215	0.0921354	1.38641	0.0664562	4.88062e-13	7.48773e-27	0.260963	5.42993	0.0480602	1.83539e-32	2.68254e-24
TraesCS2B01G217500	GRAS transcription factor	GRAS	GRAS	18.977	11.2344	1.68918	0.0310122	0.0233027	9.89199	11.9145	0.830246	0.216036	0.55065	15.3698	13.8989	1.10583	0.902272	0.635366
TraesCS4A01G176600	Scarecrow transcription factor family protein	GRAS	GRAS	0.223826	0.284075	0.787911	0.0380044	0.614155	0.180385	0.481355	0.374744	1.29396e-07	9.14931e-06	0.165165	0.280669	0.588471	0.00227127	0.137695
TraesCS4A01G260600	GRAS transcription factor	GRAS	GRAS	0.760263	0.342185	2.22179	0.041338	0.00429195	0.362392	0.854119	0.424288	0.00024584	0.000272047	1.15454	0.580869	1.98761	0.0161161	0.00747106
TraesCS4A01G465000	Receptor-like ki-se TMK4	GRAS	GRAS	0.356309	0.397366	0.896677	0.0735489	0.80529	0.545076	0.895344	0.60879	0.000965121	0.0165645	0.305955	0.395022	0.774525	0.052063	0.457817
TraesCS5A01G505900	Scarecrow transcription factor family protein	GRAS	GRAS	0.192937	0.0302909	6.36949	0.0949978	0.00585089	0.226817	0.111044	2.04259	0.336818	0.223807	0.119558	0.0871177	1.37238	0.885186	0.874727
TraesCS5B01G604500LC	GRAS transcription factor	GRAS	GRAS	44.2955	29.0006	1.5274	0.0974047	0.0715665	52.6	34.4757	1.52571	6.30886e-10	0.000218572	45.8587	30.2214	1.51742	0.000864999	0.0539635
TraesCS5B01G326100	NBS-LRR disease resistance protein, putative	GRAS	GRAS	0.564761	0.255879	2.20714	0.119327	0.00223419	0.708955	0.252755	2.80491	4.9979e-10	2.05248e-10	0.852227	0.133321	6.39227	1.0824e-12	7.2582e-14
TraesCS4A01G176200	Scarecrow transcription factor family protein	GRAS	GRAS	0.360129	0.158164	2.27693	0.124799	0.00300908	0.383354	0.833848	0.459741	2.32004e-05	0.000139105	0.532223	0.299118	1.77931	0.116322	0.020239
TraesCS5A01G648200LC	Digalactosyldiacylglycerol synthase 1, chloroplastic	GRAS	GRAS	3.10891	1.54173	2.01651	0.132957	0.0145783	2.26983	2.13047	1.06541	0.645599	0.623494	2.05201	2.88279	0.711814	0.0216737	0.357857
TraesCS2A01G189600	GRAS transcription factor	GRAS	GRAS	30.9413	19.3166	1.6018	0.152503	0.0447455	14.8169	23.839	0.621539	1.7938e-05	0.00645677	25.4991	23.1667	1.10068	0.89711	0.63573
TraesCS7A01G059000	Scarecrow transcription factor family protein	GRAS	GRAS	0.0777211	0.126181	0.615951	0.168105	0.445803	0.0397419	0.0358257	1.10931	0.898893	0.963084	0.0860844	0.0780764	1.10257	0.972718	0.925563
TraesCS1B01G223400	Scarecrow transcription factor family protein	GRAS	GRAS	10.4967	6.12067	1.71497	0.172548	0.0204877	6.98619	6.3036	1.10828	0.0199864	0.283096	14.3655	7.17302	2.00271	1.6324e-06	0.000970728
TraesCS3B01G262400	DELLA protein GAI	GRAS	GRAS	0.147442	0.217199	0.678834	0.175764	0.54623	0.0802877	0.157045	0.511239	0.407984	0.32897	0.137584	0.131073	1.04968	0.903135	0.869374
TraesCS1A01G030300	Scarecrow transcription factor family protein	GRAS	GRAS	0.121463	0.0127144	9.55322	0.185501	0.0170749	0.153452	0.105869	1.44945	0.852383	0.990481	0.204117	0.0356837	5.72018	0.137787	0.0250369
TraesCS2B01G320700	Scarecrow transcription factor family protein	GRAS	GRAS	0.234076	0.39663	0.590161	0.244263	0.267024	0.0777829	0.0576958	1.34815	0.689081	0.66149	0.0601009	1.69511	0.0354555	3.05799e-09	2.87915e-14
TraesCS3A01G408000	GRAS family transcription factor	GRAS	GRAS	41.0848	25.9938	1.58056	0.256272	0.0463945	26.968	26.8678	1.00373	0.152047	0.627878	31.2308	22.0421	1.41687	0.117375	0.111595
TraesCS4A01G176300	Scarecrow transcription factor family protein	GRAS	GRAS	0.139995	0.0569202	2.45949	0.298146	0.0928805	0.0968361	0.186841	0.518281	0.193613	0.161381	0.17209	0.477292	0.360554	0.00556502	0.0126817
TraesCS4A01G039000	GRAS transcription factor	GRAS	GRAS	18.7122	16.9205	1.10589	0.310951	0.685143	16.9071	25.493	0.663205	0.000719974	0.0251599	14.8466	15.9149	0.932875	0.222856	0.956527
TraesCS1A01G209400	GRAS transcription factor	GRAS	GRAS	6.76447	4.2836	1.57916	0.378171	0.0525025	7.44546	5.7975	1.28425	0.00137959	0.024139	12.4874	7.13154	1.75101	0.00142477	0.0093913
TraesCS1A01G304000	Scarecrow transcription factor family protein	GRAS	GRAS	0.0755369	0.135984	0.555482	0.435915	0.422398	0.0347013	0	-	0.750658	0.339597	0	0.890068	0	1.20734e-06	1.43091e-10
TraesCS6A01G159500	GRAS transcription factor	GRAS	GRAS	0.0299844	0.0121946	2.45883	0.490721	0.419982	0.0109226	0.0260788	0.418832	0.586828	0.563651	0.0272805	0.00579557	4.70712	0.334365	0.106893
TraesCS1B01G037300	Scarecrow transcription factor family protein	GRAS	GRAS	1.52505	1.0494	1.45326	0.529816	0.195053	1.2327	1.24616	0.989205	0.765144	0.879861	1.13211	1.08485	1.04356	0.605487	0.867644
TraesCS4B01G141300	GRAS family transcription factor containing protein, expressed	GRAS	GRAS	1.3319	1.15722	1.15096	0.539776	0.630598	1.06402	1.76899	0.601487	0.00201441	0.017551	1.37616	1.45656	0.944804	0.219606	0.985674
TraesCS4A01G177100	GRAS family transcription factor containing protein, expressed	GRAS	GRAS	0.185246	0.0870607	2.12778	0.549081	0.188278	0.371773	0.381713	0.97396	0.848202	0.838194	0.497727	0.0623265	7.9858	0.000634546	3.76694e-07
TraesCS2B01G214600	GRAS transcription factor	GRAS	GRAS	0.351989	0.211386	1.66515	0.569747	0.214486	0.16676	0.296458	0.562508	0.42114	0.221761	0.327718	0.383141	0.855345	0.735336	1
TraesCS4B01G141400	Scarecrow transcription factor family protein	GRAS	GRAS	0.902917	0.563192	1.60321	0.605514	0.131783	1.0937	1.08546	1.00759	0.71418	0.788186	0.832689	1.51468	0.549747	0.0182266	0.0711495
TraesCS4B01G266700	GRAS transcription factor	GRAS	GRAS	21.5852	17.9637	1.2016	0.645437	0.455587	17.1596	24.6731	0.695478	5.17791e-05	0.0560251	16.4193	15.8794	1.034	0.402581	0.838987
TraesCS2B01G413500	GRAS transcription factor	GRAS	GRAS	11.4574	9.43833	1.21392	0.714725	0.441848	6.02419	8.56478	0.703368	0.000432785	0.09011	11.4048	10.9874	1.03799	0.743911	0.782716
TraesCS4B01G141500	Scarecrow transcription factor family protein	GRAS	GRAS	0.249753	0.175712	1.42138	0.814384	0.344857	0.0455547	0.470561	0.0968092	1.44402e-06	2.84605e-11	0.137734	0.48412	0.284504	0.000210692	0.000945717
TraesCS4B01G054000	GRAS transcription factor	GRAS	GRAS	0.474878	0.393621	1.20644	0.826976	0.641372	0.827896	1.02421	0.808325	0.608281	0.593489	0.738756	0.611358	1.20839	0.92537	0.541676
TraesCS2A01G395400	GRAS transcription factor	GRAS	GRAS	10.0182	7.94738	1.26056	0.843631	0.363439	6.13321	6.73629	0.910472	0.937194	0.967646	9.83156	8.61793	1.14083	0.968711	0.552867
TraesCS4B01G124000	Scarecrow transcription factor family protein	GRAS	GRAS	3.85436	3.06007	1.25957	0.845046	0.384228	2.73889	3.64	0.752443	0.08626	0.208567	4.3235	4.35541	0.992674	0.533163	0.955929
TraesCS3B01G441600	GRAS family transcription factor	GRAS	GRAS	31.1041	24.578	1.26552	0.859069	0.343962	24.8051	28.0012	0.885859	0.693248	0.855025	27.9707	27.2459	1.0266	0.359373	0.87632
TraesCS5A01G506100	Scarecrow transcription factor family protein	GRAS	GRAS	0.0780594	0.0488253	1.59875	0.884326	0.754515	0.0799838	0.0680199	1.17589	0.765407	0.886457	0.0336862	0.0628728	0.535783	0.41842	0.604854
TraesCS5B01G138100	Scarecrow transcription factor family protein	GRAS	GRAS	3.17751	2.4322	1.30643	0.890771	0.265397	2.4621	2.92492	0.841766	0.473121	0.637079	2.7477	2.12632	1.29223	0.20855	0.265094
TraesCS7B01G682800LC	cysteine-rich RECEPTOR-like ki-se	GRAS	GRAS	0.00341151	0.0020883	1.63364	0.958123	0.804866	0.0153593	0.00317598	4.83608	0.216449	0.0822237	0.0297327	0.013312	2.23353	0.424509	0.402367
TraesCS1B01G035700LC	Scarecrow transcription factor family protein	GRAS	GRAS	0.470903	0.303585	1.55114	0.966682	0.561046	0.890293	0.442001	2.01423	0.017269	0.016348	0.577169	0.316467	1.82379	0.65478	0.399834
TraesCS3B01G135400	Gigantea-like protein	-	GIGANTEA-B	43.1325	7.7864	5.53947	7.76565e-25	7.24059e-19	50.9249	2.95166	17.253	4.9277e-236	1.77817e-119	28.9837	2.4601	11.7815	4.43775e-32	3.82094e-35
TraesCS3A01G116300	Gigantea-like protein	-	GIGANTEA-A	34.2733	4.64475	7.37894	1.31771e-33	4.91441e-26	42.5691	1.95505	21.774	3.33437e-230	1.34177e-136	23.9992	1.74271	13.7712	3.50549e-42	4.34743e-39
TraesCS5B01G233000	D--binding storekeeper protein-related transcriptio-l regulator, putative	GeBP	GeBP	6.98887	3.12139	2.23903	3.56665e-07	0.000300604	5.77309	4.07716	1.41596	1.63392e-06	0.0056907	7.24877	3.12638	2.31858	2.81683e-12	0.000119981
TraesCS7B01G105700	D--binding storekeeper protein-related transcriptio-l regulator	GeBP	GeBP	3.6525	1.50994	2.41897	1.71419e-05	0.000250577	5.57251	3.77941	1.47444	0.00197277	0.00393419	5.06422	2.55565	1.98158	0.0288397	0.00450937
TraesCS4B01G159600	D--binding storekeeper protein-related transcriptio-l regulator	GeBP	GeBP	0.929954	0.222834	4.1733	2.01061e-05	9.67075e-06	0.699282	0.449627	1.55525	0.0845368	0.0696074	1.08498	0.272378	3.98337	0.00678407	3.08596e-05
TraesCS3B01G040600	D--binding storekeeper protein-related transcriptio-l regulator	GeBP	GeBP	10.9335	6.49294	1.68391	0.000416636	0.0222279	10.1808	10.2984	0.988585	0.26498	0.711845	10.9137	6.94611	1.5712	2.37215e-05	0.0433849
TraesCS3A01G165200	D--binding storekeeper protein-related transcriptio-l regulator	GeBP	GeBP	5.64582	2.68234	2.10481	0.000791406	0.00123317	9.65864	3.10196	3.11372	4.60441e-34	1.45017e-18	8.99476	2.77976	3.23581	1.15683e-13	3.70798e-08
TraesCS2B01G176900	D--binding storekeeper protein-related transcriptio-l regulator	GeBP	GeBP	2.20475	0.810444	2.72042	0.0178125	0.000284332	1.24962	1.209	1.0336	0.608225	0.711814	1.78579	1.21084	1.47484	0.48151	0.162377
TraesCS6A01G326000	D--binding storekeeper protein-related transcriptio-l regulator	GeBP	GeBP	5.16505	3.09637	1.6681	0.106779	0.0353667	6.86137	6.01002	1.14166	0.0575936	0.208051	6.73865	4.00636	1.68199	0.0594058	0.0244982
TraesCS4A01G138100	D--binding storekeeper protein-related transcriptio-l regulator	GeBP	GeBP	0.66351	0.368569	1.80023	0.137466	0.0340913	0.717136	0.408011	1.75764	6.78859e-05	0.000557928	1.04204	0.480319	2.16948	0.00180994	0.00146673
TraesCS6B01G360100	D--binding storekeeper protein-related transcriptio-l regulator, putative	GeBP	GeBP	1.87497	1.15798	1.61916	0.22039	0.062088	1.66156	1.72334	0.964151	0.841137	0.896593	1.66616	0.966899	1.7232	0.0175318	0.0240521
TraesCS4B01G044100	D--binding storekeeper protein-related transcriptio-l regulator	GeBP	GeBP	4.62664	4.14292	1.11676	0.263468	0.709456	5.23042	4.67187	1.11956	0.0596738	0.264206	4.92958	4.64194	1.06197	0.651421	0.779618
TraesCS3B01G200500	D--binding storekeeper protein-related transcriptio-l regulator	GeBP	GeBP	5.51296	3.29548	1.67288	0.289388	0.0388371	9.2012	3.70836	2.48121	9.30643e-22	3.6261e-12	7.88013	4.78936	1.64534	0.023019	0.0291148
TraesCS7A01G199000	D--binding storekeeper protein-related transcriptio-l regulator	GeBP	GeBP	2.80564	1.61761	1.73444	0.397618	0.0341416	2.10275	2.10357	0.999608	0.750565	0.808891	3.09174	1.64071	1.88439	0.075776	0.0114636
TraesCS6A01G329300	D--binding storekeeper protein-related transcriptio-l regulator, putative	GeBP	GeBP	0.91715	0.589688	1.55531	0.424721	0.117881	1.04844	1.00501	1.04322	0.635247	0.616891	1.0918	0.679922	1.60577	0.368307	0.096381
TraesCS7B01G074000	D--binding storekeeper protein-related transcriptio-l regulator, putative	GeBP	GeBP	0.777091	0.550302	1.41212	0.53332	0.183744	0.688686	0.714819	0.963441	0.667138	0.853848	0.921533	0.661717	1.39264	0.198576	0.142653
TraesCS7B01G333700	Receptor protein ki-se-like	-	GATA-7	4.28396	3.75104	1.14207	0.71253	0.580047	2.63142	11.4445	0.22993	3.97954e-13	3.98756e-21	2.35124	3.45548	0.680439	0.00935037	0.196577
TraesCS5A01G022100	GATA transcription factor	GATA	GATA	8.83257	0.70479	12.5322	2.30018e-53	3.01439e-38	3.10673	1.01332	3.0659	2.77071e-13	6.16718e-16	8.06491	0.710506	11.3509	8.76035e-25	1.08037e-29
TraesCS2B01G406400	GATA transcription factor	GATA	GATA	37.5547	9.49784	3.95402	1.94758e-29	5.88977e-12	24.3361	14.6949	1.65609	2.98206e-11	1.39301e-05	43.5531	12.1397	3.58767	5.9637e-53	1.88699e-10
TraesCS7B01G264800	GATA transcription factor	GATA	GATA	96.5259	24.7886	3.89396	6.70513e-14	7.03488e-12	147.955	40.8047	3.62594	9.08976e-38	1.59232e-28	97.4494	31.7524	3.06904	5.37423e-05	2.67148e-08
TraesCS4B01G065300	GATA transcription factor	GATA	GATA	6.64481	11.0552	0.601058	1.59387e-12	0.0700602	6.7887	9.54135	0.711503	0.000337755	0.0941232	6.84889	8.89816	0.769697	0.0254309	0.412187
TraesCS4A01G249400	GATA transcription factor	GATA	GATA	8.72075	14.4095	0.605208	5.81777e-11	0.075823	8.10373	13.7144	0.590891	1.14648e-10	0.00227591	8.67221	12.106	0.716358	0.020508	0.260175
TraesCS2A01G561300	GATA transcription factor, putative	GATA	GATA	9.58741	3.30831	2.89798	3.33144e-10	4.5263e-07	9.3775	7.96961	1.17666	0.00100129	0.114846	10.0698	3.83133	2.62827	6.30818e-12	3.27664e-06
TraesCS7A01G363100	GATA transcription factor	GATA	GATA	56.9622	21.9398	2.5963	7.00871e-09	4.53195e-06	145.756	44.9184	3.24491	2.7252e-30	3.17168e-24	69.2632	33.9837	2.03813	0.000227763	0.000608703
TraesCS3B01G603900	GATA transcription factor, putative	GATA	GATA	7.07317	2.32179	3.04642	3.5589e-07	6.50707e-07	5.9363	5.94862	0.997929	0.592758	0.711372	9.89062	3.3893	2.91819	2.98081e-10	7.02477e-07
TraesCS6B01G285300	GATA transcription factor	GATA	GATA	9.34378	3.92344	2.38153	2.91613e-06	8.0589e-05	8.71285	5.09898	1.70874	4.47456e-13	1.20919e-05	9.83717	3.81553	2.57819	9.0121e-09	8.79311e-06
TraesCS1A01G340900	GATA transcription factor	GATA	GATA	1.59081	0.455842	3.48982	5.33079e-06	4.23574e-07	1.47269	0.846016	1.74073	5.58268e-05	0.00027813	2.04591	0.651918	3.13829	2.26866e-07	1.36397e-06
TraesCS1A01G221600	GATA transcription factor	GATA	GATA	0.40936	0.0112364	36.4316	5.15646e-05	6.00662e-12	1.60341	0.565158	2.8371	0.002424	6.69609e-10	0.339683	0.0166049	20.4568	0.0140708	5.47304e-08
TraesCS2B01G618500	GATA transcription factor, putative	GATA	GATA	0.762978	0.291461	2.61777	0.000129617	6.66442e-05	0.679722	0.558694	1.21663	0.0606556	0.107409	0.657612	0.348694	1.88593	0.018232	0.00507815
TraesCS2A01G388300	GATA transcription factor	GATA	GATA	18.7993	8.32357	2.25856	0.000450117	0.000179096	15.5297	9.93101	1.56376	1.25056e-11	0.000113126	22.806	9.30133	2.4519	2.20108e-07	1.60998e-05
TraesCS7B01G323600	GATA transcription factor	GATA	GATA	8.50989	9.90203	0.859409	0.000471065	0.68952	12.1401	11.9503	1.01588	0.395932	0.580911	8.53548	8.64864	0.986917	0.518518	0.966117
TraesCS1A01G097300	GATA transcription factor, putative	GATA	GATA	18.8463	7.19708	2.6186	0.00181504	5.38779e-06	14.0393	5.56816	2.52135	1.44668e-06	2.99348e-14	12.7052	3.751	3.38714	1.71627e-05	1.58494e-09
TraesCS3A01G538400	GATA transcription factor, putative	GATA	GATA	4.98467	2.01293	2.47632	0.00878966	0.000122943	5.42105	4.44861	1.2186	0.0655978	0.0996163	8.57604	3.27734	2.61677	1.16085e-05	1.36557e-05
TraesCS3A01G274900	GATA transcription factor	GATA	GATA	1.74456	0.816159	2.13753	0.0557981	0.00312043	3.27626	0.623168	5.25743	1.23941e-19	4.80916e-28	3.84542	1.87386	2.05215	0.000175169	0.00152643
TraesCS7A01G422900	GATA transcription factor, putative	GATA	GATA	2.29725	2.47955	0.926477	0.0623337	0.954796	1.66218	4.63728	0.358439	5.04129e-12	6.81581e-08	1.6605	3.3825	0.490911	1.40336e-06	0.0151814
TraesCS4A01G409600	GATA transcription factor	GATA	GATA	0.529248	0.17634	3.00129	0.083028	0.0352849	0.648405	0.337733	1.91988	0.0567894	0.0525905	0.896635	0.0923178	9.71248	0.000379911	1.00661e-06
TraesCS6B01G412300	GATA transcription factor	GATA	GATA	9.61427	4.5657	2.10576	0.091719	0.000684747	4.75888	9.52392	0.499677	2.24627e-05	1.70188e-05	6.26618	6.8522	0.914478	0.371925	0.892101
TraesCS6A01G118800	GATA transcription factor	GATA	GATA	4.39369	3.99091	1.10092	0.109945	0.712523	5.31606	4.6383	1.14612	0.00124036	0.185961	5.63958	3.77543	1.49376	0.00400835	0.0804395
TraesCS2A01G391700	GATA transcription factor, putative	GATA	GATA	5.6345	3.78815	1.4874	0.170879	0.0924989	5.68802	5.19855	1.09415	0.0220135	0.315465	4.74702	4.01621	1.18196	0.734099	0.452807
TraesCS5A01G118500	GATA transcription factor	GATA	GATA	10.0365	6.30981	1.59063	0.17122	0.0555095	15.3584	9.20762	1.66801	1.39587e-12	1.77866e-05	13.0662	8.94358	1.46096	0.0582063	0.092
TraesCS2B01G410200	GATA transcription factor, putative	GATA	GATA	3.86331	3.62639	1.06533	0.256107	0.841474	3.53485	3.32284	1.0638	0.276121	0.415875	4.15326	2.79119	1.48799	0.0599406	0.0772062
TraesCS3B01G308500	GATA transcription factor	GATA	GATA	0.012487	0.0422906	0.295266	0.269131	0.40313	0	0.00539457	0	0.816984	1	0.0527323	0.0341357	1.54478	0.861818	0.73306
TraesCS5B01G508800	GATA transcription factor, putative	GATA	GATA	11.8205	7.43182	1.59053	0.28469	0.0452725	8.14643	11.3779	0.715984	0.00828117	0.114176	12.5512	10.4381	1.20243	0.784318	0.394667
TraesCS1B01G353700	GATA transcription factor	GATA	GATA	1.42351	0.659267	2.15923	0.302999	0.00355421	1.08502	0.711826	1.52428	0.0793559	0.0130667	1.33395	0.462413	2.88477	0.000992868	6.4875e-05
TraesCS4A01G364700	GATA transcription factor, putative	GATA	GATA	7.98536	5.17027	1.54448	0.323131	0.0730096	5.50113	10.5649	0.520697	1.53511e-06	0.000307146	9.74296	6.36698	1.53023	0.238439	0.0658529
TraesCS7B01G323300	GATA transcription factor, putative	GATA	GATA	3.06213	3.02726	1.01152	0.372165	0.924525	1.90525	6.56871	0.290049	5.0721e-22	3.08314e-12	2.71012	3.92216	0.690975	0.00107239	0.226081
TraesCS1B01G126600	GATA transcription factor, putative	GATA	GATA	26.0758	16.3697	1.59293	0.421662	0.0410622	20.4152	13.2436	1.54152	0.000417643	8.9124e-05	19.8169	8.85463	2.23802	0.00125848	6.41395e-05
TraesCS6A01G239200	GATA transcription factor	GATA	GATA	9.70895	7.95151	1.22102	0.636098	0.450143	8.59936	7.33093	1.17302	0.00147842	0.117223	11.2233	8.34163	1.34546	0.23106	0.187763
TraesCS1B01G234800	GATA transcription factor	GATA	GATA	0.843798	0.484147	1.74285	0.650882	0.0790471	2.69299	1.87664	1.43501	0.0284963	0.00785636	0.97998	0.497028	1.97168	0.436882	0.0193277
TraesCS5B01G018600	GATA transcription factor	GATA	GATA	12.8882	11.6762	1.1038	0.658132	0.669199	9.15563	11.4392	0.800375	0.365697	0.331323	9.74145	4.67884	2.08202	5.58561e-08	0.000588935
TraesCS4B01G498200LC	Ras-specific guanine nucleotide-releasing factor 1	GATA	GATA	0.385349	0.287339	1.3411	0.843168	0.42007	0.343781	0.454054	0.757136	0.608365	0.639075	0.336446	0.259835	1.29484	0.902396	0.667192
TraesCS2A01G561400	GATA transcription factor-like protein	GATA	GATA	0.0856737	0.0601535	1.42425	0.857029	0.586947	0.161545	0.137441	1.17537	0.672202	0.686607	0.238542	0.0822035	2.90184	0.10356	0.0218978
TraesCS5B01G117700	GATA transcription factor	GATA	GATA	6.16697	4.47822	1.3771	0.897937	0.224925	8.71379	5.9273	1.47011	1.08309e-08	0.00111661	8.12841	6.49483	1.25152	0.471133	0.312682
TraesCS6A01G374600	GATA transcription factor	GATA	GATA	8.77615	6.62932	1.32384	0.972448	0.271835	4.27665	12.8327	0.333262	2.11429e-16	1.71817e-12	7.68129	9.10156	0.843953	0.115185	0.669216
TraesCS6B01G146800	GATA transcription factor	GATA	GATA	5.56097	4.31896	1.28757	0.978639	0.309182	6.18569	5.00532	1.23582	1.99956e-05	0.0472408	6.49158	4.29754	1.51053	0.000162699	0.0606874
TraesCS4B01G272100	Gibberellin 2-beta-dioxyge-se	-	GA2ox-B11	0.0376234	0.00750246	5.01481	0.921202	0.340254	2.91406	5.05335	0.57666	0.0159138	0.00738748	0.0203425	0	-	0.966986	0.795026
TraesCS4A01G033200	Gibberellin 2-beta-dioxyge-se	-	GA2ox-A11	0	0	-	-	1	3.29063	3.90809	0.842005	0.673578	0.622634	0.0215484	0.0147527	1.46063	0.892708	1
TraesCS2A01G379000	Gibberellin 2-beta-dioxyge-se	-	GA2ox6	0.0121921	0	-	0.988891	0.547697	9.63376	2.47264	3.89614	1.68823e-22	1.19274e-26	0.0672845	0.0140109	4.8023	0.268313	0.19153
TraesCS1B01G274200	Gibberellin 20 oxidase 2	-	GA20ox-B4	0.0419441	0.41423	0.101258	0.000166233	2.69047e-08	1.38892	8.13543	0.170725	4.82024e-05	4.32618e-28	0.0811618	0.642539	0.126314	0.0285657	5.04284e-10
TraesCS1A01G263600	Gibberellin 20 oxidase 2	-	GA20ox-A4	1.58771	0.0526579	30.1515	1.72178e-13	5.36149e-39	2.07996	5.89067	0.353095	0.108183	2.2671e-10	10.179	0.17095	59.5436	1.89119e-09	2.50049e-64
TraesCS3B01G439900	Gibberellin 20 oxidase 2	-	GA20ox2	0.229265	0.0817898	2.80309	0.0514369	0.00697407	26.2618	51.8633	0.506366	0.000338647	3.00957e-05	0.730066	0.0044368	164.548	6.71449e-09	1.87927e-25
TraesCS4A01G319100	Gibberellin 20 oxidase	-	GA20ox1	30.6234	3.34033	9.16779	2.98097e-09	1.8393e-31	31.1895	28.4503	1.09628	0.0763025	0.251453	42.3889	2.14245	19.7852	2.35231e-09	4.7913e-46
TraesCS5A01G178600	Myb family transcription factor family protein	G2-like	G2-like	21.5366	26.7659	0.804625	3.60932e-22	0.498607	20.8707	26.7834	0.779239	0.00146859	0.283881	21.1557	28.5982	0.739756	4.58953e-07	0.327171
TraesCS3A01G361800	Two-component response regulator	G2-like	G2-like	2.77517	0.242362	11.4505	5.99508e-15	1.1883e-23	12.3583	0.557212	22.1788	2.13675e-117	1.12835e-92	5.64408	0.275382	20.4954	5.83935e-30	5.9688e-35
TraesCS4A01G131700	Myb-like transcription factor family protein	G2-like	G2-like	25.0789	33.3622	0.751717	2.81288e-14	0.373328	29.8704	43.9315	0.679932	8.84924e-08	0.0407123	24.4467	33.7398	0.724566	6.02602e-07	0.296089
TraesCS1A01G309200	MYB transcription factor	G2-like	G2-like	41.2279	12.2271	3.37184	1.42701e-13	2.02167e-09	31.8277	20.2456	1.57208	4.27297e-09	6.2069e-05	30.5179	12.4707	2.44718	7.68643e-10	1.0774e-05
TraesCS3B01G394200	Two-component response regulator	G2-like	G2-like	3.21176	0.366296	8.76822	1.54367e-11	5.18e-18	9.93884	0.533373	18.634	2.84655e-36	2.43004e-71	6.37673	0.450234	14.1631	2.15138e-25	5.58123e-27
TraesCS7A01G411100	Two-component response regulator	G2-like	G2-like	1.48083	0.462634	3.20086	3.49397e-11	2.75676e-07	1.90318	1.29259	1.47238	3.03177e-05	0.00223142	1.9129	0.821124	2.32962	8.6255e-07	0.000100693
TraesCS5B01G176300	Myb family transcription factor family protein	G2-like	G2-like	15.1401	15.5129	0.975965	1.85921e-10	1	13.0331	18.2588	0.713797	4.7936e-07	0.0844826	13.2624	15.5012	0.855576	1.98038e-06	0.6928
TraesCS2B01G135600	Two-component response regulator	G2-like	G2-like	3.06584	0.56541	5.42234	2.60792e-09	2.75586e-12	1.90758	1.09924	1.73537	0.0134565	0.000761908	2.19137	1.31778	1.66293	0.260804	0.0616152
TraesCS2A01G100600	Myb family transcription factor APL	G2-like	G2-like	0.391105	1.70572	0.229291	5.38471e-09	4.93615e-06	1.79549	0.775634	2.31487	0.000245544	1.29633e-07	0.968544	1.44733	0.669194	0.0466487	0.212776
TraesCS3B01G144100	Two-component response regulator	G2-like	G2-like	9.40255	2.35417	3.994	8.63044e-09	9.252e-12	1.71728	2.49307	0.688822	0.0585731	0.116919	6.05892	2.50683	2.41697	1.69502e-05	1.86776e-05
TraesCS1B01G320000	MYB transcription factor	G2-like	G2-like	32.3925	11.9922	2.70113	3.31597e-08	1.9732e-06	23.2566	15.8339	1.46879	2.47193e-06	0.000842731	24.1716	11.1105	2.17557	5.12901e-09	0.000183957
TraesCS1A01G258400	Two-component response regulator	G2-like	G2-like	18.2407	5.13545	3.55192	7.2699e-08	8.05998e-10	9.96738	11.5454	0.863321	0.624425	0.738955	16.0667	5.7417	2.79825	1.15346e-12	5.74732e-07
TraesCS5B01G176200	Myb family transcription factor APL	G2-like	G2-like	8.07345	8.96403	0.900649	4.55695e-07	0.823826	9.87209	10.3753	0.951496	0.45767	0.886156	8.32464	7.47219	1.11408	0.96959	0.585455
TraesCS4B01G174600	Myb family transcription factor APL	G2-like	G2-like	7.16593	12.5603	0.570522	1.94709e-06	0.0491482	9.13679	10.0182	0.912016	0.979117	0.969441	8.36451	11.8155	0.707927	0.00610159	0.254107
TraesCS6A01G155400	Myb family transcription factor APL	G2-like	G2-like	7.74082	2.81106	2.7537	4.97662e-06	2.48567e-06	4.3036	5.15709	0.834502	0.322943	0.585124	6.19432	2.33306	2.65502	1.89008e-07	6.52893e-06
TraesCS1B01G477900LC	Ribosomal R- small subunit methyltransferase C	G2-like	G2-like	28.3926	7.28483	3.89749	2.52291e-05	1.6813e-11	12.1372	14.0024	0.866792	0.430659	0.713356	12.7184	5.37253	2.36731	1.00335e-08	4.11441e-05
TraesCS2B01G277300	Two-component response regulator	G2-like	G2-like	41.2327	67.288	0.612778	5.06224e-05	0.0842629	49.8834	74.3349	0.671062	3.57011e-09	0.030399	45.3383	51.0908	0.887406	0.385374	0.797692
TraesCS7B01G372000	Homeodomain-like superfamily protein	G2-like	G2-like	0	0.140296	0	5.35332e-05	0.000972949	0.0142739	0.14247	0.100189	0.0284954	0.00150282	0.0437022	0.262427	0.166531	0.000746627	0.00422353
TraesCS6A01G385500	Myb family transcription factor family protein	G2-like	G2-like	2.64145	1.18907	2.22145	6.26842e-05	0.00064612	2.79033	3.17208	0.879654	0.702699	0.796223	2.95569	2.06248	1.43308	0.266508	0.152151
TraesCS6B01G138200	Myb family transcription factor-like	G2-like	G2-like	3.73137	4.69148	0.795349	0.00016287	0.497475	2.89256	5.43394	0.532314	3.92159e-05	0.000472398	2.82718	3.44715	0.820151	0.00875972	0.605673
TraesCS5B01G407600	Myb family transcription factor-like protein	G2-like	G2-like	1.48955	0.428259	3.47814	0.000167515	1.7061e-08	2.15194	1.12533	1.91228	2.18193e-08	3.39815e-07	1.98422	0.526327	3.76993	3.33793e-10	6.80208e-10
TraesCS3A01G526600	Two-component response regulator	G2-like	G2-like	3.27433	7.27074	0.450343	0.000174766	0.00623052	1.83972	1.45781	1.26198	0.208515	0.124428	1.09449	2.21878	0.493285	0.0127919	0.0257253
TraesCS6B01G183500	Myb family transcription factor APL	G2-like	G2-like	7.28634	3.03935	2.39733	0.000348861	4.97182e-05	2.70186	4.30226	0.628009	0.00115572	0.0149771	7.36673	2.72634	2.70205	1.7307e-06	2.0069e-06
TraesCS4A01G130000	Myb family transcription factor APL	G2-like	G2-like	7.39722	10.5618	0.700378	0.000601585	0.244145	10.8847	7.96334	1.36685	9.70013e-05	0.00608082	7.63309	10.1104	0.754977	0.0269126	0.368376
TraesCS7B01G372200	Homeodomain-like superfamily protein	G2-like	G2-like	0.0293719	0.188816	0.155558	0.000782631	0.0214331	0.0391055	0.324388	0.120552	0.000886282	4.00377e-05	0.224304	0.260939	0.859602	0.551411	0.909421
TraesCS2B01G117800	Myb family transcription factor APL	G2-like	G2-like	0.312419	0.881683	0.354344	0.000994583	0.00333009	0.784881	0.278943	2.81377	0.000464306	1.04546e-06	0.394763	0.765468	0.515714	0.00540436	0.0466742
TraesCS4A01G455400LC	MYB transcription factor	G2-like	G2-like	0.768455	1.49983	0.512362	0.00204402	0.126514	1.41803	1.87648	0.755686	0.401642	0.442923	0.914303	1.19268	0.766596	0.2766	0.614182
TraesCS6B01G293700	Myb family transcription factor-like	G2-like	G2-like	0.1982	0.030847	6.42527	0.00217265	4.25508e-07	0.0436483	0.0190722	2.28858	0.181842	0.155906	0.103404	0.0587288	1.76071	0.54252	0.218073
TraesCS5B01G068000	Myb family transcription factor-like	G2-like	G2-like	1.0143	1.06859	0.949196	0.0026573	0.976759	0.331539	0.945132	0.350786	8.08464e-10	7.94579e-08	0.822482	0.686784	1.19759	0.733395	0.439999
TraesCS3B01G124100	Myb-like transcription factor family protein	G2-like	G2-like	8.93596	8.15266	1.09608	0.00322471	0.72888	7.41341	8.91881	0.83121	0.119924	0.535183	7.37912	8.0497	0.916694	0.00143975	0.888074
TraesCS5B01G075300	Two-component response regulator	G2-like	G2-like	61.2115	69.452	0.88135	0.00401141	0.770203	27.8196	55.9694	0.49705	7.54504e-11	1.14362e-05	60.9304	49.1185	1.24048	0.905462	0.366279
TraesCS6B01G357800	Short-chain dehydroge-se/reductase family protein	G2-like	G2-like	5.77527	6.45428	0.894797	0.00417098	0.800057	9.12135	11.1533	0.817814	0.204972	0.462788	7.38155	6.17073	1.19622	0.841652	0.45415
TraesCS5B01G406300	Two-component response regulator	G2-like	G2-like	53.4175	23.4768	2.27533	0.00732568	9.82397e-05	58.0153	26.1173	2.22134	1.9452e-16	2.8438e-12	44.1042	16.6953	2.64172	0.000961003	1.64327e-06
TraesCS3B01G882200LC	meristematic receptor-like ki-se	G2-like	G2-like	0.177446	0.383396	0.462826	0.00947477	0.244549	0.24134	0.122056	1.97729	0.305338	0.281822	0.072652	0.242262	0.29989	0.159553	0.108362
TraesCS7B01G238000	MYB transcription factor-like	G2-like	G2-like	0.912709	1.10405	0.82669	0.0140602	0.640952	0.600094	0.886451	0.676962	0.152332	0.205915	0.706274	0.700944	1.0076	0.759821	0.891594
TraesCS5A01G402800	Myb family transcription factor-like protein	G2-like	G2-like	0.236052	0.100519	2.34833	0.0183396	0.00512256	0.185002	0.128189	1.4432	0.0888642	0.0984515	0.22091	0.114688	1.92619	0.0911022	0.041534
TraesCS7A01G345200	MYB transcription factor-like	G2-like	G2-like	0.378018	0.433925	0.87116	0.0243275	0.772578	0.2756	0.473955	0.581489	0.0400921	0.0216002	0.358174	0.352972	1.01474	0.717781	0.925724
TraesCS6B01G012800	Myb family transcription factor-like protein	G2-like	G2-like	9.46765	6.03791	1.56803	0.0398154	0.0543779	8.13943	8.45813	0.96232	0.658415	0.858804	7.51548	6.77865	1.1087	0.859305	0.633781
TraesCS3A01G161000	Two-component response regulator-like protein	G2-like	G2-like	58.0029	55.0085	1.05444	0.0494306	0.819862	45.9561	55.5594	0.827153	0.391595	0.529655	53.6635	50.2344	1.06826	0.58374	0.729471
TraesCS4B01G072500	Myb family transcription factor-like protein	G2-like	G2-like	0.144734	0.0528221	2.74003	0.0675367	0.00570311	0.440249	0.192964	2.28151	5.69505e-05	6.57638e-07	0.21106	0.097968	2.15437	0.0507068	0.0209666
TraesCS6A01G108800	Myb-like transcription factor family protein	G2-like	G2-like	0.00825015	0.0433092	0.190494	0.0713768	0.170555	0.020493	0.0357532	0.573177	0.589389	0.661165	0.0261004	0.0863138	0.30239	0.0317331	0.143267
TraesCS7B01G284400	Myb family transcription factor family protein	G2-like	G2-like	6.30657	3.49935	1.80221	0.0720546	0.0116234	5.78381	5.24074	1.10362	0.0198411	0.281997	5.45267	4.88274	1.11672	0.826411	0.646234
TraesCS7B01G385700	Myb family transcription factor APL	G2-like	G2-like	2.8869	3.12195	0.924713	0.074064	0.92579	4.85848	5.38909	0.90154	0.927703	0.944576	3.7862	2.95818	1.27991	0.607725	0.321269
TraesCS5A01G153000	Homeodomain-like superfamily protein	G2-like	G2-like	0.240394	0.394487	0.609383	0.085951	0.372719	0.314064	0.416545	0.753974	0.694684	0.593754	0.257881	0.375884	0.686066	0.234029	0.571502
TraesCS1A01G305500	Myb family transcription factor APL	G2-like	G2-like	40.4207	51.0135	0.792353	0.0968245	0.498659	24.2769	32.8561	0.738885	4.22101e-05	0.139208	28.5766	26.5583	1.07599	0.790081	0.733676
TraesCS7A01G339800	Two-component response regulator-like protein	G2-like	G2-like	105.319	98.8264	1.0657	0.112303	0.804992	58.8516	105.955	0.555441	1.05329e-07	0.000371726	104.184	78.624	1.32509	0.457518	0.202533
TraesCS6A01G007300	Myb family transcription factor-like protein	G2-like	G2-like	3.60651	3.251	1.10936	0.115837	0.688166	3.17298	4.76737	0.665561	0.00016671	0.0353615	4.05681	3.49667	1.16019	0.949017	0.519203
TraesCS7B01G200700	Myb family transcription factor-like protein	G2-like	G2-like	0.0818299	0.123405	0.663098	0.141554	0.610457	0.0414228	0.0117037	3.53929	0.0940316	0.0460399	0.0829214	0.0408244	2.03117	0.510375	0.255695
TraesCS2A01G488200	Myb-like transcription factor family protein	G2-like	G2-like	4.75078	2.41512	1.9671	0.181647	0.00338981	0.940864	2.33156	0.403534	3.46068e-06	1.19882e-06	2.57362	3.2337	0.795876	0.0685397	0.559931
TraesCS7A01G470100	Homeodomain-like superfamily protein	G2-like	G2-like	0.387899	0.517204	0.749991	0.195625	0.531226	0.145824	0.286118	0.509664	0.149292	0.108704	0.420406	0.942412	0.446096	0.000198034	0.0100219
TraesCS4B01G059800LC	Myb-like transcription factor family protein	G2-like	G2-like	0.185126	0.288839	0.640934	0.325242	0.772453	0.438905	0.269628	1.62782	0.341416	0.312383	0.26387	0.254591	1.03645	0.940058	1
TraesCS6A01G109700	Myb family transcription factor-like	G2-like	G2-like	3.27758	3.08337	1.06299	0.356132	0.855871	2.69921	5.23788	0.515326	2.33773e-05	0.000268982	2.50077	2.9305	0.853361	0.240952	0.679314
TraesCS5A01G178500	Myb family transcription factor APL	G2-like	G2-like	6.95715	5.80018	1.19947	0.368189	0.458159	8.60483	8.15071	1.05572	0.01111	0.369394	6.75605	5.51949	1.22404	0.3887	0.345678
TraesCS2A01G264800	Two-component response regulator	G2-like	G2-like	105.739	92.1643	1.14729	0.373077	0.595237	131.829	154.221	0.854807	0.294925	0.65064	112.787	67.4793	1.67143	0.168774	0.0176161
TraesCS2B01G515800	Myb-like transcription factor family protein	G2-like	G2-like	1.57397	1.90654	0.825564	0.389806	0.603203	0.852074	1.92525	0.442578	4.25107e-05	1.91429e-05	1.11151	3.8325	0.290023	3.00845e-05	2.06141e-06
TraesCS7B01G310300	Two-component response regulator	G2-like	G2-like	0.0231354	0.00649789	3.56044	0.510853	0.305823	0.0490909	0.0185782	2.64239	0.139093	0.100461	0.0374038	0.0114521	3.2661	0.276972	0.172928
TraesCS7B01G251400	Two-component response regulator-like protein	G2-like	G2-like	140.518	118.268	1.18813	0.530379	0.50336	84.598	127.586	0.663065	3.22658e-06	0.0234459	137.891	104.98	1.3135	0.51876	0.221517
TraesCS3A01G123700	Two-component response regulator	G2-like	G2-like	1.22973	0.768745	1.59965	0.537876	0.0993566	1.07694	1.4159	0.760609	0.333233	0.379818	1.30934	0.765387	1.7107	0.0628497	0.0344191
TraesCS7A01G415800	MYB transcription factor	G2-like	G2-like	13.2828	13.2721	1.0008	0.630005	0.95283	20.1627	26.4027	0.763659	0.119895	0.231746	13.9999	13.8158	1.01333	0.908703	0.891346
TraesCS7B01G315800	MYB transcription factor	G2-like	G2-like	9.45886	6.7069	1.41032	0.712785	0.118347	9.22622	18.2311	0.506069	1.50198e-18	2.52038e-05	11.2118	7.1766	1.56227	0.646817	0.0360815
TraesCS3B01G191600	Two-component response regulator-like protein	G2-like	G2-like	38.6426	28.0488	1.37769	0.721726	0.183167	33.5386	33.9015	0.989297	0.448642	0.685903	38.1207	27.1425	1.40447	0.0130645	0.114118
TraesCS5A01G068900	Two-component response regulator	G2-like	G2-like	14.275	11.869	1.20271	0.735983	0.44548	9.38263	13.3109	0.704885	0.0152181	0.0739471	17.1472	9.839	1.74277	0.0406495	0.0112395
TraesCS6B01G424600	Myb-like transcription factor family protein	G2-like	G2-like	1.93967	1.59563	1.21561	0.760751	0.47494	1.93165	2.8294	0.682707	0.00497592	0.0752832	1.72324	1.81174	0.951154	0.307836	1
TraesCS2A01G116100	Two-component response regulator	G2-like	G2-like	0.806844	0.710723	1.13524	0.78622	0.784862	1.28664	1.24522	1.03326	0.578182	0.516727	1.07226	1.66737	0.643085	0.05044	0.17258
TraesCS3A01G105500	Myb-like transcription factor family protein	G2-like	G2-like	5.99637	4.77432	1.25596	0.798567	0.351276	5.14727	5.8999	0.872433	0.521615	0.794509	5.30986	4.61	1.15181	0.875888	0.528858
TraesCS7A01G483100	Myb family transcription factor APL	G2-like	G2-like	3.62943	2.92078	1.24262	0.9116	0.380703	6.42402	4.88447	1.31519	0.00312447	0.0184638	4.05648	2.67127	1.51856	0.0117994	0.0658175
TraesCS5B01G201900	Myb family transcription factor-like	G2-like	G2-like	0.258455	0.201221	1.28443	0.939974	0.494951	0.277318	0.261949	1.05867	0.48058	0.545943	0.290582	0.217833	1.33397	0.751651	0.42231
TraesCS5B01G151800	MYB-like transcription factor family protein	G2-like	G2-like	1.04699	0.793899	1.3188	0.972696	0.401309	0.586186	1.14021	0.514106	0.0713743	0.0107033	0.964387	1.42889	0.674921	0.0409004	0.289417
TraesCS5A01G723700LC	Flowering locus T-like protein	-	FT-like_chr5-1	0.696327	0.0124644	55.8653	3.21651e-15	2.88436e-28	3.79453	6.52949	0.581137	0.00240115	0.00160737	0.228845	0.00435582	52.5378	0.000912717	9.7292e-10
TraesCS3A01G013100	Flowering Locus T-like protein, putative	-	FT-like_chr3-B	0.0136808	0.00247986	5.51675	0.934033	0.340254	0.449496	0.873341	0.514685	0.0292749	0.00391585	0.509521	0.0540469	9.42739	6.81961e-05	1.07399e-11
TraesCS3B01G015800	Flowering locus T-like protein	-	FT-like_chr3-A	0.188114	0.0297724	6.3184	0.158086	0.00359169	25.9165	28.5252	0.908548	0.948235	0.978661	9.51646	0.308805	30.817	2.14741e-11	6.55917e-40
TraesCS2A01G485000	Flowering Locus T-like protein, putative	-	FT-like_chr2	0	0	-	-	1	0.299669	0.960444	0.312011	0.0013763	0.000526413	0.142489	0.0195018	7.30647	0.40998	0.19153
TraesCS2B01G154800	Protein FLOWERING LOCUS T	-	FT-B4	0.393233	4.77243	0.0823968	6.63816e-08	1.48353e-14	0	1.00414	0	4.73183e-05	2.62296e-25	0.0721077	2.76997	0.026032	1.30655e-06	2.13873e-22
TraesCS1B01G351100	Protein FLOWERING LOCUS T	-	FT-B3	3.96304	2.85707	1.3871	0.957811	0.251027	0.278726	0.513866	0.542411	0.187348	0.127146	0.2806	0.556398	0.504315	0.0833357	0.132941
TraesCS3B01G162000	Flowering locus T	-	FT-B2	0.926084	0.756303	1.22449	0.981389	0.411085	0.0382948	0.150802	0.253941	0.0169799	0.00336372	0.0742305	0.0252984	2.9342	0.238168	0.135436
TraesCS6B01G244400	Protein FLOWERING LOCUS T	-	FT-B12	0.0457178	0.114634	0.398815	0.0513993	0.261775	2.69616	1.65324	1.63083	0.0548685	0.00037141	0.198015	0.307833	0.643255	0.143367	0.414646
TraesCS5B01G296600	Protein FLOWERING LOCUS T	-	FT-B10	1.10061	1.02734	1.07132	0.574239	0.797066	1.2657	1.01213	1.25053	0.356286	0.0988046	1.4342	1.6067	0.892639	0.276667	0.808047
TraesCS7B01G013100	Flowering locus T	-	FT-B1	3.83726	65.8885	0.0582386	1.08343e-32	5.19526e-21	0	0.104814	0	0.00270199	0.00281407	0.0136151	0.116749	0.116619	0.0613205	0.0333759
TraesCS2A01G347000	Protein FLOWERING LOCUS T	-	FT-A9	0.116291	0.140193	0.829503	0.461777	0.944687	4.78855	1.1526	4.15456	9.233e-18	5.01481e-24	1.63537	0.10304	15.8713	6.26215e-12	4.54891e-22
TraesCS2A01G132300	Protein FLOWERING LOCUS T	-	FT-A4	1.1926	9.82704	0.121359	2.04833e-06	1.13232e-12	0	2.38084	0	9.9183e-06	6.82819e-45	0.173706	6.23347	0.0278667	1.00011e-12	4.70889e-28
TraesCS3A01G143100	Flowering locus T	-	FT-A2	1.45324	3.98894	0.364318	0.106882	0.000541942	0.0385996	0.0917239	0.420824	0.342133	0.245816	0.0189092	0.101665	0.185996	0.011646	0.0223547
TraesCS6A01G214400	Protein FLOWERING LOCUS T	-	FT-A12	0.0861025	0.153764	0.559965	0.164096	0.490395	5.93686	6.11428	0.970983	0.858175	0.839895	0.552465	0.723071	0.764053	0.341753	0.607471
TraesCS7A01G115400	Flowering locus T	-	FT-A1	3.74606	8.69399	0.43088	0.0417208	0.00402675	0	0.00788163	0	0.816984	1	0.0219099	0.0450554	0.486289	0.64872	0.982823
TraesCS2B01G133600	Flowering-promoting factor 1-like protein 1	-	FPF-like-B1	0.599921	1.20155	0.499291	0.15214	0.317419	59.2536	768.575	0.0770954	1.65081e-14	1.26257e-56	2.04477	2.31487	0.883323	0.593241	0.935341
TraesCS2A01G114600	Flowering-promoting factor 1-like protein 1	-	FPF-like-A1	30.7046	9.23495	3.32482	1.94165e-06	1.6135e-08	335.409	1498.61	0.223814	2.26398e-22	2.20303e-23	132.357	21.5582	6.13954	5.53581e-08	1.97456e-19
TraesCS5A01G521400	Flowering-promoting factor 1-like protein 1	-	FPF-like-4	16.2021	9.94971	1.6284	0.598349	0.053573	5.98906	0.972667	6.15736	1.28036e-05	2.32466e-16	3.66993	3.08823	1.18836	0.757841	0.531125
TraesCS6A01G026700	Flowering promoting factor-like 1	-	FPF-like-3	4.093	0.731529	5.59513	0.0426633	7.79768e-07	4.29578	1.92699	2.22926	0.00231049	0.000430555	4.92648	0.22634	21.7659	1.33295e-05	6.68709e-14
TraesCS2B01G288300	Flowering promoting factor-like 1	-	FPF-like-2	150.23	17.6721	8.50095	1.57554e-15	1.06347e-28	304.771	231.898	1.31425	0.0440773	0.0137385	85.6344	15.9034	5.38467	8.08639e-08	2.39498e-16
TraesCS5A01G314900LC	Protein FAR1-RELATED SEQUENCE 5	FAR1	FAR1	10.8624	3.27453	3.31723	8.58482e-18	1.02115e-08	9.2223	6.26194	1.47275	2.49629e-08	0.00101479	9.82444	4.13262	2.37729	1.17542e-18	3.51395e-05
TraesCS5B01G325000LC	Protein FAR1-RELATED SEQUENCE 5	FAR1	FAR1	6.30857	1.86445	3.38362	1.07104e-14	5.01612e-09	6.19406	3.6086	1.71647	2.84644e-10	5.73426e-06	6.23399	2.63456	2.36624	2.16331e-23	3.92227e-05
TraesCS5A01G544700	-	FAR1	FAR1	4.97155	1.94927	2.55047	4.43087e-13	1.26755e-05	4.87948	2.73912	1.7814	7.66678e-13	2.14522e-06	4.58922	2.12036	2.16436	5.26005e-09	0.000338991
TraesCS5B01G047700	-	FAR1	FAR1	7.65118	3.84205	1.99143	1.04027e-12	0.00179994	7.16756	4.59243	1.56073	1.45795e-15	0.000155903	6.04578	3.67558	1.64485	2.27569e-06	0.0224777
TraesCS7A01G735900LC	Protein FAR1-RELATED SEQUENCE 6	FAR1	FAR1	6.60399	2.39993	2.75174	1.44899e-12	2.52942e-06	4.93467	4.24804	1.16164	0.0134221	0.150191	5.58109	2.72733	2.04636	2.61264e-11	0.00109933
TraesCS5A01G656000LC	Protein FAR1-RELATED SEQUENCE 5	FAR1	FAR1	4.75632	1.20222	3.95627	2.08277e-11	1.10422e-08	2.55444	2.94218	0.868215	0.819231	0.849886	3.53925	1.45777	2.42785	0.000498186	0.000814273
TraesCS7B01G736800LC	Protein FAR1-RELATED SEQUENCE 6	FAR1	FAR1	2.11162	0.823213	2.5651	1.03198e-05	3.93194e-05	1.58967	1.5211	1.04508	0.33526	0.502857	1.75887	0.864711	2.03406	0.00018564	0.00212864
TraesCS5B01G106200LC	Protein FAR1-RELATED SEQUENCE 5	FAR1	FAR1	3.58381	1.56721	2.28674	1.34536e-05	0.000229518	2.57352	2.27719	1.13013	0.0318578	0.239656	2.46602	1.86899	1.31943	0.269134	0.24326
TraesCS7B01G591900LC	Protein FAR1-RELATED SEQUENCE 3	FAR1	FAR1	1.36446	2.20753	0.618093	0.000197172	0.135877	1.1993	3.86112	0.310609	1.64447e-14	3.91145e-10	1.62021	2.46491	0.65731	0.00126757	0.180257
TraesCS6A01G209700LC	Protein FAR1-RELATED SEQUENCE 5	FAR1	FAR1	42.0561	15.672	2.68352	0.000273835	2.62261e-06	39.3999	21.6473	1.82008	2.69978e-13	3.94887e-07	31.625	12.4675	2.53659	1.28133e-05	9.24926e-06
TraesCS4B01G220300	-	FAR1	FAR1	19.6808	21.4802	0.916229	0.00032067	0.846722	18.9765	22.1399	0.857117	0.513737	0.663346	15.4297	22.4881	0.686129	0.000105546	0.19153
TraesCSU01G129200	-	FAR1	FAR1	0.1806	0.0495341	3.64598	0.000444097	9.78599e-05	0.116016	0.0627687	1.8483	0.0393366	0.0260906	0.100054	0.0306723	3.26202	0.0561685	0.00510036
TraesCS6A01G598000LC	Protein FAR1-RELATED SEQUENCE 3	FAR1	FAR1	9.37214	3.84771	2.43577	0.000609438	3.80057e-05	7.76714	10.4655	0.742165	0.0275135	0.150281	9.23827	5.79654	1.59376	0.10591	0.0366053
TraesCS1A01G002400LC	Protein FAR1-RELATED SEQUENCE 5	FAR1	FAR1	1.69191	0.673468	2.51223	0.00064763	0.000194973	1.3194	1.00095	1.31815	0.0573988	0.0632964	1.44443	0.844188	1.71103	0.0683465	0.0383198
TraesCS5A01G413200	-	FAR1	FAR1	8.63266	10.1035	0.854426	0.00107191	0.66946	7.01913	10.7308	0.65411	1.01087e-11	0.0181281	6.87875	7.87912	0.873036	0.000484926	0.722011
TraesCS6B01G779400LC	Protein FAR1-RELATED SEQUENCE 3	FAR1	FAR1	0.930184	0.270367	3.44045	0.00123349	1.01444e-06	0.668703	0.736183	0.908338	0.915732	0.959931	0.863306	0.596498	1.44729	0.384223	0.140835
TraesCS5A01G206100	-	FAR1	FAR1	1.56094	2.6873	0.580856	0.00170641	0.0947412	2.07875	2.74101	0.758389	0.471077	0.394941	1.84075	3.16248	0.582057	0.00409132	0.0789146
TraesCS5B01G127000LC	Protein FAR1-RELATED SEQUENCE 5	FAR1	FAR1	1.4581	0.592535	2.46079	0.0021851	7.97872e-05	1.20799	0.988947	1.22149	0.0810974	0.124235	1.34894	0.840715	1.60451	0.0542076	0.0572718
TraesCS5A01G294600LC	Histidine triad nucleotide-binding protein 3	FAR1	FAR1	0.811073	0.276187	2.93668	0.00351946	0.000517685	0.530815	0.601072	0.883114	0.983157	1	0.728458	0.416238	1.7501	0.214163	0.111366
TraesCS7B01G045900LC	Protein FAR1-RELATED SEQUENCE 5	FAR1	FAR1	1.66257	1.0653	1.56066	0.00428029	0.0634178	1.62535	1.55722	1.04375	0.106634	0.496626	1.49008	1.21507	1.22633	0.578815	0.403718
TraesCS1A01G391400	-	FAR1	FAR1	0.0461097	2.20773	0.0208856	0.00617553	5.85211e-15	0.0178066	0.0234444	0.759524	0.895313	1	0.036074	0.0313239	1.15164	0.968604	1
TraesCS5B01G759100LC	Protein FAR1-RELATED SEQUENCE 6	FAR1	FAR1	2.90029	1.67312	1.73346	0.00812838	0.0186213	3.00598	2.70579	1.11094	0.0169514	0.272236	2.89637	1.89572	1.52785	0.00383694	0.0532054
TraesCS7B01G295100LC	Protein FAR1-RELATED SEQUENCE 5	FAR1	FAR1	0.0202121	0.223989	0.0902369	0.00915263	0.102685	0	0	-	-	1	0.0756216	0.351961	0.214858	0.0609243	0.0738076
TraesCS1A01G480600LC	Protein FAR1-RELATED SEQUENCE 5	FAR1	FAR1	3.33325	1.9306	1.72654	0.0097022	0.0210661	3.33765	2.75099	1.21325	0.000429324	0.0896391	2.86655	2.41779	1.18561	0.891772	0.481205
TraesCS7A01G175200LC	Protein FAR1-RELATED SEQUENCE 5	FAR1	FAR1	0.143942	0.578162	0.248964	0.017645	0.107739	0.0863108	0.204891	0.421253	0.415023	0.506109	0.0549918	0.647668	0.0849074	0.0204408	0.0122452
TraesCS2A01G346800	-	FAR1	FAR1	2.15157	2.21759	0.970227	0.0198803	1	2.3347	2.18168	1.07014	0.210935	0.44593	2.54829	2.18173	1.16802	0.881959	0.528858
TraesCS7A01G050300LC	Protein FAR1-RELATED SEQUENCE 5	FAR1	FAR1	6.27927	6.37619	0.984799	0.0225458	1	4.44806	7.72722	0.575635	2.07809e-09	0.00127686	4.92226	5.73806	0.857826	0.0101425	0.709112
TraesCS2B01G365100	-	FAR1	FAR1	4.45807	4.53288	0.983496	0.0269682	1	5.17047	4.21408	1.22695	0.00021722	0.0633673	4.5766	3.74593	1.22175	0.816825	0.404227
TraesCS4A01G695600LC	Protein FAR1-RELATED SEQUENCE 5	FAR1	FAR1	0	0.0229248	0	0.027714	0.193682	0.0115764	0.0272077	0.425484	0.499347	0.506109	0.0388848	0.0471502	0.824699	0.862095	1
TraesCS2B01G266800LC	Protein FAR1-RELATED SEQUENCE 5	FAR1	FAR1	2.75557	1.7157	1.60609	0.0348019	0.050408	3.00727	2.48071	1.21226	0.000320947	0.073003	2.64246	1.9973	1.32302	0.109857	0.221729
TraesCS4B01G014600	-	FAR1	FAR1	3.24466	2.11954	1.53084	0.0451058	0.0707451	3.334	3.46353	0.9626	0.630754	0.833321	3.16951	2.78694	1.13727	0.839843	0.587467
TraesCS4B01G484700LC	Protein FAR1-RELATED SEQUENCE 5	FAR1	FAR1	0.705013	0.346023	2.03747	0.0452753	0.014119	0.533371	0.4887	1.09141	0.362599	0.457029	0.782645	0.519029	1.5079	0.277074	0.14757
TraesCS5A01G040200LC	Protein FAR1-RELATED SEQUENCE 3	FAR1	FAR1	2.91844	1.9157	1.52343	0.0507719	0.0732282	2.45184	2.39032	1.02573	0.0991433	0.528768	2.61809	1.89234	1.38351	0.0356693	0.139555
TraesCS2B01G550200LC	Protein FAR1-RELATED SEQUENCE 6	FAR1	FAR1	6.39991	3.96691	1.61332	0.0514842	0.0408153	6.1339	8.2073	0.747372	0.000387936	0.173153	5.6031	4.49457	1.24664	0.43198	0.339198
TraesCS7B01G104900LC	Protein FAR1-RELATED SEQUENCE 5	FAR1	FAR1	0.00969676	0.0922879	0.105071	0.0568364	0.0218216	0	0.0237552	0	0.26566	0.286015	0.0243426	0.552768	0.0440376	3.86081e-10	1.31871e-09
TraesCS4B01G491600LC	Protein FAR1-RELATED SEQUENCE 3	FAR1	FAR1	1.51998	1.98706	0.764937	0.060761	0.553705	1.9746	4.59255	0.429958	0.000119056	0.000139247	1.26544	2.08741	0.606226	0.026545	0.202329
TraesCS7A01G148900	-	FAR1	FAR1	9.13661	5.0106	1.82346	0.0695935	0.00748141	9.22958	8.05976	1.14514	0.0132733	0.187491	8.70061	6.22835	1.39694	0.0520902	0.163054
TraesCS4A01G083800	-	FAR1	FAR1	35.1758	32.4908	1.08264	0.0825978	0.762312	33.6404	34.5542	0.973554	0.586575	0.773904	28.5811	31.1917	0.916304	0.209387	0.903286
TraesCS4B01G476100LC	Protein FAR1-RELATED SEQUENCE 6	FAR1	FAR1	3.00099	1.93433	1.55144	0.0827316	0.0636766	2.27077	2.71613	0.836032	0.230237	0.554243	2.36467	1.96861	1.20119	0.729793	0.431975
TraesCS7B01G029400	-	FAR1	FAR1	0.82774	0.442217	1.8718	0.0929433	0.0251205	0.937058	0.748361	1.25215	0.177281	0.155557	0.759052	0.793647	0.95641	0.480576	1
TraesCS1B01G591100LC	Protein FAR1-RELATED SEQUENCE 5	FAR1	FAR1	1.76923	1.0499	1.68515	0.0975117	0.0330456	1.49758	1.3286	1.12719	0.157963	0.288931	1.48473	1.0985	1.3516	0.294067	0.24808
TraesCS7B01G353400LC	Protein FAR1-RELATED SEQUENCE 5	FAR1	FAR1	0.571193	0.108968	5.24182	0.203041	0.050685	0	0.224766	0	0.298311	0.208302	0	0	-	-	1
TraesCSU01G100800LC	Protein FAR1-RELATED SEQUENCE 5	FAR1	FAR1	3.85778	3.55621	1.0848	0.215591	0.735637	3.5782	4.30583	0.831013	0.594044	0.618515	3.08117	3.17747	0.969694	0.334913	0.97933
TraesCS2B01G438100	-	FAR1	FAR1	4.17641	2.72218	1.53421	0.216791	0.0696497	3.12038	4.3702	0.714012	0.0158844	0.126706	3.03193	2.82625	1.07278	0.650542	0.744092
TraesCS7B01G449100LC	FAR1-related sequence 3	FAR1	FAR1	4.16616	2.64499	1.57512	0.240762	0.0653869	3.1788	3.29113	0.965867	0.740895	0.867241	3.88835	3.213	1.21019	0.858409	0.466576
TraesCS7A01G420800	-	FAR1	FAR1	0.0111276	0.0325345	0.342023	0.244293	0.569763	0.0196379	0.0856886	0.229177	0.0888599	0.0663996	0.0444276	0.027679	1.6051	0.755005	0.73306
TraesCS2A01G476500LC	Protein FAR1-RELATED SEQUENCE 6	FAR1	FAR1	5.81377	4.02928	1.44288	0.282822	0.131413	5.92302	7.04468	0.84078	0.256715	0.616285	4.75281	4.92507	0.965025	0.152543	1
TraesCS5B01G416600	-	FAR1	FAR1	10.0838	9.31148	1.08295	0.283555	0.751925	7.41092	10.0191	0.739677	0.000338117	0.14595	7.79631	7.6427	1.0201	0.322103	0.88856
TraesCS5A01G135400	-	FAR1	FAR1	3.13892	2.13845	1.46784	0.289896	0.12493	3.63587	3.44189	1.05636	0.0847374	0.460577	3.73724	2.39196	1.56242	0.0159641	0.0508685
TraesCSU01G038700LC	Protein FAR1-RELATED SEQUENCE 3	FAR1	FAR1	0.0908394	0.181089	0.501628	0.361267	0.704583	0.0350434	0.313042	0.111945	0.026535	0.00668451	0.120622	0.27873	0.432758	0.198713	0.373839
TraesCS7B01G029600	-	FAR1	FAR1	2.06463	1.81974	1.13457	0.380157	0.609484	1.92638	2.33366	0.825477	0.530067	0.569197	1.975	1.82591	1.08165	0.674527	0.740078
TraesCS5B01G134300	-	FAR1	FAR1	6.7962	4.87783	1.39328	0.442803	0.178177	6.09051	6.52322	0.933667	0.803809	0.994273	5.94717	5.24495	1.13388	0.909052	0.585737
TraesCS7B01G387800	-	FAR1	FAR1	10.6628	8.96491	1.18939	0.451475	0.484585	10.4126	13.4046	0.776793	0.0553863	0.317928	8.8502	8.15962	1.08463	0.65959	0.713493
TraesCS2A01G236900	-	FAR1	FAR1	1.77894	1.2668	1.40428	0.485464	0.155905	1.49243	1.39745	1.06797	0.215173	0.40812	1.74637	1.18654	1.47181	0.0550095	0.0920771
TraesCS5B01G037500LC	Protein FAR1-RELATED SEQUENCE 3	FAR1	FAR1	4.24036	3.0451	1.39252	0.505921	0.179599	3.77892	4.02577	0.938682	0.965713	1	3.59513	2.95655	1.21599	0.563772	0.411368
TraesCS7A01G390100LC	FAR1-related sequence protein, putative	FAR1	FAR1	0.654366	0.64946	1.00755	0.507985	0.972432	0.777425	0.840293	0.925183	0.969571	1	0.500804	0.472733	1.05938	0.78714	1
TraesCS2B01G327000	-	FAR1	FAR1	2.06496	1.82509	1.13143	0.530193	0.648544	1.71547	2.38141	0.720359	0.150895	0.170579	1.98091	2.21407	0.89469	0.188533	0.816413
TraesCS4A01G080300LC	Protein FAR1-RELATED SEQUENCE 5	FAR1	FAR1	15.0916	13.095	1.15247	0.530485	0.562433	12.0911	18.8836	0.640293	2.89988e-05	0.0147333	12.3409	12.8401	0.961124	0.0957202	1
TraesCS3A01G625200LC	Protein FAR1-RELATED SEQUENCE 1	FAR1	FAR1	0.353511	0.214693	1.64659	0.547617	0.287625	0.444628	0.471965	0.942077	0.881193	0.931009	0.369083	0.213294	1.7304	0.495337	0.26856
TraesCS2A01G310000	-	FAR1	FAR1	2.88715	2.03414	1.41935	0.578205	0.159648	2.2651	3.12494	0.724846	0.0417936	0.164232	2.80226	2.24697	1.24713	0.724105	0.368354
TraesCS7B01G353200LC	Protein FAR1-RELATED SEQUENCE 5	FAR1	FAR1	0.276788	0.135199	2.04726	0.629335	0.307522	0.112057	0.0844699	1.3266	0.849302	0.928731	0.1671	0.0600373	2.78328	0.684157	0.321269
TraesCS3B01G166500LC	Protein FAR1-RELATED SEQUENCE 5	FAR1	FAR1	32.7779	26.4549	1.23901	0.712022	0.413226	24.277	36.2698	0.669344	1.22087e-05	0.0269645	29.1374	32.7104	0.890767	0.015091	0.792374
TraesCSU01G167700LC	Protein FAR1-RELATED SEQUENCE 5	FAR1	FAR1	0.0619709	0.015451	4.01079	0.726507	0.305823	0.0283604	0.092652	0.306096	0.216753	0.218126	0.0766446	0.0245958	3.11616	0.609617	0.321269
TraesCS3B01G348300	-	FAR1	FAR1	1.92205	1.61106	1.19303	0.759727	0.547326	1.51159	1.98805	0.760339	0.170287	0.33594	1.31402	1.62224	0.810001	0.174658	0.60296
TraesCS7B01G167100LC	Calcium-activated potassium channel subunit alpha-1	FAR1	FAR1	0.218525	0.119622	1.82679	0.765765	0.742218	0.252798	0.09216	2.74304	0.339831	0.23487	0.10398	0.0399574	2.60228	0.751407	0.583982
TraesCS1B01G591700LC	Protein FAR1-RELATED SEQUENCE 5	FAR1	FAR1	3.8181	2.76932	1.37872	0.767999	0.210413	3.23386	3.13042	1.03304	0.365976	0.588034	3.16623	2.37828	1.33131	0.405231	0.234084
TraesCS1A01G480100LC	Protein FAR1-RELATED SEQUENCE 3	FAR1	FAR1	1.54142	1.12266	1.37302	0.79301	0.240302	1.71244	1.56842	1.09183	0.167863	0.352581	1.65088	1.13111	1.45952	0.0763881	0.125856
TraesCS7A01G529200LC	FAR1-related sequence 3	FAR1	FAR1	1.62469	1.31363	1.23679	0.866154	0.400251	1.63053	1.77756	0.917287	0.958681	0.986881	1.66943	1.64627	1.01407	0.210987	0.92856
TraesCS3A01G436400LC	Protein FAR1-RELATED SEQUENCE 5	FAR1	FAR1	9.96099	8.12381	1.22615	0.884456	0.459958	10.0387	17.068	0.588156	0.000195434	0.0106499	6.91654	8.95632	0.772252	0.0211237	0.472033
TraesCS6A01G355300LC	Protein FAR1-RELATED SEQUENCE 5	FAR1	FAR1	0.484266	0.348137	1.39102	0.885284	0.58005	0.231679	0.694652	0.333518	0.0474121	0.0230466	0.140863	0.236225	0.59631	0.358223	0.650996
TraesCS7B01G820200LC	Protein FAR1-RELATED SEQUENCE 5	FAR1	FAR1	1.98903	1.49737	1.32835	0.908182	0.265553	2.18745	2.23121	0.980384	0.49324	0.767386	2.35838	2.11927	1.11282	0.699509	0.675614
TraesCS4A01G141600	-	FAR1	FAR1	5.74203	4.53314	1.26668	0.908274	0.408873	4.95783	7.41784	0.668366	0.338965	0.0934778	5.10583	2.96216	1.72369	0.094121	0.0341149
TraesCS6A01G277600LC	Protein FAR1-RELATED SEQUENCE 5	FAR1	FAR1	0.164455	0.121228	1.35658	0.915325	0.692389	0.729789	0.158909	4.59249	0.000413668	1.76685e-05	0.293821	0.245121	1.19868	0.861818	0.802325
TraesCS7A01G733500LC	R--binding protein-like R- recognition motif protein	FAR1	FAR1	0	0	-	-	1	0.00593337	0.0340519	0.174245	0.295625	0.531033	0.020209	0.00610805	3.30859	0.916022	0.672785
TraesCS5A01G310800	CRT-binding factor	ERF	ERF	0.50812	0.00395937	128.334	5.35134e-23	1.07553e-41	1.11442	0.116436	9.57107	4.55952e-10	1.36843e-43	2.81686	0.0226894	124.149	3.60878e-41	6.66045e-67
TraesCS5B01G426600	Ethylene-responsive transcription factor, putative	ERF	ERF	22.1014	3.71686	5.94626	2.16027e-19	5.08211e-20	10.7976	7.23574	1.49226	3.24122e-09	0.000394457	24.3212	6.68195	3.63983	1.52621e-14	1.28727e-10
TraesCS5B01G311300	CRT-binding factor	ERF	ERF	4.95257	0.632171	7.83423	7.83545e-19	1.12816e-20	1.70474	0.806053	2.11492	0.00980132	6.59075e-05	7.14579	0.814351	8.77483	4.29039e-17	1.20114e-22
TraesCS4B01G268100	ethylene-responsive transcription factor	ERF	ERF	4.44929	19.37	0.2297	1.97545e-13	1.21403e-07	10.5643	21.538	0.490499	0.00120706	1.76407e-05	4.8107	16.3011	0.295114	7.53109e-07	2.65836e-06
TraesCS1B01G335100	CRT-binding factor	ERF	ERF	2.00078	0.0351551	56.913	1.99989e-13	3.18513e-26	12.7135	0.214506	59.2688	2.86134e-48	1.11969e-100	11.6896	0.168046	69.5619	8.79986e-26	5.66231e-51
TraesCS5A01G310500	CRT-binding factor	ERF	ERF	14.4669	0.38458	37.6174	9.70392e-13	2.15555e-61	4.28762	1.88114	2.27926	0.000578767	8.01649e-08	27.1894	0.677225	40.1483	5.70645e-63	9.70137e-58
TraesCS5A01G310700	CRT-binding factor	ERF	ERF	10.2228	0.358267	28.534	7.28777e-10	1.83926e-47	19.9756	0.403193	49.5435	1.34603e-72	5.22289e-113	30.7206	0.647157	47.4701	3.66677e-60	1.59971e-60
TraesCS5A01G424600	Ethylene-responsive transcription factor, putative	ERF	ERF	8.11936	2.36492	3.43325	4.43417e-08	1.61573e-08	7.64112	7.8709	0.970806	0.692774	0.782965	15.6981	5.3001	2.96186	7.29255e-07	1.89077e-07
TraesCS5A01G311300	CRT-binding factor	ERF	ERF	18.8882	0.838967	22.5136	7.21002e-08	1.66313e-45	38.664	2.07375	18.6445	1.0367e-58	3.49382e-90	34.1758	1.12637	30.3416	2.2292e-16	1.60032e-48
TraesCS7B01G562000LC	P-loop nucleoside triphosphate hydrolases superfamily protein with CH (Calponin Homology) domain-containing protein	ERF	ERF	1.07144	2.22919	0.480644	3.0017e-07	0.0431956	1.57011	2.89112	0.543081	0.00564769	0.0118879	1.61716	2.87173	0.563132	0.00370749	0.0972979
TraesCS3A01G041200	Ethylene-responsive transcription factor	ERF	ERF	16.2909	6.78992	2.39928	3.10186e-06	4.5478e-05	15.8693	12.7079	1.24877	0.0432143	0.0425963	28.353	9.71054	2.91982	2.93427e-07	1.87211e-07
TraesCS2B01G542300	Ethylene-responsive transcription factor	ERF	ERF	14.801	4.30815	3.43557	1.65928e-05	2.05174e-09	7.83407	10.3477	0.757086	0.114078	0.228667	17.8748	4.33495	4.12342	1.66289e-08	5.2335e-12
TraesCS6A01G177700LC	ARM repeat superfamily protein	ERF	ERF	0.077003	0.456493	0.168684	2.6528e-05	0.000410735	0.0446992	0.284883	0.156904	0.00653054	0.000808039	0.0758225	0.674893	0.112348	5.58817e-09	3.15314e-06
TraesCS5B01G193200	ethylene-responsive transcription factor	ERF	ERF	160.351	61.2871	2.61639	4.00165e-05	3.74991e-06	102.659	83.6098	1.22783	0.000142044	0.0376199	140.156	86.9384	1.61213	0.000165054	0.0233116
TraesCS6A01G131200	Ethylene-responsive transcription factor, putative	ERF	ERF	6.19718	10.1844	0.608498	4.8128e-05	0.0975258	7.09232	11.8149	0.600286	0.000564704	0.0137553	6.64911	11.516	0.57738	1.99311e-09	0.0591714
TraesCS7A01G264100	Ethylene-responsive transcription factor	ERF	ERF	0.713541	2.02987	0.35152	5.08124e-05	0.00113317	0.598102	16.7048	0.0358042	5.66353e-15	5.01327e-67	0.43391	2.61268	0.166079	6.62313e-10	2.81154e-09
TraesCS5A01G310200	CRT-binding factor	ERF	ERF	1.17077	0.0668633	17.5098	6.79676e-05	1.03652e-09	0.638035	0.0702831	9.07807	0.00137327	1.93744e-05	4.79378	0.043871	109.27	2.12656e-12	2.13206e-30
TraesCS6A01G171900	Ethylene-responsive transcription factor, putative	ERF	ERF	1.11362	1.83349	0.607374	0.000125558	0.153759	2.86024	2.29277	1.2475	0.0365039	0.134599	1.38013	2.42976	0.568013	4.81867e-05	0.0746939
TraesCS3A01G099200	Dehydration-responsive element-binding protein	ERF	ERF	4.14124	2.00266	2.06787	0.000127319	0.00196348	3.33895	3.09091	1.08025	0.165018	0.410378	4.0901	2.3775	1.72034	0.00270143	0.0238567
TraesCS2B01G304800	Ethylene-responsive transcription factor	ERF	ERF	0.0277784	0.248992	0.111564	0.000282109	0.00309768	0.02821	0.120532	0.234046	0.0970499	0.0769414	0.174383	0.38252	0.455879	0.103589	0.0792052
TraesCS2A01G427700	Ethylene-responsive transcription factor, putative	ERF	ERF	2.66361	5.93849	0.448533	0.000308335	0.00632847	2.04904	15.3629	0.133376	9.47093e-16	2.28745e-31	2.43966	9.8177	0.248496	2.64127e-18	1.36708e-07
TraesCS5A01G174700	Ethylene-responsive transcription factor	ERF	ERF	0.675819	0.105309	6.41748	0.000551859	3.25901e-05	0.46655	0.248671	1.87617	0.203063	0.12939	1.39315	0.209616	6.64619	0.000233774	1.24442e-07
TraesCS2B01G436300	Ethylene-responsive transcription factor	ERF	ERF	32.773	9.50613	3.44756	0.00112094	1.01968e-09	7.54393	7.54094	1.0004	0.739437	0.701367	30.9461	6.97778	4.43495	5.58486e-10	1.11489e-13
TraesCS2B01G448100	Ethylene-responsive transcription factor	ERF	ERF	2.62951	5.13039	0.512536	0.00177914	0.0263696	2.6489	14.9326	0.17739	9.18282e-15	4.33766e-24	2.01569	7.8777	0.255873	1.37263e-09	7.55331e-07
TraesCS4A01G001300	Ethylene-responsive transcription factor	ERF	ERF	0.594296	0.0813501	7.30541	0.00284611	8.99315e-07	0.12283	0.0545297	2.25254	0.387586	0.295385	0.0883765	0.239522	0.36897	0.213491	0.276804
TraesCS3B01G042400	AP2-EREBP transcription factor	ERF	ERF	22.638	10.7704	2.10188	0.00547142	0.000690495	27.3696	19.8838	1.37648	0.00157021	0.00501204	42.1618	19.1135	2.20586	0.00268117	0.000186956
TraesCS5A01G071300	Ethylene-responsive transcription factor	ERF	ERF	0	0.0754657	0	0.00619947	0.0639501	0	0.0599083	0	0.0642347	0.0785905	0.0292264	0.0697613	0.418948	0.286994	0.379643
TraesCS4B01G002000	Ethylene-responsive transcription factor	ERF	ERF	4.66015	1.08952	4.27726	0.00704471	7.12425e-10	1.44237	2.03497	0.70879	0.460988	0.181559	2.63899	6.18088	0.426959	0.0983982	0.00369137
TraesCS1B01G233300	ethylene-responsive transcription factor	ERF	ERF	0.102163	0.55911	0.182724	0.00768704	0.000976053	0.228313	0.610641	0.373891	0.0442668	0.00927996	0.302746	0.532345	0.568702	0.448027	0.329391
TraesCS2B01G434300	ethylene-responsive transcription factor	ERF	ERF	0.0359237	0.445034	0.0807212	0.00809156	0.0006728	0.012182	0.123479	0.0986566	0.0606845	0.152794	0.0785895	0.498121	0.157772	0.0106155	0.00422353
TraesCS1A01G221900	Dehydration responsive element-binding factor protein	ERF	ERF	16.2157	17.5504	0.923951	0.0102162	0.893483	12.7124	28.0421	0.453333	1.25778e-22	4.15698e-07	12.6919	22.8371	0.555758	3.63268e-07	0.024922
TraesCS6B01G199800	Ethylene-responsive transcription factor, putative	ERF	ERF	1.33212	1.54125	0.864313	0.0147368	0.776845	2.79136	2.34868	1.18848	0.104435	0.211279	1.54465	2.52944	0.610667	0.00246151	0.151108
TraesCS1A01G220000	ethylene-responsive transcription factor	ERF	ERF	0.199904	0.550893	0.362874	0.0173514	0.0330327	0.258875	0.484082	0.534776	0.191581	0.19444	0.410381	0.503416	0.815193	0.50874	0.745127
TraesCS6A01G381000	CRT-binding factor	ERF	ERF	0.365628	0.00542241	67.4291	0.0215366	4.08266e-07	0.0748814	0.035825	2.0902	0.583605	0.650931	0.148596	0	-	0.187251	0.0125392
TraesCS1B01G326600	Ethylene-responsive factor-like transcription factor	ERF	ERF	3.33024	4.83016	0.689469	0.0229134	0.241162	3.04139	4.82222	0.630703	0.0575936	0.0361	2.87436	7.36291	0.390384	3.80738e-14	0.000512872
TraesCS5A01G310000	CRT-binding factor	ERF	ERF	0.102929	0.035805	2.87472	0.0257739	0.00695036	0.161527	0.0795687	2.03003	0.0145153	0.00188077	1.34751	0.101277	13.3052	5.8859e-16	3.36061e-29
TraesCS2B01G221700	Ethylene-responsive transcription factor	ERF	ERF	0.450241	0.141916	3.17258	0.0288865	0.00686961	0.330947	0.260255	1.27163	0.390789	0.416374	0.323802	0.13822	2.34265	0.19648	0.089857
TraesCS2A01G415300	ethylene-responsive transcription factor	ERF	ERF	0.585081	1.41838	0.412498	0.0311415	0.0196595	0.619807	0.581055	1.06669	0.705492	0.741174	1.28806	2.26455	0.568795	0.175951	0.100928
TraesCS1A01G314300	Ethylene-responsive factor-like transcription factor	ERF	ERF	3.92949	5.35492	0.733809	0.0316343	0.347461	2.69364	5.06045	0.532293	0.0435768	0.00106604	4.57794	6.30707	0.725843	0.00328843	0.346539
TraesCS7B01G028700	Ethylene-responsive transcription factor	ERF	ERF	12.2297	5.71019	2.14173	0.031873	0.00137996	6.21163	7.62616	0.814516	0.704285	0.71262	12.2796	7.58625	1.61867	0.044013	0.0376956
TraesCS1B01G430200LC	P-loop containing nucleoside triphosphate hydrolases superfamily protein	ERF	ERF	0.766664	1.11375	0.68836	0.0407446	0.412497	0.0552929	0.986325	0.0560596	5.72881e-06	5.9792e-09	0.220095	1.39897	0.157326	0.000110919	9.44224e-06
TraesCS5A01G215900	Ethylene-responsive transcription factor	ERF	ERF	12.9278	17.2903	0.747691	0.0479224	0.325985	12.6766	18.6347	0.680269	0.00764646	0.033585	9.60396	16.8945	0.568466	0.0340995	0.0350282
TraesCS2A01G288000	Ethylene-responsive transcription factor	ERF	ERF	0.0208111	0.0999921	0.208127	0.0540723	0.114363	0.0140753	0.0697571	0.201776	0.181789	0.218126	0.0555489	0.449462	0.12359	0.00183569	3.29175e-05
TraesCS7A01G180900	ethylene-responsive transcription factor	ERF	ERF	15.3754	8.08489	1.90175	0.0545678	0.00395801	9.65131	12.4541	0.774951	0.107004	0.276011	15.4648	9.7823	1.5809	0.000452601	0.0356823
TraesCS6B01G229700	Ethylene-responsive transcription factor-like protein	ERF	ERF	11.1687	6.76973	1.6498	0.0691756	0.0248028	16.3945	10.3512	1.58383	2.18087e-10	3.72142e-05	9.4401	6.72866	1.40297	0.0239214	0.121692
TraesCS7A01G680700LC	ethylene-responsive transcription factor	ERF	ERF	3.8961	5.66032	0.688318	0.0739662	0.232377	5.47458	5.86763	0.933014	0.865112	0.94897	3.25653	9.46727	0.343978	4.00178e-12	8.85218e-05
TraesCS2B01G572500	Ethylene-responsive transcription factor, putative	ERF	ERF	0.984165	1.56719	0.627981	0.085115	0.188181	0.929252	3.34968	0.277415	0.000267547	2.10127e-10	0.903045	1.85228	0.487532	0.00798571	0.0290475
TraesCS3B01G542100LC	basic helix-loop-helix (bHLH) D--binding superfamily protein	ERF	ERF	0.608199	0.924695	0.657729	0.0892062	0.348298	0.424963	1.60469	0.264825	0.00033584	3.49424e-06	0.360698	1.31016	0.275308	0.000270003	0.00291992
TraesCS1A01G187900	Dehydration-responsive element binding factor protein	ERF	ERF	0.0299631	0.1599	0.187387	0.0997446	0.114363	0.133612	0.0582293	2.29459	0.304435	0.191088	0.0552693	0.0102506	5.39182	0.601395	0.369934
TraesCS2A01G542700	Ethylene-responsive transcription factor, putative	ERF	ERF	2.38962	3.32952	0.717707	0.105935	0.321762	2.25044	8.04482	0.279738	0.00025012	5.61961e-13	2.66415	4.85145	0.549145	0.000377075	0.044037
TraesCS5B01G289800LC	Ethylene-responsive transcription factor	ERF	ERF	0.879255	0.130669	6.72885	0.109964	0.00035343	0.0587568	0	-	0.877516	0.778231	1.065	0.0817528	13.027	0.0100165	1.95773e-06
TraesCS5A01G112600	Ethylene-responsive transcription factor	ERF	ERF	0.0697438	0.151403	0.460651	0.110784	0.34609	0.0598902	0.276994	0.216215	0.00481673	0.00095292	0.0490613	0.144158	0.340329	0.0645863	0.206015
TraesCS1A01G218100	Ethylene-responsive transcription factor, putative	ERF	ERF	4.18687	6.63175	0.631336	0.11181	0.14203	1.34219	11.7086	0.114633	3.37026e-18	1.45648e-32	2.50589	6.99278	0.358353	0.0111336	0.000177417
TraesCS5B01G214400	Ethylene-responsive transcription factor	ERF	ERF	41.8	20.287	2.06043	0.113761	0.000961596	40.7301	30.7138	1.32612	0.0118547	0.0109954	37.1436	22.1446	1.67732	0.239001	0.0134335
TraesCS7B01G062200	Ethylene-responsive transcription factor	ERF	ERF	24.9411	22.7521	1.09621	0.127948	0.731163	27.7855	25.2951	1.09846	0.00240913	0.256706	26.622	27.8437	0.956123	0.0208223	1
TraesCS6B01G159600	Ethylene-responsive transcription factor, putative	ERF	ERF	10.7065	10.8581	0.986042	0.139266	0.984657	8.74986	14.6088	0.598944	3.96169e-05	0.00861795	11.0207	11.7765	0.935822	0.394629	1
TraesCS7B01G272300	ethylene-responsive transcription factor	ERF	ERF	0.266133	0.0466485	5.70508	0.139362	0.050685	0.20261	0.110593	1.83204	0.450087	0.389057	0.383739	0.117035	3.27885	0.303992	0.0619321
TraesCS5B01G315500	Ethylene-responsive transcription factor	ERF	ERF	0.352697	0.509542	0.692184	0.141902	0.559873	0.726395	0.961508	0.755475	0.523983	0.480093	0.564745	0.803443	0.702906	0.251249	0.460251
TraesCS6A01G251000	ethylene-responsive transcription factor	ERF	ERF	0.263025	0.0738107	3.56351	0.152852	0.0535953	0.285735	0.229658	1.24417	0.599316	0.654286	0.198951	0.0312285	6.37082	0.318381	0.033885
TraesCS2B01G489400	NBS-LRR disease resistance protein-like protein	ERF	ERF	0.718966	0.680353	1.05676	0.168395	0.942226	1.01452	0.956044	1.06117	0.628265	0.634821	0.650394	0.777889	0.8361	0.0167101	0.583982
TraesCS2B01G327700	Ethylene responsive transcription factor	ERF	ERF	0.105209	0.341233	0.308319	0.175048	0.21967	0.353361	0.0529945	6.66788	0.13538	0.0116347	0.182375	0.105027	1.73646	0.763886	0.598048
TraesCS2A01G310700	Ethylene responsive transcription factor	ERF	ERF	0.0800241	0.277969	0.287889	0.175503	0.367816	0.480432	0.0712824	6.73984	0.0566942	0.0016284	0.1027	0	-	0.810903	0.366279
TraesCS5B01G118200	Ethylene-responsive transcription factor	ERF	ERF	0.0967758	0.182261	0.530974	0.178958	0.330542	0	0.179653	0	9.04814e-05	1.93929e-05	0.0643762	0.187507	0.343327	0.123796	0.0870593
TraesCS6B01G274500	ethylene-responsive transcription factor	ERF	ERF	0.0581099	0.156081	0.372306	0.181821	0.475012	0.0255923	0.0385433	0.663988	0.910424	0.975773	0.0667477	0.0990535	0.673855	0.843523	0.896944
TraesCS6A01G250900	ethylene-responsive transcription factor	ERF	ERF	0.0390896	0.128691	0.303748	0.187316	0.49429	0.0461187	0.0078512	5.87409	0.762747	0.649849	0.0954189	0.0821748	1.16117	0.97015	1
TraesCS3A01G328000	Ethylene-responsive factor-like transcription factor	ERF	ERF	4.18206	5.12973	0.815258	0.199007	0.557554	3.59681	7.24612	0.496377	0.00446713	0.000180591	4.05926	10.04	0.404309	1.24458e-10	0.000702571
TraesCS2A01G503100	Ethylene-responsive transcription factor	ERF	ERF	0.207894	0.0324309	6.41037	0.20849	0.0186632	0.0150029	0.0432869	0.346592	0.777699	0.975773	0.0657628	0.0646031	1.01795	0.944463	1
TraesCS1A01G370700	Ethylene-responsive transcription factor	ERF	ERF	0.0758381	0.222474	0.340886	0.232016	0.209055	0.0571216	0.0570438	1.00136	0.867693	1	0.0643	0.138367	0.464708	0.553895	0.650996
TraesCS3B01G266800	Ethylene-responsive transcription factor, putative	ERF	ERF	0.148224	0.194275	0.762959	0.250345	0.749745	0.174376	0.141057	1.23621	0.678136	0.711406	0.0828068	0.240315	0.344576	0.0633975	0.136578
TraesCS6A01G343300	Ethylene-responsive transcription factor	ERF	ERF	6.75397	5.96017	1.13319	0.253623	0.636881	5.75779	7.63165	0.754462	0.0624391	0.219426	5.05073	6.80818	0.741862	0.0166692	0.368897
TraesCS2A01G417300	Ethylene-responsive transcription factor, putative	ERF	ERF	14.3366	8.29337	1.72868	0.272706	0.0156148	4.58875	8.91589	0.514672	0.00268654	0.000159715	13.5275	8.61221	1.57073	0.152984	0.0379062
TraesCS6B01G268700	Dehydration-responsive element binding factor	ERF	ERF	1.95845	0.923124	2.12155	0.273135	0.00233165	2.15721	0.717658	3.00591	5.84456e-10	3.90343e-14	2.10188	0.373731	5.62405	8.54342e-05	3.60159e-13
TraesCS6B01G274200	ethylene-responsive transcription factor	ERF	ERF	0.164523	0.255089	0.644964	0.32653	0.729664	0.202851	0.395895	0.512386	0.316187	0.229067	0.320906	0.288957	1.11057	0.964027	0.798707
TraesCS2A01G393500	Ethylene-responsive transcription factor	ERF	ERF	0.376725	0.153269	2.45793	0.400405	0.0965704	0.14195	0.173234	0.819413	0.992447	1	0.117101	0.398192	0.294081	0.0880722	0.0745473
TraesCS4A01G003300LC	Ethylene-responsive transcription factor	ERF	ERF	0.0725757	0.132051	0.549603	0.406047	0.742722	0.159148	0.271269	0.58668	0.542452	0.456362	0.161856	0.032389	4.99725	0.249519	0.033885
TraesCS6A01G243300	Ethylene-responsive transcription factor	ERF	ERF	2.63345	1.66084	1.58561	0.44919	0.0654831	1.36741	1.81514	0.753336	0.389443	0.362374	1.2332	1.90341	0.647889	0.0639367	0.223864
TraesCS4B01G299600	Ethylene-responsive transcription factor	ERF	ERF	2.70293	1.61457	1.67409	0.453222	0.0546981	1.50802	1.26567	1.19148	0.352868	0.303599	1.82305	1.27274	1.43238	0.559275	0.198565
TraesCS6B01G263800	ethylene-responsive transcription factor	ERF	ERF	0.328532	0.46399	0.708058	0.465141	0.446736	0.139411	0.308417	0.452022	0.173149	0.0682499	0.345934	0.191314	1.8082	0.364154	0.140706
TraesCS1B01G441300	ethylene-responsive transcription factor	ERF	ERF	2.59186	1.3532	1.91535	0.470425	0.0173069	4.18322	2.93573	1.42493	0.163133	0.00981995	2.18292	1.61377	1.35269	0.661892	0.286994
TraesCS2B01G434100	ethylene-responsive transcription factor	ERF	ERF	2.15264	1.17403	1.83355	0.488392	0.0341912	1.82771	1.22832	1.48798	0.073507	0.0188317	2.61621	1.75833	1.48789	0.532705	0.122336
TraesCS6B01G281000	Ethylene-responsive transcription factor	ERF	ERF	0.369822	0.413452	0.894473	0.512021	0.887203	0.0345212	0.646371	0.0534077	3.29373e-05	2.44777e-09	0.277161	0.801335	0.345874	0.00412401	0.0142641
TraesCS3B01G326000	Ethylene-responsive transcription factor, putative	ERF	ERF	6.53564	3.81352	1.71381	0.537957	0.0505502	2.76841	3.44575	0.803426	0.629023	0.628163	6.99598	6.05304	1.15578	0.93841	0.559103
TraesCS6A01G301900	ethylene-responsive transcription factor	ERF	ERF	184.476	125.341	1.47179	0.552533	0.107444	217.016	173.075	1.25388	1.91769e-08	0.0312716	180.03	131.194	1.37224	0.143377	0.149316
TraesCS7A01G169300	Ethylene-responsive transcription factor	ERF	ERF	0.0443826	0.0838618	0.529234	0.556158	0.70892	0	0.0860956	0	0.0780159	0.0785905	0.102391	0.0494162	2.07202	0.719524	0.598048
TraesCS5B01G310800	CRT-binding factor	ERF	ERF	1.41079	1.51321	0.932312	0.564336	0.990769	1.48591	5.41619	0.274346	3.32451e-08	2.08087e-11	4.70315	2.80075	1.67925	0.0839955	0.0242707
TraesCS7A01G355500	ethylene-responsive transcription factor	ERF	ERF	0.0146486	0.0373662	0.392029	0.564394	1	0.0125587	0.0469901	0.267262	0.554734	0.810037	0.0507312	0	-	0.810903	0.366279
TraesCS6B01G724000LC	NBS-LRR disease resistance protein, putative	ERF	ERF	2.75965	1.99459	1.38357	0.572616	0.204065	2.25809	4.02421	0.561125	4.26556e-07	0.00261414	2.62182	2.30531	1.1373	0.930895	0.602987
TraesCS7B01G162100	Ethylene-responsive transcription factor	ERF	ERF	0.513556	0.632161	0.812381	0.579877	0.800364	0.110355	17.8621	0.00617815	3.04898e-23	2.24123e-99	0.12318	1.44781	0.0850803	2.46093e-08	2.33338e-11
TraesCS2B01G053900	Ethylene-responsive transcription factor	ERF	ERF	0.0942957	0.0268841	3.50749	0.634395	0.333264	0	0.0483698	0	0.537627	0.531855	0	0.0820055	0	0.239424	0.317258
TraesCS3A01G328100	Ethylene-responsive transcription factor, putative	ERF	ERF	0.262678	0.248573	1.05674	0.639751	1	0.40305	0.545596	0.738733	0.414214	0.364058	1.31544	0.558595	2.35491	0.273328	0.00855126
TraesCS5A01G180800	Ethylene-responsive transcription factor	ERF	ERF	6.1715	4.03296	1.53027	0.640269	0.111787	4.05661	3.73982	1.08471	0.284711	0.405502	5.86243	6.93164	0.845749	0.170864	0.714984
TraesCS3B01G357600	Ethylene-responsive transcription factor, putative	ERF	ERF	0.835391	0.50778	1.64518	0.641352	0.237584	0.776783	0.630396	1.23221	0.557667	0.497248	1.41874	1.3269	1.06922	0.728472	0.94381
TraesCS4B01G299400	Ethylene-responsive transcription factor	ERF	ERF	0.124591	0.133126	0.93589	0.648367	1	0.0853798	0.0520337	1.64086	0.713742	0.549959	0.220637	0.101492	2.17394	0.354012	0.190031
TraesCS6B01G331000	ethylene-responsive transcription factor	ERF	ERF	296.195	205.427	1.44185	0.673179	0.131775	314.973	319.695	0.985229	0.319273	0.7298	284.254	215.93	1.31642	0.356108	0.209205
TraesCS6B01G393200	Ethylene-responsive transcription factor	ERF	ERF	0.175234	0.251865	0.695746	0.688649	0.890562	0.495083	1.09103	0.453775	0.379444	0.0166516	0.193871	0.297035	0.652688	0.531353	0.716044
TraesCS4A01G416000	Ethylene-responsive transcription factor	ERF	ERF	0	0.0649279	0	0.704123	0.910582	0.321915	0.948617	0.339352	0.220708	0.0761181	0	0.0765377	0	0.609704	0.740078
TraesCS5A01G310100	CRT-binding factor	ERF	ERF	0.996099	0.504976	1.97257	0.71119	0.0634165	1.14391	4.24282	0.26961	0.000551463	7.34341e-11	3.61939	1.92765	1.87762	0.292465	0.0102247
TraesCS4A01G005400	Ethylene-responsive transcription factor	ERF	ERF	0.255062	0.23013	1.10834	0.734945	0.897827	0.126741	0.230839	0.549043	0.315193	0.18465	0.398032	0.231937	1.71612	0.481155	0.170325
TraesCS7B01G277800	Ethylene-responsive transcription factor	ERF	ERF	0.100745	0.0463277	2.17461	0.745735	0.569763	0.0188565	0.0322015	0.585579	0.841494	0.975773	0.0800051	0.0531112	1.50637	0.798124	0.73306
TraesCS7A01G128800	Ethylene-responsive transcription factor	ERF	ERF	18.0745	15.0204	1.20333	0.753564	0.511815	8.28119	18.0408	0.459025	2.41313e-09	2.8322e-06	17.5495	19.7929	0.886653	0.167286	0.79653
TraesCS4A01G088400	ethylene-responsive transcription factor	ERF	ERF	0.191723	0.116384	1.64734	0.758447	0.556255	0.0134675	0.137489	0.0979531	0.0697853	0.116815	0.0673008	0.106192	0.633768	0.594485	0.896944
TraesCS6A01G256600	Dehydration-responsive element binding factor	ERF	ERF	0.301533	0.333551	0.904011	0.803343	0.944687	0.698415	0.334492	2.08799	0.0565396	0.0288392	0.377103	0.367251	1.02683	0.95994	0.876442
TraesCS4B01G299700	Ethylene-responsive transcription factor	ERF	ERF	48.9649	40.2615	1.21617	0.826709	0.417405	33.4316	69.2083	0.483057	0.00184884	5.20325e-06	56.8129	48.0283	1.18291	0.80682	0.409567
TraesCS2A01G185600	Ethylene-responsive transcription factor	ERF	ERF	0.288084	0.191597	1.50359	0.861217	0.534145	0.376213	0.426601	0.881885	0.876657	0.978404	0.401667	0.189363	2.12115	0.290337	0.120572
TraesCS7A01G158000	Ethylene-responsive transcription factor	ERF	ERF	38.8496	29.4927	1.31726	0.865857	0.247529	57.4886	43.4919	1.32182	5.02779e-06	0.0101689	40.1256	41.4974	0.966942	0.284673	0.990816
TraesCS6A01G235100	ethylene-responsive transcription factor	ERF	ERF	0.940074	0.782022	1.20211	0.878038	0.657544	1.04868	0.611336	1.7154	0.114914	0.00146577	0.923533	0.272422	3.39008	0.00376771	2.40968e-05
TraesCS2B01G390800	ethylene-responsive transcription factor	ERF	ERF	0.136734	0.118533	1.15355	0.881383	0.905202	0.267578	0.330497	0.809623	0.808976	0.759091	0.0730279	0.160653	0.454569	0.198602	0.276804
TraesCS7A01G145800	Ethylene-responsive transcription factor	ERF	ERF	0.0609376	0.0239498	2.54439	0.881897	0.669199	0	0.112926	0	0.0616517	0.0564688	0	0.0131854	0	0.672349	1
TraesCS5A01G468800	Ethylene-responsive transcription factor, putative	ERF	ERF	15.373	11.3218	1.35782	0.887842	0.214158	14.7826	9.02485	1.63799	8.0466e-25	1.47172e-05	17.9766	13.4671	1.33485	0.175418	0.190077
TraesCS5B01G178600	Ethylene-responsive transcription factor	ERF	ERF	10.4829	8.31643	1.2605	0.900842	0.384692	12.7473	9.9756	1.27785	0.00980593	0.042419	10.8974	9.61547	1.13332	0.953737	0.60956
TraesCS3A01G404400	Ethylene-responsive transcription factor	ERF	ERF	0.110629	0.0950891	1.16342	0.961904	1	0	0.0492714	0	0.734793	0.717476	0	0	-	-	1
TraesCS4B01G316800	Ethylene-responsive transcription factor	ERF	ERF	0.117135	0.0838654	1.3967	0.962279	0.92189	0.3336	0.819617	0.407019	0.275512	0.1549	2.14821	1.21544	1.76744	0.661259	0.154014
TraesCS6A01G360300	Ethylene-responsive transcription factor	ERF	ERF	0	0	-	-	1	0.343078	0.0960842	3.57059	0.129608	0.00778088	0.0613327	0	-	0.767376	0.16104
TraesCS1B01G477400	Early flowering 3	-	ELF3-B	18.1858	14.6514	1.24123	0.564574	0.390449	20.5409	15.9426	1.28843	7.73047e-10	0.018847	17.6433	14.4524	1.22079	0.537497	0.379786
TraesCS1A01G443200	Early flowering 3	-	ELF3-A	22.2683	19.5593	1.1385	0.0942645	0.612479	23.3595	18.313	1.27557	5.97695e-08	0.0221098	18.8194	18.625	1.01044	0.238282	0.900084
TraesCS5A01G265700	ETHYLENE INSENSITIVE 3-like 3 protein	EIL	EIL	10.3077	20.4617	0.503756	7.56674e-12	0.0130356	7.34439	22.6245	0.324622	2.15716e-09	5.56365e-13	7.6126	20.849	0.365131	2.99425e-12	5.54469e-05
TraesCS5B01G265400	ETHYLENE INSENSITIVE 3-like 3 protein	EIL	EIL	8.16729	16.667	0.490027	1.08766e-11	0.0100534	6.25221	20.3603	0.307078	4.14199e-12	5.36173e-14	5.26089	15.6894	0.335315	3.78107e-15	1.42451e-05
TraesCS7A01G246100	ETHYLENE INSENSITIVE 3-like 3 protein	EIL	EIL	8.91591	10.9357	0.815304	0.000421555	0.53724	5.17649	7.82925	0.661173	7.12715e-07	0.0279227	6.43369	10.7931	0.596094	2.07138e-12	0.0521174
TraesCS7B01G145400	ETHYLENE INSENSITIVE 3-like 3 protein	EIL	EIL	13.4446	16.0583	0.837234	0.000841869	0.600079	6.5912	11.4392	0.576193	2.31313e-12	0.00130911	8.8753	14.624	0.6069	1.19008e-09	0.0597523
TraesCS4A01G144700LC	NBS resistance protein-like protein	EIL	EIL	6.00454	7.16018	0.838603	0.00971277	0.612912	6.56232	9.56924	0.685772	0.000129683	0.051216	5.9044	9.42701	0.626328	8.49261e-10	0.0896972
TraesCS2B01G116900	Ethylene insensitive 3	EIL	EIL	13.3502	8.72803	1.52958	0.32957	0.07172	4.75799	11.5031	0.413627	1.86552e-09	4.64631e-08	9.25958	8.96241	1.03316	0.669192	0.812592
TraesCS6A01G195500	E2F transcription factor	E2F/DP	E2F/DP	1.28559	0.346713	3.70794	4.7403e-11	9.69484e-10	1.16312	0.632399	1.83922	5.75288e-09	1.77656e-06	1.2033	0.508175	2.36788	1.73806e-05	0.000105118
TraesCS5A01G125900	Transcription factor E2F	E2F/DP	E2F/DP	1.77802	2.37428	0.748865	3.36303e-06	0.357291	2.28673	2.22121	1.0295	0.209013	0.555583	1.67398	2.04375	0.819074	0.0175379	0.62512
TraesCS5B01G125100	Transcription factor E2F	E2F/DP	E2F/DP	1.98834	0.963778	2.06306	0.00135842	0.00167291	1.66983	1.43181	1.16624	0.0896426	0.172284	1.6156	1.15884	1.39415	0.207831	0.146849
TraesCS2B01G043500	Transcription factor	E2F/DP	E2F/DP	0.493082	0.284321	1.73425	0.108013	0.0436524	0.565275	0.259434	2.17887	7.17632e-05	1.12007e-05	0.347884	0.28079	1.23895	0.623263	0.320544
TraesCS4B01G268800	Transcription factor	E2F/DP	E2F/DP	3.34901	2.20634	1.5179	0.215449	0.0843065	3.12395	3.31515	0.942326	0.780886	0.951744	2.60099	2.11119	1.23201	0.54908	0.380529
TraesCS2A01G031800	Transcription factor	E2F/DP	E2F/DP	0.504347	0.310359	1.62504	0.338869	0.111037	0.349319	0.242083	1.44297	0.0557533	0.0572365	0.316926	0.217647	1.45614	0.297033	0.165478
TraesCS7B01G103500	E2F transcription factor	E2F/DP	E2F/DP	0.13936	0.0691033	2.01669	0.344512	0.0985093	0.1239	0.0749191	1.65379	0.330003	0.136136	0.109614	0.0557279	1.96696	0.362763	0.231666
TraesCS3B01G302900	Transcription factor DP	E2F/DP	E2F/DP	0.214794	0.189404	1.13405	0.512381	0.710073	0.178959	0.126824	1.41108	0.023214	0.0303428	0.169056	0.177557	0.952123	0.52345	0.999292
TraesCS7A01G238500	E2F transcription factor	E2F/DP	E2F/DP	0.405452	0.340498	1.19076	0.773041	0.659828	0.363912	0.394738	0.921908	0.916954	1	0.476934	0.310646	1.5353	0.238978	0.142942
TraesCS3A01G268500	Transcription factor DP	E2F/DP	E2F/DP	0.335207	0.29379	1.14098	0.796496	0.625062	0.30582	0.261101	1.17127	0.263651	0.258629	0.135438	0.148757	0.910464	0.615207	0.950983
TraesCS4A01G036000	Transcription factor	E2F/DP	E2F/DP	2.50995	1.86518	1.34569	0.813652	0.2267	2.46331	2.48924	0.989585	0.492043	0.753409	2.01915	1.75012	1.15372	0.888819	0.543383
TraesCS2A01G297400	Transcription factor	E2F/DP	E2F/DP	0.85233	0.657745	1.29583	0.989878	0.366075	0.817477	0.859629	0.950965	0.870548	0.930425	0.808767	0.80612	1.00328	0.555229	0.973427
TraesCS3A01G180600	Dof zinc finger protein	Dof	Dof	3.95793	16.8821	0.234446	2.55634e-15	1.57442e-07	3.46855	14.0587	0.246719	3.61861e-30	2.70491e-19	4.44673	18.6883	0.237942	1.18504e-39	6.15112e-09
TraesCS3B01G210300	Dof zinc finger protein	Dof	Dof	5.44603	22.3894	0.243241	5.29681e-15	2.7535e-07	3.48591	20.866	0.167062	7.38992e-112	1.97005e-30	6.1576	20.9146	0.294416	3.44731e-29	5.37081e-07
TraesCS6B01G317100	Dof zinc finger protein	Dof	Dof	94.7555	19.5796	4.83949	4.8018e-08	8.17172e-16	73.3547	35.0241	2.0944	4.30229e-09	1.39952e-10	107.084	22.2696	4.80853	2.09154e-44	1.86347e-15
TraesCS2A01G402200	Dof zinc finger protein	Dof	Dof	7.23915	8.78447	0.824085	3.59601e-06	0.600102	5.99437	7.7863	0.769861	0.0344532	0.260715	8.39738	8.64633	0.971207	0.180791	1
TraesCS6A01G287700	Dof zinc finger protein	Dof	Dof	111.708	28.6631	3.89727	6.64139e-06	1.17758e-11	87.4415	35.5777	2.45776	2.25601e-13	1.22286e-14	129.84	34.0496	3.81325	6.32183e-24	1.69624e-11
TraesCS2B01G592600	Dof zinc finger protein	Dof	Dof	4.82555	7.7141	0.62555	0.000140865	0.115476	3.83677	10.4543	0.367003	2.75089e-05	1.42749e-09	7.10799	6.57209	1.08154	0.806043	0.77729
TraesCS2A01G590800	Dof zinc finger protein	Dof	Dof	2.43556	5.87323	0.414688	0.000145657	0.00525904	1.89121	8.25173	0.22919	4.88775e-13	1.31501e-14	2.36501	8.1171	0.291362	7.85626e-06	8.59226e-06
TraesCS2B01G420400	Dof zinc finger protein	Dof	Dof	6.25621	7.48718	0.835589	0.000395678	0.639113	5.37447	7.52117	0.714579	0.0363809	0.122145	8.38004	7.0128	1.19496	0.712629	0.435839
TraesCS6B01G270100	Dof zinc finger protein	Dof	Dof	2.06041	3.93223	0.52398	0.000675685	0.0308196	3.17713	7.86058	0.404186	8.55288e-16	4.46421e-08	3.21459	5.29026	0.607643	1.6604e-05	0.0779523
TraesCS2A01G591200	Dof zinc finger protein	Dof	Dof	0.840419	2.08621	0.402846	0.00088264	0.00637165	0.482298	2.87028	0.168032	1.4932e-09	1.27562e-15	0.99526	2.08137	0.478174	0.0488658	0.0234415
TraesCS5B01G249800	Dof zinc finger protein	Dof	Dof	8.14045	11.5553	0.70448	0.000922378	0.238423	16.704	16.0731	1.03925	0.420844	0.489177	10.9327	12.7853	0.855099	0.202076	0.719852
TraesCS2B01G094000	Dof zinc finger protein	Dof	Dof	0.683042	1.19743	0.570423	0.00286261	0.146753	0.791218	0.89453	0.884506	0.963688	1	1.23286	1.10709	1.11361	0.859506	0.878737
TraesCS3B01G305400	Dof zinc finger protein	Dof	Dof	2.56158	0.687758	3.72454	0.00552565	0.00011332	1.39771	0.611448	2.2859	0.0229777	0.00830467	3.33037	1.00711	3.30687	0.00273763	0.000125363
TraesCS2B01G592800	Dof zinc finger protein	Dof	Dof	0.846315	2.48648	0.340367	0.00628116	0.00210365	0.388951	3.16723	0.122805	4.70782e-10	4.51656e-18	0.610919	0.952	0.641722	0.245066	0.259111
TraesCS2A01G079200	Dof zinc finger protein	Dof	Dof	0.843951	1.27523	0.661804	0.0096831	0.326311	0.73047	0.947824	0.770681	0.579211	0.566642	0.83595	1.05538	0.792086	0.245361	0.679494
TraesCS6A01G255500	Dof zinc finger protein	Dof	Dof	2.33154	3.10138	0.751776	0.0115241	0.414328	3.18454	6.88207	0.46273	1.25219e-07	7.21638e-06	3.56665	4.40737	0.809248	0.064039	0.568016
TraesCS1A01G035200	Dof zinc finger protein	Dof	Dof	1.13993	1.37547	0.828755	0.0161384	0.687965	1.37596	1.71175	0.80383	0.64236	0.560577	1.60598	1.98526	0.808954	0.0388678	0.631189
TraesCS5A01G376100LC	A disintegrin and metalloprotei-se with thrombospondin motifs 16	Dof	Dof	2.74201	3.68335	0.744434	0.038429	0.462147	5.93924	4.68707	1.26715	0.0392435	0.0615949	2.5743	3.89406	0.661083	0.05816	0.291966
TraesCS2B01G592700	Dof-like zinc finger protein	Dof	Dof	1.20989	2.57144	0.47051	0.050294	0.027162	0.593785	3.37855	0.175752	6.46209e-08	2.20613e-15	1.59977	1.51764	1.05412	0.779041	0.850678
TraesCS5A01G078100	Dof zinc finger protein	Dof	Dof	0.500808	0.575462	0.870272	0.136153	0.82385	0.318055	0.269211	1.18144	0.577617	0.626588	0.604351	0.918307	0.658114	0.0353879	0.294846
TraesCS7B01G120600	Dof zinc finger protein	Dof	Dof	0.189568	0.0677278	2.79897	0.209709	0.0962296	4.01665	0.0476006	84.3824	1.76577e-19	1.19655e-64	1.00369	0.0820316	12.2355	1.4894e-05	6.63933e-11
TraesCS1B01G045000	Dof zinc finger protein	Dof	Dof	1.41449	1.38071	1.02447	0.226766	0.967328	0.858911	1.4867	0.577732	0.00915285	0.0289995	1.43846	2.2203	0.64787	0.00229159	0.170139
TraesCS2B01G592900	Dof zinc finger protein	Dof	Dof	0.374589	0.621398	0.602817	0.307761	0.388464	0.107217	1.44178	0.0743641	6.40173e-06	2.96806e-13	0.430846	0.288531	1.49324	0.789129	0.555674
TraesCS2A01G591000	Dof-like zinc finger protein	Dof	Dof	0.499387	0.632344	0.78974	0.317303	0.643722	0.188025	1.25301	0.150058	4.49564e-07	9.62198e-11	0.508209	0.551805	0.920994	0.62103	0.944561
TraesCS3A01G403500	Dof zinc finger protein	Dof	Dof	0.0752246	0.103369	0.727731	0.364707	0.674575	0.0229625	0.258281	0.088905	2.24456e-06	1.86225e-11	0.151295	0.482439	0.313604	0.0657788	0.000299408
TraesCS4B01G206800	Dof zinc finger protein	Dof	Dof	1.27523	1.22876	1.03782	0.406975	0.866142	2.07203	2.0802	0.996076	0.624414	0.709974	1.80516	1.43386	1.25895	0.798001	0.399936
TraesCS1B01G347400	Dof zinc finger protein	Dof	Dof	0.0162779	0.0568772	0.286194	0.447104	0.951922	0.608086	1.06951	0.568564	0.20546	0.103326	0.0689477	0.341258	0.20204	0.0563653	0.0407958
TraesCS1B01G185900	Dof zinc finger protein	Dof	Dof	0.201907	0.0892193	2.26304	0.557196	0.368291	0.0340725	0	-	0.868835	0.778231	0.303767	0.221517	1.37131	0.763011	0.635366
TraesCS5B01G492600	Dof zinc finger protein	Dof	Dof	1.0154	0.630827	1.60964	0.578831	0.130011	1.94106	1.10956	1.7494	0.000120609	0.00032706	1.38669	1.19064	1.16466	0.954094	0.544003
TraesCS1A01G334100	Dof zinc finger protein	Dof	Dof	0.138491	0.0576158	2.4037	0.726069	0.482406	1.33515	1.423	0.938265	0.931267	1	0.356207	0.871865	0.408558	0.138718	0.10667
TraesCS5B01G087600	Dof zinc finger protein	Dof	Dof	0.817355	0.67855	1.20456	0.810163	0.615688	0.271258	0.487912	0.555957	0.110261	0.0903074	0.711714	0.875577	0.812852	0.248738	0.775136
TraesCS3B01G635200LC	Dof zinc finger protein	Dof	Dof	0.139776	0.104984	1.3314	0.860913	0.276814	0.113314	0.343444	0.329934	2.22634e-09	2.62209e-10	0.218733	0.282954	0.773034	0.39658	0.458995
TraesCS6B01G301500	Dof zinc finger protein	Dof	Dof	0.0223251	0.0117982	1.89224	0.882665	0.772148	0.0307564	0.0569167	0.540376	0.535681	0.459731	0.061572	0.0124224	4.95653	0.0884572	0.0207386
TraesCS5A01G479400	Dof zinc finger protein	Dof	Dof	0.607146	0.452512	1.34172	0.893333	0.360625	1.03809	1.13581	0.913965	0.931683	0.977197	0.863951	1.08303	0.797715	0.327052	0.634836
TraesCS1A01G171300	Dof zinc finger protein	Dof	Dof	0.19243	0.15678	1.22739	0.945051	0.820121	0.0263701	0.0526575	0.500786	0.631628	0.986495	0.259443	0.337188	0.769433	0.537511	0.797491
TraesCS6A01G274000	Dof zinc finger protein	Dof	Dof	0.0440921	0.035025	1.25888	0.96271	0.834257	0.0377631	0.179671	0.21018	0.010939	0.000266515	0.0549817	0.0807061	0.681258	0.462086	0.603222
TraesCS3A01G139300	B-box zinc finger family protein	DBB	DBB	26.8593	4.78697	5.61091	3.39474e-11	1.4504e-18	32.1349	25.3478	1.26776	0.0350302	0.0259864	38.491	7.00936	5.49138	6.49232e-30	9.90896e-18
TraesCS3B01G156900	B-box zinc finger family protein	DBB	DBB	22.981	4.38692	5.23853	7.73285e-06	7.73405e-17	23.4322	14.896	1.57305	3.47565e-05	6.67809e-05	32.9603	6.80869	4.84091	9.16845e-25	3.98427e-15
TraesCS2A01G366100	B-box zinc finger protein	DBB	DBB	26.1062	43.6932	0.597488	2.0726e-05	0.0593084	10.7257	21.906	0.489625	1.59275e-08	8.81615e-06	27.1192	44.5223	0.609115	0.000215144	0.0670311
TraesCS6A01G143900	B-box zinc finger family protein	DBB	DBB	0.147264	0.0245274	6.00406	0.0344038	0.000315363	2.44256	0.0259862	93.9944	4.07971e-33	5.18369e-88	0.884514	0.100247	8.82331	5.45877e-10	8.86716e-16
TraesCS2A01G498400LC	mitogen-activated protein ki-se ki-se 3	DBB	DBB	0.575301	0.835692	0.688413	0.11989	0.568012	0.167602	0.90458	0.185281	0.00678151	0.00132594	0.617842	1.07535	0.574552	0.0862076	0.324601
TraesCS2A01G388500	Zinc finger, B-box	DBB	DBB	0.289308	0.376885	0.76763	0.193559	0.662234	0.835893	1.29876	0.64361	0.107373	0.152469	0.513421	0.397315	1.29223	0.879216	0.587189
TraesCS6B01G172300	B-box zinc finger family protein	DBB	DBB	0.0740888	0.0314751	2.35388	0.513727	0.275002	0.997106	0.0216281	46.1022	4.74236e-13	7.98559e-35	0.221889	0.100419	2.20963	0.336961	0.0729458
TraesCS7A01G108400	Zinc finger, B-box	DBB	DBB	8.12099	5.92558	1.3705	0.631081	0.199692	8.04301	7.61469	1.05625	0.00160087	0.433384	7.79434	5.95928	1.30793	0.0741628	0.234018
TraesCS2B01G406600	Zinc finger, B-box	DBB	DBB	1.12042	1.0777	1.03964	0.73263	0.877527	1.46178	2.41609	0.605016	0.0685556	0.0302202	1.16906	1.07216	1.09037	0.83856	0.851173
TraesCS7B01G006400	Zinc finger, B-box	DBB	DBB	17.5335	13.8602	1.26503	0.906807	0.344122	15.1615	17.0171	0.890954	0.670615	0.879721	17.7048	14.4553	1.2248	0.585737	0.36883
TraesCS3B01G249700	Tesmin/TSO1-like CXC domain containing protein, expressed	CPP	CPP	0.242272	0.445801	0.543455	0.00473391	0.232876	0.148477	0.505572	0.293682	0.00210575	0.00197507	0.337067	0.297398	1.13338	0.999077	0.795026
TraesCS2A01G122300	Tesmin/TSO1-like CXC domain-containing protein	CPP	CPP	1.82011	0.994638	1.82992	0.0101948	0.00988565	1.45618	1.48616	0.979824	0.532919	0.769605	1.70935	0.957255	1.78568	0.00312129	0.0116138
TraesCS5A01G054200	Tesmin/TSO1-like CXC domain containing protein	CPP	CPP	4.36603	3.91929	1.11399	0.0355168	0.687817	4.665	4.56429	1.02206	0.148697	0.584649	4.32339	4.43078	0.975763	0.113768	0.996569
TraesCS1B01G340500	Tesmin/TSO1-like CXC domain containing protein	CPP	CPP	3.41555	3.24018	1.05412	0.0926305	0.804866	3.63113	3.37493	1.07591	0.0591438	0.352853	4.2806	3.46474	1.23547	0.662892	0.343665
TraesCS5B01G062200	Tesmin/TSO1-like CXC domain containing protein	CPP	CPP	3.68261	3.30433	1.11448	0.138838	0.678386	3.50953	3.92618	0.893878	0.668309	0.86225	3.42389	3.41935	1.00133	0.430397	0.94381
TraesCS5A01G053800	Tesmin/TSO1-like CXC domain containing protein, expressed	CPP	CPP	0.12084	0.0545847	2.2138	0.185281	0.0205842	0.0735954	0.0780468	0.942965	0.92596	1	0.0967551	0.0565615	1.71062	0.339045	0.184928
TraesCS2B01G144400	Tesmin/TSO1-like CXC domain-containing protein	CPP	CPP	3.79885	2.73308	1.38995	0.509392	0.187517	3.60411	3.69549	0.975272	0.392956	0.768265	3.15097	2.66076	1.18424	0.7648	0.476951
TraesCS5B01G062400	Tesmin/TSO1-like CXC domain containing protein, expressed	CPP	CPP	0.0977782	0.0992405	0.985265	0.579978	0.999926	0.123488	0.0855975	1.44266	0.150246	0.150334	0.230901	0.118575	1.9473	0.0818572	0.0259461
TraesCS1B01G462600	Tesmin/TSO1-like CXC domain-containing protein	CPP	CPP	0.0342805	0.0338801	1.01182	0.706479	1	0.0390385	0.0279392	1.39727	0.666394	0.718922	0.0302481	0.0550569	0.549398	0.225329	0.406427
TraesCS7B01G242300	Tesmin/TSO1-like CXC domain protein	CPP	CPP	1.29393	0.93384	1.3856	0.728625	0.213706	1.05089	0.953766	1.10184	0.151024	0.338526	1.17458	0.879214	1.33595	0.297391	0.24083
TraesCS3B01G331700	Tesmin/TSO1-like CXC domain-containing protein	CPP	CPP	1.62237	1.20865	1.3423	0.786209	0.249098	0.998911	1.16466	0.857688	0.565815	0.716949	1.41433	1.07309	1.31799	0.342205	0.270034
TraesCS3A01G219300	Tesmin/TSO1-like CXC domain-containing protein	CPP	CPP	0.0567178	0.0255493	2.21993	0.813579	0.67097	0.018233	0.0294555	0.619	0.89014	0.975773	0.0184237	0.038901	0.473605	0.567711	0.830953
TraesCS6B01G319500	CONSTANS-like 1	CO-like	CO-like	3.59348	10.4075	0.345277	8.78533e-11	0.000123597	3.73575	11.9187	0.313435	6.80601e-31	6.34738e-13	3.70957	9.66611	0.383771	1.21384e-07	0.000201266
TraesCS5B01G163500	CONSTANS-like protein	CO-like	CO-like	169.315	309.665	0.546768	1.00285e-10	0.026413	209.436	254.605	0.822591	0.303613	0.490055	173.385	243.956	0.710722	0.0182917	0.241135
TraesCS5A01G166100	CONSTANS-like protein	CO-like	CO-like	137.346	230.487	0.595894	2.11186e-10	0.0612604	192.354	197.374	0.974565	0.576669	0.75914	156.585	197.816	0.79157	0.0411958	0.480819
TraesCS7A01G497200	CONSTANS-like protein	CO-like	CO-like	54.8605	77.2708	0.709977	3.74157e-08	0.267168	42.3179	76.3764	0.554071	2.37549e-08	0.000422143	64.1283	84.2921	0.760786	9.18333e-05	0.408793
TraesCS6A01G289400	CONSTANS-like 1 protein	CO-like	CO-like	0.0342675	0.540741	0.0633714	1.8456e-07	5.28517e-07	0.106234	0.755267	0.140658	1.59972e-08	1.16339e-10	0.0570665	0.660078	0.0864542	8.42701e-11	5.30463e-08
TraesCS6B01G323400	CONSTANS-like zinc finger protein	CO-like	CO-like	10.3652	18.896	0.548541	2.1105e-05	0.0325779	17.9244	10.581	1.69402	0.00011445	6.21881e-06	11.2075	18.5072	0.605573	0.0116586	0.0777656
TraesCS6A01G293200	CONSTANS-like zinc finger protein	CO-like	CO-like	11.3559	20.0469	0.566467	6.98398e-05	0.0416559	16.7797	13.5067	1.24233	0.157827	0.0411334	15.4251	21.2103	0.727246	0.174485	0.336574
TraesCS7A01G263500	Zinc finger constans-like protein	CO-like	CO-like	1.81055	0.532153	3.40232	9.46311e-05	6.8961e-08	1.69864	0.422909	4.01656	1.21377e-15	4.16973e-21	1.19249	0.360142	3.31116	0.000317665	4.22653e-07
TraesCS7B01G161500	CONSTANS-like zinc finger protein	CO-like	CO-like	1.84206	0.571624	3.2225	0.000817028	2.86012e-07	3.54368	0.615953	5.75317	1.00899e-24	2.92954e-37	2.36491	0.415382	5.69332	1.95235e-16	9.27032e-15
TraesCS4A01G268500	CONSTANS-like zinc finger protein	CO-like	CO-like	255.388	289.867	0.881053	0.00123503	0.764214	216.95	300.601	0.72172	0.00655514	0.110567	289.256	236.25	1.22436	0.737167	0.35576
TraesCS6A01G286400	CONSTANS-like zinc finger protein	CO-like	CO-like	0.481911	1.05329	0.457528	0.0034703	0.0142718	0.359353	3.24073	0.110886	1.65042e-54	8.48859e-33	0.362312	1.78645	0.202811	1.27518e-19	1.20706e-08
TraesCS7B01G400600	CONSTANS-like protein	CO-like	CO-like	63.3006	69.0408	0.916857	0.0219478	0.856603	42.7314	70.2988	0.607853	1.34438e-07	0.00366866	59.5629	74.0393	0.804477	0.00209268	0.522301
TraesCS7B01G113400	Zinc finger constans-like protein	CO-like	CO-like	13.0088	3.32045	3.91779	0.0221306	6.05553e-11	31.1767	3.74124	8.33326	3.98124e-19	5.57559e-65	12.3702	1.34283	9.21206	1.12609e-13	1.28137e-26
TraesCS6B01G179000	CONSTANS-like protein	CO-like	CO-like	18.3496	21.6641	0.847006	0.0268694	0.640774	26.8828	22.5023	1.19467	0.0010851	0.0721702	20.4265	17.2873	1.1816	0.857428	0.435211
TraesCS6B01G315400	CONSTANS-like zinc finger protein	CO-like	CO-like	0.306811	0.514492	0.596338	0.0293124	0.160278	0.281277	1.73657	0.161973	2.5466e-23	2.37802e-20	0.0907285	1.4214	0.0638303	9.21543e-29	1.74677e-16
TraesCS6B01G248400	CONSTANS-like protein	CO-like	CO-like	28.743	30.4927	0.942618	0.0517657	0.9152	13.0069	20.5278	0.633622	0.00616747	0.0140482	24.1092	25.7723	0.93547	0.56981	0.99523
TraesCS2B01G372000	CONSTANS-like protein	CO-like	CO-like	285.794	281.207	1.01631	0.107393	0.94817	183.89	253.038	0.72673	0.00848219	0.121493	270.892	291.968	0.927813	0.136152	0.954866
TraesCS6A01G150900	CONSTANS-like protein	CO-like	CO-like	28.78	29.0225	0.991645	0.154285	1	85.7625	82.7231	1.03674	0.115357	0.47411	38.6128	22.1801	1.74088	0.00756687	0.00928205
TraesCS2A01G353900	CONSTANS-like protein	CO-like	CO-like	233.663	220.179	1.06124	0.213066	0.831014	138.867	180.348	0.769993	0.0490335	0.253134	209.354	230.096	0.909856	0.181797	0.914588
TraesCS4B01G045700	CONSTANS-like zinc finger protein	CO-like	CO-like	134.244	114.047	1.17709	0.529867	0.515974	119.984	127.029	0.944538	0.811608	0.917017	153.563	98.3406	1.56155	0.0437152	0.0385912
TraesCS1B01G233600	CONSTANS-like protein	-	CO9	19.3985	25.6761	0.755507	2.10329e-06	0.367418	9.83334	12.7556	0.770905	0.195576	0.285162	9.15316	10.7904	0.848266	0.132047	0.706389
TraesCS4B01G286400	Dof zinc finger protein	Dof	CDF1d-B, CDF1e-B	52.2945	63.7355	0.820493	0.00611547	0.581425	16.3769	32.607	0.502252	6.30607e-12	1.86953e-05	27.88	22.3732	1.24614	0.663468	0.344554
TraesCS4A01G017700	Dof zinc finger protein	Dof	CDF1d-A, CDF1e-A	60.7112	69.4192	0.874559	0.00791252	0.754017	38.154	71.6162	0.532756	3.47165e-08	9.34822e-05	45.031	40.0131	1.12541	0.766354	0.61499
TraesCS2B01G118000	Dof zinc finger protein	Dof	CDF1c-B	28.5245	43.8714	0.650185	3.97243e-17	0.131611	7.9526	28.8544	0.275612	1.0661e-33	1.10641e-17	15.2259	31.1273	0.489148	8.43274e-13	0.00481478
TraesCS2A01G100800	Dof zinc finger protein	Dof	CDF1c-A	25.9139	53.3176	0.48603	9.11255e-39	0.0077453	7.01585	32.3602	0.216805	3.53693e-73	4.76541e-24	15.7215	39.2182	0.400872	2.73582e-18	0.000206371
TraesCS7B01G188000	LHY	-	CCA1	95.582	216.952	0.440567	1.13233e-14	0.00250362	11.6135	154.336	0.0752484	3.98542e-116	9.06309e-60	55.6722	173.136	0.321551	2.66559e-21	3.61355e-06
TraesCS2B01G254100	Calmodulin-binding transcription activator	CAMTA	CAMTA	3.82814	1.27679	2.99826	4.14867e-07	2.4818e-07	2.43051	1.98538	1.22421	0.00894402	0.0761294	2.7547	1.38973	1.98219	4.54148e-07	0.00183352
TraesCS4B01G306300	Calmodulin-binding transcription activator	CAMTA	CAMTA	17.5519	9.13507	1.92137	0.00227612	0.00257648	8.9238	15.7856	0.565311	1.47411e-12	0.000593917	12.504	9.36606	1.33503	0.198713	0.193818
TraesCS4A01G349800	receptor ki-se 1	CAMTA	CAMTA	0.884415	0.377573	2.34237	0.00264022	7.62626e-05	0.807524	0.5879	1.37357	0.000104621	0.00601797	0.870299	0.402974	2.15969	1.03896e-09	0.000309201
TraesCS3B01G469100	calmodulin-binding transcription activator	CAMTA	CAMTA	7.50788	7.7495	0.96882	0.0178361	1	4.85579	14.0333	0.346018	1.42467e-39	3.3118e-12	5.85808	7.44583	0.786759	9.54288e-11	0.456162
TraesCS5B01G521200	receptor ki-se 1	CAMTA	CAMTA	14.0489	6.84696	2.05184	0.0278478	0.000826223	11.4453	13.3394	0.858008	0.419983	0.661165	11.8869	6.95147	1.70999	2.51468e-05	0.0134068
TraesCS6B01G016100LC	Calmodulin-binding transcription activator	CAMTA	CAMTA	0.526763	0.129529	4.06677	0.125547	0.00105358	0.720585	0.197084	3.65622	0.000172499	4.36617e-06	0.308404	0.190007	1.62312	0.547306	0.372534
TraesCS2A01G229400	Calmodulin-binding transcription activator	CAMTA	CAMTA	11.0759	7.94005	1.39494	0.5591	0.158215	8.40335	12.9715	0.647831	2.96896e-07	0.0140704	9.07017	6.54886	1.385	0.00987794	0.144277
TraesCS3B01G458800	Zinc finger CCCH domain protein	C3H	C3H	56.9946	118.096	0.482614	2.88432e-16	0.00637977	71.5788	84.8118	0.843972	0.527173	0.618715	54.3118	98.8212	0.549597	0.00286509	0.0242562
TraesCS2A01G488000	Zinc finger CCCH domain-containing protein	C3H	C3H	10.1933	4.10034	2.48596	3.44357e-11	2.34007e-05	7.85122	5.74797	1.36591	2.43874e-06	0.0081821	10.9594	5.09844	2.14956	5.88734e-07	0.000288196
TraesCS2B01G515600	Zinc finger CCCH domain-containing protein	C3H	C3H	6.91509	3.05701	2.26204	8.91259e-10	0.000216669	5.4992	4.34583	1.26539	0.000434377	0.0380627	7.39572	3.73472	1.98026	2.12229e-06	0.00169743
TraesCS6B01G372100	zinc finger CCCH domain protein	C3H	C3H	8.92803	4.98123	1.79234	1.99036e-09	0.0097917	6.45095	6.74041	0.957056	0.429861	0.870772	7.84382	5.51177	1.4231	0.00752526	0.114973
TraesCS6B01G310500	Makorin RING-zinc-finger protein	C3H	C3H	19.1229	22.3583	0.855294	2.25088e-08	0.679534	17.9384	22.1833	0.808642	0.0586063	0.417547	16.6041	18.5809	0.893607	0.1298	0.830935
TraesCS5B01G278300LC	Golgi-specific brefeldin A-resistance guanine nucleotide exchange factor 1	C3H	C3H	5.3209	2.22378	2.39272	4.07575e-08	0.000186908	6.00758	2.23187	2.69172	2.58505e-15	7.74191e-13	5.7455	2.53996	2.26204	3.83932e-08	0.000282701
TraesCS2B01G324300	Zinc finger CCCH domain-containing protein 28	C3H	C3H	3.89536	5.94806	0.654895	9.98743e-08	0.152506	4.65431	5.84385	0.796445	0.196413	0.387843	4.84956	4.82745	1.00458	0.365007	0.940812
TraesCS3B01G201900	Zinc finger CCCH domain protein	C3H	C3H	3.10484	1.20233	2.58235	1.51272e-06	1.72648e-05	2.00908	1.72618	1.16389	0.104806	0.190094	2.6866	1.45795	1.84273	0.0111982	0.00683865
TraesCS7B01G187100	Zinc finger CCCH domain protein	C3H	C3H	3.5069	1.8531	1.89245	1.1533e-05	0.00564185	2.75339	2.5477	1.08074	0.172225	0.406811	3.44537	2.04307	1.68637	3.05814e-05	0.0177792
TraesCS3B01G125600	Zinc finger CCCH domain-containing protein	C3H	C3H	5.3128	0.602006	8.82516	1.8019e-05	5.40884e-26	9.58321	11.9764	0.800172	0.657168	0.433384	15.1776	3.07025	4.94344	1.96226e-07	3.44256e-15
TraesCS3B01G206400	Zinc finger CCCH domain protein	C3H	C3H	5.93355	6.99726	0.847982	2.05679e-05	0.626206	7.60265	8.82411	0.861577	0.574661	0.686309	5.34299	7.12388	0.750012	0.0073509	0.362927
TraesCS2A01G307700	Zinc finger CCCH domain-containing protein 28	C3H	C3H	3.12684	3.27718	0.954125	8.03084e-05	0.968857	3.06904	3.85219	0.796699	0.166956	0.404342	3.3995	3.06589	1.10881	0.857695	0.644088
TraesCS1A01G414400	Zinc finger CCCH domain protein	C3H	C3H	0.700309	2.16525	0.323431	0.000269323	0.000800036	1.27195	1.15642	1.0999	0.491875	0.446034	1.26759	3.33317	0.380295	0.0128746	0.00195366
TraesCS1B01G444500	Zinc finger CCCH domain protein	C3H	C3H	0.0415901	0.244098	0.170383	0.00115315	0.00390241	0.13566	0.167976	0.807612	0.805816	0.792749	0.0801721	0.497765	0.161064	3.11311e-07	5.40016e-05
TraesCS5A01G192000	Zinc finger CCCH domain protein	C3H	C3H	0.66388	0.185245	3.5838	0.00163874	1.35124e-06	0.902445	0.701397	1.28664	0.127587	0.0719782	0.837481	0.438947	1.90793	0.145059	0.011717
TraesCS6B01G267900	zinc finger WD40 repeat protein 1	C3H	C3H	2.68053	2.59227	1.03405	0.00245674	0.895202	3.12232	2.90945	1.07316	0.0191631	0.371917	2.82875	2.38035	1.18837	0.817847	0.465778
TraesCS7A01G461800	Zinc finger CCCH domain-containing protein 45	C3H	C3H	4.43291	2.77094	1.59978	0.00353016	0.0480051	4.69055	3.60501	1.30112	5.2704e-07	0.0186556	4.74232	3.10025	1.52966	0.00222405	0.0563361
TraesCS6A01G166900	Zinc finger CCCH domain-containing protein	C3H	C3H	5.51023	3.10819	1.77281	0.00654644	0.0135061	5.79326	4.76809	1.21501	1.3995e-05	0.0712201	5.18246	3.92313	1.321	0.205492	0.218569
TraesCS1B01G360300	Zinc finger CCCH domain-containing protein	C3H	C3H	1.46212	0.908301	1.60973	0.0190296	0.0784612	1.41143	1.6384	0.861471	0.828752	0.792991	1.70854	0.960578	1.77866	0.262332	0.0417185
TraesCS6A01G166700	Zinc finger CCCH domain-containing protein	C3H	C3H	0.757741	0.122833	6.16886	0.0211022	1.86664e-07	0.192761	0.152238	1.26619	0.702147	0.619658	0.548049	0.199734	2.74389	0.0440361	0.00326542
TraesCS5B01G425300	Splicing factor U2af small subunit A	C3H	C3H	3.60291	3.32626	1.08317	0.0557931	0.760149	3.76332	5.60397	0.671546	1.38935e-06	0.0302405	3.23494	3.28605	0.984445	0.114658	1
TraesCS7B01G352100	Zinc finger CCCH domain protein	C3H	C3H	5.10948	3.3355	1.53185	0.0723844	0.0715605	5.8478	6.19386	0.944129	0.799147	0.929303	4.91281	3.77248	1.30228	0.257966	0.251987
TraesCS5A01G066400	Zinc finger CCCH domain-containing protein 62	C3H	C3H	0.447136	0.491447	0.909835	0.0807935	0.856911	0.270898	0.311852	0.868674	0.84444	0.829588	0.403139	0.357894	1.12642	0.983271	0.71912
TraesCS5A01G100400	Zinc finger CCCH domain-containing protein	C3H	C3H	0.947334	0.430014	2.20303	0.0815652	0.00208351	0.589597	0.709302	0.831236	0.670485	0.64884	0.89762	0.439011	2.04464	0.0312061	0.0102633
TraesCS4B01G048300	-	C3H	C3H	2.31565	1.31597	1.75965	0.090232	0.0152554	1.30023	1.25638	1.0349	0.494436	0.575585	2.28345	1.48466	1.53803	0.0394743	0.0654715
TraesCS5B01G105500	Zinc finger CCCH domain-containing protein	C3H	C3H	1.77222	2.03946	0.868965	0.0951459	0.742283	2.30143	2.3877	0.963869	0.816984	0.904698	2.24634	1.69191	1.3277	0.352744	0.265086
TraesCS7B01G302400	Zinc finger CCCH domain-containing protein	C3H	C3H	17.9713	10.8641	1.65418	0.103791	0.0322824	18.6552	15.9006	1.17324	0.00999622	0.11696	18.4487	13.9725	1.32036	0.223596	0.22846
TraesCS2B01G578700	Zinc finger CCCH domain-containing protein 32	C3H	C3H	9.81396	8.29195	1.18355	0.184948	0.512365	9.32044	9.03435	1.03167	0.188334	0.509675	7.82139	7.33787	1.06589	0.513717	0.751122
TraesCS7B01G315000	Zinc finger (CCCH-type) family protein	C3H	C3H	2.7631	1.87819	1.47115	0.212923	0.11567	2.60044	2.50367	1.03865	0.115592	0.499326	2.46039	1.92791	1.2762	0.317325	0.27576
TraesCS1B01G425600	Splicing factor U2af small subunit A	C3H	C3H	26.7902	23.7435	1.12831	0.222226	0.634245	27.9581	31.9128	0.876076	0.323977	0.784352	28.9242	21.472	1.34707	0.223337	0.187326
TraesCS4A01G276700	Zinc finger CCCH domain-containing protein	C3H	C3H	9.02648	7.75737	1.1636	0.25687	0.576008	10.2241	10.3508	0.987758	0.367347	0.691856	9.67337	9.10223	1.06275	0.568032	0.750772
TraesCS7A01G415100	Zinc finger (CCCH-type) family protein	C3H	C3H	1.97165	1.39884	1.40949	0.27058	0.162279	1.77445	2.0886	0.84959	0.293971	0.63927	1.80731	1.55701	1.16076	0.905481	0.530581
TraesCS7B01G363200	Zinc finger CCCH domain-containing protein 45	C3H	C3H	4.31549	3.07561	1.40313	0.275194	0.168607	4.84386	4.21223	1.14995	0.00104986	0.160643	4.5768	3.2352	1.41469	0.0207032	0.118997
TraesCS6A01G417600	Zinc finger CCCH domain-containing protein 19	C3H	C3H	18.4119	13.0111	1.41509	0.297224	0.130879	13.6808	15.3404	0.891812	0.720295	0.899117	15.691	13.8442	1.1334	0.917361	0.569225
TraesCS1B01G018400	-	C3H	C3H	4.7311	4.57094	1.03504	0.339607	0.865001	4.25094	5.32096	0.798904	0.121428	0.394531	4.02364	3.23296	1.24457	0.551753	0.349176
TraesCS1B01G138900LC	Zinc finger CCCH domain-containing protein	C3H	C3H	75.6322	71.6808	1.05512	0.342712	0.861453	54.4964	75.4538	0.722249	0.0414176	0.0974168	84.3086	96.0564	0.877699	0.118139	0.7678
TraesCS5A01G121100	Zinc finger CCCH domain protein	C3H	C3H	1.22794	0.75237	1.6321	0.362508	0.0329806	1.76394	1.48154	1.19062	0.00193837	0.086823	1.43796	0.686875	2.09349	6.03691e-06	0.00048871
TraesCS1A01G346500	Zinc finger CCCH domain-containing protein	C3H	C3H	0.725448	0.269004	2.69679	0.37206	0.00148454	1.51093	0.863621	1.74952	0.0250915	0.00189726	0.500364	0.50477	0.991271	0.886431	0.938488
TraesCS4B01G037000	Zinc finger CCCH domain-containing protein	C3H	C3H	4.54286	3.07851	1.47567	0.408143	0.120129	4.37744	4.41235	0.992088	0.544543	0.705793	5.47334	4.38258	1.24889	0.405198	0.339315
TraesCS6B01G471600	Zinc finger CCCH domain-containing protein 19	C3H	C3H	26.9579	21.7748	1.23803	0.412136	0.417381	21.8111	26.0427	0.837512	0.0254727	0.518681	24.1822	21.4473	1.12752	0.756173	0.626078
TraesCS5B01G073100	Zinc finger CCCH domain-containing protein 62	C3H	C3H	0.0174324	0.0232647	0.749308	0.430472	0.989031	0.00531122	0.0275208	0.192989	0.160833	0.116815	0.0229121	0.0216885	1.05642	0.914545	1
TraesCS5B01G113400	Zinc finger CCCH domain protein	C3H	C3H	2.18849	1.51092	1.44845	0.487408	0.114522	2.16792	2.58339	0.839175	0.316116	0.579358	2.2257	1.4034	1.58594	0.00373794	0.0327829
TraesCS7B01G191500	Zinc finger CCCH domain-containing protein 69	C3H	C3H	14.7795	10.6099	1.39298	0.491165	0.161206	13.3503	11.3327	1.17804	0.000179443	0.0968663	16.4459	9.90612	1.66017	0.015247	0.0200035
TraesCS3B01G237800	Zinc finger CCCH domain protein, putative	C3H	C3H	3.16943	2.72423	1.16343	0.521931	0.561989	2.41899	3.24887	0.744564	0.00843787	0.191094	3.02908	3.32896	0.90992	0.0498149	0.864073
TraesCS4B01G389200LC	23S rR- (Uracil-5-)-methyltransferase	C3H	C3H	0.115812	0.0492269	2.35261	0.573159	0.382345	0.179698	0.119004	1.51002	0.344032	0.339597	0.173801	0.103958	1.67184	0.66326	0.437534
TraesCS3B01G385900	zinc finger CCCH domain protein	C3H	C3H	7.70758	5.47982	1.40654	0.581238	0.167372	9.02179	8.81255	1.02374	0.311473	0.577047	7.78181	7.10859	1.0947	0.571657	0.689648
TraesCS7B01G695600LC	Retrovirus-related Pol polyprotein from transposon TNT 1-94	C3H	C3H	0.0793714	0.0793622	1.00012	0.586711	0.946995	0.067214	0.0650003	1.03406	0.804257	0.835555	0.105501	0.19598	0.538326	0.0194659	0.0932431
TraesCS2A01G547900	Zinc finger CCCH domain-containing protein 32	C3H	C3H	10.078	8.23175	1.22429	0.598093	0.427551	9.06173	9.51515	0.952347	0.602161	0.916338	8.45001	7.97744	1.05924	0.548623	0.772481
TraesCS3A01G205900	Zinc finger CCCH domain protein, putative	C3H	C3H	5.2978	3.71756	1.42507	0.655923	0.139525	5.26682	5.74414	0.916903	0.975112	0.997185	4.89867	3.64789	1.34288	0.377689	0.203531
TraesCS3A01G179200	Zinc finger CCCH domain protein	C3H	C3H	7.57869	5.64666	1.34216	0.799779	0.23202	6.77188	9.62626	0.70348	1.07943e-06	0.0728663	6.11015	5.76577	1.05973	0.568604	0.787078
TraesCS3A01G353200	zinc finger CCCH domain protein	C3H	C3H	8.70455	6.59509	1.31985	0.909909	0.266008	10.8726	11.4245	0.951689	0.78996	0.920328	9.03161	8.8718	1.01801	0.106093	0.900808
TraesCS3B01G205900	Zinc finger CCCH domain protein	C3H	C3H	6.11967	4.70046	1.30193	0.963098	0.283674	6.05956	9.16112	0.661444	4.40881e-09	0.0234875	5.23367	4.81982	1.08586	0.71692	0.703501
TraesCS4A01G117400	Zinc finger CCCH domain protein	C3H	C3H	0.183549	0.128813	1.42493	0.967425	0.671308	0.121568	0.131259	0.926173	0.997929	1	0.207293	0.117116	1.76998	0.66323	0.402367
TraesCS3B01G251700	Zinc finger CCCH domain protein	C3H	C3H	1.58892	1.23094	1.29082	0.996651	0.302969	1.66587	1.55385	1.07209	0.0802806	0.33944	1.36384	1.26853	1.07513	0.39311	0.763548
TraesCS2B01G218900	Zinc finger protein-like protein	C2H2	C2H2	29.377	10.275	2.85907	6.49569e-09	3.81788e-07	22.0895	13.7859	1.60232	5.19367e-09	3.84822e-05	24.0528	9.60252	2.50484	9.67857e-08	7.97116e-06
TraesCS6B01G058500	Zinc finger protein, putative	C2H2	C2H2	6.36695	1.70048	3.7442	1.03686e-07	7.84641e-11	6.42491	5.48686	1.17096	0.102454	0.121986	7.29247	2.62522	2.77785	1.40079e-07	8.00899e-07
TraesCS5B01G490800	Zinc finger protein	C2H2	C2H2	8.38066	1.13034	7.41427	1.66048e-07	6.64119e-16	3.87468	2.10296	1.84248	0.0117784	0.000680582	10.3578	2.50325	4.13775	2.36784e-07	8.17114e-10
TraesCS3B01G123600	Zinc finger family protein	C2H2	C2H2	16.3001	20.1618	0.808466	1.78299e-07	0.509906	11.3288	19.8145	0.571745	1.38867e-09	0.000955439	17.4016	20.4664	0.850252	0.000957876	0.70413
TraesCS1B01G071700	Zinc finger family protein	C2H2	C2H2	6.08903	7.85419	0.775259	1.48002e-06	0.419432	6.13028	8.99335	0.681646	4.60031e-07	0.0425828	5.69114	5.65194	1.00694	0.161015	0.935577
TraesCS2A01G569700	C2H2-like zinc finger protein	C2H2	C2H2	1.92059	8.19465	0.234371	2.09067e-05	3.91659e-07	5.16515	7.96756	0.648273	0.173123	0.0353262	2.68417	8.23186	0.326071	0.0170221	3.01147e-05
TraesCS1A01G445700	Histone deacetylase-like protein-like	C2H2	C2H2	18.9814	5.74643	3.30316	2.11731e-05	4.05028e-09	24.9012	17.0885	1.45719	0.000938649	0.000967486	29.2636	12.1381	2.4109	0.00106694	2.25893e-05
TraesCS3B01G237700	Zinc finger protein	C2H2	C2H2	0.524135	0.0591562	8.86018	5.65816e-05	2.70096e-12	0.718858	0.287345	2.50173	8.18927e-06	8.67007e-07	0.84607	0.0781152	10.831	2.49044e-07	1.52385e-15
TraesCS5A01G492800	Zinc finger protein	C2H2	C2H2	1.53712	3.82209	0.402167	0.000401432	0.00899189	0.54999	2.40675	0.22852	0.000749139	8.72881e-07	2.00146	4.724	0.423679	0.0072785	0.00977627
TraesCS3A01G415200	Histone deacetylase, putative	C2H2	C2H2	1.16383	0.42264	2.75371	0.00100486	2.91202e-05	0.797698	0.965804	0.825941	0.611981	0.635312	1.12253	0.811041	1.38406	0.580875	0.209653
TraesCS3A01G318800	Protein upstream of flc	C2H2	C2H2	0.121846	0.393024	0.310022	0.00109125	0.00730993	0.0111641	0.0261681	0.426629	0.657096	0.661078	0.04355	0.525108	0.0829354	1.09786e-07	9.39869e-08
TraesCS1B01G793300LC	Histone deacetylase-like protein-like	C2H2	C2H2	39.0507	16.4788	2.36975	0.0017489	4.81898e-05	48.0336	38.9388	1.23357	0.0315418	0.0497757	51.4154	24.9657	2.05945	0.00175449	0.000643812
TraesCS2B01G627700	C2H2-like zinc finger protein	C2H2	C2H2	0.818243	2.05989	0.397227	0.00176386	0.00222257	2.08337	2.06617	1.00832	0.6623	0.618928	1.03292	1.62334	0.636293	0.308773	0.185032
TraesCS5A01G373200LC	Methyl-CpG-binding domain-containing protein 8	C2H2	C2H2	0.0359041	0.0568709	0.631325	0.00238933	0.266923	0.0298603	0.0466712	0.639802	0.234248	0.263486	0.0413994	0.0304131	1.36123	0.735238	0.420442
TraesCS5B01G491300	Zinc finger protein	C2H2	C2H2	0.51971	1.84458	0.28175	0.00307514	0.0141901	0.158147	3.55361	0.0445033	1.14251e-06	1.8762e-14	0.462969	2.04427	0.226471	0.00637677	0.00333034
TraesCS6B01G227100	Zinc finger family protein	C2H2	C2H2	2.59328	2.74722	0.943965	0.00327435	0.922878	2.80997	3.4725	0.809206	0.114484	0.46996	2.94674	2.80015	1.05235	0.451484	0.815573
TraesCS3A01G105100	Zinc finger family protein	C2H2	C2H2	15.8189	14.7724	1.07084	0.00352413	0.803932	13.506	18.118	0.745445	0.061785	0.172745	18.6915	15.671	1.19274	0.58088	0.423498
TraesCS3B01G600800	Zinc finger family protein	C2H2	C2H2	0.0514506	0.00932581	5.51701	0.00500589	2.73556e-05	0.0250714	0.0182756	1.37185	0.746926	0.771648	0.0355932	0.0131923	2.69803	0.147422	0.0448173
TraesCS7A01G404400	Zinc finger-like protein	C2H2	C2H2	1.0573	0.424601	2.49011	0.00503066	0.000755838	1.01719	0.484366	2.10005	7.34753e-06	2.17087e-05	1.37915	0.312289	4.41627	1.30014e-09	8.91323e-09
TraesCS3B01G414500	Zinc finger family protein	C2H2	C2H2	25.6465	15.5287	1.65156	0.00794369	0.0272842	22.123	17.7028	1.24969	1.66968e-06	0.0355492	24.0474	18.9393	1.26971	0.26912	0.295434
TraesCS1A01G040300	Zinc finger family protein	C2H2	C2H2	0.567177	0.137792	4.11619	0.00974497	0.000377079	0.433058	0.354998	1.21989	0.406773	0.400773	0.405807	0.0258351	15.7076	0.00125216	3.65041e-06
TraesCS4B01G073000LC	S-adenosylmethionine-dependent methyltransferase	C2H2	C2H2	0.316649	0.148571	2.1313	0.01053	0.00386716	0.237755	0.405221	0.58673	0.0430435	0.0190104	0.335859	0.138863	2.41864	0.00129074	0.00105582
TraesCS3A01G312500LC	NOD26-like intrinsic protein 2;1	C2H2	C2H2	0.275248	0.059609	4.61755	0.0129561	6.62007e-06	0.722537	0.098838	7.31032	8.22067e-12	1.39855e-21	0.484102	0.0428408	11.3	3.98652e-05	3.23571e-12
TraesCS5B01G489800	Zinc finger protein	C2H2	C2H2	0.0212309	0.0733982	0.289257	0.0137765	0.0116853	0.00416395	0.108812	0.0382672	7.3147e-07	1.59688e-13	0.00370579	0.087755	0.0422288	9.70498e-06	1.15806e-07
TraesCS2A01G198600	Zinc finger AN1 and C2H2 domain stress-associated protein	C2H2	C2H2	2.14909	2.14598	1.00145	0.0207954	0.989832	2.0461	2.65499	0.770663	0.0673849	0.27293	1.62921	2.22787	0.731287	2.34542e-05	0.315102
TraesCS7B01G304000	Zinc finger-like protein	C2H2	C2H2	1.5631	0.684884	2.28228	0.0214403	0.000806471	0.645255	0.765059	0.843406	0.593575	0.640762	1.68883	0.752735	2.24359	0.0267973	0.000887831
TraesCSU01G012300	C2H2-like zinc finger protein	C2H2	C2H2	4.05336	1.90892	2.12338	0.0233477	0.00080664	3.51664	3.81747	0.921198	0.762804	0.947406	4.54642	1.61806	2.8098	1.95892e-09	5.77463e-07
TraesCS4A01G352700	Zinc finger family protein	C2H2	C2H2	0.825438	1.70898	0.483001	0.0343454	0.0295181	0.180464	2.65594	0.0679473	2.37501e-12	1.91259e-25	0.39507	2.71878	0.145312	1.98051e-15	6.83659e-10
TraesCS3B01G109000	Zinc finger protein	C2H2	C2H2	11.5521	6.95431	1.66114	0.0395066	0.0288906	6.80288	9.12401	0.745602	0.00693527	0.18204	9.23627	6.9693	1.32528	0.157801	0.222102
TraesCS5A01G477100	Zinc finger protein	C2H2	C2H2	0.10369	0.392988	0.26385	0.0398725	0.11905	0	0.232933	0	0.0073575	0.0149455	0	0.471531	0	0.00109065	0.00094052
TraesCS3B01G450300	Histone deacetylase-like protein	C2H2	C2H2	1.03956	0.369364	2.81447	0.0466129	5.19801e-05	0.707841	0.648387	1.09169	0.650561	0.460443	1.47824	0.650976	2.27081	0.0425503	0.000735864
TraesCS5A01G263200	Zinc finger protein	C2H2	C2H2	0.589583	0.748913	0.787251	0.0528213	0.536896	0.213129	0.675911	0.315321	3.9366e-06	9.84334e-07	0.473576	0.814971	0.581095	0.0051638	0.0882681
TraesCS1B01G285900	Zinc finger protein	C2H2	C2H2	1.55093	2.28978	0.677325	0.0711241	0.253456	1.81881	3.76916	0.482549	6.35777e-07	5.97821e-05	2.36073	3.57829	0.659736	0.00251727	0.185245
TraesCS2B01G226000	Zinc finger AN1 and C2H2 domain stress-associated protein	C2H2	C2H2	3.22725	3.48389	0.926335	0.071423	0.912179	1.96019	5.72797	0.342214	3.04423e-30	5.31876e-11	1.99435	3.28412	0.60727	4.10601e-05	0.083597
TraesCS2B01G431800	Zinc finger family protein	C2H2	C2H2	0.57994	0.192816	3.00773	0.0721071	0.0133984	0.0872503	0.317232	0.275036	0.0686705	0.0548665	0.175892	0.14264	1.23312	0.979904	0.890165
TraesCS6A01G126000	Zinc finger family protein	C2H2	C2H2	0.66238	0.757352	0.8746	0.0726539	0.797478	0.586324	1.10626	0.530004	0.00578114	0.00487573	0.827094	0.830495	0.995906	0.64658	0.936745
TraesCS6A01G091500	UBX domain-containing protein 1	C2H2	C2H2	15.7045	13.7408	1.14291	0.0828904	0.613336	16.8033	18.7846	0.894528	0.607322	0.879275	16.0013	12.7269	1.25729	0.202212	0.313847
TraesCS3A01G093300	Zinc finger protein 511	C2H2	C2H2	10.1522	6.60008	1.53819	0.0931586	0.0669818	7.33082	8.51915	0.860511	0.380992	0.715683	8.03665	6.3455	1.26651	0.511784	0.330043
TraesCS6B01G448900	Zinc finger family protein	C2H2	C2H2	20.6868	11.984	1.72621	0.0973825	0.0176285	36.1654	12.2482	2.95272	2.05884e-41	1.94292e-20	28.8687	13.5033	2.1379	8.52755e-05	0.000243517
TraesCS5A01G478400	Zinc finger protein	C2H2	C2H2	0.0737406	0.149344	0.493762	0.109664	0.300117	0.294349	0.499391	0.589416	0.118036	0.0888954	0.225556	0.189953	1.18743	0.983305	0.706331
TraesCS5B01G700200LC	Zinc finger protein	C2H2	C2H2	0.337912	0.780221	0.433098	0.119252	0.261775	0.179322	0.212624	0.843375	0.914601	1	1.64654	0.759911	2.16676	0.192003	0.0972003
TraesCS5B01G490900	Zinc finger protein	C2H2	C2H2	0.488026	1.0674	0.457208	0.158122	0.215651	0	1.61756	0	5.35889e-07	4.96721e-09	0.183396	1.41962	0.129187	0.00404091	0.00139427
TraesCS5A01G356100	Zinc finger protein, putative	C2H2	C2H2	15.492	9.56621	1.61944	0.160803	0.0367035	11.1564	15.7911	0.706498	9.7797e-06	0.0791941	15.8993	10.2021	1.55843	0.000935147	0.0389746
TraesCS1A01G276800	Zinc finger protein	C2H2	C2H2	0.545239	0.943874	0.577661	0.162602	0.164217	0.425803	2.01955	0.210841	3.14403e-08	1.65288e-13	0.701363	1.85891	0.377298	5.1779e-06	0.000908597
TraesCS2A01G335600	Zinc finger family protein	C2H2	C2H2	0.784649	0.863389	0.908802	0.183272	0.900344	0.927521	1.26163	0.735175	0.201459	0.274797	0.860928	0.87199	0.987314	0.570966	0.982823
TraesCS5A01G040300	Zinc finger protein	C2H2	C2H2	0.0577367	0.144071	0.400751	0.192101	0.400308	0.0983801	0.0680884	1.44489	0.703887	0.744697	0.128811	0.344747	0.37364	0.0311681	0.0931215
TraesCS6A01G254500	Zinc finger protein, putative	C2H2	C2H2	11.3379	7.67912	1.47646	0.199497	0.10342	9.18257	11.408	0.804921	0.109712	0.406178	9.61246	7.78279	1.23509	0.429838	0.338425
TraesCS4A01G174100	Zinc finger protein, putative	C2H2	C2H2	4.87732	7.7041	0.633081	0.223483	0.131749	0.736304	32.2297	0.0228455	9.93168e-11	4.38605e-70	0.724948	13.3128	0.0544549	1.78163e-09	1.70897e-20
TraesCS5A01G109400	Zinc finger protein	C2H2	C2H2	1.18193	0.7872	1.50144	0.234625	0.0921409	1.18113	0.872877	1.35314	8.18745e-08	0.00911806	1.06864	0.768805	1.39001	0.124419	0.1486
TraesCS5B01G110600	Zinc finger protein	C2H2	C2H2	1.22611	0.824345	1.48737	0.244725	0.0895661	1.20086	1.0176	1.18009	1.80067e-05	0.109965	1.11904	0.758986	1.47439	0.0776484	0.0846809
TraesCS6B01G119800	Ubiquitin-associated domain-containing family protein	C2H2	C2H2	20.1509	14.3199	1.4072	0.264883	0.15293	17.9998	20.1481	0.893374	0.638709	0.85598	18.1697	13.4527	1.35063	0.00288164	0.183079
TraesCSU01G381000LC	Zinc finger family protein	C2H2	C2H2	0.214234	0.0669803	3.19846	0.323863	0.0525025	0.00988021	0.0185119	0.533721	0.831817	1	0.1449	0.0468701	3.09153	0.260573	0.172928
TraesCS5B01G491100	Zinc finger protein	C2H2	C2H2	0.220643	0.345049	0.639455	0.341814	0.717336	0.0251644	0.866967	0.0290258	3.5127e-05	4.45858e-07	0.0199175	0.754088	0.0264128	0.000252614	0.000185085
TraesCS4B01G319400	Zinc finger-like protein	C2H2	C2H2	4.38241	2.37305	1.84674	0.365523	0.0389351	1.63371	1.75561	0.930566	0.969498	1	9.15113	4.40692	2.07654	0.106522	0.00458377
TraesCS2B01G346300	Zinc finger family protein	C2H2	C2H2	1.69039	1.52873	1.10574	0.403329	0.768129	1.60237	1.17238	1.36677	0.0391491	0.0717703	2.47095	1.41494	1.74633	0.0529852	0.0276928
TraesCS7B01G464300	Zinc finger family protein	C2H2	C2H2	0.0411141	0.164933	0.249277	0.421093	0.951922	0.376558	0.53666	0.701669	0.861113	1	1.16809	0.595055	1.963	0.333235	0.176879
TraesCS7B01G128200	Zinc finger family protein	C2H2	C2H2	0.106939	0.136072	0.785904	0.421662	0.742218	0.00917692	0.048162	0.190543	0.18369	0.116815	0.0740084	0.237057	0.312196	0.102743	0.0156033
TraesCS4A01G089900	C2H2-like zinc finger protein	C2H2	C2H2	1.6506	1.94888	0.846948	0.444086	0.698646	1.62223	1.0587	1.53229	0.0927518	0.0026046	1.43851	2.48841	0.578083	0.315368	0.102051
TraesCS4A01G074700	Zinc finger family protein	C2H2	C2H2	0.0327053	0.00157413	20.7768	0.471182	0.0137897	0.0439	0.0127466	3.44407	0.19857	0.0822237	0.0563339	0.0108333	5.2001	0.221166	0.0368361
TraesCS3B01G447100	Zinc finger protein	C2H2	C2H2	0.0505306	0.0251089	2.01246	0.491261	0.2569	0.0091774	0.0426945	0.214955	0.0460374	0.0384393	0.0475133	0.0326799	1.4539	0.897958	0.73306
TraesCS4B01G317400	Zinc finger protein	C2H2	C2H2	3.66712	3.02802	1.21106	0.506522	0.453746	3.77103	3.35368	1.12445	0.00519745	0.193671	3.42587	3.10784	1.10233	0.687126	0.687137
TraesCS6B01G154000	Zinc finger family protein	C2H2	C2H2	0.265146	0.166164	1.59569	0.54301	0.276856	0.33492	0.358753	0.933568	0.897788	1	0.646803	0.403017	1.6049	0.303628	0.142942
TraesCS6B01G230700	Zinc finger family protein	C2H2	C2H2	5.7565	4.04416	1.42341	0.545577	0.142702	5.70998	6.13339	0.930967	0.816205	0.989007	5.25924	4.3628	1.20548	0.625722	0.408109
TraesCS6B01G271000	Zinc finger protein, putative	C2H2	C2H2	9.02271	6.41	1.4076	0.548731	0.156022	7.5305	10.2123	0.737395	0.00316333	0.137779	8.37291	8.35425	1.00223	0.462623	0.925694
TraesCS3B01G404000	Zinc finger protein	C2H2	C2H2	0	0.0268398	0	0.560146	0.363547	0	0.0928926	0	0.00269364	0.00103102	0.0173704	0.0474556	0.366035	0.447178	0.45654
TraesCSU01G075000	Zinc finger protein	C2H2	C2H2	0.11034	0.153147	0.72048	0.569276	0.88913	0	0.297182	0	0.0334636	0.00201712	0.0159051	0.274122	0.0580222	0.0118876	0.0259167
TraesCS2A01G413100	Zinc finger family protein	C2H2	C2H2	0.36518	0.175791	2.07735	0.594577	0.168181	0.748962	0.330391	2.26689	0.0223697	0.00568501	0.627702	0.135011	4.64925	0.0331732	0.00166323
TraesCS3B01G347200	Protein upstream of flc	C2H2	C2H2	0.457034	0.285041	1.60339	0.603793	0.186281	0.049128	0.158682	0.309601	0.0542813	0.0237009	0.191502	0.262213	0.730328	0.471319	0.710275
TraesCS5B01G491200	Zinc finger protein	C2H2	C2H2	0.0227139	0.0271604	0.836289	0.607086	1	0.00590191	0.0180189	0.32754	0.430812	0.421183	0.00592993	0.0438615	0.135197	0.0676935	0.114118
TraesCS5B01G262400	Zinc finger protein	C2H2	C2H2	0.414532	0.364744	1.1365	0.609128	0.73292	0.31262	0.379712	0.823308	0.824693	0.779151	0.367032	0.36494	1.00573	0.94486	0.841601
TraesCS7A01G542100	Zinc finger-like protein	C2H2	C2H2	0.118941	0.0475701	2.50032	0.626741	0.202297	0	0.119953	0	0.000497781	0.000527863	0.378935	0.419595	0.903095	0.697485	0.839108
TraesCS5B01G490300	Zinc finger protein	C2H2	C2H2	0.0406246	0.0587716	0.691229	0.633195	0.86668	0	0.0202138	0	0.494741	0.531855	0.0382299	0.159726	0.239347	0.0358568	0.0498412
TraesCS1B01G053200	Zinc finger family protein	C2H2	C2H2	0.533962	0.311251	1.71554	0.679152	0.22283	0.562716	1.09395	0.514387	0.0433743	0.0462447	0.562736	0.31248	1.80087	0.385292	0.107905
TraesCS3A01G371700	Zinc finger protein	C2H2	C2H2	0.0204034	0.0448341	0.455087	0.681164	0.902373	0	0.121123	0	0.00928815	0.00103102	0.0106039	0.0139385	0.760762	0.763396	1
TraesCS5B01G248100	Methyl-CpG-binding domain-containing protein 8	C2H2	C2H2	3.07267	2.48379	1.23709	0.685014	0.399984	3.16399	3.16805	0.998719	0.254526	0.677186	3.1055	2.66713	1.16436	0.930437	0.523663
TraesCS3A01G412700	Zinc finger protein	C2H2	C2H2	0.029241	0.0318923	0.916867	0.69305	1	0.0060391	0.0573349	0.10533	0.00420935	0.000691371	0.0315357	0.0358696	0.879176	0.640671	0.955977
TraesCS7B01G149700	Zinc finger protein	C2H2	C2H2	0.244512	0.218175	1.12072	0.73208	0.795778	0.226405	0.184129	1.2296	0.501575	0.443128	0.304593	0.351129	0.867466	0.298613	0.825405
TraesCS1B01G053100	Zinc finger family protein	C2H2	C2H2	0.150149	0.0536017	2.8012	0.747377	0.772148	0.165629	0.271019	0.611132	0.47343	0.363433	0.118665	0	-	0.876555	0.369934
TraesCS5B01G358600	Zinc finger protein, putative	C2H2	C2H2	12.2431	9.84596	1.24346	0.759998	0.396404	9.09186	14.4879	0.627549	1.75442e-08	0.00907172	12.5041	10.9051	1.14663	0.938106	0.520344
TraesCS3B01G497200	Zinc finger family protein	C2H2	C2H2	0.0457645	0.0439116	1.0422	0.764961	1	0.0286185	0.0191858	1.49165	0.74102	0.945752	0.0250708	0.0132335	1.89449	0.73244	0.678019
TraesCS4B01G076900	Zinc finger protein, putative	C2H2	C2H2	0.146909	0.0884451	1.66102	0.771381	0.440215	0.0456768	0.0679768	0.671948	0.744808	0.8955	0.0645457	0.0318836	2.02442	0.707432	0.457629
TraesCS5A01G476900	Zinc finger protein	C2H2	C2H2	0.0309715	0.0191499	1.61732	0.77282	0.36135	0.00372969	0.018931	0.197015	0.0958578	0.0663996	0.0120099	0.0394504	0.30443	0.0250778	0.0745473
TraesCS4B01G315600	Zinc finger protein	C2H2	C2H2	3.25878	2.44844	1.33096	0.803343	0.256774	3.28588	3.21609	1.0217	0.30101	0.562613	2.84778	2.42567	1.17402	0.816996	0.508846
TraesCS6A01G404600	Zinc finger family protein	C2H2	C2H2	21.4755	16.963	1.26603	0.805053	0.394986	32.5539	14.8631	2.19025	4.02915e-29	5.04234e-11	33.5875	21.5966	1.55522	0.0177255	0.0429937
TraesCS2A01G181200	Zinc finger family protein	C2H2	C2H2	0.0832039	0.0554441	1.50068	0.817955	0.614221	0.126871	0.0602354	2.10626	0.294177	0.172284	0.0945655	0.0290801	3.2519	0.25408	0.172928
TraesCSU01G012400	G-patch domain-containing protein	C2H2	C2H2	3.41235	2.80727	1.21554	0.829866	0.390819	4.04014	3.79122	1.06566	0.0328815	0.349569	5.23182	3.02331	1.73049	0.0020732	0.0127507
TraesCS5A01G217500	Zinc finger family protein	C2H2	C2H2	0.757883	0.513404	1.47619	0.841041	0.54376	0.124383	0.17757	0.700473	0.778454	0.992587	0.800985	0.4099	1.9541	0.513164	0.219863
TraesCS5A01G477000	Zinc finger protein	C2H2	C2H2	0.178379	0.104961	1.69947	0.843085	0.94817	0	0.0675805	0	0.656523	0.717476	0.0595897	0.245051	0.243173	0.276252	0.45654
TraesCS7A01G253400	Zinc finger protein	C2H2	C2H2	0.0227126	0.0206462	1.10009	0.844228	1	0.0260659	0.045918	0.567663	0.592326	0.491241	0.056721	0.0879431	0.644974	0.355527	0.527002
TraesCS4B01G229200	Zinc finger protein	C2H2	C2H2	10.6553	7.99805	1.33224	0.86959	0.250373	3.58167	9.44224	0.379324	1.38017e-08	2.06632e-07	5.0928	4.43848	1.14742	0.941692	0.584383
TraesCS2B01G207800	Zinc finger family protein	C2H2	C2H2	0.014115	0.00836375	1.68764	0.870763	1	0.0209239	0.0245492	0.852326	0.977144	1	0.0565767	0.0199268	2.83923	0.573775	0.457629
TraesCS5A01G110600LC	Zinc finger family protein	C2H2	C2H2	0.258631	0.21643	1.19499	0.870763	0.706791	0.217549	0.210829	1.03188	0.855674	0.887783	0.269092	0.333384	0.807153	0.386571	0.776323
TraesCS2B01G210500	Zinc finger protein, putative	C2H2	C2H2	1.41661	1.03564	1.36786	0.875639	0.406313	0.372055	0.633908	0.586922	0.424924	0.401976	0.790786	0.639243	1.23707	0.951088	0.689785
TraesCS2B01G212900	Zinc finger protein	C2H2	C2H2	0.052691	0.0455683	1.15631	0.896061	1	0.0157751	0.0292299	0.53969	0.83452	1	0.18338	0.128324	1.42905	0.785387	0.694707
TraesCS5B01G519700	Zinc finger family protein	C2H2	C2H2	0.435355	0.357377	1.2182	0.897181	0.677483	0.0952808	0.882154	0.108009	2.20179e-06	3.95367e-10	0.187142	0.694071	0.269629	0.00742997	0.00587962
TraesCS4A01G310700	C2H2-like zinc finger protein, putative	C2H2	C2H2	4.17924	3.17609	1.31585	0.900282	0.270933	3.54714	6.01413	0.589801	1.39002e-06	0.00325046	3.2282	3.76192	0.858126	0.133713	0.715181
TraesCS5A01G477800	Zinc finger protein	C2H2	C2H2	0.391469	0.340029	1.15128	0.908274	1	0.0324182	0.711144	0.0455859	0.00147299	0.00150282	0	1.46332	0	0.000215736	1.40597e-06
TraesCS4A01G415000	Zinc finger protein	C2H2	C2H2	2.34026	1.78574	1.31052	0.912938	0.281921	2.25446	2.00227	1.12595	0.0661642	0.238728	1.74574	1.68809	1.03415	0.549617	0.865538
TraesCS5B01G490000	Zinc finger protein	C2H2	C2H2	0.268589	0.208588	1.28766	0.979311	0.910582	0	0.197814	0	0.0783923	0.0785905	0.025336	0.721573	0.0351122	0.000703161	0.00130217
TraesCS5B01G216300	Zinc finger protein, putative	C2H2	C2H2	0.646153	0.503612	1.28304	0.984372	0.820121	0.0814413	0.18051	0.451173	0.558143	0.986495	1.12549	0.69317	1.62368	0.639955	0.425368
TraesCS6A01G199800	Zinc finger family protein	C2H2	C2H2	7.9011	6.09214	1.29693	0.98965	0.293185	9.15323	10.1309	0.903497	0.90225	0.938748	6.94876	6.07925	1.14303	0.962011	0.556115
TraesCS5B01G079600	Zinc finger family protein	C2H2	C2H2	0.227946	0.174291	1.30785	0.99013	0.729664	0.337608	0.228834	1.47534	0.36991	0.297668	0.379978	0.160808	2.36292	0.153459	0.0851314
TraesCS3B01G156600	BES1/BZR1 homolog 1	BES1	BZR1-like-B	3.4206	2.92511	1.16939	0.705365	0.552617	9.68649	21.8859	0.44259	7.97514e-29	2.46898e-07	5.0941	3.51364	1.44981	0.39889	0.106355
TraesCS3A01G139000	BES1/BZR1 homolog 1	-	BZR1-like-A	5.0129	5.00141	1.0023	0.355716	0.958514	18.7683	37.4498	0.501159	7.93248e-09	1.74801e-05	7.78995	5.57149	1.39818	0.384771	0.13749
TraesCS5B01G444100	Basic-leucine zipper (BZIP) transcription factor family	bZIP	bZIP	3.91349	32.1499	0.121726	4.17213e-58	1.20143e-13	1.22411	8.84223	0.138439	1.60302e-60	1.42588e-33	2.21229	17.6299	0.125485	3.66377e-21	3.45257e-16
TraesCS5A01G440400	Basic-leucine zipper (BZIP) transcription factor family	bZIP	bZIP	10.0129	58.7423	0.170454	3.55944e-43	1.31811e-10	5.0251	17.4538	0.287909	1.24065e-27	2.76442e-16	6.2737	41.3377	0.151767	9.36247e-18	3.12733e-14
TraesCS4B01G108000	Basic-leucine zipper (bZIP) transcription factor family protein	bZIP	bZIP	17.209	30.2261	0.569344	2.11681e-14	0.0447256	12.598	23.0946	0.545496	1.19628e-13	0.000228021	15.4377	20.9965	0.735255	5.65985e-06	0.315145
TraesCS6A01G145600	G-box binding factor bZIP transcription factor	bZIP	bZIP	1.36524	2.19418	0.62221	3.40252e-14	0.116927	2.7035	2.56717	1.0531	0.276102	0.438217	1.70327	2.23831	0.760962	0.00502837	0.44813
TraesCS6B01G110000	Transcription factor HBP-1a	bZIP	bZIP	1.72019	0.724637	2.37386	2.58745e-12	8.12521e-05	1.87626	1.26387	1.48454	0.00146774	0.00118906	1.81231	1.08143	1.67585	0.0529852	0.0233766
TraesCS3A01G330800	Transcription factor	bZIP	bZIP	6.92851	15.7221	0.440687	4.11035e-12	0.00314092	0.708547	6.80427	0.104133	1.34135e-14	5.43554e-30	4.02468	11.24	0.358069	4.63853e-05	7.46352e-05
TraesCS1A01G258100	BZIP transcription factor	bZIP	bZIP	13.0991	6.0778	2.15523	7.13859e-12	0.000431894	9.56964	10.0357	0.953559	0.65812	0.867897	12.305	7.82595	1.57234	0.00320961	0.0401266
TraesCS3B01G360900	BZIP transcription factor	bZIP	bZIP	4.37842	12.2929	0.356175	1.32862e-11	0.000197917	0.117474	2.65685	0.0442156	1.69732e-09	1.97737e-29	1.3161	7.81864	0.168329	1.83278e-08	3.27853e-11
TraesCS7A01G530300	Transcription factor	bZIP	bZIP	27.5475	31.764	0.867256	6.65802e-10	0.705213	25.4897	32.0601	0.795061	0.0400755	0.346006	27.3971	32.0901	0.853754	0.0042898	0.702206
TraesCS5B01G059200	Basic-leucine zipper (BZIP) transcription factor family	bZIP	bZIP	395.619	31.0165	12.7551	1.18227e-09	7.22616e-44	2.72735	0.452021	6.03369	3.99554e-10	1.26721e-36	26.8791	0.10385	258.825	1.0373e-113	2.50869e-108
TraesCS7B01G441600LC	Transcription factor	bZIP	bZIP	0.107035	0.572232	0.187048	1.21646e-09	3.42996e-07	1.80825	1.07985	1.67454	4.02885e-05	4.76241e-05	0.496406	0.876061	0.566634	0.0134426	0.0558449
TraesCS3A01G372400	transcription factor-like protein	bZIP	bZIP	5.0059	2.0688	2.41971	1.50516e-09	3.4298e-05	2.98753	2.9569	1.01036	0.562991	0.631621	4.70569	1.71855	2.73817	1.44818e-10	1.14001e-06
TraesCS7A01G268700	BZIP transcription factor	bZIP	bZIP	4.62309	5.73017	0.806798	1.6386e-08	0.531303	4.03374	6.15142	0.65574	5.50305e-07	0.0222707	3.97584	4.85707	0.818567	0.00313298	0.604393
TraesCS2B01G113200	transcription factor-like protein	bZIP	bZIP	49.1956	29.2534	1.6817	3.58825e-07	0.0151238	39.9338	41.8853	0.953408	0.433054	0.764263	47.2799	30.3547	1.55758	1.09e-12	0.0309755
TraesCS1A01G072600	BZIP transcription factor	bZIP	bZIP	48.9707	16.9752	2.88484	3.88975e-07	3.62956e-07	44.579	22.9485	1.94257	1.80045e-25	1.13711e-08	43.5943	19.2731	2.26192	4.25018e-18	7.1716e-05
TraesCS5B01G176700	BZIP transcription factor	bZIP	bZIP	37.9706	7.66244	4.95543	1.17637e-06	2.72901e-15	13.7947	5.70613	2.41753	2.17943e-10	2.14427e-11	32.3284	7.29785	4.42985	3.28607e-27	5.10479e-13
TraesCS7B01G166100	Transcription factor	bZIP	bZIP	0.883126	2.07435	0.425736	2.23193e-06	0.00344668	0.591369	1.14199	0.517839	0.00136033	0.00203611	0.622935	1.57335	0.395928	6.46851e-08	0.00122279
TraesCS6A01G087300	-	bZIP	bZIP	0.70108	0.184341	3.80316	2.71659e-06	3.32501e-09	0.574705	0.403036	1.42594	0.0534672	0.0127298	0.969364	0.349414	2.77426	0.000274016	6.23639e-06
TraesCS6B01G182500	BZIP transcription factor	bZIP	bZIP	2.08222	3.95964	0.52586	6.95959e-06	0.0283027	2.23904	3.28712	0.681154	0.0115937	0.0773087	1.80129	3.74471	0.481022	3.0275e-08	0.00721452
TraesCS1A01G409800	G-box binding factor	bZIP	bZIP	3.17993	5.98454	0.531357	7.03267e-06	0.0240342	4.25857	7.84386	0.542918	8.87409e-08	0.000251527	2.52713	4.58663	0.550976	0.000907122	0.0258325
TraesCS3A01G334100	transcription factor-like protein	bZIP	bZIP	1.96065	0.339199	5.78023	7.48471e-06	5.16409e-17	0.84707	0.852385	0.993765	0.68159	0.734382	1.28522	0.340767	3.77156	3.91775e-10	5.67837e-09
TraesCS5A01G508600	Transcription factor	bZIP	bZIP	0.523029	1.87832	0.278456	1.13263e-05	0.00169272	0.0699785	0.372806	0.187707	0.0404313	0.0303011	0.154089	1.45499	0.105904	1.5312e-08	6.77834e-06
TraesCS6A01G154600	BZIP transcription factor	bZIP	bZIP	4.44408	7.14246	0.622206	1.20447e-05	0.121248	6.46889	7.83078	0.826084	0.322875	0.53516	3.98743	6.14374	0.649023	0.000121816	0.151762
TraesCSU01G019200	Transcription factor	bZIP	bZIP	0.175232	0.346419	0.505837	1.67323e-05	0.0396047	0.209256	0.297315	0.70382	0.195224	0.150031	0.221293	0.276992	0.798914	0.0636568	0.474901
TraesCS4A01G073000	Transcription factor	bZIP	bZIP	7.06525	7.57759	0.932388	5.84546e-05	0.910582	6.6333	9.99352	0.66376	1.47087e-13	0.0249041	6.35477	6.86627	0.925505	0.0288895	0.911292
TraesCS3B01G411300	Transcription factor	bZIP	bZIP	2.22363	3.63249	0.612148	6.30669e-05	0.098571	1.42435	4.62191	0.308175	5.41194e-21	2.81981e-12	2.27317	4.70367	0.483276	9.44514e-13	0.00667547
TraesCS2A01G534300	Transcription factor	bZIP	bZIP	8.36782	2.27446	3.67904	0.000117388	9.66306e-10	2.33107	2.55495	0.912373	0.973631	1	7.85986	1.48515	5.29231	1.27215e-06	2.07717e-14
TraesCS4A01G204300	Basic-leucine zipper (bZIP) transcription factor family protein	bZIP	bZIP	13.9157	15.4869	0.89855	0.000163295	0.814768	11.5488	14.5967	0.791194	0.0204335	0.344152	12.9524	13.6756	0.947117	0.0520081	0.984012
TraesCS7A01G170600	BZIP transcription factor family protein	bZIP	bZIP	0.391754	0.914265	0.428491	0.000214959	0.0068066	0.719392	1.11557	0.644865	0.0233874	0.0437025	0.53268	1.216	0.438059	2.63266e-09	0.00470186
TraesCS2B01G556600	transcription factor-like protein	bZIP	bZIP	15.5961	19.1235	0.815545	0.000220805	0.533864	14.3112	18.9408	0.755575	0.0255399	0.190591	16.0316	18.5013	0.866514	0.00680431	0.75222
TraesCS7B01G114300	transcription factor-like protein	bZIP	bZIP	0.177003	0.0158172	11.1906	0.000274015	1.47948e-06	0.180922	0.243912	0.741752	0.499197	0.520835	0.109177	0	-	0.00238736	6.40561e-06
TraesCS4B01G229100	Transcription factor	bZIP	bZIP	7.37139	7.65045	0.963523	0.00028733	0.997662	6.68328	9.61859	0.694829	4.17066e-09	0.055196	6.58476	6.81535	0.966166	0.0302277	1
TraesCS5A01G237200	BZIP transcription factor	bZIP	bZIP	17.7215	7.07603	2.50445	0.000294673	1.79922e-05	13.9625	12.9405	1.07898	0.0638387	0.355765	16.3209	9.26295	1.76196	3.268e-05	0.00888111
TraesCS5A01G020700	BZIP transcription factor	bZIP	bZIP	0.599238	2.09683	0.285783	0.000420937	2.10104e-05	1.20698	1.3268	0.909694	0.981159	1	0.776669	0.701119	1.10776	0.861037	0.73444
TraesCS6B01G174000	Transcription factor	bZIP	bZIP	3.14629	3.42886	0.91759	0.000430153	0.865161	5.41451	5.11857	1.05782	0.159679	0.425578	3.55383	4.11153	0.864357	0.0166578	0.757405
TraesCS3A01G378700	Transcription factor	bZIP	bZIP	0.697863	1.38821	0.502706	0.000648364	0.0314232	0.586551	1.61233	0.36379	9.32377e-07	5.81932e-07	0.647268	1.76442	0.366844	2.93354e-06	0.00049598
TraesCS5B01G122000	Transcription factor	bZIP	bZIP	2.90858	1.4664	1.98349	0.000757943	0.00163052	2.51135	2.87138	0.874615	0.611268	0.779889	2.58793	1.51959	1.70305	0.0020978	0.0143534
TraesCS1A01G306300	BZIP transcription factor	bZIP	bZIP	1.09536	1.39136	0.787259	0.000782631	0.479736	1.37923	1.93358	0.713305	0.0203764	0.139691	1.45322	1.39699	1.04025	0.383114	0.874727
TraesCS2A01G495400	Transcription factor	bZIP	bZIP	1.31917	6.53393	0.201895	0.000784121	5.34e-07	0.0160554	2.99955	0.00535262	3.31202e-10	7.40794e-26	0.569446	2.28159	0.249583	0.00202017	5.54012e-05
TraesCS6A01G170600	BZip transcription factor	bZIP	bZIP	0.0256818	0.466622	0.0550377	0.000963482	0.0008327	0.0957487	0.258407	0.370535	0.141656	0.129135	0.0749722	0.541109	0.138553	0.00349668	0.00139427
TraesCS5B01G235600	BZIP transcription factor	bZIP	bZIP	11.7341	4.13816	2.83558	0.00106857	7.4569e-07	11.6963	9.78917	1.19482	2.57188e-05	0.0828361	12.5262	6.47511	1.93452	0.00109674	0.00199033
TraesCS7B01G118500	BZIP transcription factor	bZIP	bZIP	0.215751	1.0943	0.197159	0.00171087	0.00462072	0.239253	0.357208	0.669788	0.654881	0.595939	0.112683	0.94937	0.118692	0.000942564	0.00127886
TraesCS7B01G265000LC	Transcription factor	bZIP	bZIP	5.93887	6.087	0.975665	0.00179259	1	5.52212	7.50415	0.735875	0.000689699	0.137685	4.71899	5.73856	0.82233	3.73873e-05	0.587322
TraesCS2A01G245700	Transcription factor	bZIP	bZIP	4.24109	2.47981	1.71025	0.00195757	0.0199003	3.94469	3.48953	1.13044	0.00268147	0.225568	4.28003	2.46197	1.73846	1.6007e-07	0.0120459
TraesCS2B01G572700LC	Transcription factor	bZIP	bZIP	0.0471389	0.161178	0.292464	0.00198551	0.0184511	0.109335	0.189979	0.575511	0.158738	0.155214	0.0629842	0.129357	0.486903	0.058433	0.210229
TraesCS3A01G190700	transcription factor-like protein	bZIP	bZIP	2.82271	1.61015	1.75307	0.00240699	0.0129347	2.54004	2.01367	1.2614	1.16173e-07	0.0336778	2.6138	1.49032	1.75386	5.04115e-06	0.00904511
TraesCS1B01G282800	Transcription factor	bZIP	bZIP	8.90645	8.94008	0.996239	0.00321077	0.967658	9.9241	12.7475	0.778511	0.022576	0.319777	8.26852	7.87875	1.04947	0.369605	0.806132
TraesCS1B01G439800	G-box binding factor	bZIP	bZIP	4.98357	7.37469	0.675767	0.00339671	0.197886	9.40203	17.0751	0.550629	4.05349e-06	0.000339906	3.95404	4.84485	0.816133	0.14581	0.563813
TraesCS7A01G207100	transcription factor-like protein	bZIP	bZIP	0.113738	0.00652911	17.4202	0.00452498	7.68818e-06	0.25044	0.253163	0.989246	0.803523	0.882999	0.201333	0.0040763	49.3911	0.00018083	3.88789e-09
TraesCS3A01G103500	transcription factor-like protein	bZIP	bZIP	2.49639	1.00683	2.47946	0.00576181	0.000403235	6.44138	5.35789	1.20222	0.0863483	0.125626	5.78824	1.814	3.19088	0.000515196	6.85608e-07
TraesCS2B01G115700	BZIP transcription factor	bZIP	bZIP	1.18505	1.84959	0.640711	0.00584651	0.168922	0.0986009	0.0494679	1.99323	0.314565	0.236266	0.0968309	0.178463	0.542581	0.148248	0.410767
TraesCS2A01G626400LC	Copper-containing nitrite reductase	bZIP	bZIP	0.480659	0.964714	0.498239	0.00640017	0.0399151	0.653778	1.05384	0.620374	0.084001	0.056424	0.370946	0.905959	0.409451	0.00306157	0.00387923
TraesCS4B01G175800	Transcription factor	bZIP	bZIP	3.07987	3.32056	0.927515	0.0074511	0.889155	2.60561	2.88077	0.904483	0.935836	0.974208	2.25676	3.25531	0.693256	0.0110585	0.255859
TraesCS3A01G200600	Transcription factor	bZIP	bZIP	8.08814	7.88213	1.02614	0.0142709	0.919409	12.3391	11.8217	1.04376	0.131753	0.472789	9.51713	9.1091	1.04479	0.451129	0.842619
TraesCS3B01G226200	Transcription factor	bZIP	bZIP	14.441	7.30277	1.97747	0.0146622	0.00196045	19.9898	12.1427	1.64623	2.18472e-08	2.05899e-05	17.5346	9.77026	1.79469	0.0002302	0.00630811
TraesCS7B01G075600	BZIP transcription factor family protein	bZIP	bZIP	0.296061	0.467523	0.633253	0.0244335	0.208827	0.592041	1.44704	0.40914	1.90385e-09	1.02719e-06	0.370728	0.663397	0.558832	4.59962e-05	0.0693349
TraesCS5A01G332000	Transcription factor	bZIP	bZIP	5.81909	2.5758	2.25914	0.0279726	0.000728673	6.07074	11.1394	0.544978	0.00114019	0.000916496	8.0884	7.82701	1.0334	0.484585	0.911063
TraesCS7A01G266400	Transcription factor	bZIP	bZIP	0.781	0.34909	2.23725	0.028845	0.00223289	0.83556	0.568539	1.46966	0.00847004	0.0109251	0.749761	0.422682	1.77382	0.0362053	0.0360965
TraesCS3B01G365100	transcription factor-like protein	bZIP	bZIP	0.138542	0.0374791	3.69651	0.0303499	0.000681454	0.0575486	0.0553666	1.03941	0.814873	0.876169	0.096358	0.0486445	1.98086	0.43126	0.113777
TraesCS3A01G337200	BZIP transcription factor	bZIP	bZIP	1.52685	1.57772	0.967759	0.0369576	0.978366	1.81776	1.66789	1.08986	0.225272	0.341595	1.77256	1.70774	1.03796	0.454801	0.88382
TraesCS5B01G308800	Transcription factor	bZIP	bZIP	0	0.0258453	0	0.0405957	0.266008	0.0711201	0.103483	0.687261	0.737318	0.683544	0.0185582	0.0155854	1.19074	0.91523	1
TraesCS5A01G115300	Transcription factor	bZIP	bZIP	2.41777	1.4978	1.61422	0.0539955	0.0381696	2.16523	2.53534	0.854018	0.437395	0.649989	2.40693	1.60666	1.49809	0.0508814	0.0859143
TraesCS3B01G404800	transcription factor-like protein	bZIP	bZIP	1.09162	0.527146	2.07081	0.0553279	0.00141413	0.50691	0.446539	1.1352	0.13656	0.248947	1.03482	0.281252	3.67935	7e-10	8.50161e-09
TraesCS3A01G128900	Transcription factor	bZIP	bZIP	8.21981	4.97157	1.65336	0.0598396	0.0374582	15.804	7.35429	2.14895	7.22321e-16	8.85593e-10	9.06699	4.84952	1.86967	0.000478111	0.00777186
TraesCS5B01G009200	BZIP transcription factor-like protein	bZIP	bZIP	2.93011	3.50795	0.835279	0.0600501	0.70892	2.50798	4.03183	0.622046	0.0332267	0.0408005	3.49518	4.98756	0.700779	0.0227782	0.353223
TraesCS5B01G301900	Transcription factor	bZIP	bZIP	4.69293	4.30759	1.08945	0.0653466	0.736279	5.39281	6.12159	0.880949	0.738056	0.84278	4.68997	4.47161	1.04883	0.63498	0.795026
TraesCS1A01G273000	Transcription factor	bZIP	bZIP	7.75366	7.24023	1.07091	0.076852	0.779325	8.68268	10.9797	0.790795	0.0213537	0.362795	6.37492	7.32468	0.870334	0.00016743	0.771724
TraesCS6A01G165800	transcription factor-like protein	bZIP	bZIP	0.310482	0.159015	1.95253	0.0776871	0.0124204	0.249222	0.214687	1.16086	0.310066	0.372356	0.374906	0.214803	1.74535	0.0722309	0.0320425
TraesCS5B01G335000	bZIP transcription factor (DUF630 and DUF632)	bZIP	bZIP	0.140297	0.0287275	4.88373	0.0849768	0.00146475	0.0699507	0.165826	0.421832	0.0738331	0.043661	0.166208	0.164911	1.00787	0.703504	1
TraesCS6B01G198700	BZIP transcription factor	bZIP	bZIP	0.0844938	0.32412	0.260687	0.0922729	0.244447	0.165715	0.143979	1.15096	0.904116	1	0.173721	0.314868	0.551724	0.430049	0.572415
TraesCS4B01G178600	transcription factor-like protein	bZIP	bZIP	9.11891	8.12389	1.12248	0.0957267	0.657881	7.80931	11.7238	0.66611	3.26689e-05	0.0291478	7.77501	11.4903	0.676659	4.06007e-06	0.183147
TraesCS5B01G094300	BZIP transcription factor	bZIP	bZIP	90.131	90.3387	0.997701	0.0962556	0.990544	125.995	71.5442	1.76108	5.96667e-17	5.33948e-07	90.6394	111.465	0.813165	0.0157612	0.565452
TraesCS1A01G276600	transcription factor-like protein	bZIP	bZIP	0.0664301	0.0156807	4.23643	0.0971759	0.00462792	0.00220101	0.00514711	0.427621	0.74629	1	0.052521	0.00582645	9.01424	0.0607019	0.00269275
TraesCS5A01G335700	bZIP transcription factor (DUF630 and DUF632)	bZIP	bZIP	0.560773	0.300133	1.86842	0.0980289	0.0313342	0.236882	0.648724	0.36515	0.000401842	4.23493e-05	0.425384	0.556466	0.764438	0.0470164	0.482784
TraesCS6A01G396600LC	G-box-binding factor 1	bZIP	bZIP	4.05917	4.0382	1.00519	0.10189	0.967718	3.02625	5.29215	0.571837	0.00932812	0.00272726	3.35172	3.655	0.917024	0.200308	0.895036
TraesCS4B01G113400	Transcription factor	bZIP	bZIP	6.18125	3.74464	1.65069	0.113871	0.0284801	5.21991	6.55605	0.796196	0.0810758	0.407373	5.7889	4.79162	1.20813	0.806952	0.411368
TraesCS3B01G220400	transcription factor-like protein	bZIP	bZIP	4.16664	2.70224	1.54192	0.134373	0.0736204	3.26307	3.09791	1.05331	0.0458883	0.461962	3.65055	2.46602	1.48034	0.0335747	0.0927049
TraesCS7A01G420400	BZIP transcription factor	bZIP	bZIP	0	0.0151767	0	0.145755	0.363547	0	0.0189514	0	0.118972	0.150822	0.0217685	0.0336004	0.647864	0.530739	0.824144
TraesCS7B01G447900	Transcription factor	bZIP	bZIP	17.1128	15.4555	1.10723	0.155537	0.667529	16.6509	14.4589	1.1516	0.0141861	0.131838	17.6079	15.1785	1.16006	0.694447	0.458965
TraesCS7B01G464700	Transcription factor	bZIP	bZIP	0.222758	0.0876825	2.5405	0.1615	0.0299325	0.0320128	0.0445572	0.718465	0.779455	0.908468	0.22598	0.0331134	6.82443	0.00275261	1.4246e-05
TraesCS1B01G317100	BZIP transcription factor	bZIP	bZIP	1.0612	1.08104	0.981656	0.16588	1	0.526032	0.951338	0.552939	0.00486903	0.00771677	0.819502	1.20667	0.679143	0.00100225	0.21881
TraesCS5A01G250400	BZIP transcription factor	bZIP	bZIP	7.41342	4.34074	1.70787	0.1853	0.0283696	4.75419	2.54484	1.86817	0.000123024	2.81708e-05	7.74166	3.34806	2.31229	0.000255108	0.000184269
TraesCS6A01G175800	Transcription factor	bZIP	bZIP	1.78897	1.02447	1.74624	0.186705	0.0119882	10.9978	2.03194	5.41247	4.48808e-70	1.32951e-46	2.88156	1.11067	2.59443	4.58762e-06	3.77475e-06
TraesCS1A01G186000	Transcription factor	bZIP	bZIP	0.187382	0.275294	0.680664	0.211316	0.502888	0.188146	0.285055	0.660033	0.355687	0.393848	0.235633	0.310183	0.759658	0.514195	0.683065
TraesCS4B01G117400	BZIP transcription factor family protein, expressed	bZIP	bZIP	0.0469826	0.075227	0.624545	0.261029	0.606348	0.107978	0.101336	1.06554	0.663777	0.686607	0.0269408	0.084722	0.317991	0.158531	0.151953
TraesCS5B01G332300	Transcription factor	bZIP	bZIP	1.10607	1.41343	0.782544	0.27004	0.556936	2.5085	5.48798	0.45709	0.00124136	3.30903e-05	2.55243	5.99371	0.425852	4.65459e-09	0.00167839
TraesCS5B01G142200	BZIP transcription factor	bZIP	bZIP	0.0735292	0.012389	5.93502	0.274183	0.0321187	0.04593	0.0525202	0.874522	0.984096	1	0.035212	0.0118299	2.97652	0.564777	0.515527
TraesCS7B01G299200	BZIP transcription factor	bZIP	bZIP	15.7926	16.0641	0.983098	0.299578	0.996122	6.99616	31.0429	0.225371	7.13147e-33	2.40895e-22	8.36381	15.3687	0.544212	2.49818e-09	0.0202591
TraesCS6B01G110100	Transcription factor	bZIP	bZIP	9.93243	8.94844	1.10996	0.329748	0.679705	9.05009	7.9118	1.14387	0.0307366	0.135795	8.2444	8.64359	0.953816	0.48455	1
TraesCS7B01G391800	Basic-leucine zipper (BZIP) transcription factor family	bZIP	bZIP	30.7172	20.2602	1.51613	0.361525	0.0674589	8.35835	9.45321	0.884182	0.608799	0.803852	18.6315	10.9884	1.69556	0.00354957	0.0156095
TraesCS2A01G352100	Transcription factor	bZIP	bZIP	0.149504	0.168222	0.88873	0.385173	0.969593	0.201341	0.314816	0.63955	0.266244	0.173483	0.120788	0.148162	0.815239	0.600095	0.872333
TraesCS6B01G124700	BZIP transcription factor	bZIP	bZIP	14.5263	9.23339	1.57323	0.385443	0.0747773	14.0264	8.60972	1.62913	1.24443e-08	0.000194693	22.7155	13.4272	1.69174	0.0386982	0.0190814
TraesCS2B01G269600	Transcription factor	bZIP	bZIP	2.7913	2.31306	1.20676	0.427011	0.469322	2.85758	3.14147	0.909633	0.970729	0.97503	2.82865	2.21024	1.27979	0.343378	0.277807
TraesCS6B01G193200	transcription factor-like protein	bZIP	bZIP	0.185692	0.111278	1.66872	0.430929	0.0747418	0.218885	0.208442	1.0501	0.575515	0.618625	0.178186	0.0973431	1.8305	0.0727935	0.0310663
TraesCS1B01G268500	BZIP transcription factor	bZIP	bZIP	10.0951	7.13238	1.41539	0.432197	0.150006	7.27122	8.78709	0.827489	0.26772	0.538813	8.3095	8.79018	0.945316	0.0184907	0.972546
TraesCS7B01G422600	Transcription factor	bZIP	bZIP	2.48455	1.65632	1.50004	0.472483	0.0889722	1.09751	2.46588	0.445077	8.60504e-07	1.94769e-06	2.46433	1.71973	1.43298	0.544673	0.137991
TraesCS2A01G526300	transcription factor-like protein	bZIP	bZIP	25.2255	21.477	1.17453	0.478932	0.532344	16.7756	26.8712	0.624295	1.91642e-08	0.00679549	22.572	21.0841	1.07057	0.511996	0.740078
TraesCS2B01G489900	Transcription factor	bZIP	bZIP	71.4207	46.2288	1.54494	0.529025	0.0530344	57.1735	38.5926	1.48146	1.90403e-06	0.00037891	43.1524	18.6865	2.30928	2.01486e-05	3.633e-05
TraesCS5A01G141500	BZIP transcription factor	bZIP	bZIP	15.2319	10.522	1.44763	0.538646	0.11365	10.192	9.36362	1.08846	0.0393033	0.301314	12.8082	6.40284	2.0004	7.44374e-06	0.00109177
TraesCS2A01G534200	Transcription factor	bZIP	bZIP	0.937029	0.928646	1.00903	0.548228	0.960608	0.232267	0.421671	0.550826	0.327392	0.32625	0.649537	0.471726	1.37694	0.825207	0.517602
TraesCS4A01G209900	Transcription factor	bZIP	bZIP	4.04222	2.84348	1.42157	0.555272	0.146566	3.44065	5.23593	0.657124	0.000794139	0.0292338	3.83223	3.83215	1.00002	0.272549	0.934783
TraesCS5A01G011300	BZIP transcription factor family protein	bZIP	bZIP	2.6113	2.36231	1.1054	0.558122	0.812957	1.62978	2.03877	0.799393	0.580824	0.613256	3.25083	4.49525	0.72317	0.0113475	0.373439
TraesCS1B01G323600	Transcription factor	bZIP	bZIP	1.0559	0.712541	1.48188	0.609378	0.214019	1.31109	0.877779	1.49364	0.0302828	0.0268562	1.2425	1.41871	0.875792	0.748595	0.926495
TraesCS4A01G128900	Transcription factor	bZIP	bZIP	2.00734	1.72576	1.16316	0.613199	0.591903	1.63872	1.87402	0.874442	0.99206	0.955577	2.0536	1.9298	1.06415	0.715174	0.789388
TraesCS3B01G368300	BZIP transcription factor	bZIP	bZIP	1.74165	1.43147	1.21669	0.63742	0.488966	1.4852	1.99151	0.745766	0.0505201	0.228128	2.0676	1.74788	1.18292	0.853303	0.510106
TraesCS5B01G139800	BZIP transcription factor	bZIP	bZIP	8.60644	6.04879	1.42284	0.643908	0.136029	5.13684	5.57239	0.921837	0.930962	1	7.55048	4.01304	1.88149	3.28689e-06	0.00341728
TraesCS7A01G398400	BZIP transcription factor protein	bZIP	bZIP	24.5953	21.6395	1.13659	0.649882	0.605541	11.509	39.8653	0.288698	6.38641e-18	1.89429e-16	13.4399	21.0417	0.638729	0.000607153	0.111675
TraesCS2B01G564800	Transcription factor	bZIP	bZIP	3.32672	2.11908	1.56989	0.67707	0.132428	0.575266	0.96792	0.594332	0.294622	0.229548	2.34629	0.782965	2.99667	0.0029579	0.000191632
TraesCS6B01G364000	BZIP transcription factor	bZIP	bZIP	14.3146	11.9264	1.20025	0.677631	0.500271	14.9018	24.7677	0.601662	1.08608e-05	0.00308818	13.5631	16.4549	0.824261	0.0294598	0.601171
TraesCS7A01G181100	BZIP transcription factor	bZIP	bZIP	0.256889	0.249785	1.02844	0.704691	0.982984	0.24704	0.218397	1.13115	0.799365	0.903731	0.167397	0.102587	1.63175	0.808956	0.65417
TraesCS5B01G124200	Transcription factor	bZIP	bZIP	2.8312	2.26092	1.25223	0.724682	0.390879	2.15444	2.65815	0.810503	0.217559	0.452525	2.34422	2.19143	1.06972	0.686475	0.762335
TraesCS6A01G087400	Transcription factor	bZIP	bZIP	11.9212	9.54786	1.24857	0.737941	0.375211	10.4565	8.48634	1.23216	0.00831963	0.0437622	10.6153	8.89286	1.19369	0.739713	0.424423
TraesCS6A01G096300	BZIP transcription factor	bZIP	bZIP	8.03948	5.66813	1.41837	0.771732	0.191143	10.2712	6.29149	1.63256	2.4548e-06	0.000193976	12.6048	6.72048	1.87558	0.00576712	0.00447826
TraesCS6B01G209600	Transcription factor	bZIP	bZIP	5.78187	4.24482	1.3621	0.7855	0.171938	33.9258	9.80207	3.46109	6.23053e-57	3.51035e-27	11.3214	5.06485	2.23529	8.36813e-05	6.11343e-05
TraesCS7A01G542700	Transcription factor	bZIP	bZIP	0.623774	0.385227	1.61924	0.804147	0.0957967	0.0184544	0.0364677	0.506049	0.607974	0.767934	0.14158	0.00668176	21.189	0.00729414	2.67338e-05
TraesCS7B01G422700	BZIP transcription factor	bZIP	bZIP	3.5737	2.6374	1.35501	0.826172	0.208005	2.26804	3.84388	0.59004	8.94655e-05	0.00323309	2.70896	2.27815	1.18911	0.935473	0.510531
TraesCS7B01G321300	BZIP transcription factor	bZIP	bZIP	0.0893113	0.060372	1.47935	0.827815	0.620628	0.0132387	0.0169442	0.78131	0.988939	1	0.085645	0.124931	0.685539	0.457249	0.696778
TraesCS2B01G167900	BZIP transcription factor	bZIP	bZIP	5.47206	4.31567	1.26795	0.835827	0.376467	3.59528	6.5105	0.552227	1.92235e-12	0.000516904	4.24336	5.92292	0.716429	2.93689e-06	0.252053
TraesCS6A01G333600	BZIP transcription factor	bZIP	bZIP	7.61717	6.07684	1.25348	0.845503	0.403181	9.02463	14.1131	0.639451	0.00836548	0.0135846	8.9128	11.2202	0.794357	0.0385415	0.49467
TraesCS2B01G122700	Transcription factor	bZIP	bZIP	1.7571	1.43067	1.22816	0.874065	0.416808	1.59515	2.30947	0.690699	0.0197771	0.0854417	1.4549	1.33718	1.08804	0.774581	0.747419
TraesCS3B01G545800	D--binding protein EMBP-1	bZIP	bZIP	0.323601	0.245659	1.31728	0.881532	0.613567	0.549004	0.242275	2.26604	0.00758511	0.00347683	0.389711	0.190052	2.05055	0.199067	0.0766548
TraesCS3B01G200300LC	Transcription factor	bZIP	bZIP	4.65794	3.54782	1.3129	0.901384	0.271305	13.0692	6.00857	2.17509	2.09954e-24	7.9179e-11	6.52134	4.59888	1.41803	0.0560569	0.117045
TraesCS2A01G105700	Transcription factor	bZIP	bZIP	1.30506	1.02465	1.27366	0.926469	0.312146	1.31691	1.93848	0.67935	0.00346124	0.0793854	1.32927	1.02466	1.29728	0.548718	0.307118
TraesCS4B01G023000	Basic-leucine zipper (bZIP) transcription factor family protein	bZIP	bZIP	0.398926	0.263962	1.5113	0.928593	0.592801	0.305577	0.192284	1.5892	0.413183	0.383814	0.554066	0.339793	1.6306	0.670966	0.348471
TraesCS5B01G017700	BZIP transcription factor	bZIP	bZIP	8.76859	6.79936	1.28962	0.9331	0.313101	8.02328	8.25088	0.972415	0.615331	0.748446	10.1539	6.61856	1.53415	0.0213162	0.055479
TraesCS1B01G285800	transcription factor-like protein	bZIP	bZIP	0.0686621	0.0509467	1.34772	0.960215	0.531001	0.00591977	0.0225604	0.262397	0.217026	0.218126	0.0452767	0.0130924	3.45824	0.16142	0.0394074
TraesCS2B01G564900	Transcription factor	bZIP	bZIP	0.207153	0.170011	1.21847	0.992412	0.8128	0.0388305	0.0673486	0.57656	0.772762	0.810037	0.0833447	0	-	0.732666	0.16104
TraesCS4A01G135600	Transcription factor	bZIP	bZIP	0.435857	0.338348	1.28819	0.992919	0.426018	0.44667	0.31039	1.43906	0.0875877	0.0373746	0.40236	0.285807	1.4078	0.568881	0.231377
TraesCS1B01G193800	Transcription factor	bZIP	bZIP	0.366466	0.279155	1.31277	0.996047	0.5552	0.321659	0.408878	0.786685	0.589619	0.650302	0.375778	0.264342	1.42156	0.536333	0.320964
TraesCS7A01G530400	BZIP transcription factor	bZIP	bZIP	0.350866	0.26304	1.33389	0.998129	0.755099	0.305007	0.23349	1.30629	0.681821	0.623494	0.453357	0.467785	0.969156	0.767553	1
TraesCS1B01G100200	Bushy growth protein	-	BUSHY GROWTH	2.46082	1.6616	1.48099	0.177547	0.104843	3.35964	2.74674	1.22314	0.000184924	0.0655847	2.48618	1.84677	1.34623	0.0991692	0.210936
TraesCS5B01G249500	Basic helix-loop-helix transcription factor	bHLH	BIM-B2	5.67155	5.34492	1.06111	0.0773869	0.811974	9.23008	18.0717	0.510748	1.60451e-12	2.9221e-05	5.16223	4.28703	1.20415	0.746785	0.393465
TraesCS5A01G251400	Basic helix-loop-helix transcription factor	bHLH	BIM-A2	0.925024	0.956299	0.967296	0.0573749	1	3.92019	4.42429	0.886062	0.845791	0.884568	1.10925	0.747375	1.48419	0.242947	0.0894062
TraesCS2A01G157800	Transcription factor	bHLH	bHLH47-like2	13.2161	18.6009	0.710509	6.97475e-08	0.266459	28.122	71.6135	0.392692	6.16598e-23	8.11611e-10	12.5644	20.2652	0.620002	3.80642e-09	0.0765754
TraesCS2A01G081300	Transcription factor	-	bHLH47-like1	2.02443	1.78917	1.13149	0.89036	0.569763	53.2244	182.359	0.291866	2.01613e-24	2.00847e-16	1.78556	2.21235	0.807089	0.122354	0.533316
TraesCS4B01G021500	basic helix-loop-helix (bHLH) D--binding superfamily protein	bHLH	bHLH	2.55592	0.0307183	83.2051	1.03383e-49	6.38897e-72	1.0056	0.0116223	86.5234	6.7533e-19	3.4412e-60	1.44128	0.00352286	409.122	9.10318e-22	3.63903e-49
TraesCS7A01G245800	Basic helix-loop-helix transcription factor	bHLH	bHLH	53.7209	108.929	0.493172	3.73704e-29	0.00866209	45.463	107.43	0.423187	4.3673e-25	2.87819e-08	65.3249	119.895	0.544849	4.29946e-09	0.0205315
TraesCS7B01G145800	Basic helix-loop-helix transcription factor	bHLH	bHLH	29.2759	47.3571	0.618194	4.90096e-29	0.0907866	22.6484	50.1525	0.451591	1.07627e-31	4.12322e-07	30.4777	54.1009	0.56335	1.74016e-13	0.0297374
TraesCS3A01G442600	Basic helix-loop-helix (BHLH) Transcription Factor	bHLH	bHLH	0.184834	5.89941	0.031331	1.34066e-25	2.58258e-21	0.118383	4.46722	0.0265004	2.32515e-28	3.58867e-49	0.0406263	6.01849	0.00675025	1.10982e-26	9.89688e-35
TraesCS3B01G002900	basic helix-loop-helix (bHLH) D--binding superfamily protein	bHLH	bHLH	2.29102	13.9845	0.163826	7.16229e-21	1.59979e-10	0.0269653	0.0544851	0.494912	0.426105	0.563651	0.872512	15.5566	0.0560864	1.33714e-26	3.133e-25
TraesCS4B01G125400	Transcription factor	bHLH	bHLH	12.7988	19.8521	0.644711	5.87768e-16	0.118867	14.485	21.3778	0.677572	1.73617e-07	0.0344056	11.3984	18.7636	0.607473	9.21196e-11	0.0637633
TraesCS5B01G384500	Basic helix-loop-helix (BHLH) family transcription factor	bHLH	bHLH	0.593137	5.696	0.104132	2.80765e-15	7.87324e-14	0.263283	6.10661	0.0431144	2.27703e-49	1.0674e-58	0.647676	5.61256	0.115398	2.87293e-26	5.60018e-16
TraesCS4B01G576000LC	basic helix-loop-helix (bHLH) D--binding superfamily protein	bHLH	bHLH	7.49726	0.17206	43.5736	1.45971e-14	1.82992e-71	3.29854	6.27796	0.525417	0.295737	0.000227718	14.5973	2.84987	5.1221	5.20429e-11	8.20609e-16
TraesCS4B01G364800	basic helix-loop-helix (bHLH) D--binding superfamily protein	bHLH	bHLH	16.8023	48.2338	0.34835	1.13021e-12	6.59751e-05	2.85442	13.5585	0.210527	5.60853e-40	1.51175e-24	10.0157	47.7533	0.209739	6.7258e-18	2.03395e-10
TraesCS4B01G051500	Transcription factor Inducer of CBF expression 1	bHLH	bHLH	0.707866	1.85139	0.382343	1.03285e-09	0.00104437	0.19366	0.24942	0.776443	0.669414	0.632531	0.61703	0.714202	0.863943	0.738151	0.872521
TraesCS3A01G000600	basic helix-loop-helix (bHLH) D--binding superfamily protein	bHLH	bHLH	0.276314	2.9289	0.0943405	1.96733e-08	2.21801e-11	0.223123	3.72838	0.0598444	5.51992e-13	2.84896e-33	0.246419	3.91974	0.0628662	3.6561e-23	1.22518e-17
TraesCS2A01G253900	Basic helix-loop-helix transcription factor	bHLH	bHLH	103.426	42.3204	2.44389	2.72962e-08	2.31617e-05	71.6416	52.8767	1.35488	7.38179e-07	0.00499301	83.3927	36.6761	2.27376	1.68334e-07	6.70209e-05
TraesCS4B01G364900	Basic helix-loop-helix D--binding superfamily protein, putative	bHLH	bHLH	27.197	127.447	0.213399	1.13402e-07	1.02577e-08	1.68113	10.9129	0.15405	4.92689e-06	3.86562e-32	13.5864	132.563	0.10249	5.79177e-25	1.29435e-19
TraesCS4B01G059000	Basic helix-loop-helix transcription factor	bHLH	bHLH	1.27819	2.09683	0.609584	4.5052e-07	0.107511	0.661887	1.39186	0.47554	0.00548751	0.000736861	0.761669	2.02023	0.377021	1.03293e-10	0.0006425
TraesCS2B01G240600	Basic helix-loop-helix transcription factor	bHLH	bHLH	6.82635	2.60491	2.62057	6.17671e-07	6.36571e-06	5.63066	3.12778	1.80021	7.42035e-23	7.16719e-07	6.02526	3.19941	1.88324	8.22926e-10	0.00352038
TraesCS5B01G422000	Basic helix-loop-helix transcription factor	bHLH	bHLH	209.969	65.7143	3.19518	7.36837e-07	1.05408e-08	110.259	89.0909	1.2376	0.0338682	0.0374555	166.955	52.2211	3.19707	1.86132e-12	5.92924e-09
TraesCS4A01G404700	Basic helix-loop-helix transcription factor	bHLH	bHLH	0.309913	0.00618311	50.1224	7.41603e-07	7.05846e-12	0.133586	0.043859	3.0458	0.156167	0.0221153	0.892063	0	-	5.49309e-11	5.33756e-26
TraesCS4B01G235700	basic helix-loop-helix (bHLH) D--binding superfamily protein	bHLH	bHLH	0.250237	0.634165	0.394593	2.19297e-06	0.00266816	0.165886	0.449832	0.368774	0.00888115	9.32861e-06	0.294071	0.351082	0.837616	0.686965	0.841162
TraesCS7B01G062100	Basic helix-loop-helix transcription factor	bHLH	bHLH	7.56532	2.90641	2.60298	1.61649e-05	5.71753e-06	7.66134	6.13032	1.24975	0.0169499	0.042894	6.06382	3.29344	1.84118	0.0106365	0.00490477
TraesCS4A01G255800	basic helix-loop-helix (bHLH) D--binding superfamily protein	bHLH	bHLH	1.07342	1.59856	0.671491	3.45223e-05	0.231845	0.412799	0.973156	0.424186	8.0942e-06	0.000135889	0.473239	1.46861	0.322237	2.60836e-12	8.58905e-05
TraesCSU01G138900	basic helix-loop-helix (bHLH) D--binding superfamily protein	bHLH	bHLH	0.252904	0.515924	0.490196	4.60411e-05	0.0232481	0.110673	0.208403	0.531053	0.0168597	0.0247796	0.206665	0.536521	0.385194	1.59116e-06	0.0012846
TraesCS4A01G110800	Transcription factor bHLH140	bHLH	bHLH	2.86093	1.27235	2.24854	5.50102e-05	0.000234549	2.07312	2.03514	1.01866	0.37681	0.596388	2.55978	1.7225	1.48609	0.17259	0.0891106
TraesCS2A01G499000	Transcription factor, putative	bHLH	bHLH	28.7952	12.9851	2.21757	5.83709e-05	0.000260281	43.6046	58.549	0.744754	0.144831	0.18407	33.9237	13.2382	2.56257	3.99048e-08	5.51146e-06
TraesCS2A01G538500	basic helix-loop-helix (bHLH) D--binding superfamily protein	bHLH	bHLH	3.75071	4.8492	0.773469	6.02257e-05	0.419982	3.48029	3.49843	0.994814	0.594359	0.686669	3.58106	4.21845	0.848904	0.0170708	0.699902
TraesCS2B01G510800	basic helix-loop-helix (bHLH) D--binding superfamily protein	bHLH	bHLH	3.83999	5.09881	0.753115	7.17181e-05	0.374924	1.94693	3.33586	0.583636	0.000916831	0.00354536	3.1585	4.41963	0.714652	1.70032e-05	0.272233
TraesCS3B01G003000	basic helix-loop-helix (bHLH) D--binding superfamily protein	bHLH	bHLH	0.0409505	0.576058	0.0710875	9.10023e-05	3.44743e-07	0	0.0872196	0	0.00356337	0.00201712	0.0209334	0.59229	0.0353432	5.30258e-09	4.56129e-10
TraesCS5B01G264300	Basic helix-loop-helix transcription factor	bHLH	bHLH	3.38945	4.78753	0.707975	9.58535e-05	0.27521	2.79008	3.6341	0.767749	0.0893241	0.327583	3.69574	5.01605	0.736782	0.00202919	0.326854
TraesCS2A01G215600	Basic helix-loop-helix transcription factor	bHLH	bHLH	13.6165	5.21083	2.61312	0.000110438	7.37086e-06	11.7349	6.16349	1.90393	9.25572e-37	6.31025e-08	12.8443	6.45016	1.99131	1.17791e-06	0.00114904
TraesCS4A01G060200	Basic helix-loop-helix (BHLH) D--binding superfamily protein	bHLH	bHLH	0.501934	0.926713	0.541628	0.000115407	0.0528975	0.474062	0.769444	0.61611	0.0648205	0.0484851	0.452704	0.545342	0.830129	0.370911	0.72796
TraesCS2B01G183300	Transcription factor	bHLH	bHLH	8.64669	12.2359	0.706667	0.000202158	0.254176	10.2626	26.9466	0.380851	1.40554e-17	2.8859e-10	7.20041	15.2793	0.471254	3.12552e-07	0.00318378
TraesCS6A01G273000	basic helix-loop-helix (bHLH) D--binding superfamily protein	bHLH	bHLH	2.16532	0.438937	4.93309	0.000242637	1.82511e-11	8.32407	3.4826	2.39019	2.8495e-08	3.87208e-12	5.4315	0.605802	8.9658	1.60908e-18	1.03135e-22
TraesCS7B01G208000	BHLH transcription factor	bHLH	bHLH	13.6655	16.6854	0.819006	0.000245217	0.558337	24.1356	18.9924	1.2708	6.71385e-08	0.0241108	15.4047	16.0869	0.957595	0.381222	1
TraesCS1B01G290500	Transcription factor	bHLH	bHLH	15.6133	23.5632	0.662614	0.000450409	0.14848	27.4109	24.708	1.10939	0.121552	0.230174	29.2558	32.3885	0.903278	0.0506434	0.854935
TraesCS7B01G161700	basic helix-loop-helix (bHLH) D--binding superfamily protein	bHLH	bHLH	0.347256	0.00265582	130.753	0.000575828	2.97643e-13	0.0401413	0.0540294	0.742953	0.77357	0.8955	0.0771005	0.0301818	2.55454	0.431493	0.371182
TraesCS2B01G212700	basic helix-loop-helix (bHLH) D--binding superfamily protein	bHLH	bHLH	1.65434	3.16591	0.522548	0.000577956	0.0359706	2.95612	3.19661	0.924767	0.986145	1	1.41959	1.96115	0.723856	0.335788	0.419063
TraesCS2A01G348800	Basic helix-loop-helix (BHLH) D--binding superfamily	bHLH	bHLH	0.284048	0.722054	0.393388	0.00113004	0.00433267	0.586796	0.358505	1.63679	0.0580299	0.00226111	0.352552	0.809028	0.435772	0.0123583	0.0101226
TraesCS5A01G441900	Basic helix-loop-helix transcription factor	bHLH	bHLH	5.04024	5.62716	0.895699	0.00122804	0.815014	5.46537	7.06683	0.773384	0.0666659	0.265288	5.72306	5.08684	1.12507	0.908254	0.595284
TraesCS2B01G237300	Basic helix-loop-helix (BHLH) Transcription Factor	bHLH	bHLH	0.0655203	0.293126	0.223523	0.00148025	0.0130672	0.00783736	0.0787813	0.0994825	0.0807992	0.116815	0.0579391	0.286198	0.202444	0.102655	0.0121565
TraesCS2B01G095900	Transcription factor	bHLH	bHLH	2.25971	0.777548	2.9062	0.00213542	9.98861e-07	1.20705	2.52346	0.478332	0.00401675	0.000142814	0.814822	0.181315	4.49396	0.00141803	1.51672e-07
TraesCS2A01G484700	basic helix-loop-helix (bHLH) D--binding superfamily protein	bHLH	bHLH	4.13634	5.51642	0.749823	0.00330122	0.375188	2.00618	4.42305	0.453574	1.24773e-08	8.2837e-06	5.10232	4.17847	1.2211	0.714331	0.410767
TraesCS4B01G397300	basic helix-loop-helix (bHLH) D--binding superfamily protein	bHLH	bHLH	0	0.123108	0	0.00362118	0.000639966	0.00482621	0.0813218	0.0593471	0.0408804	0.0216002	0.0295605	3.2851	0.00899835	2.76666e-07	1.34266e-29
TraesCS3A01G102900	Basic helix-loop-helix transcription factor	bHLH	bHLH	0.549928	0.126724	4.33957	0.00525211	9.84934e-05	0.2785	0.326387	0.853281	0.839837	0.929839	0.318758	0.105525	3.02068	0.0505106	0.00700049
TraesCS2B01G289900	Basic helix-loop-helix (BHLH) Transcription Factor	bHLH	bHLH	0.0889021	1.9779	0.0449477	0.00619833	2.87623e-15	0.188601	2.27214	0.0830056	0.001829	4.49764e-27	0.125173	1.21093	0.103369	0.788932	2.12949e-10
TraesCS6A01G204300	Transcription factor protein	bHLH	bHLH	2.81747	1.68234	1.67473	0.00693763	0.0229486	2.85997	3.12864	0.914127	0.986088	1	2.6823	1.93566	1.38573	0.0845914	0.149345
TraesCS5A01G264800	Basic helix-loop-helix (BHLH) D--binding superfamily	bHLH	bHLH	2.81677	3.8207	0.737239	0.00784772	0.338948	4.57404	4.06181	1.12611	0.0177715	0.215223	3.78464	4.37707	0.864651	0.0301285	0.767519
TraesCS3A01G000700	basic helix-loop-helix (bHLH) D--binding superfamily protein	bHLH	bHLH	1.52967	0.371263	4.1202	0.00969654	3.54534e-09	3.27325	16.3334	0.200402	7.82774e-05	3.91286e-24	9.8641	3.07676	3.206	7.62406e-06	1.34368e-08
TraesCS5B01G445900	Basic helix-loop-helix transcription factor	bHLH	bHLH	12.0526	12.2459	0.984214	0.0104845	1	11.5374	15.2674	0.755688	0.0489103	0.209078	13.8669	10.8271	1.28076	0.425848	0.273756
TraesCS6B01G220300	Transcription factor protein	bHLH	bHLH	6.18089	3.1545	1.95939	0.0117016	0.00178323	7.84985	6.79297	1.15559	0.01981	0.140037	6.26552	3.68502	1.70027	0.0134272	0.0151135
TraesCS3B01G003300	basic helix-loop-helix (bHLH) D--binding superfamily protein	bHLH	bHLH	0.112634	0.508613	0.221453	0.0152663	0.000215762	1.63245	18.3737	0.0888473	1.25731e-07	1.64481e-47	1.98228	8.48172	0.233712	2.02937e-44	1.15488e-08
TraesCS7B01G265900	basic helix-loop-helix (bHLH) D--binding superfamily protein	bHLH	bHLH	0.172495	0.324598	0.531412	0.0154541	0.0867002	0.0732039	0.95344	0.0767787	2.85211e-20	2.01115e-26	0.083922	0.591368	0.141912	3.08119e-08	1.31652e-08
TraesCS7A01G511600	Basic-leucine zipper (bZIP) transcription factor family protein	bHLH	bHLH	0.440834	0.548904	0.803117	0.0157705	0.581163	0.408808	0.639063	0.639699	0.0330492	0.0669603	0.37316	0.696078	0.53609	2.69837e-05	0.0405222
TraesCS5B01G457600	basic helix-loop-helix (bHLH) D--binding superfamily protein	bHLH	bHLH	4.35643	4.11705	1.05815	0.0163014	0.822888	4.86118	5.62706	0.863894	0.477669	0.742389	3.67368	4.26447	0.861464	0.000865753	0.733636
TraesCS6B01G060700	BHLH transcription factor	bHLH	bHLH	31.3023	29.9151	1.04637	0.0184573	0.881639	34.7142	35.2593	0.98454	0.248654	0.746768	31.9583	32.3171	0.988896	0.323372	0.968745
TraesCS1B01G146500	basic helix-loop-helix (bHLH) D--binding superfamily protein	bHLH	bHLH	2.16519	2.52279	0.858254	0.0201575	0.703749	3.21895	3.33943	0.963923	0.594972	0.8042	2.70136	2.38733	1.13154	0.977058	0.593383
TraesCS4B01G056600	basic helix-loop-helix (bHLH) D--binding superfamily protein	bHLH	bHLH	2.03881	0.826277	2.46747	0.0205045	0.000192024	1.08481	1.00162	1.08305	0.346883	0.433238	2.99488	0.89041	3.36348	1.83505e-05	1.04776e-07
TraesCS6A01G045100	BHLH transcription factor	bHLH	bHLH	69.8842	64.007	1.09182	0.021458	0.762964	65.6325	80.1285	0.81909	0.10045	0.451361	58.1522	65.0793	0.893559	0.0333248	0.799985
TraesCS1B01G112900	Transcription factor basic helix-loop-helix	bHLH	bHLH	0.0058711	0.0268902	0.218336	0.0220246	0.177101	0.00184565	0.0218784	0.0843597	0.0584315	0.0675116	0.0119443	0.0244755	0.488012	0.245992	0.499713
TraesCS4A01G263300	Transcription factor Inducer of CBF expression 1	bHLH	bHLH	0.0754047	0.139676	0.539856	0.0228853	0.299809	0.0152441	0.0137191	1.11116	0.873174	0.945752	0.0373526	0.0488612	0.764465	0.543802	0.758367
TraesCS5B01G278600	Basic helix-loop-helix transcription factor	bHLH	bHLH	48.1007	49.8054	0.965774	0.0228873	0.990434	54.9969	49.4334	1.11255	0.152287	0.218697	48.5462	34.9096	1.39063	0.349128	0.124931
TraesCS2B01G367200	Basic helix-loop-helix (BHLH) D--binding superfamily	bHLH	bHLH	0.332731	0.633982	0.524827	0.0233715	0.052226	0.935807	0.362956	2.57829	2.20748e-06	5.40485e-10	0.517638	0.677593	0.763936	0.300527	0.517426
TraesCS6B01G271200	basic helix-loop-helix (bHLH) D--binding superfamily protein	bHLH	bHLH	0.619175	0.198161	3.12461	0.0247569	8.93175e-05	0.643392	0.634752	1.01361	0.668285	0.752068	0.795494	0.171504	4.63834	4.36015e-06	2.57179e-08
TraesCS1B01G226200	Basic helix-loop-helix transcription factor	bHLH	bHLH	23.8598	12.3377	1.9339	0.0270693	0.00263172	41.7937	17.337	2.41066	1.78619e-17	1.96877e-14	40.2079	20.4246	1.9686	1.22185e-05	0.00117571
TraesCS1B01G332500	basic helix-loop-helix (bHLH) D--binding superfamily protein	bHLH	bHLH	0.260909	0.392121	0.665378	0.0283992	0.301209	1.16923	1.15048	1.0163	0.596575	0.575415	0.679695	0.364354	1.86548	0.17261	0.0150015
TraesCS7A01G403900	Transcription factor	bHLH	bHLH	0.0385735	0.071188	0.541855	0.0303031	0.33334	0.0820164	0.0531595	1.54284	0.147232	0.0995836	0.104549	0.163711	0.638619	0.138208	0.360321
TraesCS5A01G503300	Basic helix-loop-helix transcription factor	bHLH	bHLH	0.20112	0.0496201	4.05319	0.0338759	0.00802247	0.0967439	0.0999103	0.968308	0.816984	0.973437	0.696591	0.0335663	20.7527	0.000283347	1.23726e-11
TraesCS3B01G197400	Transcription factor protein	bHLH	bHLH	3.96464	4.61636	0.858822	0.0344865	0.707838	3.631	4.25732	0.852884	0.668634	0.72318	3.31704	5.80705	0.57121	5.29823e-09	0.052711
TraesCS5A01G014800	basic helix-loop-helix (bHLH) D--binding superfamily protein	bHLH	bHLH	0.194955	0.0290471	6.71169	0.0369443	1.05992e-06	0.704863	0.2956	2.38452	2.17658e-06	1.35172e-07	0.358803	0.0609236	5.8894	0.000756151	3.23105e-08
TraesCS2A01G461700	Basic helix-loop-helix transcription factor	bHLH	bHLH	0	0.0606471	0	0.0373566	0.102742	0	0.0494767	0	0.178917	0.150822	0.0599307	0.284074	0.210969	0.0211514	0.0121565
TraesCS2B01G286700	BHLH transcription factor-like protein	bHLH	bHLH	0.0809315	0.137872	0.587004	0.0409312	0.312021	0.237847	0.254761	0.93361	0.95923	1	0.0850106	0.180192	0.471777	0.00471139	0.0744279
TraesCS5B01G229000	Basic helix-loop-helix transcription factor	bHLH	bHLH	0.505194	0.69179	0.730271	0.0434564	0.498929	0.301809	0.785123	0.38441	0.00036315	0.000316815	0.569181	0.999165	0.569656	0.0003328	0.0975197
TraesCS7B01G303300	Basic helix-loop-helix transcription factor	bHLH	bHLH	0.0960603	0.12736	0.754245	0.0437245	0.580698	0.0494577	0.0807492	0.612485	0.354522	0.284865	0.117589	0.212388	0.553654	0.0429618	0.133358
TraesCS4B01G576600LC	basic helix-loop-helix (bHLH) D--binding superfamily protein	bHLH	bHLH	0.240783	0.0554869	4.33946	0.0509204	0.00178114	0.791475	0.218686	3.61923	1.22428e-07	6.74255e-11	0.87378	0.145846	5.99113	3.50407e-06	5.10622e-10
TraesCS4A01G234500	basic helix-loop-helix (bHLH) D--binding superfamily protein	bHLH	bHLH	1.15765	1.29717	0.892439	0.0536693	0.827202	0.979879	1.37425	0.71303	0.229177	0.203249	1.17225	1.26799	0.924496	0.603397	0.940617
TraesCS7B01G211600	Transcription factor Inducer of CBF expression 1	bHLH	bHLH	0.00777771	0.049594	0.156828	0.0542156	0.102685	0.0116718	0.0056217	2.07621	0.866024	0.8955	0.0130006	0.0245617	0.529302	0.7501	0.992837
TraesCSU01G138400	basic helix-loop-helix (bHLH) D--binding superfamily protein	bHLH	bHLH	0.0463243	0.0791854	0.585011	0.0580467	0.226441	0.0105871	0.165308	0.0640446	3.66369e-07	5.83685e-13	0.0730286	0.135454	0.539138	0.0143826	0.104916
TraesCS6B01G346100	Basic helix-loop-helix transcription factor	bHLH	bHLH	0.293683	0.0764865	3.83968	0.0602484	0.00188567	0.574219	0.558831	1.02754	0.82691	0.755664	1.06153	0.0678565	15.6438	4.84997e-07	3.36817e-15
TraesCS5A01G466300	Basic helix-loop-helix transcription factor	bHLH	bHLH	0.269341	0.452207	0.595614	0.0637137	0.239159	0.14744	0.281909	0.523006	0.171005	0.173483	0.207742	0.46849	0.443429	0.00136112	0.0683531
TraesCS4A01G200700	Transcription factor-related family protein	bHLH	bHLH	3.71829	2.40999	1.54287	0.065977	0.0638988	3.79735	4.80911	0.789615	0.0529745	0.333397	3.42125	2.7287	1.2538	0.470358	0.343342
TraesCS3A01G142900	Basic helix-loop-helix transcription factor	bHLH	bHLH	0.70172	1.02626	0.683765	0.0663503	0.232377	1.61135	1.08329	1.48746	0.000279591	0.00307858	1.03502	3.00993	0.34387	8.2242e-08	4.10774e-05
TraesCS1A01G212700	Basic helix-loop-helix transcription factor	bHLH	bHLH	24.9867	12.8767	1.94047	0.0705052	0.00322727	46.8846	19.7675	2.3718	4.25377e-19	8.68421e-14	43.0119	21.8238	1.97087	0.000149259	0.00115221
TraesCS1B01G300100	Basic helix-loop-helix transcription factor	bHLH	bHLH	4.59909	4.91677	0.93539	0.0722424	0.895025	3.51743	4.66094	0.75466	0.0709538	0.266508	4.34032	4.39225	0.988177	0.188233	0.98233
TraesCS4A01G123400	Transcription factor protein	bHLH	bHLH	0.428207	0.165229	2.59159	0.0744881	0.0294857	0.501867	0.127339	3.94119	0.00157887	6.46923e-05	0.165526	0.195302	0.847536	0.619627	0.896359
TraesCS2B01G289700	Basic helix-loop-helix (BHLH) Transcription Factor	bHLH	bHLH	1.38367	2.40739	0.574761	0.0792679	0.0460522	0.37006	12.9124	0.0286593	6.05495e-16	1.76814e-82	0.994554	1.66995	0.595558	5.95604e-05	0.0720082
TraesCS3B01G003500	basic helix-loop-helix (bHLH) D--binding superfamily protein	bHLH	bHLH	0.0690884	0.215817	0.320125	0.0849539	0.0598429	0.0505865	0.436612	0.115862	0.00193433	1.43153e-07	0.0931458	0.390243	0.238687	0.0567941	0.00270909
TraesCS1B01G208000	Basic helix loop helix (BHLH) family transcription factor	bHLH	bHLH	19.1907	10.8375	1.77078	0.0870051	0.0120575	15.4021	16.3029	0.944747	0.788238	0.920303	19.9034	15.5051	1.28367	0.245088	0.256084
TraesCS5A01G250600	Basic helix-loop-helix transcription factor	bHLH	bHLH	0.96301	0.567395	1.69725	0.0874223	0.0394362	0.950351	0.763997	1.24392	0.133458	0.154323	1.02887	0.803178	1.281	0.672349	0.367221
TraesCS5A01G533300	basic helix-loop-helix (bHLH) D--binding superfamily protein	bHLH	bHLH	4.15214	12.3061	0.337404	0.0923497	4.35744e-05	1.58375	5.82085	0.272082	0.0278837	3.37004e-16	7.94037	37.4344	0.212114	7.43169e-06	1.36188e-10
TraesCS2B01G273500	Basic helix-loop-helix transcription factor	bHLH	bHLH	63.2579	39.5609	1.599	0.0930768	0.0414497	50.3398	44.5542	1.12986	0.000157611	0.183698	59.2171	38.0478	1.55639	0.0546419	0.0412677
TraesCS6B01G411300	basic helix-loop-helix (bHLH) D--binding superfamily protein	bHLH	bHLH	2.52435	1.59157	1.58608	0.0942089	0.0399151	3.41291	2.22139	1.53638	1.786e-07	0.00041627	2.36848	1.62661	1.45609	0.108928	0.0845422
TraesCS1A01G290800	Basic helix-loop-helix transcription factor	bHLH	bHLH	0.822354	1.51409	0.543133	0.0943696	0.0448996	0.356452	0.390175	0.913571	0.833462	0.881893	0.89022	1.04203	0.854314	0.242975	0.751122
TraesCS3A01G489500	Basic helix-loop-helix (BHLH) family transcription factor	bHLH	bHLH	3.61797	1.13933	3.17552	0.0955381	1.83925e-08	0.0485681	0.0134624	3.60768	0.164265	0.0859797	1.62147	0.0119492	135.697	2.69911e-05	4.82132e-43
TraesCS5A01G558500	basic helix-loop-helix (bHLH) D--binding superfamily protein	bHLH	bHLH	0	0.0614841	0	0.0990646	0.00307713	0.00991038	0.0494925	0.20024	0.138303	0.0663996	0.0396277	6.75983	0.00586223	5.24589e-42	1.39736e-43
TraesCS7A01G362500	basic helix-loop-helix (bHLH) D--binding superfamily protein	bHLH	bHLH	0.0323625	0.0775585	0.417266	0.101373	0.245405	0.00599418	0.217696	0.0275346	6.95518e-06	1.70913e-12	0.0257907	0.150417	0.171461	0.0017372	0.000892418
TraesCS5A01G397200	basic helix-loop-helix (bHLH) D--binding superfamily protein	bHLH	bHLH	0.0891128	0.00251064	35.494	0.104036	0.000431894	0	0.0477048	0	0.133459	0.10888	0.0472809	0	-	0.519336	0.029571
TraesCS7A01G340300	Basic helix-loop-helix transcription factor	bHLH	bHLH	0.149426	0.0596785	2.50385	0.10885	0.0415999	0.220905	0.153293	1.44107	0.173917	0.128809	0.192635	0.0535072	3.60017	0.0148127	0.00396841
TraesCS6A01G358400	Basic helix-loop-helix transcription factor	bHLH	bHLH	0.160406	0.0495816	3.23519	0.110032	0.00854885	0.0539327	0.0409288	1.31772	0.502143	0.562122	0.0486318	0.106396	0.457083	0.122522	0.212503
TraesCS2A01G255700	BHLH transcription factor-like protein	bHLH	bHLH	0.383501	0.193037	1.98667	0.112473	0.013393	0.436152	0.523927	0.832466	0.731166	0.725847	0.27757	0.188135	1.47537	0.305277	0.230822
TraesCS3A01G421400	Basic helix-loop-helix transcription factor	bHLH	bHLH	14.1043	14.9991	0.94034	0.120916	0.955609	15.5967	19.0212	0.819967	0.398423	0.545137	15.8689	14.1719	1.11974	0.824238	0.540699
TraesCSU01G138800	basic helix-loop-helix (bHLH) D--binding superfamily protein	bHLH	bHLH	0.487774	0.740608	0.658613	0.128388	0.179706	0.0555634	0.134853	0.41203	0.279532	0.10259	0.291722	0.815042	0.357923	3.86378e-05	0.000274099
TraesCS3A01G324000	Basic helix-loop-helix (BHLH) D--binding superfamily protein	bHLH	bHLH	1.63507	1.61558	1.01206	0.130868	0.945	1.15314	1.92786	0.598145	0.0149083	0.0192036	2.03002	1.22206	1.66115	0.0749186	0.0380224
TraesCS2B01G568700	basic helix-loop-helix (bHLH) D--binding superfamily protein	bHLH	bHLH	0.579532	0.667196	0.868608	0.138278	0.953005	0.448416	0.64504	0.695176	0.370129	0.326898	0.495012	0.514905	0.961365	0.609242	1
TraesCS5B01G224200	Basic helix-loop-helix transcription factor	bHLH	bHLH	0.882118	0.455268	1.93758	0.14335	0.0121275	0.559875	0.370729	1.5102	0.0213008	0.0243505	0.844604	0.437035	1.93258	0.0281012	0.00757187
TraesCS3A01G252200	basic helix-loop-helix (bHLH) D--binding superfamily protein	bHLH	bHLH	6.19862	2.205	2.81116	0.153267	1.92838e-06	4.61212	4.74331	0.972342	0.714202	0.731071	4.14858	1.40549	2.9517	0.0556913	3.31426e-07
TraesCS5A01G533500	basic helix-loop-helix (bHLH) D--binding superfamily protein	bHLH	bHLH	0.00290026	0.00741464	0.391154	0.154498	0.256242	0	0.000298501	0	0.816984	1	0.00594709	0.00581364	1.02295	0.806043	1
TraesCS3B01G288700	Basic helix-loop-helix (BHLH) family transcription factor	bHLH	bHLH	0.0312133	0.0981234	0.318103	0.15503	0.448044	0.146567	0.12913	1.13503	0.729741	0.757234	0.122832	0.0336572	3.64948	0.366835	0.183095
TraesCS3A01G207300	basic helix-loop-helix (bHLH) D--binding superfamily protein	bHLH	bHLH	1.74495	0.473789	3.68297	0.160469	1.75282e-07	3.23768	2.38538	1.3573	0.238835	0.0110397	2.2691	0.1626	13.9551	1.1989e-05	2.84122e-22
TraesCS1A01G281300	Transcription factor	bHLH	bHLH	50.4626	51.7053	0.975966	0.162043	1	70.2493	73.037	0.961831	0.811531	0.831208	67.8578	68.4837	0.990861	0.122041	0.945604
TraesCS6A01G186200	basic helix-loop-helix (bHLH) D--binding superfamily protein	bHLH	bHLH	0.80195	0.34304	2.33778	0.171658	0.00055348	0.143451	0.674786	0.212588	7.604e-05	3.71056e-11	0.216645	0.489424	0.442653	0.0186896	0.0239253
TraesCS3B01G550200	Basic helix-loop-helix (BHLH) family transcription factor	bHLH	bHLH	19.6578	5.50365	3.57178	0.17531	8.18476e-11	0.560246	1.25138	0.447702	0.438503	0.000153506	5.94742	0.494123	12.0363	2.06141e-07	3.4257e-32
TraesCS4B01G195700	Basic helix-loop-helix transcription factor	bHLH	bHLH	2.90803	1.77742	1.6361	0.180682	0.0472724	2.38646	2.7424	0.870207	0.721519	0.795025	2.80798	1.7978	1.5619	0.0362	0.0615245
TraesCS3A01G489700	basic helix-loop-helix (bHLH) D--binding superfamily protein	bHLH	bHLH	23.168	6.36292	3.64109	0.18099	4.73283e-11	1.89619	1.09922	1.72503	0.363543	2.33188e-05	7.25861	0.484983	14.9667	0.00160651	2.44818e-37
TraesCS3B01G018400	basic helix-loop-helix (bHLH) D--binding superfamily protein	bHLH	bHLH	67.2416	40.0709	1.67806	0.224924	0.024997	41.5027	20.9735	1.97881	5.51095e-08	2.89051e-09	51.5632	32.9042	1.56707	0.0760108	0.0327468
TraesCS5A01G533200	basic helix-loop-helix (bHLH) D--binding superfamily protein	bHLH	bHLH	20.4991	24.0571	0.852103	0.242751	0.643615	6.16142	14.7169	0.418664	8.46423e-06	1.19755e-08	16.9961	31.9484	0.531984	2.1633e-06	0.0128134
TraesCS3B01G002300	basic helix-loop-helix (bHLH) D--binding superfamily protein	bHLH	bHLH	0.52475	0.772659	0.679148	0.251685	0.376984	0.193035	1.07608	0.179388	8.63963e-05	3.18627e-09	0.437736	0.980614	0.446389	0.0287238	0.0210892
TraesCS3A01G489600	Basic helix-loop-helix transcription factor	bHLH	bHLH	0.378686	0.0617345	6.13411	0.251731	6.01063e-10	0.00621646	0	-	0.877516	0.778231	0.133456	0.0104467	12.7749	0.0433448	1.66439e-07
TraesCS3B01G550000	basic helix-loop-helix (bHLH) D--binding superfamily protein	bHLH	bHLH	0.122738	0.0375268	3.27069	0.25424	0.0078719	0.00355291	0.0170594	0.208267	0.414271	0.661078	0.0616279	0.0282545	2.18117	0.352909	0.135436
TraesCS7A01G126900	Basic helix-loop-helix transcription factor	bHLH	bHLH	0.53342	0.295579	1.80466	0.262902	0.0465964	0.414587	0.677768	0.611695	0.0937468	0.0632669	0.408484	0.271683	1.50353	0.469346	0.262256
TraesCS3A01G006300	basic helix-loop-helix (bHLH) D--binding superfamily protein	bHLH	bHLH	0	0.0338524	0	0.267386	0.497475	0.0267981	0.0888418	0.301638	0.324553	0.337304	0.0153575	0.0594312	0.258407	0.436604	0.457145
TraesCS6A01G071200	Basic helix-loop-helix (BHLH) Transcription Factor	bHLH	bHLH	0.117867	0.0334411	3.52462	0.275106	0.0162602	0.0146738	0.00423282	3.46667	0.76455	0.649849	0.0546819	0	-	0.134909	0.00533423
TraesCS3B01G353100	basic helix-loop-helix (bHLH) D--binding superfamily protein	bHLH	bHLH	0.839054	0.407364	2.05971	0.280433	0.0129454	0.260567	0.31914	0.816467	0.745816	0.784318	1.01274	0.174563	5.80156	3.54924e-06	2.2326e-09
TraesCS7B01G465400	Basic helix-loop-helix transcription factor	bHLH	bHLH	3.22447	1.87672	1.71814	0.283449	0.0309986	3.32438	4.12464	0.805979	0.73156	0.635667	2.57151	1.87803	1.36926	0.588664	0.197315
TraesCS4B01G327900LC	Transcription factor protein	bHLH	bHLH	0.951387	0.533173	1.78439	0.28467	0.0952841	0.438762	0.478202	0.917525	0.938135	1	0.736236	0.536979	1.37107	0.756986	0.452497
TraesCS5A01G376500	Basic helix-loop-helix transcription factor	bHLH	bHLH	64.4339	40.9385	1.57392	0.295304	0.0482496	18.1818	20.4774	0.887895	0.795003	0.82554	49.8896	28.7724	1.73394	0.0110292	0.0115241
TraesCS5A01G230500	Basic helix-loop-helix transcription factor	bHLH	bHLH	1.587	1.44248	1.10019	0.308997	0.777498	1.41312	1.72435	0.819509	0.568334	0.558447	1.30453	2.00057	0.652081	0.000632696	0.168235
TraesCS3A01G252900	Basic helix-loop-helix (BHLH) family transcription factor	bHLH	bHLH	1.03508	0.568516	1.82067	0.309617	0.0372746	0.45946	0.56739	0.809779	0.727636	0.711537	0.644132	0.504777	1.27607	0.804407	0.434654
TraesCS5B01G478000	Basic helix-loop-helix transcription factor	bHLH	bHLH	0.187922	0.235049	0.799503	0.310993	0.770235	0.0261391	0.166537	0.156957	0.021342	0.00539469	0.0958303	0.300915	0.318463	0.00120441	0.0206728
TraesCS3A01G077700	basic helix-loop-helix (bHLH) D--binding superfamily protein	bHLH	bHLH	0.289979	0.125792	2.30522	0.313409	0.0131755	0.179366	0.342383	0.523876	0.15229	0.0387955	0.168389	0.0504389	3.33848	0.0589753	0.00120972
TraesCS7B01G251900	Basic helix-loop-helix transcription factor	bHLH	bHLH	3.05517	2.10937	1.44838	0.322611	0.135696	2.85655	3.446	0.828946	0.290384	0.555084	2.58883	2.32122	1.11529	0.736688	0.67159
TraesCS7B01G026300	Basic helix-loop-helix transcription factor	bHLH	bHLH	0.0800767	0.0269004	2.97679	0.335927	0.122465	0.0185635	0.117714	0.157701	0.0113477	0.0032468	0.0164294	0.0243971	0.673415	0.509708	0.755203
TraesCS3B01G476000	Transcription factor Inducer of CBF expression 1	bHLH	bHLH	2.56248	1.67063	1.53384	0.34461	0.0854431	2.40558	1.9685	1.22204	0.0204299	0.0902338	3.08544	1.67266	1.84463	0.000913064	0.00598424
TraesCS6B01G317600	Basic helix-loop-helix transcription factor	bHLH	bHLH	0.426324	0.421389	1.01171	0.348813	1	1.04239	1.43066	0.728603	0.418448	0.248277	0.379988	0.817337	0.464911	0.0796419	0.027433
TraesCS5B01G013000	basic helix-loop-helix (bHLH) D--binding superfamily protein	bHLH	bHLH	0.0457316	0.0138452	3.30305	0.359073	0.180233	0.276678	0.231936	1.19291	0.460756	0.328247	0.116351	0.0150404	7.73594	0.0553163	0.000296935
TraesCS1A01G320300	basic helix-loop-helix (bHLH) D--binding superfamily protein	bHLH	bHLH	1.26357	1.20703	1.04684	0.36897	0.889258	2.05238	2.44915	0.837999	0.763987	0.682504	2.06807	1.429	1.44722	0.405608	0.143027
TraesCS5A01G503500	Basic helix-loop-helix transcription factor	bHLH	bHLH	1.43096	1.58497	0.902827	0.369057	0.88427	0.333146	1.19215	0.279449	6.25695e-05	9.32966e-07	1.38737	1.40785	0.985449	0.777962	0.968734
TraesCS6A01G214900	Basic helix-loop-helix transcription factor	bHLH	bHLH	0.751754	0.418084	1.7981	0.384058	0.0206759	1.27984	1.68021	0.761715	0.162606	0.31478	1.42547	1.16664	1.22186	0.890839	0.446277
TraesCS3B01G284800	Basic helix-loop-helix (BHLH) family transcription factor	bHLH	bHLH	0.159259	0.0704958	2.25914	0.391429	0.0601624	0.0831418	0.206875	0.401894	0.0512809	0.0213491	0.114674	0.124801	0.918851	0.632813	1
TraesCS6B01G291200	Basic helix-loop-helix transcription factor	bHLH	bHLH	0.0358381	0.0017067	20.9984	0.392776	0.042013	0.0588592	0.0564178	1.04327	0.935614	1	0.084166	0.0127182	6.61777	0.120253	0.00973719
TraesCS6A01G315700	Basic helix-loop-helix transcription factor	bHLH	bHLH	0.188461	0.0538979	3.49662	0.396025	0.0223944	0.539456	0.0665666	8.10401	1.19132e-05	5.5385e-11	0.678019	0.0222679	30.4483	1.596e-06	9.11884e-15
TraesCS6B01G215200	basic helix-loop-helix (bHLH) D--binding superfamily protein	bHLH	bHLH	0.422986	0.430905	0.981624	0.398111	1	0.0298069	0.629296	0.0473655	4.62866e-11	2.90332e-18	0.184872	0.952926	0.194004	3.24479e-17	3.26035e-07
TraesCS3B01G281600	basic helix-loop-helix (bHLH) D--binding superfamily protein	bHLH	bHLH	9.50855	4.97303	1.91202	0.424721	0.00399634	7.08623	6.98972	1.01381	0.54367	0.584931	7.65067	4.25341	1.79871	0.377869	0.00621171
TraesCS5A01G279200	Basic helix-loop-helix transcription factor	bHLH	bHLH	48.9159	43.6365	1.12099	0.441436	0.684181	90.4351	57.2428	1.57985	6.77166e-05	4.44216e-05	46.215	30.3997	1.52025	0.140829	0.0476112
TraesCS3A01G028200	basic helix-loop-helix (bHLH) D--binding superfamily protein	bHLH	bHLH	28.4001	15.3337	1.85213	0.472484	0.00700941	10.2032	18.3036	0.55744	0.229377	0.000800231	25.0466	9.27908	2.69925	0.00169297	4.57832e-07
TraesCS4B01G365600	basic helix-loop-helix (bHLH) D--binding superfamily protein	bHLH	bHLH	35.7626	33.5718	1.06526	0.47907	0.794472	8.52288	9.79667	0.869977	0.822845	0.718885	28.4483	25.8471	1.10064	0.961108	0.648407
TraesCS3B01G092500	basic helix-loop-helix (bHLH) D--binding superfamily protein	bHLH	bHLH	0.108574	0.132242	0.821024	0.485367	0.896361	0.0613293	0.151397	0.405089	0.0699339	0.0321947	0.116549	0.101067	1.15318	0.884293	0.712834
TraesCS5A01G503400	Basic helix-loop-helix transcription factor	bHLH	bHLH	0.0616354	0.010877	5.66658	0.488592	0.149848	0.0527583	0.121846	0.432991	0.398581	0.310248	0.613688	0.105512	5.8163	0.0177526	3.74948e-06
TraesCS4B01G080700	basic helix-loop-helix (bHLH) D--binding superfamily protein	bHLH	bHLH	0.0796622	0.0249095	3.19807	0.515758	0.276552	0.00765582	0.070866	0.108032	0.142651	0.199163	0.0197786	0.017802	1.11103	0.91614	1
TraesCS6A01G190600	basic helix-loop-helix (bHLH) D--binding superfamily protein	bHLH	bHLH	0.183226	0.219169	0.836004	0.53741	0.956239	1.3533	1.00356	1.34851	0.24148	0.0667136	0.0238384	0.0236624	1.00744	0.921954	1
TraesCS2B01G293300	Basic helix-loop-helix transcription factor	bHLH	bHLH	0.0922604	0.0401318	2.29893	0.538207	0.184001	0.0613506	0.00770006	7.96756	0.0265448	0.00447755	0.154274	0.0148131	10.4147	0.0103134	1.26384e-05
TraesCS3B01G549800	Basic helix-loop-helix (BHLH) family transcription factor	bHLH	bHLH	10.485	3.42319	3.06294	0.538646	1.46538e-08	0.0785072	0.14439	0.543717	0.659639	0.290642	4.45805	0.00961447	463.681	2.88476e-06	6.31973e-69
TraesCS3A01G169100	Transcription factor	bHLH	bHLH	4.22057	2.90105	1.45484	0.542022	0.156209	2.86294	3.31888	0.862622	0.752757	0.808437	3.25555	3.04142	1.07041	0.715677	0.799774
TraesCS2A01G275600	Basic helix-loop-helix transcription factor	bHLH	bHLH	0.0471582	0.0547676	0.861061	0.545941	0.959537	0.016132	0.0135463	1.19088	0.732621	0.757234	0.0628104	0.0213063	2.94797	0.257895	0.163054
TraesCS7B01G152800	Basic helix-loop-helix transcription factor	bHLH	bHLH	5.13075	2.95341	1.73723	0.549687	0.0205366	3.97163	1.90023	2.09008	0.0101824	1.57341e-08	4.77449	1.80391	2.64675	0.00541488	4.0847e-06
TraesCS5B01G292100	basic helix-loop-helix (bHLH) D--binding superfamily protein	bHLH	bHLH	4.06795	2.32865	1.74692	0.566539	0.0225905	7.54183	2.967	2.5419	0.000283362	5.45409e-14	7.37353	1.33619	5.51831	0.000140868	1.03279e-16
TraesCS4B01G217400	Basic helix-loop-helix transcription factor	bHLH	bHLH	0.0501436	0.023578	2.12671	0.572357	0.327323	0.0147677	0.0175676	0.840624	0.919039	1	0.0308894	0.0187904	1.64389	0.655352	0.457629
TraesCS3A01G204800	basic helix-loop-helix (bHLH) D--binding superfamily protein	bHLH	bHLH	5.77237	5.89932	0.978481	0.575542	0.987392	2.13048	22.1888	0.0960163	1.70629e-31	6.6705e-48	2.15815	7.3661	0.292984	6.66459e-06	1.02848e-06
TraesCS7B01G483600	basic helix-loop-helix (bHLH) D--binding superfamily protein	bHLH	bHLH	0	0.00377703	0	0.628154	0.910582	0.00430305	0.119279	0.0360754	0.000226583	9.89013e-09	0.00872476	0.114047	0.0765012	0.000505263	5.08866e-05
TraesCS7A01G444700	basic helix-loop-helix (bHLH) D--binding superfamily protein	bHLH	bHLH	0.446146	0.393363	1.13418	0.630769	0.67952	0.29798	0.471056	0.632579	0.0164221	0.0474622	0.604705	0.434846	1.39062	0.253644	0.208805
TraesCS3A01G000400	basic helix-loop-helix (bHLH) D--binding superfamily protein	bHLH	bHLH	0.912132	0.931278	0.979442	0.64341	1	0.443013	1.57903	0.28056	0.000787509	3.24536e-09	1.35518	1.27602	1.06204	0.822288	0.911761
TraesCS6B01G334600	Transcription factor protein	bHLH	bHLH	0.0718245	0.0115553	6.2157	0.649882	0.123717	8.12632	5.75086	1.41306	0.0065165	0.00680641	0.0918	0.013702	6.69976	0.497773	0.348115
TraesCS7A01G211900	Basic helix-loop-helix transcription factor	bHLH	bHLH	4.60048	3.25694	1.41251	0.653543	0.18043	4.56753	5.41886	0.842895	0.507605	0.626081	3.98273	3.90509	1.01988	0.419517	0.886492
TraesCS4B01G114800	Transcription factor-related family protein	bHLH	bHLH	2.0152	1.49248	1.35024	0.674845	0.223004	1.89538	2.48461	0.76285	0.0419878	0.256666	1.73562	1.63454	1.06184	0.555391	0.812609
TraesCS7B01G090500	Transcription factor protein	bHLH	bHLH	0.0989195	0.0393837	2.51169	0.678047	0.482406	3.61266	3.16876	1.14009	0.660434	0.314787	0.12037	0.0198528	6.0631	0.410514	0.106893
TraesCS2B01G298600	basic helix-loop-helix (bHLH) D--binding superfamily protein	bHLH	bHLH	0.223349	0.219317	1.01838	0.699143	0.991669	0.270445	0.218729	1.23644	0.479063	0.499088	0.335001	0.218939	1.53011	0.528644	0.327111
TraesCS5B01G380200	Basic helix-loop-helix transcription factor	bHLH	bHLH	28.6364	24.3178	1.17759	0.703299	0.508305	8.77061	17.3928	0.504267	5.55228e-07	1.43677e-05	17.706	15.6588	1.13074	0.777308	0.623533
TraesCS6B01G244800	Basic helix-loop-helix transcription factor	bHLH	bHLH	2.24169	1.61157	1.39099	0.705784	0.183225	2.74339	3.83621	0.715131	0.00100637	0.0933301	2.92128	3.1915	0.915332	0.301694	0.901306
TraesCS5A01G049600	Basic helix-loop-helix transcription factor	bHLH	bHLH	13.1299	12.3337	1.06455	0.709191	0.835857	1.79792	5.25336	0.342242	2.70849e-08	3.36066e-10	6.41423	6.1488	1.04317	0.755898	0.879248
TraesCS4A01G028900	Basic helix-loop-helix (BHLH) family transcription factor	bHLH	bHLH	4.00702	2.96724	1.35042	0.713377	0.236709	3.15015	4.20469	0.749199	0.0230741	0.197798	3.8898	2.92138	1.33149	0.10847	0.227484
TraesCS3B01G002700	basic helix-loop-helix (bHLH) D--binding superfamily protein	bHLH	bHLH	4.48005	3.84363	1.16558	0.71409	0.624392	0.827165	6.79101	0.121803	1.38906e-05	3.13877e-34	2.41041	5.1975	0.463763	1.00828e-05	0.00276007
TraesCS7A01G311800	Transcription factor Inducer of CBF expression 1	bHLH	bHLH	0.593766	0.533831	1.11227	0.715251	0.752864	0.417909	0.274374	1.52314	0.0703932	0.039095	0.482728	0.453858	1.06361	0.956416	0.8177
TraesCS1A01G079300	basic helix-loop-helix (bHLH) D--binding superfamily protein	bHLH	bHLH	0.0475184	0.0602091	0.789222	0.718993	1	0.0355415	0.171874	0.206787	0.309509	0.609435	0.0621027	0.199872	0.310712	0.265462	0.379507
TraesCS5B01G402200	basic helix-loop-helix (bHLH) D--binding superfamily protein	bHLH	bHLH	0.0432936	0.0519901	0.832728	0.723181	1	0	0.0534531	0	0.0696846	0.0405943	0.0493062	0.0273471	1.80297	0.747204	0.73306
TraesCS4A01G292800	basic helix-loop-helix (bHLH) D--binding superfamily protein	bHLH	bHLH	0.0257255	0.00228678	11.2497	0.724539	0.123717	0	0.0509926	0	0.0240658	0.0291578	0.171629	0.00492043	34.8808	0.000452493	1.20467e-06
TraesCS3B01G002200	basic helix-loop-helix (bHLH) D--binding superfamily protein	bHLH	bHLH	1.7484	1.62782	1.07407	0.730917	0.818181	0.481435	1.60899	0.299216	0.000831186	1.39994e-08	1.64924	1.65417	0.997018	0.846723	0.958578
TraesCS6B01G295900	Basic helix-loop-helix (BHLH) family transcription factor	bHLH	bHLH	0.0769019	0.0498593	1.54238	0.734749	0.529631	0.0819564	0.0974833	0.840722	0.805322	0.902912	0.0767708	0.0379555	2.02266	0.566799	0.326826
TraesCS3B01G003700	Basic helix-loop-helix D--binding superfamily protein, putative	bHLH	bHLH	0.493402	0.461586	1.06893	0.737379	0.897643	0.341672	1.05044	0.325266	0.0583802	0.00029711	0.735983	0.744967	0.98794	0.859868	0.945031
TraesCS1A01G199600LC	Basic helix-loop-helix transcription factor	bHLH	bHLH	25.1411	18.4534	1.36241	0.739152	0.196358	32.3284	29.9903	1.07796	0.015281	0.325824	22.1751	16.4665	1.34668	0.174662	0.1722
TraesCS4B01G276900	Basic helix-loop-helix (BHLH) family transcription factor	bHLH	bHLH	5.38402	4.43018	1.2153	0.750431	0.430553	4.43965	6.2106	0.71485	3.97424e-05	0.104692	4.84573	4.07162	1.19013	0.695025	0.439843
TraesCS5A01G292900	Basic helix-loop-helix transcription factor	bHLH	bHLH	0.746834	0.733391	1.01833	0.751213	0.970256	5.91192	2.18826	2.70166	0.000313775	4.74249e-15	2.95231	0.34549	8.54529	0.000889258	3.46099e-20
TraesCS5A01G225700	Basic helix-loop-helix transcription factor	bHLH	bHLH	0.495105	0.330028	1.50019	0.752387	0.193682	0.71237	0.61485	1.15861	0.420651	0.247188	0.672494	0.416097	1.61619	0.207221	0.0678919
TraesCS4A01G257900	basic helix-loop-helix (bHLH) D--binding superfamily protein	bHLH	bHLH	0.451061	0.38833	1.16154	0.765052	0.766302	0.351885	0.859835	0.409246	0.000316093	0.000456205	0.735101	0.296036	2.48314	0.0290023	0.00158265
TraesCS6A01G353100	Basic helix-loop-helix transcription factor	bHLH	bHLH	0.162014	0.0875665	1.85018	0.767999	0.432868	25.6881	29.5811	0.868396	0.963706	0.792173	0.610556	0.0233897	26.1036	0.00525244	1.07557e-07
TraesCS2B01G464800	basic helix-loop-helix (bHLH) D--binding superfamily protein	bHLH	bHLH	0.786058	0.679505	1.15681	0.775624	0.606705	2.08529	1.6017	1.30193	0.00520394	0.0313266	1.22421	0.632917	1.93423	0.0434377	0.00520518
TraesCS3B01G003200	basic helix-loop-helix (bHLH) D--binding superfamily protein	bHLH	bHLH	2.30105	1.96738	1.16961	0.807198	0.584647	0.434208	3.85241	0.112711	0.000113604	2.10445e-31	1.31299	3.13705	0.418544	3.76867e-05	0.0012524
TraesCS2B01G111900	Transcription factor protein	bHLH	bHLH	0.0144734	0.0136492	1.06038	0.813923	1	0.515253	0.0985091	5.23051	0.00708979	4.06048e-05	0.00827154	0.0417815	0.197971	0.446782	0.562473
TraesCS5B01G035700LC	Transcription factor bHLH25	bHLH	bHLH	0.745255	0.540529	1.37875	0.837091	0.226441	0.718393	0.683308	1.05135	0.370869	0.516547	0.970553	0.98724	0.983097	0.423209	1
TraesCS2B01G463800	Basic helix-loop-helix (BHLH) Transcription Factor	bHLH	bHLH	0.281519	0.230303	1.22238	0.839982	0.608905	0.512299	0.589337	0.869279	0.832728	0.89551	0.359296	0.343655	1.04551	0.725815	0.916314
TraesCS1A01G083000	Basic helix-loop-helix transcription factor	bHLH	bHLH	0.944268	0.686927	1.37463	0.841422	0.274551	70.7374	28.9095	2.44686	3.12129e-06	6.11659e-15	4.28602	0.565118	7.58429	3.30997e-15	2.44979e-20
TraesCS3B01G003400	basic helix-loop-helix (bHLH) D--binding superfamily protein	bHLH	bHLH	0.0281021	0.0101821	2.75994	0.842601	0.340254	0	0.835987	0	6.00506e-10	1.49124e-22	0.140837	0.0847315	1.66216	0.566177	0.470738
TraesCS3B01G236900	basic helix-loop-helix (bHLH) D--binding superfamily protein	bHLH	bHLH	5.4327	4.66502	1.16456	0.844224	0.513575	1.27718	14.2861	0.0894003	2.63235e-35	3.22064e-48	2.40886	6.40007	0.37638	0.000110267	0.000109938
TraesCS3B01G120200	Basic helix-loop-helix transcription factor	bHLH	bHLH	0.019097	0.0203126	0.940156	0.858228	1	0.11349	0.160736	0.706068	0.675161	0.621583	0.114336	0.0400266	2.85649	0.338784	0.0867913
TraesCS1B01G097000	basic helix-loop-helix (bHLH) D--binding superfamily protein	bHLH	bHLH	0.115996	0.105219	1.10242	0.866348	0.968857	0.111897	0.062459	1.79153	0.531098	0.438217	0.126727	0.0870131	1.45641	0.662227	0.65417
TraesCS6B01G391100	Basic helix-loop-helix transcription factor	bHLH	bHLH	0.321161	0.21727	1.47817	0.869797	0.328603	0.308804	0.190361	1.6222	0.0481585	0.0345312	0.343006	0.247666	1.38495	0.607361	0.364856
TraesCS4A01G025300LC	BHLH transcription factor	bHLH	bHLH	4.20964	3.05959	1.37588	0.881383	0.34666	3.31582	4.89207	0.677795	0.159994	0.191147	4.44291	3.10359	1.43154	0.449797	0.256944
TraesCS3B01G120500	Basic helix-loop-helix transcription factor	bHLH	bHLH	0.00904565	0.00358513	2.5231	0.881897	0.827202	0.0473659	0.0598742	0.79109	0.849799	0.992587	0.086848	0.0198423	4.3769	0.656224	0.196268
TraesCS5B01G197000	Basic helix-loop-helix transcription factor	bHLH	bHLH	0.0202466	0.012595	1.60751	0.881897	0.827202	0.0823892	0.171385	0.480725	0.616757	0.661165	0	0.109341	0	0.249532	0.317258
TraesCS3B01G233700	basic helix-loop-helix (bHLH) D--binding superfamily protein	bHLH	bHLH	0.0559116	0.0272642	2.05074	0.886682	0.659088	0.467735	0.660232	0.708441	0.731662	0.490533	0.277649	0.0344338	8.06328	0.0943162	0.000168403
TraesCS4A01G016300	Transcription factor protein	bHLH	bHLH	0.172831	0.123389	1.40069	0.890498	0.505167	0.259126	0.302176	0.857535	0.963025	0.979794	0.195779	0.223528	0.875861	0.60003	0.93697
TraesCS5B01G054800	Basic helix-loop-helix transcription factor	bHLH	bHLH	17.0411	11.9332	1.42804	0.890596	0.150067	3.14471	9.96386	0.315612	0.00251007	7.98712e-13	6.59666	7.56375	0.872142	0.404492	0.75536
TraesCS3B01G185400	Basic helix-loop-helix (BHLH) family transcription factor	bHLH	bHLH	6.4968	4.97811	1.30507	0.898987	0.28619	7.25904	7.56109	0.960052	0.628825	0.854024	6.49912	5.27026	1.23317	0.475866	0.371182
TraesCS6B01G385800	BHLH transcription factor	bHLH	bHLH	0.0786661	0.0828555	0.949437	0.904864	1	24.0781	58.6059	0.410847	0.172687	2.69225e-08	0.643519	0	-	0.000453657	5.53793e-09
TraesCS4A01G016000	Transcription factor	bHLH	bHLH	0.0126279	0	-	0.907444	0.547697	0.0641344	0.104161	0.615724	0.729838	0.661165	0	0	-	-	1
TraesCS7B01G118800	Basic helix-loop-helix transcription factor	bHLH	bHLH	2.20511	1.71817	1.28341	0.911226	0.3672	2.33951	2.89141	0.809125	0.313034	0.504916	2.18594	2.09423	1.04379	0.662122	0.828232
TraesCS7A01G157700	Basic helix-loop-helix transcription factor	bHLH	bHLH	12.2738	9.20095	1.33397	0.920292	0.249065	10.8118	13.7063	0.78882	0.255453	0.363912	8.04675	7.71065	1.04359	0.783427	0.797817
TraesCS3A01G000500LC	basic helix-loop-helix (bHLH) D--binding superfamily protein	bHLH	bHLH	0.0189142	0.016173	1.16949	0.92384	1	0.0167627	0.0494641	0.338886	0.279801	0.186201	0.0102351	0.0276486	0.370185	0.229794	0.315145
TraesCS6A01G306200	Transcription factor protein	bHLH	bHLH	0.0331114	0.0182666	1.81267	0.932558	0.669199	6.93296	4.3131	1.60742	0.00117455	0.000241941	0.0376062	0.0243317	1.54556	0.995312	1
TraesCS2A01G281200	basic helix-loop-helix (bHLH) D--binding superfamily protein	bHLH	bHLH	0.403979	0.313792	1.28741	0.93778	0.467079	0.49532	0.629249	0.78716	0.53488	0.567682	0.683613	0.408152	1.6749	0.302849	0.137416
TraesCS6A01G373500	Basic helix-loop-helix transcription factor	bHLH	bHLH	0.648958	0.496978	1.30581	0.94255	0.452033	0.731498	0.75517	0.968652	0.878249	0.924233	0.392017	0.544732	0.71965	0.0786699	0.435054
TraesCS7A01G543300	Basic helix-loop-helix transcription factor	bHLH	bHLH	0.785251	0.64149	1.22411	0.951135	0.555762	0.966844	0.961115	1.00596	0.588711	0.614892	1.04259	0.526249	1.98118	0.141973	0.0324375
[truncated: 62,428 more rows]
